# Supplementary material for: Mitochondrial genome assembly and comparative analysis of decaploid Camellia hainanica
Source: Front Plant Sci. 2025 Jun 30;16:1556379. doi: 10.3389/fpls.2025.1556379 (PMC12257034; doi:10.3389/fpls.2025.1556379)
Supplement: Supplementary file 1 [file DataSheet1.zip]

Archive with 19 entries (18 files):
- Supplementary files/feature/
- Supplementary files/Camellia_hainanica.fasta
- Supplementary files/Camellia_hainanica.gc.stat.xls
- Supplementary files/Camellia_hainanica.gene.annotation.stat.xls
- Supplementary files/Camellia_hainanica.gfa
- Supplementary files/Camellia_hainanica.gfa.png
- Supplementary files/Camellia_hainanica.split.gfa
- Supplementary files/Camellia_hainanica.split.gfa.png
- Supplementary files/Camellia_hainanica_tgs_reads_length_plot.png
- Supplementary files/Camellia_hainanica_tgs_reads_statistic.xls
- Supplementary files/gene_function.xls
- Supplementary files/gene_function2.xls
- Supplementary files/sample.gc.stat.xls
- Supplementary files/feature/Camellia_hainanica.cds
- Supplementary files/feature/Camellia_hainanica.pep
- Supplementary files/feature/Camellia_hainanica.rrna
- Supplementary files/feature/Camellia_hainanica.trna
- Supplementary files/feature/EditedAASeqs.tar.gz
- Supplementary files/feature/EditedNtSeqs.tar.gz
