# Supplementary material for: Mitochondrial genome assembly and comparative analysis of decaploid Camellia hainanica
Source: Front Plant Sci. 2025 Jun 30;16:1556379. doi: 10.3389/fpls.2025.1556379 (PMC12257034; doi:10.3389/fpls.2025.1556379)
Supplement: Supplementary file 1 [file DataSheet1.zip › Supplementary files/Camellia_hainanica.gc.stat.xls]

genome	genome_type	genome_length	genome_GC(%)	CDS_nu	CDS_len	CDS_GC(%)	tRNA_nu	tRNA_len	tRNA_GC(%)	rRNA_nu	rRNA_len	rRNA_GC(%)	pseudo_gene_nu
Camellia_hainanica-1	linear	902617	45.79	40	32826	43.31	32	2362	49.87	3	5650	51.66	1
