# Supplementary material for: Mitochondrial genome assembly and comparative analysis of decaploid Camellia hainanica
Source: Front Plant Sci. 2025 Jun 30;16:1556379. doi: 10.3389/fpls.2025.1556379 (PMC12257034; doi:10.3389/fpls.2025.1556379)
Supplement: Supplementary file 1 [file DataSheet1.zip › Supplementary files/Camellia_hainanica.gfa]

S	1	GGACCATCTAAATCAACTCTTACTAGCAAAAAGAATCGAGTTGAAAAACGAACTGGCTTCCTTGATTTTACCCATTTTAGAGGGACAGGCTACGAAAGTCCCGCTCTTGGAGAGGGCAAGAATTCCTTCTCCTCTCTCTTTCGTAGACGAGCTCATAAAGGGCTCTGTATCTTGCAATGTCAATCAGGGAAATGGCCCCCTTCCTACATGCCATGAACTTGATTGTCTCAACAGATGGCTGATGACGAGGTGTAATTCGCTGAAAGCGAATGACCCAACTCAACGGCAAAAGGAGCATGAAACCGCGATTCAATTGTTGATTAGCAGAAAACTTCATGAATTATTATAATTCATGGAATAGAAAAAAGGGTCAAGGAAGCAGGAAGGAGGCTACTCCCCGAAAATGCCCTTCTTATATTATAGCATGGATTTCTTTGTCGTTGGGGCTAAAAATTCACCTTGTGACTCATTCCTTCGGTCGAGCGTTCTTCGGGCGTCGATCAATCTATCACAGGCCGCTCTGTCATTGTCTGATTTTTGGTTGTCTGATCACACTCGTAATTATGTATCTACTTATCGTATTTTTGCCCCTGCTCGGTAGTTCCGTAGCAGGTTTTTTCGGACGTTTTCTAGGATCAGAAGGAACCGCTATAATGACCACTACGTGCGTTTCATTCTCTTCGATCTTATCTTTGATTGCTTTTTATGAAGTCGCACCGGGAGCTAGTGCTTGCTATCTAAGAATTGCTCCATGGATCTCATCGGAAATGTTTGATGCTTCTTGGGGCTTCTTTGGCGACCGTGAAGTCACCGGATGAATTGCCGAGTAGATAGATCAGATCCGGACGCGGCTGTTGCTCCGCGGCGATACGGACTCGACCCGCTCCTACCCACCCCGGGGCACCATAGCATGTCGGGAATAAGGGGGGACATACTGGACGTAACCACTCCCTTGGTTGGGGGCTGTGCCGCCCTGCCTTTCGATCGATACACAGTTGAGGAGGCCGATCACGAACGCTACAGGTGTGGGAGCGATCCTGGTCAGGGAAGGCTAAGACGGCGCCTCGCATATGGGTAGCAAGAGGGCGCTTATGCCCCGACGGTGGGGCCTTATGGGGAAGGGCCCAGCCCAATAGGGACAGCACACCCCCCACTTCAAGCGCACCTCTGTATCGACTGAATCACTCTAAGGGTCTAGTCGGTGGAACCGGTGAACCACGCGAGCTGGTTAGATGCGTGGGGCAGAGGGCTCGTAGTACCCCCTTTTCTTGATCCAGCCTTTTCTTCGCTTCGGTAGTGAATCACCTACTAAAAAAAGGGGGCAGGCCTGCACGCCCTATTTAAGACTACTAAGGCAGGCGGTGGACTCTTTCATTAGGGAAGGGAAGAAGGGGCCTAAGCACGGCAGATGCCGTACACTTGAGTGGCAAAGGAAAGCGAGACCTTACCTCTTTTTCCAGGCCTGTTCGGACATACGGTTCCCGCGGAAGATCAAGTTGGTGAGCCGTGTGATGGGAAACCTTCCCGCACGGTTCGGAGAGCACTGAATTAGAATGAGAGGTTCATCACCACATCATTGCATGCAAGGGGAGCTCGCTCGATTCGCAGATTGGTCCGACTCGTAATTCACTTCTGACTCCGTGTTCGATAGCCCGACCGTAGTGATGTTAATTGTGGTTACATCCATAAGTAGCTTGGTCCATCTTTATTCCATTTCATATATGTCTGAGGATCCGCATAGCCCTCGATTTATGTGTTATTTATCCATTCCTACTTTTTTTATGCCAATGTTGGTGACTGGAGATAACTCTCTTCAATTATTCCTGGGATGGGAGGGAGTAGGTCTTGCTTCATATTTGTTAATTCATTTCTGGTTTACACGACTTCAGGCAGATAAAGCAGCTATAAAAGCTATGCCTGTCAATCGAGTAGGTGATTTTGGATTAGCTCCTGGGATTTCGGGTTGTTTTACTCTCTTTCAAACAGTAGACTTTTCAACCATTTTTGCTTGTGCTAGTGCCCCCAGAAATTCTTGGATTTCTCGCAATATGAGATTGAATGCCATAACTCTTATTTGTATTTTACTTCTTATTGGTGCTGTTGGGAAATCTGCACAGATAGGATCGCATACTTGGTCACCCGATGCTATGGAGGGTCCCACTCCAGTATCCGCTTTGATTCATGCAGCTACTATGGTAACAGCTGGCGTTTTCATGATAGCAAGGTGCTCCCCTTTATTTGAATACCCACCTACGGCTTTGATTGTTATTACTTTTGCAGGAGCTACGACGTCATTCCTTGCGGCAACCACTGGAATATTACAGAACGATCTAAAGAGGGTCATAGCTTATTCAACTTGCAGTCAATTAGGCTATATGATCTTTGCTTGCGGCATCTCTAACTATTCGGTTAGCGTCTTTCACTTAATGAATCACGCGTTTTTCAAAGCATTACTCTTCCTGAGTGCAGGTTCGGTGATTCATGCCATGTCGGATGAGCAAGATATGCGGAAGATGGGGGGGCTTGCCTCCTCGTTCCCTTTTACCTATGCCATGATGCTCATGGGCAGCTTATCTCTAATTGGATTTCCTTTTCTAACTGGATTTTATTCCAAAGATGTGATCTTAGAGCTCGCTTACACTAAGTATACCATCAGTGGGAACTTTGCTTTCTGGTTGGGAAGTGTCTCTGTCCTTTTCACTTCTTATTACTCTTTTCGTTCACTTTTTCTAACATTTCTAGTACCAACTAATTCATTCGGGCGAGACATCTTACGATGTCATGATGCGCCCATTCCTATGGCCATTCCTTTAATACTTCTGGCTCTCGGGAGTCTCTTTGTAGGATACTTGGCCAAAGTGTGACCCGTTAGCCCATAAGTAAGTACTGTGACGAAGCGGCTGTTGCTCACCCGACACGATCGTACGAGGTCACAATTCACCCAAGACGATCATCCGGGGTGAACAAGAATTGGGGATCGGATGCGGGCTAAATTCCCGCCAATGGCTGAGATGTTCAGTCGACTCCCTCCCCCTTTGTGGGGGTCCGGACCCCTACGAGTGAGCAGAAAAGGGAGGAGGAAAGAGGCCCTGGTGAACCGTCATAATTAGTGAACAAGTGTAAGCTTCGCTGCCCGACAGTATGGAGTACTGACCACACCGAGGGACAGGCCCTGAAGCGAAGGACGGGAACGAGCGGAATCAATGTGTTCCAATTTCTGGCCTTGCACCGACCATCCAATGGACCATGGACTAAACGGCCACTGCCTGAAAGGACTATGTCCAGGGGACCGCCGCCCCCCCACAAGGTACATCTCGCGCCTATGGGCCACTATAACTATCCAAGAAGACACTCGAAACTGGAAGGATAAACAAACCCACCCGGTGGACTGCCGAGCTACAAGTCCTACGACACAGGAGCGGGATTCTCTAAAAAGCCAAGGTCGTGGGTGGCCAAGAGGGCCCACTTGGAGACTTGGGATCTCAGCAGGAAATGCGAAGGTTGCTTAAAGCCGGCCGACCGATAGGCGAAAGAGAATCAGCTAGTTTAGTTCTGATCTGAGTAGGCTCATAATAGGGAATATCCTACCCCTGGGAACCGGGGCCTGGCCATCCTTCGTTTGCGGTCGACGTTCCGGCAAAGTTTGTCCGTCGACAGCTGAATGTTTCGATCTGGTTCGATTCATGGTCGCATCTGCAAACACGTTTTCCCGTGGGCCGACGCCCCCCAGTCCAGGCATTGATCTATATCACTTCAGAAGAAACGATATAACAGTACTTACCTTCTCCTTGGTGAGTCGAAGTGGGGTATTGTTACGCCCATAAGCCACCCCATTAGCCAAGTTCCACTAGACCGCCCCAAACTCTTACTCCTTGTACTGGGCCTGTCGATCCTCTCCTACGCTAGAGCCCGCCGGCTCCCTGTGGGCGGTCCCAATAGAAAGAAGCATCTTACACCCTTTTAACCGGATCCATCGATTCATACAGAACCGCCCCCTTCTGGCCTTCGCTTGTTTACTTTCGTCCACCTTGTCAGTCCCCGGTTGGTGCCACAGGAGTTTTGCCTCCTAACACACTCGAAGCGCAGTTTGATCTCCCAATCCTTGGAAGTTCTACTTAGACGGTTTCACGGGGGTACATCTTGACTCGTCTAGAGCGAAGATGCCACTGATGCATAAGGCAGTGTGGCACCTGCTGAATCATATAGAGTTTGTAGCTAGGCGTCACGTACACAAAGACCTGAACATTGCGTTAGACCGGGTGGTCAAAATAGAAAAAAGACGAGCTGCTAACATGGAGCGAGCCTCTCTTCCCTTGCTGCGGCTGGTCGCCTTAATTCAGTCGAATGAGTTTTGAGAGGCGAAACCAAACCGCCTGGTTTCTACTAAACCGCCCCACTCCCAAGGATCTTCGATAAACTTCCCTACCGTCCCCACTTCTACTTCCCCTCTACATACTTCCCTAAAGCCTGATCCGCCCAACGAAACGAATTCTGATCTTTGTTCCTAATATTCCGAAGTTGAGGATCGAGCTTTCGTGTGTCACTGATTTAGGGTTGCTTTGTTGTCTGTAGCAGCGCGGTTGGATTCTGCTCGTTCGTGGGGGTCTCCCTTTCTGGGTGGAGGGGATAGCCCTAATCCTCGGTCCGGGTTTGCTGTTGAGGGTAACGAAAAGCTAAGCCCTAGGCTGGTTGGTAGTAGGTATAGAGCTCCTCCTTTTCTTTTCCGCTTACCACTATTCCTCCCATCTTTCAACGCCTTCCACCCATGGCCGCCCAGTACCTGTAAGAAGTGCCCACCCTCTCAAACCTGACACGGGAGAGGATAATAGTACAGCCTCGAGGCGAACAGCTCTTTTCTAAGGGAAGAACACCTAGCCCAGCTTTCTTTCCGATAGATATATAAGGGCTTAAAAGCGCCTTGCCCACCTCTATTAGCAAGTTGAGATCCGATTCCTTTTTTTTTACGAAACCGGTCTGAATTCGCCCCTTTCATTGAGGATTCTAACCCTTGTATAGGTTGGGCACCTGAGTCGCCTTAGTCCATTGGTTCAGTATCTAAGAAAGCACGTCTCTCTTTCCTTCCTCCGGCACACTCTACATCTGTCCTTGAGCTATCCAAGGGATCGAGTGATTCCCCGAAGGTTTGTAACTCGAGGAATGTTGGACATAACCCGCATAGTCGACTCTGAATCTTCCCCTTTGCATGAACTCCCCGCCCTCAGATAAATGCATCAGACCTTCCTTCTTTCCTTAAGACCTTGCGACTGAGGATCAGCAACAGGCACATCTCACTAGCGCATCTCGTCTCTTTCCCTAAGGTTTTTTATTCGAGGAATGTTCACTCTACGCTAGAGCACAAAAGGCTCGGTACCTCTAAAGGGTTGGTGTGGCTAAGTAAAGCTGCTCGAAAGCCTTCATTTCATCGCTGTTTGTGTTCTGCCCTGTTCTTTCTCTAATCTCGACCTATGGCATCTATCTAGATCCCAATTCTAGATTCCGGCGGAGGACTGGCAACTCCTCCCGGCCCTCCCTGACCAACCGGCTTCCCAAAACAATAAATAAACTAAAAGCGCGGTTCGTAAAGGAGGTTATATATATGTAAAAAAGGTGGGGGTCAAGCCTTTTATATATATGTATAAGAATAGCCTTGTTTATACAAATAAGGTGAGGCCTATCTCAGTAATGGGGTGGGGAAGGAAAAGTAAAGTGGGCAGCGGGTTTCCTTCGCGTTACTATCTATGTGTTATCTATTTGTCTCCTTGTTTAGGAGAGATCTTTTGATTAATAGAAAATAGGAGGAGTACTTGGTAGGAAATGTTTTCTCAGTGTTCGTTGTATCAGCTTTCTTCGGAGATTGATAATGTGTTCAGTGCTTTTAGTCAGCAATACCCCTTTGGGGAAGAAAAAGTGAGTGAGATTAAACAAGCTGTTTTGTCAGGAACGTATGTTTTCTCTCCTTTAAAGTTCTTAGTGCTACCTAATGATTACCCAAGAACGAACTTCTTCCATGTTTTCAGTGTCCCTGATTTACCGAATGTTTATTTCGCGGTGCTTGCTGAATCTGAAGATAATCTTGTTTTCATAGCTCTTTCGCGTGTTCTAAGTTTTACTTTTGATTCTTATTCTTTGGAGAATTCGTTCGCCTTTCGAACGGCTAAGGAGGGGAGGAAGGGCTTTTATGGAGAAGTTCTCAAATGGGGTCAAGTTGGAATGCTTCTTCATTTCGATTTGACTCCTTCTTTGAATACACTTTCTCGCTCCCGCCTCTTGGCTAAACTCGAACCCGTGCTGAACGATCCATCTATTTTTCGACTAGTCTCATCCTTTTTTGAATTACCAATTCTTGATGAGGATGGACGAGATTGGTCAGCGGAGACTGGGGTACCGTCTGCAGGCCTTCTCGCCTGCGTCTTACTCAATTTCTATTTAGACAGCTTTGATCGAACATTCATCAACCGCTTTCCACATCTTCCTTTTGTTCGCTATGTCCATGAAATAATTCTTGCTATTCCTTTGAACAATCAAGATTTTCTTTCGAGGAGATCCAAAATCTCTTGAGAGAGCTGCATCTTTCTGCAAAACTCATTTACATAGTAAGAGGTGGCTTTCCAATTTCCTGTCTCGGTGGGCTCTTATCTGTTGACGAAGGAGGTTTCATCCACTTTGTTGAAAAAGAAGAATAAAACAAGTGGCTTTATTACCTTTGTTTGATTCGAATATTAGGTAGGGAGGGGGTCTTTGAAAGAATTAAACTAAACATCGTTTGTAGTACCATGCATGACTACTTAGTTTTTTTCTTTCTCTAAGTTAGCAGTGTACATGACCCACTTCTTATTTATACCATTAATAATGATCCTTCGAAAGCATCACCAAACCCGCTAGCTGCCTACTATACTAATCTCTTTCCTAGGCTAGGTATCGAGAAGAGAGTAAGCAAGCTACCTCATACCTTAATGGGACTTGTAGCTCTCTAAGGCAGGCAGCTTGCCCTTCCCTGGCTACTGGTCCCAAGGCATCGCTCTTAGTAGGAGGACATCTTATTCAAGAACCGATTCTATTCGAAAAGAAGTTGTTTACACCTGTCCCAGCATTCCAAGATTCGGGATTTCCCTTTTGTCGAGTGTCCTGAGCTTGGGATCCGAAGGTGGGATTTGAAAGTACCGTTCTAGGGGCATCCCTCTTCTAGTCTCGGCCCCTTTAGTGGAATAAATAGAAGTGATTTGGAGCACCGAATATGCCTTATTTATAAGTGTCGACTAATGGCTTTTTATCTTCTCCGAGGCAAATAGGGCTTGCAACAAAAATTCCCAGGTTTTGGCAAGTTTTCCACTTTTGATGGCAGTCTCCGGTTTGAAATCGGCTTGAAGCGAAAAAGGCCGGGGTCCCTGTGGTAGCAAGACACAAGAAGTCAAGTAGGTCATCTGGGGAATCGAACTGACAAGGCAGTCTCTTGACTCGTGTGGATCACGAAATGCATCTGTGAAAGAATCGAATTAGCTTCAAGTCTGCTCAGAATACAATATCCGTTGAAAGTAGACAGCAGCTCTGGGGACCCTGCTACGAAGCTCTTTGGGCAGAGACTATGTATCAACTCTTGCAATCAATTCTGAGATCGCTTCGCTAGGGCGAGCGCAGTTTACTATGCGAGTGGAGAGATTTAAGCGAGCTAATAGCGAGTGGACTCTCAATAGAATTCCGAGCAGCATCTCTTGAACTGCTTGTTTTCGAGAATCGCTTGTCTAGCATAACATAATAGAGGTTGGCCCCCTCCGTAGCGCTAGGGTGAGCAAGCCAGTCTTTGATTCTAACGCTTTGCTTTCTTCGTTTGCATCCGCTGTTGGATAATCCAAGCCAAGTCGACTCTCCCTTTTCCTCCCCAGCTAATTTTATAAGAGAACAGCTTTTAAGGTTGAGTTAGCAAGTCCCAGGGTATGCCCCGTCCTCTGTATTAGTTGAGAATCTTTCATCTTCTCTCCCTGCGGTTTATCCTATACAGATCCTCTGTCTTTGGCTGAGCCCTCGCTCTCCTTCCCTTCCGATAGCTCCTTCCTCTGTCGAGTTAGCCACGTCTTTCTCACCCTTCGCGGGATATGGCACCTCCTTTGAAAGAGAATCGGGATCGAGTTAGCACCTGCTTTCAGTCGAGCTTCTTTCCGGTAAGACATATCCAAAAGACCAGTTCCCTACCCTACTTTCCTGTGATGAAAGAAAAGGGCTTTATGCCCCGGTTTAGTACTCGTGGAAAAGAACCTTTGCTTCGGTCGAATTCGAATACCCCACTCCCTTTTTAGTTCTTTCAGAATAAAGATTTTATTGAGGAATCTCCTTGCTACGAATCTACTGAAGGAGAATCTTTGGTTTAGAGTTTAGAGGCTGAGTCTTGCCCCCAACCCTATGAGTCGAGCTTTCTTCAAACGTTGTGTCAGCATCTCCGAACCTTGGCGAGGAATCTTTCCTATCTGGCTCAAGATCCTCTTAGTCAATCCATTTGAAATGGAACTTCTAGCCACTGGGTCAACGTTAACTCCACAAAGATTTTCGAGTTAGCTTCTGCTTACCTGCATTAGAAGTAAAGTCTTGGTACCAGTTACATACTTTTCTACCGGACTGATTCGTTTTAATTTCCTATCCTCCCCACCCCAAGAGCTTCTCTCCTAAACTAACTGGATGACCTCCGTGCCGTGGAGGCGAAGTCAAGCTGGCAACCTCCCTTACCTTACTTTTAGTGCTTTTAGTCTCGCCAATGCCTTCAGTCGAGTTAAACTTTCCAGCTACTCTGTACTCTTCTCTTACAGATGAAGTTAGAGATTTCGCTTTACCAAACCTTCTTCCAGAAGTCAAAGATTTGACAACCCTAGTTAGATTGTTATATTGGAATACAATATACTTAGCTAGCTGTGTTTTAGTCCCTCCTAAACCCCTTCACTCCTCTAAACTTCCTATTCTTACCTACCCGCCTTCTTATGATCTAACTGCCTTTCTTCGACTAGTGCTATCAGTGCACTCCTTGCCTTAAGCCCAGATCCGTGCTCGGCTAACCTTCTTTCCTTTCCTCTTTCCCCTTAGTCGAGCATATTACACTAACCTTGTTAGGAATATAGGGATTCTTTTAGGCTTTCTTTGGGTTCAGTTAACCCCAACATAAGCCTGAAAGCATCAGGAGTCTTCCCACCGCTACTCTTATTCTTCCGTCACTCCGGGAATCAACTCCCAGCCAAGAAGTGAAGAGTGAGACTCCTGTCCTTTCCCTTTCTAATCTAAGAGCTTCTTCCCTCTCTTTAAGTTCCTAACCCGCATGAGAAAGCTTCTATTCTTTTCGTGTCGTGACTCGATTGAAGCCCTTCTTTCTTTGTAGCTATTCAAAGGGTATTAAATCAGGAGGTTCAGAAGCAGAAGGTAGGACTAGTCTGGGTATGAATCAAATCCTTTCCTAGGGTGAGTCCTTATGTAAGTAGAAGGCAGCCATCTAAGAGATGTTACTAGTCTGTATGCAAAGCCTCCTAGTCCCATCCCCTTCTGTAATAGGAACTCCCTGCGGGCGCTATCCTATAAGCAGACGCAACTAGAAGACATTATTGTCTTTATCTAAGTTAGAGGCTTTTATATAGCTTAAACCCTTTCCTTTTCCCAGGTATTCAAAATAATCTTTCTAAAGTGCGGATGAGAGAACCAGACAGCTTCACACCTGAAGGGACGATTAGAGGGTTTAGCAGAATGAATACCTTCCATGTAAATGATCATAGGATAGTAGTCTGAGGTGGTACGAGGGATGTTTCCAAGCACAGCTTATGGTAAAATCTCTTTCAACTTCTACTTTACTAAACTAAGGCTAGATCCAATCGAAGCAGCGTCTTAGCTAACCCTTCCCTACCATTGGTCCAAGTGGTCTAGGACTACAGCATGCCAAATCCATTAGACCACAACGATGAAATTTGATGCAAACTTCTCAGCTCTCCTACGATTAGACGTAGTGTCGTTTCTGAAACTCCTTCTATCTTCCAACCTAAAGAAATCATGGAAATCCCCTGCTAGCATCGATGGGTACTGGTCATATTGTTCAGCCATTCTATTGATATTCTTCCCTTTATAACTGGACTCGATCTTTACCGGACTAATGAGATCTCAATTCAACATTGAGCCTTTCCTTTCTTGTTTCTCCTTTCTATGTAGATGGATTGATTGCGGGTTTCTCCAACTCGATTCTCAGTTTCTCCTTTTCCTTTGGCTTTCAACACTAGAAAAGTTCGCGGAAAGAAAGAATTGGTATTTCAAAAAAGGGAGTATGGAAGACTTCTATGAGACTTTGATTTAATAGCTCCGGCCAGAGAATAGATTGTTGCATTGAGCAGGGCAGACGGATCTGCTTCGTTGCGGCCCGAAGCTCATCTCCTGCTCTTAGCCGAACTATCCGAATTCTCTGTCATTTTCTGTAATATTAAGTGTTTTAAGATGTTGTAATAAATGTTCTAGTTGAAAGAAATTCCACCTCCTCTCATCCCTTAGCTCTTTGATGAACTCTTCGAGAGTATAGGCGTAGGCTCATGACTCTTGAAAGTGAATATCGCTCGCAAGGGCCGCCCTGATAGTGGAACCCTTCAACGGAAAATTTCGTATGCTAGCTCCAATGAGTAGTAGAGGAAAGCTCGGCCTCAGCGCGTCCTACTTGTGTCGTCTTTTAAGCCTGCTATGCATCCTTGTTCCATCTACCATTCCTGACAATCCATTTCTGGTATGCCCGCTGCTTCGTCCACAATTACTGAAAATCCATCCTATCTTTATTTTGATCATACCCCCTTGGACTTTACTATTTTTTATTAGTTAATTCTCTTGCTTAGCTTGGGTCTGTGCTTAATGGCTGGCTCTCCTCAGTACCAAATGCTGAGGGTGGATAGTCTTTGCGAGCAAGGTCTGAGGTAGTCAATGGGCTTATCTTTCATTCCAAGAGTCATCGTCTTTTGCCATAACATCCCAAAATAGGGAAATGTCGTCGGTGGTGAACACGAAAAGCAGGAGTGGCCCACCAGTAATAGGAGGCGACAAGACGGGAGCAGACATAAGAAAGATGAGATCAAGCTTGAGGAATCCTCTTTCTTTGTCCTTTGGCGTCCAAACAAAGTTTGCGTCTTGACGGTAAAAGGATTGACATCGAGTTCTAGCTTTTGAGATCAAAGGCTGGAGCCGGCCCGACAGACTACGCAATTCTTTGAGGTTACGAGGGCATAGATTCACAATGGCTTTCACCTTAGCTGGATCATCCTCAATTCCTCTCTAACTCACGATGAAAGCTAAGAGCTTGCTCGAAGACAGCCCAACTAGGGGATTTGACCTCTTTTTGTTGAATTGATTCAGGCGCTCAAAGGTAGACTCCAAAAGTCGCAAGATCATGCCTAGAAAGTCGAAAAGGCACAGGCTCTCGTTCATCTTACCAGTCTACAAGAAAGAAGGCAATGAGCAGTGAGTGCCAGGTAGAGCAGCTTTATAGATAGGGGTGAGGAGCCGGCAAGCGCGTACCAAGCCATTCGAGGGTAGCCAAGCAAGAAAATAAGCAAAGACAGCTTATGGTCGTGCCCAGTCCCAAAGAGTGCGTTCTTCAGTTCCGCCTTTCGGGAATCAGATGATGAGAGGACCAAGGCTAGCTGATCGTGTCATTCTCTATACGCCTGAAAAATCGTCTTATTCTATCTCTTTCTTTTTGCCTTCGTCCAGTGGAAAGTGGAATTCACCTAGGTTTGCAAAACTTATGTTGCAGGTGAGTCACCACTTCAACAGGAGACCGAACAAGGCTTCTTTCGGCTGCGGAGGATCGCTTTGTGCCTGACTCCACTCACTACCTTTTAGCGTGAACGGATAAAGAAAGGCCATCAAAGAGCTCGGTACCAAAGAGGCACAGCTAAGAAATCGTGCACTCAAAGGAACATGTCATCGAAGAATTTCCAACATTCATTCTCGAGCGGGGAGCGAGTTCAAGACCAAAGAAAGCCAGAGCATCTCTTCCCTTTCGCCTTGCCTCGAGGGCTTACGGGTCTGTGGGCACAGTTGAACAAGGCTCATATTCGGATACTCCACCTGAAGAAGAGATTGAAAAAGGCCAGACCATAAATAAGTAAGAAATAAGAATAGAAAGAACCATAGCCGGAAGAACAAAGGAACTGTACATTCAGTCTTGTGTAACAAACAAAAGACAGAGATATAGTCCTATCCAAGCTTGTCAGGATCAAAGACGTTGAGATTAGCAGACTATGGATGGGTCAAGACGTAGAGTAAAGTCTCCGTCATCTGGCTCCTTCCACGCAAGACGACTAGGATCAAATGGTTTAAAATAATGCAAGGAATTAAGAAGATCGAGACCATTTTGAGACAAAGGGCTTGACTTTCTTCGAGAGGTTTGGAACAAATCAGCGAATGTAGGATATCTTGCCCATGAGACTCTTTAGTTGTTTCAGAGTGGCCGGAGGTGGCATCTCGAGTATTGCCTTGATCTTCGAAGGCTCTATTCCGTTCCGATGGACAACGAATCCCAAAAATTTACCAGCTGAGACACCGAAGGCACATTTCAGTGGATTCATCTTCATCTTATTCGCTCGACACCTCTCGAAGACCCGATCCAATACTGCAATGTGATTCTCCCCTTTGCCTGACTTCACCACTATATCGTCGACGTAGTCCTCGATCTCTTTGTGCATCATGTCTTGGAATATGGTGGTCACGGCTCGCTGATATGTAGCACCCGCGTTCTTTAACCCGAATGGGATCACTTTGTTATAGAAGTTCCCCTTGGGCGTTCGAAACGCAGTCTTCTTGGCATCCTCGGGAGCCATCCTTATATGGTTATACCCACTATAGCAATCTATAAATGAAAACTTTTCGAACCCTTGTCGATGAGTAAGTATATCCATGTTCGGCAGAGAGAAGTCATCCTTTGGGCAGGCCTTGTTGAAGTCTCGGTAGTCGACGCAGATCTTTCTCTTGCCATTTTTTTTTTTGACTGGAACGAGATTGGCCAGCCAGGTAGCGTACTGTAACTCCGCAAGTCCACGTTGATCAACTTGTCCACTTCTCGCACAATTGTGTCTACAACCATCGGGTGGTACTTCCTCGGGGGCTGCTTTACGGGTGTCTGATCCCTAAGGTTCAAGCAGTGAACGGCCACGGTAGTCGGCAACCCGGTCATCTGTTCGTAGGACCAAGCCAGGCAATCCTTCTTTCTTCTCAAGCACTCGACGAGTATCACAGACTCTCGACATAGAAGAAGATGGGGTTTAGCATTCATAGAAAGGTAGAGACAAGGTAATTTCCTAAAGAGAAATCTTCGATCTTCATTTGAGTCAATAAAATACTTGAAAGAAGGTGCAAACCGACTCCGTGCTTCTCTGCTACTAGTGGATTAGAGGGGCAGCAGATGCTCCAAGTCCGGACTGGACAGTAAAAGTCAGATGGTTAAGGGTAAACCAATGATGCATGATGAGTCAGATGTCAGAGTCACAAAAAAGTTTAATGAAGAAAGACATCAGCAGGTGAAGTCTTCTCCACAGGAAGAAGTATTAAAGGTGTATTCAAGGAGGACACCTTTTACAGATGGACCCACTGCTTTCATACCTGGCGAATGCTTAAAGGATGAGATCTTAGAATGAGAATTTAACCACATTCGAGCGAGTGAGTCTTAGAGTGGAGGGGGAAGGAAAGAAAGGCCGATTTAGGGGAGGTACACTAAGTAAGGTGACTAGTTTTGTCCGACTGGGTATGGGCCCGGCTAGCGACCGTGAAGCAGTTCTCCTTTTTTGATAGGGCTTTCAAGGTACAGGCTCTGAGCCTGGTAGAACAAGACCGGAGCCGGAGTCTATTTCTCTGGCTTGCTCTTTAAAAATACGGCGTATTCTACTCTGCTTCTTAAGGGTATGATTCCCTTGTTCACAGAAGTGGTGACAATTCTCTGTTAGGTTGGCTTTCTTCCCTCTTATCTTATAAGTGTGGTCGGTCGCTTATCTAAGTTGACGGTGGATCACAACTATATTTATTAATAAAAAAAACACGGAACACTCATTTTATAATCAAAAAATGTGATATACAACCAAGTCCTAACTTTGGCATATTCAAACCAAAGATTTGCTAATGCATCATTCAGAAGATGGTTCCAGTCCAGGAATCCTTCGACGTCCGTTGGTTAGTCAGTTTTTCGGTTGATGCATATATAACTTAAAGAAAGAGAAAGAGACACACGCCTCACTAAAACAATTATTTAATGCTGCATTCGCTAAGTTTGAAAAGTAAACTAGGGCAAGAGTCGTCTTAAGGCAAGGCTAAAGGCAAGTGTCAATTAAAGCCGTGGACTATGCCCCAGTGAGAGCCCTCTATTTGACTAACATACCCCCTTTTTATCTCCCCCCATACCCTCATATCCAAGCTGGGAATGATTGACCTTCGGATTCAAATAATAGCGCATAATGTAAGTACTCCTTCCCATTTCTTCTTTTATGATTGTTCCTGCATAAGCCCCTGACGAGAGAGGGGCGAGTACTACACGAGCTCGTAAGTCAAGTACGGAAATTCCGTCGCTTTCCCTTGCTCATCGAGATATACTCGAGAGAAAGGGTCTATACAAGTTCTCGGACGAGGTTTTTGTCCTGGGCCTTGACGAAGGGCCGGCCACCTTTTACGTTAGAAGAGTACATTCCTCATTCGCATTAGAGGAGGTGGACCGGGGCGAAGGCTCCAAAGGACACGTAGCCGGGAGTCACGAAATGTCCGCTTCAACTGCTGTTCTCAGAAGGGTTTTTCAGGATGCAGGTTCGAATCCTGTCCCCGCCAATACACCTGTTACCATCACATACACCAGCCCCTAGACTCGTTACGTTTAACGACTTCACTCGTTGGTCCTAACCTGTCTTCAAACCCATCACCCCAAGCCTTCTCTCCTACTTCTATTAGTGGGGAATGGCGATCGCACCCACGTTCAGCTATAGCTATATATTAATGTGTTCCCACCTGCATGCTTAACTGCGAAGGCCCCTCCTAATACAGTCCTTCTAGATCTATCTTTCTCATTCCCCGCTGACCTGGCTGGCCACGTTACTGAGTTCCTAGGAACGAGCAAGGTGCATTTTTAGCCCCAACGACAAACGAACCTACGCGCGGGGCATTTTCGGGGACTAGCCTCCTTCCTTCTTACTTGACTTCCAATTCTACTCTTTTTTCTTGAATTTGAATCACTTCCTCTTTCTCGCCATTCTTCTGTTTAAGAACTGCGCCCCACCCCCTATTTGAGTTTGAGTAAGGCTGGAAAAAAAGAGGTGCTTGCTTTATTCAATCTTCTTTCTTCGATCGGAATACGGATGAGATCAAAAAGGCCATCATTGGGGCAAACGATGCAATAGCTTCGGTTAGAGCAAAGCCCAAAATGGCATAACCAAATGATTGTTTAGCCAATGATGGATTTCGCGCCACGGAATGAATCGAGGAATAAAAGACATTTTCAATACCGACCGACATCAGCTCGCCCATCATTGTCCCATAAAAAAGGAATAAAAATCTTTATAAAGAAAGGACTCCCTCCCGCGCTCTTGGAGGTCGTTGATAAAGTGGTGGAGGGTTGTCTCGAGAAGAGTCTTTTGGAAGAGAGTTCGCATGGAATTTACAGGTTCGACCTGTTGCTCAATAAAGTCATAAGCCTCGCCACGAATGTCTTTGTAAGGAGATTGATTCAAAATCTGATCGATTCGTGGTTCGGCTATCAGGGTATTAAAAAGACGCTCCTGTAACGAGGCCTTCAGTTGCATTATCTGTACTTCGAATAATTCATTTTGGAGGGTTCTCCAATAGTGGGGGATACTAACAGCGCCAGCTAAATTATCTTGTACTAAGCGCGCGTAATCCCCAGCATTGAGTTGGGGCGGGAGCCCATGAGCCAGTTCGGCTTCTAGAAGGCGTATACGGGCAAAGAGCTCCGCTTCCAGATGTGCTATTTGCGCTTGCGCTTGCGCTTGTGCTTGCGCTTCCACTTGCGCTTGCACATCTGAAAGGGCAGCTTCCGCCCCCGAGGAAGATTCCAAGAGCACGTTGATCTCAAAGGAGGATTCCTTCCAACTCGATTCCACGGAATTAGAGTGAAAAGCCAGCGGGAAGCCTGCAAGTCCTTCTAAGCTCCAGCTGCCTAAAACCTTGCTCCACACCCATATATAGAAAAATCCATAAATGAGTCTGACCAATGGCTTTAGAAAAAGGAAAATGAAAACGAACCAAAGTCGACTGATCCCAGACAGGGCTAAGGCACTTATACTCTTTCCAACCCGTAGTCGGCCGGCCTCCCGACTAAAGATACCAATAGTGAAAAAATTCATATGAACTACTGGGAAGATCATAGCAAAGAAGTCGAAACCTAACAAAAGAAGTAAACCTGAAGTGTCGCGAAAGACTGGGATGGGAAACGAAACGGAATGTACCGGATTTTTAGCACGTACAACCATCAAACCAGAGACCAAAGCAGGGCTTAACAAAACAGAAAGTATCATGGTACGTCGTCCTTCCCTGAAATGGAACTTTCATGCTGGAGCAAGAACTAGCATGAAAGTCGATCTAGTACGACCAGCGCGGTTGTTCGTATTTCATTTTATTCTTCCAAGCCCTTCTTAGAAAGCACTCACTGAGTTACTTACGGAATCTCAAATATAGCTCGCGAAAGCTACTTTCTTTTACTTACGAAATTAGTAGGGAACACAGCAGGCCCCAACAAGCCAGTCAGTTTAACCAAGAATGCCATGTCTGCGAACGGTATAATCGCTTTCCGAGGATCCCTTCCCTCTTCGAGACAGAATCCTATTCTCTTCTCTATTAAATAAAGCACCCTTGATCATCTTCCGTTCATTACTACTAAGCAGTTTCAAAAGCAAACTCTCCAAATTGACCCTAACCCATTGATAGGTTGCAACAGCATTTAGAATGATCGCTGTCGTGACCGAAGCAACTAGCATAGCAAGTGCTGTGGCCCTTGCTTGTGCTGCGGCTGAAAAGCCGTTGTTTTTCGCCTGCTTCTAAAAAGAATTCAATCAGAAGGGACCGCCAAGCCAAAACCGCAATGCCTATTGCCTAAGCACCAATTCAGAATATAGCAAGTTCATGCACTCAAACGAACGAAACGTCAGTCTTGGGCAAGGAAAAATCATACAAAGTAAGTCCACTGTGCTCAGTGAAGAATAGGGCAACAAGCTCCGACTCCGCTTCAGGTGGTGTACGGTACCGAGAAATTCTCACAAAAAAATAATGTCTGGCCGATTAGCAGAGACAAAAGCAAGCGGCTTTATGTTTATGGGTGGGATGCTATAAGACATACTACGTGTGTGAGAACCTTTTTTTGCCCGGGAGGCTTTCTAAAGCGACTTTGACCGTTGCTTCACCCGAAAGTGAGAACCGGCGCGGCGAAGAATCACTCCGCTATGCTGCCGTGATCGTATATACGAAATCACCACATGGCTGGCTCATCTCTATCAAATTCAGGCCAAGGGGAAGGGGGTAAAGCAGTCTATTGAGCTAAGCAAAGGAGGACTGTAGACTGGACGAAGTCCGACCATTCAGTGAGCTATGGAGCTAATCTGTAAGCGGCGCAGGGCAGGATGGACGAGAGAATGTCAAGAGGCCTTTGAGGACTTAAAGGGAGCCATCATGGCGGATCCGGTGCTGGCCTTGCCGGATCATGCTAAGCCGTTCGAGGTACATACCGATGCTTCGGACTATGCCATCGGTGGAGCTCTTATGCAAGAGGGGCACCCAATCGCCTATGAGAGCCGTAAGCTCAATGACCTTTAGAGATAGGGGCGGAAATACACAGTACAAGAAAAGGAGATGACCGCCATAGTGCACTGTCTACGCACTTGGAGACACTATCTGCTCGGGTCAAAATTCGTTGTCCGAACGGATAACATAGCCACCAGCTATTTCCAAACACAGAAGAAGCTCAGCCCTAAGCAAGCAAGGTGGCAAAACTTCTTGGCTGAGTTCGATATGTGTATCGAGTATAAGCCAGGACGCACGAATCTAGTGGCTGATGCGTTAAGTCGGAAAGCAGAGCTTGTGAGCTTGAAGCTACAGGAGATAACTGCTGTGAGCCGGTTTAGGAGCACCCTTTCTGATAGGATCAAGGAGGGTCTACAATATGACGCAGTAGCTAGGAGTACAAGCTGTCAAGGAATAAAAACGTCGCTTTTGGGAAAAGGATGGTCTGCTCTACACCAAGGGGAATAAGCTTTTCGTCCCAAGGTGGGATAACATACGTAGGGACTTGTTGAAGGAGTGTCACGACACTCGCTGGGCAGGACATCCCGGTCAGCACCGAACAATGGCGTTGCTTGGCACTCGATTTTATCGGCCTCAGATGAAAGAAGACGTGGAAAGTTATGTCCAAACCTGTCTTGTGTGTCAACAAGACAAAATAGAACATAAGAGGCCAGGAGGAGAGCTAGATCCTTTGCCTATCCTCACCAGACCATGGCAAAGTGTTACTATGGATTTCATCTCTTGCTTGCCCAGGGTGGATGGGCTTGGAAGCATCATGGTGGTGGTCGATATATTTTTAAAGTATGCCACCTTCATGGCGGCATCTGCCGACTGCACTGTGGATGAGGCCGCACGCTTGTTTATGAAGAACGTGGTTAAGTACTGGGGGCTGACTCGACCATACTTACATTTGTATCCATCCCGGAAAGCGAGCTTCTAGACTGTTCACTTGGGCTTCAAGATTGAGCTTGGGATCATGCAGTTGCCCCCACCTTCAAGCTCGGGGGAATAAAGAAAGAGGGAGCTACCCTAGAAAGGAAGAGGCAAGGGAAAGCCCATTATGAAAGATATACAAGCAGGAGCCTAGCCCTCGAGTACCGACTGCCGGATAGGGATAGGGATAGTCACGAGTATATCCAAACTCTCGTTTAAAGGCTTAAGAGAGGCCGATAATAAGAAAGTTGTCACTCTAGTTTATCTCCGTCACTCCTGGATCGATAGACCAAGGTTTGGGAAGGGGACTAATGAGACTAGCTAACCAACTAAGAACTTGGTAGATATATGCTCGAGAAAGCCCGGCACACTGACCATGTTACAGGACTGTATAAGTGGCATAGGCAAGAAATCACCAAGTGTAATAGGGTTTCTAGCAGTGCCCCGGACCGAGGAACCGTACAAGACTTATCGACTGCGTGGACTTGGACTATCGGTTTGGGTGATGACCCTCACTGGGGCGTTGGGGAATTCAATAAGGACTGCCTCCTTCGCTACTACCAACAGGGGAATTGCTTAACTACTTAACGCAATCACTCACATCCGGATTCTTACTACTTGGAGCGGTCCAGAACCGGAATTGATACAAGAGCCTTGCGAACTCTACCTCCAATGCTACTAAATAACTAAAACTTGCTACTACGCTAACTACTAATATGACTCTCCCTTACTACCGGTCAAGCAAGCTCTCTAACACTTCCCGTAACTCAATTAGTTGATGCTAGAAAGCTTGGTTCTGATCCCGGTGATGAGCTAACTAAAAGACTCGAAGAAAGGTTTTATGCGGGTGGGTGTTCATTTGCAGTTGCTGGTCGGGGCCGTGGGGATGGAAAGAAAGATGAATAGTTCGGTTGGCCTTTGCCTGGCACTGGAACCGGAGATGGAGACAAAGGTGGAGCTTACTCGCTTGAATCGCTTGGATCACCTGCGGAGATGCTGGAAACTTTTGCCTACTGGGGTCTGCTTGCTCCGGTAGCAGGTCCCTAGCTGCTGGTAGAGGGAGAGAGTAGGAAGGATTTGAAATCTTGCTTATTGACTTCTCCGGTACCGGGGGTGGGAATAGGAAGAGATTTCATCACTCACTTAGATAGAGGCCGAATCGAATAAGCGAGCGCGGCTATTTCATCCGCATCTGTTGTCGTTGAAGGAATACGAGCAGCAAGAATGGCTATTTCTGCTCTTGGAGGAAGGGCCAGTAGCTGTAGTAGTGGAAGTAGTAGCGGTCAGTCTTTTTGCTGTTACAGAAGCAATAGGCTTGGATGGGCGTGATAGCTTGAAGAAGGAGTACCGGGCTCAAGGCCCTTTTTATTTGTGACTTTGACTCTGCTGGAACTGGCTTCTGTTTTGGATGCGCTTCTCTCTTTCCTCCCTGTGCCTATCTTGAATGAGGAATAGCCTTTAAATTTAAAGCAGTGCTTGTTTTCAAGGAACTTCTTAACTTACTATGAATCGCATCTCTCAAGTTAGAAGGATTTGATATTGGGCATTGCCTTCCCTTACTTACTAATGGGCAATCAGTCCAGCCTTTTCTGATTCACGTGGCAAAAGCCCATCTAAGAGCCTATTCATGTGCAGCTGACTAGGGCAAAATAGAAGGGAAAAGGGCTAACGGAACTCCCCTTCTCGAGTTCGATCCGCAAGCTTCATGCTTCCTTCATGCCCTACCTTCACGCTCTACTTACTTCATGCTTTCCTTACTTCTCTTCTTTCCTTCGCTCCCGTACTCATCCTTGAGTCGACATAGGATTGTGTCTACAATACGCATTTTTGTGAGAAACTCACCCTCGTCCGTACATATCACGCTCCTATGTCGGTCGAGCAAAGTTTCATCTTTTATTCTCGCTAGTGTGAAATCTATGAGCTTGACCGAGGTTGGGCTGTACGGGATGACGGGTGCTTGATTGGGTTGGTTTTCTTTCCAAATTTGGATGGGTGGGATGAGGCCGGCATCAAAGACTTTTCGAAAATCAATGTATAGACCAGTAATTGCGTAGTATAGTAAGTATAGATCAGAGCAGGCACAACATCACTGTCAAGGGCATTCTTATGAGGCAAAAAGCAAAGAGTTGGAGAGGTAAGTAGAAACCCGATAGTCACCCCTACATAGTAGGAGGATAGTATGGAAAGCAGGAAGCCCTACTGGCACATCAAATCAAACTTGCTTGGCGCGGGTGCACTAGCTTCTGGCATGGCTGGCGTACTACTTGCTGCCTTGAGGAAGAGGCCCGAGGGACTATCGCAAGAGAGCTGGCAATACTGGATAGCAAGAACGTTTCAATATTCATCCAACCCTTCCTTTCGTAAATTCCCGTCTTGCTTTTACTTTTAAAGAGTGCAGCCACTTCCGGATCCGGATTCAATGATTGTGGAGTGAACGAAGCCAAGTCCAGTATTGTTTTATGAAAAAAAAGGAGATGGGATGGGAACTTATTAGAGTGTGGCCAAGCCAAGACTCGAGTAGCCAAGTGGATGCAAAGACTAGAAAGCCAGTGAAGAGGAGCCATCTTTAAATTTAAGAACATCCATGCGGGTTGAAGGAATGAATAAAGGGAGCTTGAATGGCCATTTCAGCTGTTGTAGTAAGGCCATTAGGAAAAGGCGTAACCCTAAGTGAGAGAAGTGACCCAGTTGAGTCACCTGAGGGATAAGCTGTGATGGCTCTTGTTCCCAGACCAGGAGTGAGTTGAAGCCGAGAAGAAGCTGGTAGTCTTAGCTAGGCTAGAAGGGAGAAGCCCTTAAGTAGTAAGCCTTAGGGCAGTCACTTTCGGAAGGCCAAGAATCATCGATTTAGGAGTTTCCGGTGTAAGGCTCAAGACTAAGAAATTAAACTATAGCAATTCTTGTGATTATTGTTCACTCGGAGTTCTTTCTTCAACTCTGGGTTTCGAAGAGATGGGCCTTGAGCCTGTGATTGGATGCCCTGATCCCGGAGGAGCTGAAGAAGAATTAACAGCTAGTAAAAAAAAAAGCTAGCCACTAATTTCATAATTCCATTTCAGTCCCTTACTGGTGCGCAGCGAGAGAAGAAGGAAATTCTTTATTCAAAGCATGCTACCACCGAAAGAAGGTCAACCGAAGCAGTTCCATGTATTGTATTGCTCCTTAACCTGACGATATCTACCTATAAGAAAAGGAATACCTGGAAAAGTCATTCAATTCTTCCTCGCCAGGAGAAAGGCTCAGGGCCCTGCTCCCAAGTCTGTCTTCTTTCAGAAGCTTTGATCGGAACTTCAATCTCTTAGTCATCCTAGCGTAGAGATTGATTCTATCTTCTTTACTTGACCTCTTTCCTTGCGGCTTGGCGACTCTGAACTCAGAGGTAGCTGGGGCCAAGAATTGCTTTCGAATTCTGCTTTCACTCTTCTATCTATAATAAAGAATAGTTGAAATCGTAGAATGAGAACGGAGAGTAGAAAGAGAGGAGTTGCCGCAGGGTCAAATGCTTTCTTAGCTTTCCCGAGTTACTGTGCTTTCCGCGGCTCCTAGGATTTGTTAGAGGAGGTATCGGTAGCTCTTTTTGTAAGTTGATTCTTAGCTCGAAAAGAAAAGGAGTTAAGGAGAGGAGGAATCCGCTGTTCTAGCTCAAGGCCATCCTTTGCTAGTTCATTCCCTGCTGTCTCTGAAATAGAAGATGTAAACTCTTCTTTCAACTCGGAGGAACTCTTTATTTAGGAGCGAAAGCAGATGGATCCGTTGCCACTTTCATAAGACATAAGAAAAGAAGAAGCTCTGTCGGAATAAGGTCAGCTATTTCACTTTAGTTCCCTAGCTGCTATTAGTCCTATCCGAGTTGCTAGTAGGAAGCTCTCCGTCTAGCTATTAGTCAGTATTAAGAAAAACGTCAATAGCAGCGTGAAGTTCCCCCGATCCCTCTGCTGGACCTATCCGCTCTTTCTTTACTATCCGCCCTATCCGAGTTAGCCCTCTCAATCTTAAGGGGGCACCTTAGCGCAACTTTCAGGACAGGAAAGTGACAGGACTTTTTAAAGAGCCTGAATCCGGTGTGAGGCTTGTGCTTCTTTCTATGTCTATGGAGAGCATGAAAGGCCCTAACAGGTCAGTCAAGTTTCGCAGGAAATTGTAGCGAAGGCAAAGCTACTTCAGTAGCTTTGTGCAAGTTGAGTAAGCGATAGCTCACGCAAACGCTATTGAAAATGAAGTTCAGTAGCCTGAGGAGTGTCTTCGAATTTTAGCCAAGAGCTTGACCGGGTGAGCCAGCATATAGTGCAAAGCACCTTTTCGGAAAAGTCCAGTTCAAGCAAAGGGAGGACAGAGAGAACTCCACGGATCGTTCCTAGGTCAACGGTCAACGGGCTTTGACTTCGTTGAGCTTCAAAGCATTCCCGCTCCCTTTGCAATCCAATCCCGGAACTACGGCTCCAAAGGATCGTGCAGTGGATGTGTCGGGTTCGAAAGTCTCTCCTCCTCCTGCTGCCGTTGGAATGGTGTGTTCGTCTCTGCCTGTTCAAAGAGCGAGAATCAATGGTCTTAAAGGAGCACCTATCTGCCTGACTTGAAAACAATCCACGCTCCCTCCGATGAATGATTGTTTGTTCTTGCTTGATTACCGGAGGACTACCGCTGGAAGGCGTTGTCACTGCGACTTGGTGCCTACTGTGCTCTTCACGGAAAGGAGTGAAACGAGCAAGTAAACCTTAATGTCAGTGATAATAGGAAAGGAAGAGACAGAATCACATCTGCTTGGCTGGTCGACACAAGCAGGGTCGCTGGGAAGGATACAGATGGGCTCCATTGAAAGCAAAGTCAGGACGAGAAGAACGGGAAGAACGGGTTGTGGAGCTTTAGTTCGGCTTGGCTGGCTTGGTTGAACTACCTTCCTTGTTCCGGAAAAGAGTTAATAACAAAGTCGCTTCGCTCGCAAGGAGTACCGGTCTTGTGTTCTCTCACTACCTCACCGATATAACGGCATCGCTACGTTCGTTCACCCCATCCTATCCTCAAAGAAAGACTGATAATTAGACTATCGAGTTGAAATACAGACGTGAAATGATGTAAGTGATGAATGAAAGGCCATCACTTTGTTGTTACTGCTTGAAGGGATCCTCGGGACCAAGGTGGGAAACTCGCTTGTCTTAGCGGCCGCTCCCCCCATGAGTTGGCAAAGAGCATGCGGGACGTAAAACCCACAGTTCCTGTGCTGTGAATTACAGGAGAGGTACCGATCCAAGCTTCAACAAAGCGGTCACAAGAAGGCTGTCATTGGGGCGGGTGTGGAAGCGCTAGCACATCTGGGACCGCAGGAGTTCAAAGCCCTGCACGCCATACAAGCGACATCGGCTCCACACTGGGTACCAAATCCTGTTATAGTAGATTAACTGCACTAAGCTTTCAAGACAGAAATCAGAACTAAAAAGAAAGAGATCTGTACTATTGAAAGTAGAAAGCAGACTGAAAGAGTTGGTAAAGCAGGCCTAGAATCACTTCTTTCAAAGGAAGTGGTTTGAAGACACTTTTCAATGGTTATTCATCACCCGGAACGCAACGAAGCCCATAACAAGGCTTTAGAAACGAACCTGTTAGCCATTAAACCACTTTTTCAATCCTACTATAATAGGGTACCTAGATGGTGAGAGAGAGCAGAAGGCCCTCGCCCCCTTCGGTCCCTGTGTTCACTAGCCGGAGGCTATAGAAGAATCACAACATCAGACGATAAAGCTACATTTGAAGACGATAAATCGATAAACTGGAATAGCGTCTTGGAAGATCGTAACTTTGTTGCTTCTTAAAGTCAAGTAAGTCAGAGCGCAACGGATGTGAGGCTTCGCCGACTGAGAACTATCACGGTGAAAAGCCCTTTCCCGAGTAGAATGAATAGCTGCTGCACGGAAAACAGGAATAGCCATCCCCCACGAACGAAGTAAAAGCAGTCAGAACAAGCAATACGAACCGAACGAAGAGAGGGAGGAGAGTCTTATATAAAGAACTATAATTACTTTTCTTTAGGAATTGCTTCTTACCCTTATCTTTTTAGGTAAGGAATAGCCTTAGTCCCCTCGAGTCTCTGGGATTGGCATGTAATAGAAGGATTCGGTGAGCGTCGCGTGACAAAAGAAAGAAGAAAGGGAAGAAGGTCAGGAGCTCAATCAAAACTAGTTACACTTGCCTATCAGCCTGCGTGAAAGCAGTATTATAGGAACGTTAGTTCACCTTCTTTTTTTTGCTTCTTCTATATGTTCCGGCGAAGAATATCTAGAAGCTAGCTCTTAGAATCTATCCTTCTAATGGAGGGTGAGCAAGAAACGTTAATTGCTCCTCTTCCTTAAGGAAAATCCAACCGAGAATAGGCCGGGGGGGTAAACTTGTTCTGCACAATACCCCACCACACAATGGTGGAATAATAACTAATTCATAGGCGATAGACATTAGTTATAGAACTATAACTGTTCCCCATGACTGTTCGGAGAGCCCTGTAAAGCCTTTGGCAACAAGACGGGCTTTGATTCTTTTTATAATAAATATAAATAGAAATTATCTTTCTCTTTTTGGTATTTAGCCCTTCTTTGATGAAATCTTAACTCCTAAGCCGGTCTCCCCCTCAGCGGAACAAGGAGGAAGCGTTAATGGTGGATGGCCAATGCTATCTGGGAATACAAAACAGCCATGTTATTTTAGGGATATTCCCCAGGGAAGTGGAGTAGAAAAAAGGGCCACTCAAGTAGAACCGGTCCTAAATTATAGGGTCTCCGAGATCCTTTTCCTGTTAACAAAAGAAGATAACAACGGGTGAAAAACCAATCATCTTGGGGGTCTGACACACCTTCAGGTAAATTTCCCATTCCCGAGGCACTCTGCACAATCGCCTCTTTTCCCGCTCGCAGGGCTTCCATATCTAATATGGCAAGAGTGATAGGACAATCACAAAGAACAAACAAACAAATCTCTCACCTTCAGGTTTAAGCTTATACGCAGTTTTGGAAGAGGAGCATAATAATTTAGCAATAATGCGGAGAGAGAAGACACCGTAGATAACCTCCCTTTGCGCCCTATCCTACCTTCAAGAAGTTTATTGTTATTCTATAGTTATAATAAATATATATTATCTTAGTCAGCGGAGTCTTTATGGTTCCTCCCTAAGGGGACGGGAATAATTAACCTTTTCGCCCAGGAATAAATATATATATATTATGGCCGTGAAAGGCCTCAAACGAGCTCTAACACTACAGGCAAGGGGCTCTCCTATATTAAATTAAGTAGGAAAGACTAATCCACTTCTTCGTCAAGCTTCCCATCAAGCAAGAGAAATGGGTGTCTTGTCTTCTACGACGAGGGCATGCCCGAGTGAATATTTTCCGGAATCTGTGAAGGGACGAACTCCACCATGAATTTGTAACAGAGTTGCGCAGATCCGGGTTACACAATATGAGATTAGGTATTCACCTGTCTCTCGCTCTCATAAGTATCATACCAAATCCCATAAAAAAGACTCCAACTTGAAAAGATCACACTTAGAACACGGGAAGGGCTATGAGTTTATTCCATACCTACTGAGCTTCCTGGCTCGTACACATCTTCTCTTTGTTTCCCGGACCTGACGTGAGTTACAGACCGAGTGAACTCTGAAATGATAGAACAATCACAAATGAGGAAGCCTGTTGTGATTTAGAAAGGGAAGGAAAGTGGCCGCCAGAGAGGAAGCCAAACCGAGATAACATGTGCAGGGTAGCCTAGGCCATAGCATGATGCACTGGTTGAAAACTTGAACGTAATTGTTGTGGTGGCGTGCCCCAGTCTGAGACTCTACCCTGCCATAGGAGCTGCTGGTACTATCATGTTGACTTCTCCTTCTAGCTAACACTAGTTGTAGCGCGCAGTGTACTAGTGAATAGGAAAAGCGAATTGAGATTACTAATGATGGATGGAGAATCACCTACTAAAAAAAGGGGGCAGGCCTGCACGCCCTATTTAAGACTACTAAGGCAGAAGACTGCGATACTACTATTAGGATGAAAGCCACGCTCCTACCCCTACTCTTTTTGTTCCCCTGGCTGGTTTCCCTACCGAAACTATCTATATAGTCTCATCACAGCACCCGAAAAGCAGGGAAAGGAAACGCTTACCGAACATGCCCGGCCCTAACTGAGTTAATTGATCAATCACCACCGCTACTTTGACTCTCGAACAGAAGAGAAAAGACAGAAGAAAAGGAAGTAATGCATATCACCAATACATGTCAAACTTATTCCCAAGACTACGGATGAACCGAGTGATAAGCGAAGACTGAGTGCCAGTAACTAGAATGTCATCAACATATAATAAGAGTTCCAACGTACCAGCCAAGGAATGTCTGATGAACATAGAGGAGTCCGCACGGCTGCAGTGAAAACCGAGGCTTCGGTCACCCTAACAGAACCCTTTCTTTTATATGTCTCTTTACTTGAAGTTTGACTTTCTTGTGACTTCAATGTGTGTAAGCAAATTACTTCTAGTTTATTGCTTTAGTTTGATTGCATATTAGTCCCATTAAGTAAAGTAATAACCCCCTCTCAATCCGTAACTCCAAGTCAAGTAGTTCCTTCATCTGTGAGTTCTGTCTCATTAGTTACCCCTGTAGTTACGTCCGCTTTGCCCGCGAACAGCTGATCTTGGCCAATCTTTAATTGTGACTGGCCGGGGCCGTTTGTTAGATCTCGATTTCCTTTCATTGTTCTCTGAATGGAGGCGGCCTTCAACTGTGATCCTATACTCTTTTGCTCTTGCAAGTGCTGCATCCGAACCGAAGGATAGACGGTAGGACGAGAAATGGAAATTGATTCTCTACTTTCGACTTCCTTTCTCTCGCGGATAGGGCAAGCGCTACACTCTGCACTGCGCATACTTGGATACCAGCTCTGTTTGAAGAGTTCCTTGAGTGAGCCTTCTTCACACCGACTTCCTTTGCTGCCCTAGTCTTGCTAGCTTGCAGTTCCGCCTTTTCGTTGCATCCCTAACTTGAGTGAGTGAACGGCCACTGCTTTCCTTTGCGTTACATGAAATGAGGGCCCCCCTATCACTTAAAGGCAGCCTCCTAACCCGTGGAACCCGCTTGCCCGGTGGATGAGAAAGCTGACTTCGCCCTCCGGATCTGTATGGAGCAGGAAAGAGGAGATCGGAGTCAAAGGGAAGGATAGCACCAAAGCGAAACACCTACTTCAAGGCAAGGAGAGCAGACCAAGTCGGAGAAATAGGTTTTAAGGAACCAAGTCAGCAAGTTGAAGCTCAAGGACGAATGAGTTCTTGAGTCAGCAAGCTTTCTCCTCTTTGGCCCCCTTTCCAGCTCGAAGAACGAGCCGAGTTAGCGGGCGGCGCTTCTTCTTTCCGGCCGAATGGACGACGCGTTACGCGAAAGGAACCTTTTTTCAGTCCAAGAGGTTAATTTCTTCCATGGGATCCTGCACATCTGGCCATTTGCGCTCTTAAGTGCCATCTACCGGTAACCCGCTTTCTACGAATAAGTTTGACCTGCTGGCTCTTCAATCGACGATCTACTGCTCCCTCTATACCCAGCTAAGTAGGCCTGCTTTTGGCCTTTGCCCTTTTTCTTAGTAAAGAGCTCGTTCAGAGAAAGTAGCTCCAAACCAGTGGCCCTCCTTAAGGACAGGTTTTCGATGGAGAATGGCATTCAAGGGAGGGCATGCGCCTGAGTTCCGGCCAGCGTCGAGACTCAGTAGCGCCTGGTATTCGAACATTGGCTCTTGGAATAAAATAGTATGCATTGAACTCATCCGACAAGCCGTGAATCAGTCGGTCGGTGAGGATATTTAAACCTATATCCCCGTCCAACTCCCCTCGCTTCTATGCGCGTGCTCTGTAATTATTAACCACATTGCTCATCCAGCAGGATCAGTTTGTTTGCTTGAAATTCCCGTATCAATGAATATGAGTAAGATCGCTCATCCATATGGTGCAGAAAGTCTTTTTTATATTCCATAGATAGGAACCAAGTCTTCATTCTAACTATCTCGATTAACATGTGTATCGTCTTAGCAGGACTAGCTTCTGCCCAACTCGGACAAAGCTAGAATCCAAGCTCGGGGAGGTTTTTTACTATATGCATTTCTTCCTGTTCAAACTTCCTAAAGTGTGCCAGTTTCGCTTCACGTAGATGACCTGGTCGAGATACTAGACTAAGTGTTACAGAGAAGAAGGTGACTTGCGAATGAATGGAGATCCTTGAAAGCTCTACCCGGAAGTTTTCACTTCACTTGCTCGATGCAACATCGACTTCCAAGCTTGGGTAACAGCAGGGGTTAGCGGGCGAGGCAGATGTCCACGCAGTGGCAGAAGGTGGTAGAGCTCTATCCGAATTTGACAATCAATCACCTACCTGATCTTCTTCCAGATTAGCCTTTCCAGATTACTATCTTCTTTTCTACAGGTTCAGGTCTCTCGAGCCTTTTTCTGTTTATTAGAGTGCTCTCTATACTGATAGAGTGGTTTACTCTGCTAAGCTTGATTTCATCCTTGCTTTGACTCTATTTTCATAAGTAAAAAAGTAATCTCCTCCTTTTGTAGAAGTAGAAAGTAGTAGCCAATCTCTCGGGCCCTTCCTCTTTCGGAAACTTAATTTGGGGAAACTTGCTTGTCAACTGTAAATGTAGGATGTGTAGGGTGCTAGCCCAGGAGCGAGAGTCCTACTCAATACGTGAAGTCAAGCGACGGAAAGGAAAGGGCTTTTTGCCAAGTTGAAGAGAAAGAGCGCGCTTAGCCGTCTACAAAGGGAAAAGAAGGACCTTTAGAATAAATAGGGAAGGGCTTTGAATTAAGCCCAATTGGTCGAGACCTTCGAATAGAGCCTAGTGTTGGTGTGTAAGTGCATGGTCAAGTTGTAGGCTCTTCCATTGGTTGTGGGCTTTGAATTAAGCCCGATGTGTGAGACTTAGGATCCAATACGACTTGAGCCCATAAGGATTATGACTAGACCCAAGTTATAGCAATTGTGTGCAATTCTAAGCCATTCTGAGAGTCATTGGACCCCACGGAGCGGTTTATGGATTCAACCCATCTTTTCTGGGCCTTGAATTAAGCCCAATCTGTGGTTTTGTCATACAATAAGATCCAATTTGTTTGGACTCGTTAGGTTTGGCCCATTACCCTGAGTGAGGCCTAACGTGTACACCTCTTGTCATGAAGATGTGATCTTATCCACCGATGGGTCTTGTTCTAAGCCCAATCCTCTCGTCTTAGGGTAGGATATAAACCTTAAATCACGGGAACTTCTCCTTTTTGGTTGACAACCTATGTTGGGCTGACTAAGCCCACTATCCTAATAGGGTCCCTGTGTCGGGTTAAGGCTCCACCTCATGTTGGGTTAAGGGCTTAGTTGAACCCAATTTCTTCACTTGTAGTCTAGGGCTTTGCTTGGCATTGGGCTTCGATATAGCTTGCTTTCCTGGTCTTGGATTAAACCTCTGCTCTCCTAATTCAGTCTATAGGCTTTGGTTTAGGTTCAATCTTATAAGTTTAGCTTAGGTCCATCAATCAATCTCTCATAAACCCCTAAGCTGAATCTATATGGGGCCTTGTGTTAGGCCTAGCTTGTGTAGGCTATCTTTCACCTATGGTTTAACCCATACTTTAAACTCTTGTCATTAGGCCCAAAATTCCTTGTAACGCTCTAAGAGGGTAGTGAGGCTTAGATTCCATAGAGTTCAACCTGCATTGGGCTTTAGTTAAGCTACATCCATTTTAGAATAGGATCTTTTATGTAGCCCAACTCATAGAGAGTTCTGTCACTTGGTCTGAACCTATTTCTTCTATTCCTATGATTGTTCAGTGATGGGGTTTCTCCTTTTAGGATTAGGTTTCTATCCCCCCATATCGTGTTGTGCTAAGCTCATTTCTCTTATTAGGTCTTACCTTTTGTACTCTGTGGACGTTCAGATTGCATACCATGCAAGTCATTCATTAGCCACACATGTCATACATCTTTCATATAGGATGATCTTAGAAAGCACCTAAGTGTTGGACATTTGCATGATACAGGTAAACTATAGCCTAGAAAGAAGCAGGCAAATCGCTCTAGGTTAAAATAGAACCTACCTCGGAAAACTACTTTCGAAAACTATTACTGCAGATCGACATCGGAGGTGGCCCAAACCTAGGCTGTGACGCTTCCTGTTGAGTACACAATTAAGACTTGAAGTTCGTTTACACAGTACGAGAAAGACAATTATAAAGAATGGGACTAAGTCTTGAGCAACTTGTTTAGATTAGATTATTTAATATAGCATCAACATGACAATAACATTACAAAGCGATATAGGCATTTATCCCATCCATCAACCGAGAAAGACACCTACGTTACACTAACAGGAGCGCGCTTCTTTATTCAAAACAAAAATACATTATGAAAATAACCCACATATAAAAGTGGGCTGGTCTGCTCATTATTTGTGTTCGTACATTTTTTCATTATTGCAATACAAATAACACCTCCACCATACTAGTGATGGAGGGGATTCGCGCCGGATGGAACAAGGCGTTTTGAACCATAGACTACTGTTGCTGGAATGAAACGCAGCCTCGGAACATAATTATGCTGCTTGCTGGGCCCTGATGGTGGAACGGGCATTTTGGGGGGGAAGAAAGCGGCCCCCTTTTGCGGCAGAGTGGGCAGCATCGCTTTCCCTCGTGTAGCTATGATGCCATTCAGAAACAACACAAGAAGAAGAAAAAGAAAAAGCAGTATTTCGCGGATTCTTGCCATCACTGGAAAACAAATTGAGCTGTAGGCATCAAGGTAAGGGACCGAGATTATATACTGCTTCAGAAGCGGAATCGAAGGGGTTGGTTGAAAGGTAAGGATAGCGTGATTGGCCGATTGGTTGGAAGGTAAGGATAGCATGATTGACTGGTTGCGGGTCCCATGGGCCACAGCTACTTGGGTTTAGACCGCTGAACATAATTTGGACGGGCCGAGGCTATATGGGCTCGGATCCTTTTCATGATTTCATGTGAGGAGCCACCTTTGACGGGCTTTGAATTTGGACAGATCCAGCGGGCCTTCTTGCATGGACTTGGGCTTGCTTTGATGATGGGTAGGGCTCTTGTTGTGCTTTGGCCCTTCTGTGGGCTTTCATCGAGGAAAGCAGGCTTGATAGGCCCAAGTCTTCATTTGTAGGACTTTCTTTGATGGTTCATGTAGGCTTGGGTCTTTCATTCGGGCCTTCTTGAGGATGGGCACCCTGTGGGCCAATGCGTATAAGCTTGGGCTTTCTTAACGTGGCTCATTTGACGACTCAGTACATGGATGTCACGAGTCTATTGGCGTAGAATATGGAATCTTTTCTACGTAAGCTGGTTGTGCAAAGTTTGTTTGTTCATACAGGCAGTGTGATTTTTGGATCTTTTGTTTGCTCCGCAAGGTAGCCAGAGCCAGCCAGTTTTTCACTAAATAGGCATGATAGTATTCAACTGCAGAAAAGTAGTGCGGAGAACTAGTAAGAATTGTGCCTGCCATCCAATTCGTGACGCATGGCGAGATTCTTCTACATTCTATATCTATAATATGTTCATTCATACCAATATACCTGCTAAAACAAACCAACACATTATCAACCCTTTCCCGGTCATCAATCCTGCAACACCAAATTCCTCTCCGCCCTCTGCTCGGAAACTAAATTCCCATGCTCACAGCCAGTTAGAGCAAAAAAATCCACTCCCGTCTTTCTCCACCTCACTCTCGTAAATGTCCTTCCAAAATCCTAGCGTGACGTGGATGATCCGCCGAATCCATTGCTGACTTCACCACGATCGATTAGGTGAAACGGTTCTGCAAAGTTTGTTTGTTCATACAGGCTGCGTGGTTATAGTACTCAGATTGTGCCAGCCATGCAATTCGTACTGCATGGCTAGATTACTCTACCACTCTATAAATGGAGGCTCGATAAGTGTCTTCATCAAATTCAAATCAAAGAAATTGAGTACTAGCACGTATGGCTATGGATGCTGCAAACAGGCTTTCTGCAATTGCTGCCGAAATGGGGCAACTGCAAAATCAAATTCAAGAGCACCGTAGCGGGCTAAACCGCCTTTTGATAAGTGTTAGAACAATGGATCCTGCAAGGAAAGAAGCGCGCATTGGCGCTGCCAGAGAGAACATAAGGGATTTGGAGAGGAGGCTGCAAGTGCTGCGGGCGGAGCAGGAAGCCCTAATTGTGCGTGCTGTCACCCTCGGTGACCGGGGAGACTAGAATAGAAGAGTCCGTCGACTCTTTTGAGTTTTAGAAGGTTTAAATAAGTGTCTGTAGACGCAAAGTAGTGTGTTTTCATTTATGGTGTTCTTTGTCTTTTTTTAGTAGAGATCTACTCAGGTGCCTACTGGAGATAGACTCCTATCTATGCTAACTATCTTTGTTTGGTTATCTTTATTATGTTTGCACTTATGGTATGGTAAAACCCCTAGTGTAAAATGTTTACTACTTAATGCTATGCTAATATAATAATTAATAAAGCCTTTTTCCCAGAATTACTACAAGCACTTTTAGAAAAAGGTGGGTTAACTAAAGAAAGATGAAACCAGATGCATTCTTAAGAGAAAGTGCTTTGCCTTACCTATGATGAAAGGAATAATAGACTTACATCACGATCGACTAAAAGTTCGATACCGGGGGCTTTTCTCAAAAGAACTTGACCATGAATTGAACTAACTCATAAGAAGATGACTTATGGGAATCAGATTTATCCACTTCACACCTCCAGATTCGGTCAGTTATGTTTCCTTGGCCCAACCGAGTCTACTTTTAAAAGTCAGACGTTTCTTTCATTGGGCGATACTCTACTATATGATTATATAAGAGGATGATTTCCACATTAAATAGCAGGATTTCTACCTTTCCTTACTAGCCCACATCCCCTTCGTATCATGTGTTATTGAGAAAGATCGAGCTTTCAACCTCTTCATTTGTGACTGCTTTTGATAGTTCTTCATCACTCGACACAAGGCATAAGGCGTACCCCAACTTCACCCAGGAGCCAACCTGACCCCCTTCCGTGCCAAAGCGTTTCGCTCAGACGCCGAATAATTGAAATCTTCCTTCTTTAACGATATTCATTTTGATCTCCCGGCGACCCAATTCTTATGATTCGAACAAAGAGTTATACCATGTCTGCCCCAGAAGTTCTCACTGAACAGATTGCGCTACACCTGCTCTATATCTAGAAATATAGAAATTCGCCTATTCGCATGAGTAACTTAGGAAGGAGATTTTCCCCAAAAGAAAGAGATTCGAACCCTGTCGATGAAAGGGAAGATGCCCGAGAACCTCGATTGGGTATGGTTTATTTTCCTCAATTGTTGAAACTTGGAATTGTAGTTCAATTGGTCAGAGCACCGCTAGATCAGTTTTGTTTATATGATTAGGTAGTTCGGAAAACCATTTCAAGAAAGGTAGATCCTAGTAGGCCCCAACGCCAGCGGGAGTTTTTAACTCAAGTGAATCACAAAATCAAGAGCAAAGGGTAGAATCTATAGATTGTTTCATCGCTTAGATGGAAAAGCGTCTTGCCAAGAAGAGGATACAGATTGGCTGCCTTCGAGGTACGAGTGGGAAAAGGTGAAACCAACTCCTTACTAAGAGGGAGGTGCTAAGACCAGGTGACTTCAAGTGTCAAGAACTATTGGGAGAACCCTTTGTGCTTGAACCCGCTGTGCCCTTTGGTTGGATACGTTTAAAGCTTTGTTCCTGACCTCCTCCTCCAGCTTACATTCGATTGTTGTTCTGATCTCACGGCTAAGACGGCTCGCCTAAGACAGCACGACAAGAATGATTGACTTACTTACCTATAAATAAGTATAAAACCATGATGAAAACATAAGAATTATTCCATATTATTGAGCGTCTGGGCACCCTCGGTGACCGGGGAGACTAGAAGAAATTTACAAGCGCTTAGCTCTTTAAGGATTTGTGCTTGTAGTTAGCAGTTGTAGTTCTCCATCCCGCCATTCCTGACCTTAGGAAGGAATGGAGTAAGGGATGACCTTTCCTATCTTCTTATCTGTAAGCAGTAGTTTACTACGATGCCATGTTCTGCTCTTCTTTTTTCGTGTGTTTTGTAATCGAGCAAGACACTTGCTCATCTATGATGAACTATGGGTTTGTTTCTTTTCAACTGAGCTATGTCAATTGGATCCTCTTTTTTCCGAGTACTAGGCTTGTTTTTGGGGCTTGTATGTGGGTGGAAGTTGTGTCTTTGTTGTCCTTTCTAGTCTAGTGTAATCAATAACCATAAAAGCCTTTAGATTAACTAATAGCGAAAGAGGGAAATGATTTACCCTCTCCCTAGTAACTTACGTCAACAAACTTATGCAAAAAAAATTAGGAACAACATCTGATTAGCCCTTTATAATACTACCCCTGTTTCCGTAATAGATTCCCCTAACGCTAGACTGACAATAAGAACCCCCCTATCATCCACATAAGGGCTCCCAAGGCCCCCTTCCTCTTGTTAGGGTCGATTGTTTGGCTTGAGCTTGAGTGGTTGACTTGCTCTCCATGATCTAGCCTTCAAAGAATTCCGATGATGTTTGCCAAAGACACAACTTTCACAAATTCGATTGTCATAATCATATAAAGGCAAACCAGAAACCGAAGTCAAAATTTCAATCCGGGGGTTGATCTGCGCGGGATTGCTAGTCCCGCACAGACCTTGCACTGCAGACCCCTCGATTCTCTTTCTATATCGATGTGACTGCAGGCATGAGTGCTCAGGTACGCCGTTAGTCTAAATTCCTAGCAGTATTTTGCAGTTGTCTTAGTTTTAACGACAAAAGAATAAATACAGTCCCGAAGAGCGGAACGGCCGTCCAACTCCCCCAAACACAAGGGAGCGGGCACTGCTCTCAGCCTGTCGTAACAACGAAAGAAAACTCCATACCAGACATTACCTTTTTCCTAGAACGGAATATAGACATTGGTACAACAGGAGGCTCGAGAGACCTCGAGCGACACATCGTAATTTACACTAACCTCAGCGTATCATCGGAGAGACTTTAGCCACATCTTAACCCATGGTTGAAGAATGAGGCGATCAAGAAAGTCCTCCCCCTGAACTGGATAAAATGTCCGAAGACCTTCTCTTTCCTTTTCATTACAAACAAAGCGAAGGCGCTACTTAGCCCTATCAAGAATGAAGGCCCGTGCGACACCCGGCGTTAACACTCCCAAATCTGGAAATGCTAACCACACAATGGTAACGGGAATACGCCTGACGGCGAAAGCATACAAAGATAGTGACGCTTCCATCGCTTAGATTTAGGGCGATAGGGCGCACCACAGATACGATAAGAAGCACCCCTCAATCGATAGGTCAAAGACAGAAACATAGTACCAGTTACATCTCTAATCTTTGAGAAAATAGGGGTCTTTTCCACATAATAGCGTCAACCAAAGACCGGAGCATCTTAGCAGACACTGGGGATAAATCCCTAGTCACTTCGTCGCTCCAAAATCTTTTGGCAAACTCCAAAACATGACTTATAATAAAAAATGTTTGAAATGAGAGACTTTTCTTTAGATATAGTTATAGTACACTGAAACTATATATTATGGTAAGTGGCCGTCACCTTCTCGTCGGCGATCACCGTCGCCAAGAATGGCATAGTCGCAAAGCTTCGTCGTGCCATACACCCTCTCAGCAGCTATCCACACAAGCATATGATGTGTAAGTGTGAATAGAGGCCAAGAACTAAAAAATCCGAGGGGTTGACCCTTCGTAAACGTCACAACCGATGACCTATAGCCTTTATTATCTAAACTATATGGTAATTGAAAGACTACAGAACAAAGTATGAACGTCCAGGAAGTTGCAAAGGGATTTCCGAACAACCCTGCATAGAGGACGTGAGGATAACAGGTAAGGAATCGGTAGCAGCCTTGAGATCAAAAGATAATCATTTTTTCTTTCCTCTCAAGTACTGCAACGGTTGGGTCTGGTTATAGGTACCATCCATTCTTAACCTTGCCAAAACCGTCATGGCCCAATCATGTATAGGCCGTACCAAGGCCTGATACAAGGGTGAGCCAATAGCGAATAACCTTTTCTTCCCTGCTCCCTCGACCTTCATTCCCATCCTGCCAAGCTGAGGCTGCCAGTGCATTGTATCTAACCACACTGTGGCAAATCGATACAAGTAGCTAAACAGCTTGCTATACCATACAAAGGCATCTCCGGCCGAACGGTTAGGCAAGACTACGGCGCCTGGGTAAACATCCCGTTTACCAAACAAGACGTCGAGAGTGTCACTTAACCATTCCCCTCCTGCAGCCAAAGTAATAGCGGCTGTAGCATCCACCGGTAATGTGTGGAAGAGGGTAAGCTTTCTATGTGGATAGGACGTATCAACACCTTTTGCATATTTAAAAGGAAAAAGATAAGAATAATATTGTGTTGGGTCCTGAGGACCAGGATGGCCGAAGATCAAAACCTAAATCAGGGGTTGATCATCGAAGCCAGGGCAATAACGATGAAGGAATTTGAGCGCTGATGTAGCTAACAGCCACCTTCATAGTCGATTCATTAGGGTCGTCACCTTCTACCCAACTAGTGTAAGTATTCACCGTTTTCTTTTTCTGTTAAGCCTCACAGCTATGGGACTTCCTAAAGAAAACTGCAATCGCAGTTTATCAACCACTCACAAGACCACCGAGATCTTCGACTTAGCTCCCAAAGGTAATCCACCCGGCCCTTCCCCAACCTATACAAGGAGAGCGGAAGATAACGAAAGGGAGACAAAGTCCTAACTAAATCATAAGACAAGAACCTCCGTCTATATCATAACACAAGCTACCCATTCCATCGTCGAGTCGATCCGATTCGTTCTTATCTATAGATAAGGCAAGAGAGAACTTATGACCTCGCGGATGGAGAGGGATTCGAACCCCCGGTATTCCTATCAATACTTCGGTTTTCAAGACCGACTCTTTCAACCGCTCAGACATCCATCCCCTTCGCGCTTCGCCCGCCCTATCTATCCGCGCGCTGGCAGGTAGGGGCTTATCTATGTGATTCGCTACGCTTGCTTGCGCCTATCGGCGGATTCTATTGCCTGCCGGTTATCGATTTCTCTTTTCCGGTAGTACGAATCGCTACGCTTCTTTCTATATGATATGATAATATGCACCTTGGTTGCTGCGCTCCCTGCGGGTAATAGCAAGAGAGTGAAGAACGAATGATCCTCCAAACAAAAAGAGTGATGGAGTCCGACTCAAGCGAGTGAGTGAAAGGCGTGGCAAGAGAGCGAGTTCGACTCGCGAACGATCAGCAAGTGAAGGACCGATCCTTTTGCGTTGCGCCAATACTGTTGCGAGACTGGTACTTGGCGGCTCACGAGCAACATATAGACGAAGGTTGCCCTCCCTCGCTCTTTTTTGAAGGCCCTTTCTATTCTCTTTCTAGTATGGTTCCTCCATAAGAACACTGAACGCCCAGCTTCGCAGAGCAGCTCTCTCCCCAGCCCACAGCATAGTGTGGAATCTGGATCGTTTCATCGAGCACCATTTCTTTTAGATAGAAAGGTGTTCTGACTCTATTGGATCAAGTCATAACCTACGCCTTCTACTAGTATACTACTATGGAGAGACTAAGCTCTATTTCAGAGATTGGACTCTCTTACTGTGATTAGCCTCTACTAGTAAGAAGCTGTTCCCGAGCCAGGTTCCCTGGATCCACGTGTTCCTAGTCGGGCCTAAATGGATGAATGAAGAAGCGCGCCCGGGTAGACTTCAAGAGCTCTTGCTCTGCCTATCCTCCTACTTATTATTCTGGGGGTCATAGAAAGATACGAACCGCCTACTCTTTAAATTAAAGCCCTACCATTATATTTAATATAATGAAAGCTGCTTGCCCTCACTAATAAAAAAAAGCAATCCCTCCCCTTCTGTTATACTCATATCTTCGGTATACCTCAATACAAGACAAACACAGGAAAGGATATTCAATCAAAACCGGGCTATCGCCCTATCTAAGCGGCTTTCCCCTCTCCTCTACGGAAGTCATCTTTTAGTCTATTTCAGTTCCTGTGTCTATCGCTATCGCCCTATTCTCTCTCAATTGCCTCTCCTTTATAGATGAGGGGGAGTCCCTTAGCAGTAGCTTCCAACACTAAAGATTGACCTCCTCAAGTGCCAGATATGAATGTTTTATGAATTTCATACGGGACTACTTACTTACCTAAAGTTCACTTTTTACTTACCAAAAAAGTTTACTGAAGGAACTGACCTAAGCATAGCTCTCTCTCTCAAATACAAATGCCAAGAAAGGGATTCCTTGGGTAAGTGAAAAATTGCTACAAAATTCCTTTCATTTTTCTTTTAAGGCCTTTGTCCTACTTATAGTCTCAGTCCTCCAGCCTATCGAAACTCGTGTTTTTATTAACCAACAACACATGCACTTTGTTGGCACTAAAAAAAAGGTTATTCAATCCACTAGTGCAACTGAAGGAATTACCTCTTCTGAACCGGAACAAGAAAGAGCTCATAACCACTTCTTGTGAACAGCTCTCCTCAACGGAAGGCGCACCTACTGTTACTAGAAGTCTAGTCTCTCTCAGGTTCAGTTTCGATCTCGAACTAACTTACTTAATAGGATAGGCCGGAAGAGAGATATTCAGAAAACCCGATTTCCTGTCCTGTCTTAAGAACCTGACTCAAAAGAGAAAAGAAGACCGGACTAAAAGAGATATCACTTTCGACGATTGAACTTCACTTTTATATCCAGATTGAACGTCTTTGGATCCTGCTTAGGGCCGGCTTTCACTCCACTTTCACTTTCATATCAGGAACGTCGACTTGCACTTGCAATATCGAATTTCACTTTCCGGAATCCTTGCTCCTGGCTCATATTCACATAGGCCACTCATAAGAATAAGACGTTCAACTCCCTAAAACACGTATAATTGAGAGACTCAGAATATCAGTGCCTTGGGTAAATGCCTACCTTCGGGAGAATCTTACCGAACGAGTTTCTGTCCTCTTCGCTTCCCAAGAGATTTAGGGAAAAGGGCCTTGTCGGCCACCGCTTGCTGACGACGGAACGCATCGTCAATTAAAGGGTCCTCGCGTTGGACTTAGTTGGAAAGGTAGGTGTTCGGCATGTCCCTTGCTTGCGAACTTATTTAGTAGGGCGGGTAGCTTTGGAGGTCCCATTCCTCACGTTTACCGTTGTCCCCAGACTTCACTCTTTCAACACTTGTATACTTTCTAAATAGTCAGGCGTGCCCCTGTCCCTGTCTCCAAGTGTGTGATCCACCGATTCACTGAGTGACTCTTTCTTACCGCTGGAGTCCCTATCTCTTAAAGCCCTATCAGACTTCCGATCCATCCCTTGTTTGCCGATTGAAGAAAGCCTTATATTATATGGTCTCAAACAAGCGAGAAAATCCCTATATATGTTATCAGTACTAAAGGCCCTGCAATCTTTCTAAAGCGCTAACGCGCCCCTTATTGAGAACTCAAGTTTCGCGCAAGTTGCTTAATCCGTTGCTTGTTGCTTTCGAGCCGGAGCTTGCTGGGTAGTGAAGTGGTCCGTGAAGGTTAAATCACACTTGTGTTAAGCAAGCAGAGTAGTCAAGCCAGAAAGGCAAAAAAAGCAAGAAGCGGTTTTCGTTCGATCGACGGAATCAATCGTACTTTCACTGCTGTGGACCGGCTTTCATAAAGCACCTTTGGGCAGCAGCTACTATTGGGATCCAATTCCGAGATCAATTCGACAATGAAACTCTTCAAGCAATTCTCTTATCTATGTCATTTCTCTTGACGCGATACAAAAGACGACTTTCGAGAGTCACTTAGCCCCTTGACCTCTTCTCTCAAAAAAGACGCTGTGCGGGCAAGTCGATCAAAGTCAGAGCGGGGAGGGAATGTTTACAGTTGTTGTAGTACGACTTTTCATTTCCTGTTTGGTTTTTCAATAAGTAGTCAGCTGCGGGCTAAGAAGCCTCGTAGTCAGACTTAACATTGATTGAAGCAGCTGTTGGAGAGAAGGCACCAGTCAGACCTGCAAGCACCGGGTAGTATGCAGTGGCAGTTTTCAATCATACAATGTGTACTCGTAGTCTGACTTTTAGCGGTAGTCAGCTGTCCTCGTTCTCCTCTTTGAATTGCCCTATTGAGTAAGGGTCGGTGTTTGCAAAAATGTCGAGCCGACGGGGTCAGGTACCAGTAATGACAATGGCAAAGGGGGGGAGCTGGACACTAGTTGTGCTAGTGGAATGACCCAACTGGACCTAGTCAGCCCGAGCCGTTTTGCGGTTCTAGAGGACCCTGAACAAGAAGAGGCAAAGATGCCAGATCTGGACACTGCTGAACCGGAAGAGATTGCTCAGGATGAGTGTCTGGGTAACAAAGCCGAGGAGGGTGTAGTCAAGGAGATAACTCCCGAGGAGAGTGATTTGGCCCATAGAAGCGAGGATCTGGAAGAGAGGGTTGATACTGGGTCAACTATGGCAGTGACTGAGGGGGACTTGTTCTGTGATAAACAAATGACTCCAAACCTCAGGGCAGCCAATCCTAAGAAAAGAGGTGAACCTGAGAAGAGCAGTAAGAGTAAGCGTTCAGGTGCTGGTGCTATTACCTTAAAGGTGGAAGATCCTCCCCTGATTCTAACCACCCTGAATGAAGAGTGGGCGAACAAAATGCAGAACATATCAGAGATGTTGAATTCTAAGAAAGAGGGGGGAAGGGGAAAGTCAAGGCCAAAGAACAAAAGAAAAAAAAGGGCTGCACAAGACGAAAAACCAGAGGCAGCGCTAAGGTGCGAGGGGAATGTGAAAACAACAATAGTTCCACATGAAGGTCCTTATATGGAATGTCAGAAAGATCGGTAAAGTCGAGAAGGAGAGAGAGGCCAAAGATTATATAAGAGCGCAAGAGGCAGATTTGATTGGCTTGGTGGAAACCAAAGTGAGGAGTGGAAAGGCGGCCAGAATTACCAGATGCTTGGGAAAGGATTGTAGTAAAGCCATTACTGTGCAGAATGAAGCCGGGAACGGCAGAATTTGGCTGATCTGGAATATAACTATGACATTAACGATATACAGAGATCTGATCAGGCCTTATCTTGTAGCTGCTGGGATAAAAGAATTGATAAACATTTTTTTCTGCCTTGGACGAGATAAAAGGCCTCAAACCTGATATCTGAGAGGAGATGTCTTTGGGAGCAGCTAAAGGAAGTGTCTAAATGCATCCAGGGACCATGGTTGGTCACCGAGTCCATTCCATTGTGGGATCAGCGGCTAATGCTAATAGAACTGATGCGCCTCAGAAAGTGTCCTTCTCAATCAATGCCCGAGCATTCCATACATCACCATCGAACTGACATTCTCTGCACTGAGTTCTCTCAGGTTCCAACTCTTGTTTTTCCGTAAGAGAAAGGGGTTCCTGCATCGACCGGATGGAGTGAACCAGCTCATTCCATTTCTAAGTAAGAAGAAAGGGCATAGACAGAATGAGACTCATCAGGAAGAACTGGATTGGATAAAGCATCCGAGTTCGCGGATTCATCTGTTGAAGCATACCCTGAAGCCACAGCCGAAGAATATGAATATAAGATGGTTGGTAAGTCTAGAACAGATTCATCAACAGAGTAGGAACCCATCGTCCCTTGTTCTGGACCTGACCGGTGCCCTAATCCTTTAAGGATATCGAGAGAGCCTTTGACCTATGGGTATGGTCTCTGTGAAGGTCTTTAATGGCTCTTCGCTGCTGGTTTCCCTTGGGGGAAAGCCCCGAACTTACTAGCCTTTCTGCCCCGGTAGCGAGGAGTTTACTTCCGGAATCAGTAGGTTGGTAATTTCATACATGATGTCATTCGCTCATCCTTCTCCTCGTCGGGAAACCTTTCGCTAGTCTGGTGGTAGCTTCGGTGCCCTCCCGCCTCTCGATTCTCGGCAGGGTTTTCCCAACCTCAATCATTCCATATTTTGTTCTTTCTACAACGATCAACAAAGTGGAACGAAAGGCTAGTTTCCTTTGCGCAGCGCTTCACCATGCTCCTTGCTGCACGCGCTGGGACTGTATAACCGTCTGCTCTCGGTGGTTTGACACGCCACTTAGGCTCGGCTAGGGCAGGTAAGCTTGATGACTGAAAGCTTGAAATTCAAGGTAAGCAAAGAAGAGGTTGAGGGCAAAGGACATAGGAAAAGCAAGCAAAACAAAGGGAGGGACCAACCAAATGCAATAAGGTATAGTGCTCTGAACCAACGCTAGGCAAGCTTCCTCAAATATAGCCAAGGTCGGTAGGTAAGGAATAACAACAAGCCTTTCAGGCTGAGGAATCCCATTATTTTCTTGAAAGGAAGGGCTATGGGTGAGGGATAGCTCGACAACAGCCCAGAGTGCTCCTTGTTCAACAGTCCAATTTCCAAGGTCACGGAAGTGGAACGGGCGGACAGTTTCAATCACCATTCATTTGTCAAGAAACCTCGGACTAAAGGTGCTTTAAAAAAGCACATGCCACTGGAGCAGCGGAATATTCCGCTTAATCAAAAAAGGAGACCTTTGTCTCTGGAGTTCATTCCCCATCTAGAGCGGAGATTGTCCGAAGGTACGATTCCGATCCTCGATTCGACGAGTTTGATCTTTTCTTTCGAGGGTTGAGGACAAGAGAAGAGTAAGGGCAATCAAAGCCAATGCCACGGGGAAGGGAAAGGTGGCACGAACCGATTCAACATAGGAAAAATGCATTTTCCAAAGGGGATGGACTATGGGTGATTCCGACCAGTCATAGGGGCACCACAATGGAAGAGCCTGTAGTAGATCCAGCATTAGCAGCAGCACCAGCTGAGATACCCATATAAAATAAAAGGCGGAGTCGTTAGAGGTAGGTAAGGCAATTCCTTTTTGGGATCCGATCCGTCAGAAGAGGAAGCAGGAAGGCGTTCTACTACCGGAGTTTTAGAGGAATCCCTTACCTATGTTGATGAAAGTTACGACTTGGTCGTTTATCGTCATTATACTATATTTCCTTGTGAAGCTTGACATTTTGGAATCCATCGCAAAAAGAAGTAATCCAACCCACGGAATCGACTTGAATGGGCTATTTGAATCAATATGTGTGCGGCCAAGCAAGCTAGCCAATGCGAAGCGTTCTTTGATTATCTACAATATTATTAGATAGAAATGTTCTTTTCTTCAATAGCGCACCAAATGCGCGCAAAGGCGGAGGGTAGGGTGGAAAGAGAAGTCAAGGTATCAGCATCAGCTAGAATAGATGGTGACGGATATCAAATGGATAGTCAAGATGATTCACCACCAGATGACTTGCAGCAAGGGAAAAAACCTCCCTATTATAACATAACAGTGGGCCTCGCCCGTCTACTACTCGACCTTCAGTAACTACAGTTAGTAGGGACTGGGGATCCATCCAATCAAAATCCAATAGCTTACTGACTTGCTTGGGTCATCTAAGAGGTAAGGCTCCCCCGATCGACCCTAACTCTCATTCTAAAGAATTCTGGAGCTAAAGGAGTTCCCTAGCCCTTCAAGTTTACATACCGATCCCTCTATGATGGCATTCTTCTTCCTTTCTTCCTATCCGACTTGACGATATTATTCTTTCAGAAGCTAGTGATTAGCTGAGGCTGACAGTATCGTATCCCGGCAAAGGGCTGACTCCACTACTTAAGATTGTCGAATCGAATATGACCTAGCTTCTGGTATTTGAACCTGTTACGTCGATTGCTGAACCTGACTTGACTTTGACGCGTTGGCGTTGGCTCTGGCTTGTCCTATATCTTAATTAATCGGAAGAGTCAGTGGCTATCCTGCGCTCAAGAGGAAGAACTCAAATTTTTGCAAAGCAAGGGGCATCGCTCTAATCACTTATGTAATAACCTTCCTTTTGAATGCCGCCGGTTGTAACCTTTATAGCGATAGCGAGTCAAAAAAATATCTTTCGATCAGAAAAGAAAGAGCTTTCCCCTAATCTCTACTACTCCCGTCAAGCAATAGACCTAAGACCCCTTTGCTGCAGGTAAAAGGTAAGGAAGAACCAAAGTAGTTAACCGAGCCCTAATAAGTAAGGCGGCAATGCTTGGGAAAGAGAGTCAATCCGTGTTTAGTAGAGTGCCTTCTGATCCTTCGATTGAGGATAAAGAGTCCGAGTTCCACTAATCAGAATAACCACCTTGCTTCTGGGGCTTCCATTACTTGAAAAAATGGCATTGATTTATCCTTATCCTTTCTGGCTTGTGCCTAATCTTCTAAAGATCAACCGCGAGTCAAAGAACTCCTCTTTCGTAGTACACTTCTTTTATTGAATTGACTGTAAAAGGTGTGATGGTCTCGCCAATGAATTTCCTCGTTAACAGCAGGATCTCTTCCACTTCTTGCTGAATACCTTTTCTTGCTTCCTCCAATAGCAATAGGAAATAGGCCATCCTCTCCTACTTCAATGAAGGCATCGAGTGATTTCTTAAGTAAGGCGCATCCATCGCTCGGGATGGAGGTTGCTTTTTCTTGACTGTAAGCTACTTTCTTAGTTGTAGAAATCCATCACTAGTCTTTCACAACGAATAGACACCAACCATCATATGTGAATACGGTACGTACTGCTTGCCCTCTTCTCTTGCTTTCCATTTTTCGTAATGTGCATTTAAGGACTTTTTCCCTTGTATAGACTCTTTCATAGAGAGAGATGAGTGAGAGAGCCGACCGGACCTCTAATAAGATAAGCCAAATTTTCCTTCACTGCAACAAAGGCTTACCCCACAGATTCGCCATCAGCATATCCATAAGTAGTACTTTGTCTGCAATCGGTAACTTAATTAAGTCTGAAAGATGGCACTCCTTTCATAAGAACTCCCTTCTGATATTATACGGAGGCATTAGTTAACCCGGTGTATTCGTAGCGATAAGGCCACTAAGGTCCACCCCTTCTTCTTTTTCTGTTACGAAAAATATGTCCTCATCCTCGGCCAGAGGTACCTCTGCGATCCATAGCCCTAGAAAAGTGAAAGACTATCGGTGTAAAGACTCTCAGCTAGTCGGGAAAACCCCTCTATATTTTCAAGTCCCATTCCATTGGTCGGCTCCCTCAACAAGGGGTTCGGAATTCTTTCTTTCTCTTCCGGCCCTTTTAAGTCCAACTGCTCAGATAGCAAAATCGTAAGGTTCACAGTCTGAATCTCTTACCTTATTCTCTCTTGGTAAGAGAAAAAAGTCCTATCCTTCAGGGCAGTCCTTGCGGAAGTTGGTGCTTAGCTTAGCCGTCCAATCGTGAAGTGAAGTTATCATAAGCGGATTTAGGGCTGGCTTCTTCCTGAGCTCTAGTTCAGTTCCTCGGATTGAGATAGAGAGCCTACCGACCCCTTCCCTTACTCAATAGGACTAGCTATAGAAAAAGTTTATATAGATAAAGTCAGGTGTGAATGATTGGCTTGTCTAAGGCTGACCGTACCTAGTGCTTTGCTTAGTTAGTCGTCTTTGCTTTGGAAAGCGAGAAAGATGATGTTGGAAAGCGGTTAGGAAGCAGCTCCTTATAAATAACCAAACCAGGGGCACTGACTTTCATTCCCGAAGGCTAGGCAGCAAGTGCAGAAAGGACTTCAGGGGAGGACTCATTTATGTGAGAAACGATCTTATGAAAGATATTTTACGGATTCGATTACAGCATATGACAGATGCTTTAGTTTACTTTATATCTGGTTATTCTAATAGGTAATTCCTCTTTCTTTCGGTCTTACGATCCGCTTAGTTCTAGTAGAAGCTGTTCCGGTCATCGTAACATCAGTCGGCGATTCCATTCCTGCTCCTTTGAATGAGAAGAGGCCGTTCTTTAGACCTTTGAAAAGTCGTTTAGTTGCCCATATCCCTGATGGGAAGGAGAGGTGACTTGAGAGTCGGGTTCCTAAGAAATGCCTGAAAATAGAAGGTCCTCTTCTCGCACAAGAGAACTCCCCCGAATAGAGATCTTGTCCTGCTCGGTTTCCAGTGCTTCTAGTAAGCTAAGCGTTGGAACTTTTTCTAGGAGAGGAACCTTAACTAGAACCCGGAACCGAAGGAGATGCTTCTTGTCTTCTTTCGATCATCAATCGGTTGAATAAGATATTTATTACTGCCCTTAAGCCGGGTAAAAGGTATTGAAGAACTTTCGAATCACTTGCTGGTGCTTTAGTTGATCCTAGTGAGGAAGGGGTCTTACTCTGCCAACACGGCTTTCGTGAAAGCTCAGGAAGTAGGGGAAGCTAACCCAGCAGTTGCAGTTCCGTGTTCCTATTGGGAAGCGGATGTCACTAGTCCTGGTAGTCTGTCCCCTCTAGTGGTCCTAGCCAGTCCAGTTTCAGCAATGAAGGCCCGCAGCAATCAAGGGCACCAACAGCTGTTCGATAGTCCAATCGTCAAGGTTTCGTCCAATCCTGAGCTCTCAACAGGCCTAGCTAGCTGCCTTAGAAGAAGAAGAAATGAAACCGAGGCTCGCACAGCACTAAGAGTAAGTAAGAGAGGGTCCGCAACTCTCGTTGAAAGAGGGATTAGCTATCCGCTTATATCCGATCATCAACTGTGCAACAAGCAGTTCCAGCTGATCCATCCCTTCTCCCTCACGTCACTTTAGTTCATCCTAGTTCTAAAGAAAAGAAAGGTTCTCTTGCTCGCTACTGGCTTGGTACTGGTCCTATGTGAGCCAACCAGTCAGTCTTCCGGTTCTTCCGATCCTATTAGTAAGTCAGTCTTATCAGCGAGTGGGAAAAGCGATAGGGAAAGAATGTTTAATTATATTAAGAAGAAGACAGAAGTTCTCTTCACCCAAGAAGCCTGGGCGCCGGGGCTTAGACAGCAAGGAAGTTAGCATAGGCATCTCGTGACCCAACGAAACTGGTGACCCGGGTTCAAGCTCTGAAACCTGCTTTCGTGTATTCCTTCGCCCCCCCCACAGCCTTCGGGGTCAAATCAGGAAAGGGATTGACCACAAAAAGCACTATGCAAGCTGTTCCGCGATTAATCTTCTTGACCTAAGGCATGGGGTTTCCTTCGTCACCGTCCTTTGGAACTCTCTTTGCTGTCCTGCTCTTGCAATAACCGGTGGTGGCCTTGTAAAAGTCTCCGCTCTTTTGGTGCTATCATCGTATAATCATCGTATATATTTAAGATCACGTTTCTAATTATTAATTTATTAATATAAGTGCGAAAGGATTGTAGGCTAGATTCAAGGTATGCCTAAAGGCCATATGGTTGATTGATTCTACTCCACTTTCCAGATTGGGTTGGTGTTCAGTCTACCGAATTTATTAGTACAAGATCGAAAGCTTTGCATTCCAAGTGAGATGCCCAAGAGAAAAGGAAGGAGGGGAAGAATCGACGAGGAATCTATAACATAAAATAGTGAATGAAAAAGCGTGACGAGAATTCTCAACTCGAGATGTTAGAGGGTGCAAAATCAATGGGTGCCGGAGCTGCTACAATTGCTTCAGCGGGAGCTGCTGTCGGTATTGGAAATGTTTTCAGTTCTTTGATTCATTAATGATAATGATTGCATTTTTGATCGAATTCGTATTCCAGTGGACTTTTGGGACTAGGTGGGGCCCTCTTGTTCCTTAGGGAATGGAGAGGGGCAAGGGGAAAGGGTGGGTGGCCCCTTGCGCTTTTGGATGGCATTTCTGATCTTATTCGTATTTCGGCGAACTCGTTCACATTTCCTTAATTTGCTTGTCCAGTAGGAGAAGCCCAGCAAAGCAGGATCATAGGCGATCATTACACCCGTACATAACGAATTTATGTAGGCAGAACTGTGTATAACTTTATCCCTTAACAAAGGGTACATAGGCAGCCTGGCTTAGTTTTCAGTCTGTCCAGGTTCAGTTATTTAGTTCAGTTTGATTTCTTCCCCTCAGTCTTGCACTGATCATACTTTCGTAACAAGGTAGCCGTAGGAAAGGGGAACGCTGGATTGAATCTTTCGCGATGGAATATGCCATTCAACGTTAGAAGAAAAGATGGAACCAGATGCATTCTTAAGAGAAAGTGCTTTGCCTTACCTATGATACAAGAAAGAATGGACTTACATCACCTTTTCCCTTGTACCCCCACTTCAGGCTGTGATTGAGAGTGACTTTTCGATGTCGATTCTTGCAAGCAAGCACTCGGCTTAAAGCCCTTCCCCTCCCGCGGCCATTAGACCGAAGGGAGGCAGGGCGATTCCATTCCCGAAGACTTGCTTGCATGCTTGGGTATCGTAGACAACTCGATTCGTTGGAGCAGCTAAAGACCTACCTTGAAATGCTCCACCTATTCCCCTCTCCCAGCTGCCCCCAGGGCTTTAGCCCATTCTTCCCAGTAGGTGCAGAAGCAGGAAAAGAAGCGGAATTAGCATTGATCCGAGCAGAGGCAGTTGAGTCTTTAGAAAAGGATGCTCCGGCATGAAGAAACGCCTTATGGAAGGAAGTCCCGGAAGGAAGGAAGCTGGCACTTGGAAAGAAACAAGTCGTATCCGGAACGAACAGATGCTTGCTCACTCAAAGGATATTACCCGGCACGCACCACAATTGGAAGCATTGAACCTCTAGGAACCACTCCTTCAAAAGCTAACAACGAACTGAGATAAAGGGGAGTGCTGCCCAGATAGATTCATTGATTCGGATCTACGAGATTACTTCCATTCCAAAGGAGAGTGTCTAAAGTCCCAAGACCGGTTAGCCAAAGACCCTGGTTCTCATCGTTGATTTGGATGTTTTGCCAATGGAGGGTGGGAAGTAGATAGACACAGGTGCCGTTGATCGGAATGATGGCTGAACTGAACTCGTGCTAAAACTGTGGTCCATCAGATCAAGATTGCAAGAAAAGGATCAGTCGAGTAGATTTGTTTGGTTCTTTCCGAGCTTCAATGCTTTTGCTTAACAAGCAGTCAGTCGAGAAAGACATCAAGAAATGAAGATAGACGAGTGGATTCCCCTTCCTTTCAAGGTTTCATTCTTCCGCCCACCCCCAACCCATAAAGGCATAGCTCGCCCCATCTCACCCAGCCAGCTGGAAGGAATGAAGGAATCAACTAGGTCCCATGGGCCATACATTATCAATGAAGCTAACTCCGCCTGTTCTGCTTGCTAGATCCTGGACTGAAGTCCTATCAATGGCAGCTCGACCGACTGCTCTGTCCGATCGATTGGATGCACGTAACTTCCTTCCTTCTGGGTGGATGGTATATCGTAAATAAAGGGCAAGGGGGTGGGTGCGTGACCGGCTGCTATCTGGCCATTCTCCGCTATTTATCCTCTCCTAGCAGGAACACACGTTCTATCGGATATCGCTATTAATCAAAGGCAGTCGGAAAGAAACAAACAATTGAATGTTGGGCCCTTGCTCCTCTCCTGGCAAAGAATGAATGCTTGAGATAGGAAGTAGGAGATATCGCTCAAAGCTGCTTCTGCCGGCACATCCCTCCTTTATTGATTTTTTTCTTTCTGTAGGGGATGGGCTACCCGAGCAATGCAGCTTCTAATGCACTTGTCCCCTTCCTTCCCGCCTCGCTTCCGTTCCAATACTTTCATCGACCATGGATTCAAGCGAGCTACCCCACATAGCAGGTAACCCTATCCCAACCCTTCTGACTGAGGCGAACCCACATCAAAGTGACAGAATTCACGCCACCTATATATGGCGAAGTTAGGATTTCTATTTCCCTAAGCGGAGGCCCTGAAAACAAAAAAAAGTCACGCCGGACGGACAGAGCTGCAGAATCTAGCGAACAAAATTCACTAGGGCGGGAAACCTGAAAAAGTCATCGGCACATATCTGCGGACTTTAGCCAAATCTCATCCTCATTTCAGTCTCAGGTGTAGGATTTGGAATGGTAAGCCGTGTATAGACAAATGGCCGAAATCCCCAATGCGGAAGCAGGACTTGAAAGAAGCAGGCATTGAACCCGGGTGGGAAGATCTTCCCTTTCAAGCAAGCGTGGACCCGACCCGACCATCTATCTCATTCGTTCGGGGCAACCTTTCCTAAAGCCGGTCATTCTGAGACAAACAAAAATCGCTAGCAATCAATTCACAGGGTCTCGACCACTTCTTCGCCTTCATTCGTTCCTTCATGGGTTGGTTCTGTCCCGCCCTTCAGTTGGTATTCCGTTAATAAGATAAATCGTGGATATGGAGGTCTGAAAGGCAGCTTCACTCGTTAGTGCCGGAGAGGGGAGAATAAATGGATGTTATGGCGGAGAGGGAGCTATCGCCCGAGAAGCATAGATAGTTGGTTCCAGCAGATGTGTTCATTTATCCTGCCTCTCTGGTAGGAATCTATCGGATCGATAGCGAAGCGAAGGAATAGAAGAGGCGCCCTACCCATATCCACTCATGGATATTCCGATTATCCGCATATGGCTACCTCGATCCTCCTCTTCCCGTTCAACCCTCTCCTTCTGATTGAGGACCAACCCCTATCAAATCCGTTACCGCCCTCCTCTACCTGCCTTTGAATTCCCGGGGTGAGTTTTGGGCGAGTAAGGGAGGATTCTCTTCTGTTGTTTTCGCAAGCTTGCTTCCCGACCGACCTTTGAGATCGAGATGTAGAGAAATGAACGAGATCAGGAGTTGTTAGATCGAATGTGCCGCTTGCTATCGGGCCGAGTAGACGAATCGAATGCCAACAACTGCGCCGATGCAAGACCCTCCATCCGCAATCGATTAAATGTCTCCTTAACAACCGAACTTTGCTTCATTCTCATTCGATGTGGATTGGCCGACCCGAGGAAATACCAACCAACGAGCGTTTTCGGCATTAGCGGTTCTCCCCCCAACGCCAAGGAAGGGGAGTAGGTCAACCCCTAGGGCTATTCATTCCATTCGAGTCCCTACCCCGGAGCTATCTGCTATTAGTTATCCACCTGCCTGTATCTTTGATGGTCGAAGGAGAAAGCTTTGATTCAGTGGTTCCGGTCCTCAGTCATTCCATTATCCCTATATAGTTGTGTTAACAACTGGCCGTAATGGAGGCAATAGATTCAATAGCGGTATGTGAGTCCCGAATCATAGGTGATCCGAATCGCCCTTGCCCCGCTAAGATAGAGCTTGGTTGGCATCCCGACCAGAGATTGAGATTTATACCAGCCAGAGATTGATACCAGATGTGCACCCGGAGATGAGATTTGATGTCGAGCCATCCACTACAGGTTGGGCGAGTCTCACGATTCTCGATTTCGAAATATCTTAAGAGATGAGAGAACCTCTGTTACATAATTGAGAATGCTGAACTTCTAGAGCTCTTTTTCGAATAATCAAGCTTGTCTGTCTCTAATGCGAATGAGGAATGCTAGTTCAAAATCAAGGCAGCTATTGGAATGATTCCTCTCTCGGTCCAGACCTCTATTTCGGTACAACGAGAAGGAGTTTACTATGGTCAGTGCAGTGAGATTTGTGGAACTAATCATGCCTTTACGCGTGCGCCCGGAAACATAGGCCGACTGCTTAAGACCGTAACGTAAGTAACTCAGTGCTCCATACGGGGGAAATGAAAGCAGAATTCGTTCGGATCCTCCCACATGTTCAATCTTTTTTTAGCGGTTTCCCCAGAGATCTTTATCATTAATGCAACCTTCATTTTGCTCATTCATGGAGTTGTATTTAGTACCTCTAAGAAATTGGATTATCCACCGTTAGTCAGTAATGTGGGTTGGCTTGGATTACTTAGTGTTGCGCGCCTAGGAGGGCAGCGCGCTTTGGGATGCGGAGGAGCTATTATCGCCCAGCTCCCTAACCTAATGCGGCACCGGGTTCGGACCGCAGGGAACCGTAGCATGGGGGGACGTCTAATCCTTTTGCCGCCGCAAGGCTGGCTAATCGTACGCAGCAGGCTCGAAGACCCCTGGTTCTGGAAGGCACATGAGTCCGAACGCTATGTTGAATGTGCGACCGACACTACACTACGTAGGTACCTGTGCAGGTGAGGCGTCGGTCGGTCCTAGAAACGGCGGCAGCGGCGCGAGGAGTTAACGACCGGACGTGCTGCAACCTAGGGATCACCAGGCAGCTCTTTCGCTCTATAGGGATCGGGGGGGGCATAGCACAATTCTTCTTGGAGGAGGGTTGGTTTGCCCGGGTGACTGATCCTGCCATAATGTACTCCTACCTATAGCACCGGCAACCGAAGTCGAGCATACATACGACGATCTTCATGCGTGAATAGCCGGGAGGAAAGAAAGGGCGGTAGATGATAATGAGAAAGGGCGCTGCGTCTGGACGGGCGGGCGGAATGGATGAGCGAAAGGTGCCATGCCATGGAGTGGGGAATATCCCTAGTCTCATGTAAGACAACTAAATGGACCTCGAGGTTCTGCCGAGGAACTGAGGGACCTTCTCGAGCACAGGATAGGTAATTGAGAAATAGAGCTAGCCTATTCGTTATGGGGAATCAATGCTCCGGGCCGAATAGAGCTTACCTACGGCACCTGGCTTCTCCGGCGCATATTAGCTTAGCTGCGCTTAATAGGCCGGTTTGGCTTCCTCTCTGGCGGCCACTTTCCTTACCTTACCCCCGCTACACTCCCACTCCAAGCTACGCCTGCTGAGCAAGATGCATTGCGATTTCCTCTTCTGTGGACGCACCGGAGTATGACCCGGGACGGGAAGAGAAAGACTTTTTTCTCCGGCGGGCTCTCTCTCGTAAAGCCAAAGACGCCCCAAGACAAGGTACAACTGTTGGGAAGGGGACATGATCAATAGAACCTGGCTGGATCCGGGCTGGGATAGTGGCGCCCATTCCTAACCAGAAAAGGTTCGCTCATGCTGGAGGGAGCATCCCCACTTAGTGATCGGTCCGCTAGTTCACGCAAATCCGAAGAAGTTATCACGGACGAGCCACATGCAGGGAAACTTGCACGTGTGGTTCTGGCCGGGCTTTCCTGAGGTATCTAATAACCTTGCTTCTGCTCGCCGCTGGCGCACCTCTCCTAACTATTGCCCATTTATTCTGGAATAATCTTTTTAGGAGGGACAATTTTACATATTTCTGCCAAATCCTTCTATTATTAAGTACGGCTGGTACCATTTCGATGTGTTTCGATTCTTCCGAACAAGAGAGGTTTGATGCTTCTGAATCCATTGTATTAATTCCACTTTCTACTCGCAGTATGCTCTTTATGATCTCGGCTCATGATTCAATTGCCATGTATTTAGCTATTGAGCCTCAAAGTTTATGTTTTTATGTGATCGCAGCATCAAAAAGAAAGTCTGAATTTTCCACGGAAGCCGGCTCGAAATATTTGATCTTAGGTGCATTTTCCTCTGGAATATTATTGTTTGGGTACGACCGGACAACTACCGATATATATTAATATCTTTTTTTAGAATGTTGTTGTTAAATATCTATCTATCTATCTATATCGTAAACTATCGGATCGGGTATTACTTAGATGTGAAACTTGCAGACCTCATTGATTGTGATATTGATCTTACGGGGGGAACGAAATAAAAGAATATATAGACTTGTAGAGACCCTCTATGTAGTTGTCTATCTAGGGCGATCGATCTACATCTTTCCCATAGCCCTGAGGCTGTGTCTCGATCTCCTATGTGCGAAATCTAAGGGACTAGTTACTATGGAGATTCCCCTTGGTCTAATTCCACGCCTTATGACGAAAGGGGAGTCGGCGTGGCGTAAAGTGAAGATTGGGGGAAGTAGAGCAAAATTCCCTTCTGGGGTATTCCGAAGGTGTAACCTAGGCAACGAAAAAGGGGCCCGATACTTCAACTAGAGGAGCGACCAGTTGGTTCACCAAACCCCGACCCAGCGTCACATGTTCTCCAGGTCCGAAGGGATCCAGTGCCCAACTACCGACTCCTCCCGGAATTGCATTATCGGAGCCGAGCCAGGAATGGCCGTTAGTGGACACCCACCACTTTTCACCGGTTAGAGAGGCCCTCTTTAATACATTAAGAAAAGATGTTCACAGGGGCCAGAAAGACTCGGTCATAGGAACTTAGACCACCTACGTGCTGGTAAACGAAAACCACCTCGACCGGATCAGAGTAAACAACAATGTCGAATCAGGCCGCCCCTTGCCTTGAAAGAATTCACACGCGGCCACCAGCTTTCCCAAAATAAGGGGAGATCCGCTGCTTACTGCTCACGGAAACATCCGACCTATACTATAGTCAAGTCGTCCGCGTATCTTTCTGATCTCCTTTCCTTCTATTCATCATATTTTTGGCTTTGACCGATTCAAGGTGAAAAATGGTGTTGGCTAAAAAAGGGGGAGAGAGGAGAGCCTTGGGGTACGCTCACTTCTGCATTTTTGTTTAGGTTCTCGAGATTCTCAATCGCTCTTTTTAGTGGGGAGGAATAGTGCGGGAAGGGCGGTTCTCAGACGAGGGAATCGTTCCTCTCTAAATAAAAAAGGGCTAGAATGCTTCTATTGATAGAGCTTTCACGTCTGCGCATAGAATCGTTTTTTTGCCCTTCCATTCCGTTCTTACCATATCATGGGCAGTTGGGTCGGAATCCGTGTGATGGTTCGAGAGTGGTTTCAAATATTCTTCGCATCCCTTCGAGGACAATTTTGTCCCGCGGGACTGAGTTAGTGGTCGAGTCGTTTTTGGTAATTGACACCCGTCGCATTAGTTTCAATTCATATGTTACCATTCATAGTGAAGTAGCCCTCTTTTTGATGTCTGAGTGCGTTATTTTATCTATCAAAGTCCTTCTTTGTCTATAGCTCGGGTCAGTCCCCCATGGTCTGCTTTGATTTTATCGAACAGGTCCGCATCAGGGGCTCTCGTGCGAGCCATGCAACGTTCCCAGGCAGGAACTGCTTCTTTCCTTGAGCTCCCTCTTTAGTTCCTCCCAGGCGTTGATCTCGCAACGGCCCTCCAGCACGTCCTCATATCGCGTCCGCCACCACAGCTTCGCATCCCCAGAGAGATAGATTGTTGCCATTGTGACTTGGTCGTCAAAAGGGGCACGAACCGCCTTAAAGTACTGTTCCATGTCCCAGAGGTCTTCGAGCCTTGGCATTTCGAATCTCGTTGAATGGCTGTGGTTCCGGGACTCAAATGCGTCTGGAGTCGCCAGGTGAGACATTCGGTTCACGAACCGGAGACCTATCTCCACAGCAAGCTCCTCAATTTGACCCGGTCCGTCACGCTTTGGACATCGCCACCGGGATCGTTGAGACCCCACGAAGACGGCTCTCCTTCACTGGGAAGACGCGGTATTCATTAGCGAGCGTCTGGTGACCAACGATTCCTGATTCTCCTGCCTTTCTGCCATAGTCTACACTTGTCCGCCCAAATGGTCGACCTTGCCATCAAGTTGGGTCACTCGATCCTTGAGTGTTTCTTTAGCAACAGCCGCCGCAGACAGCGCTCCATTGCTATCGTCAAGCTTGGACATGGTGCAACAAGAAGAGAATTAGCAGAAATCGAAAGGGATTTACCCAAAACTCCGCTCTGATACCTCCTAAAGCGAAATAGGCACGCGCCCGGGTAGAGAGTCTGCCTGAGTCGTGCGGCCCCAGGTGACGCCTATTGTAATGTAGCACCTGGGTTCAGCCTTCTCCTTGCCGAGTTTCGCTTCTGATCTCTCTCTGAGTCTCTAGTTTGTTACCTTCTACTACCGGTCTTCTCCTGCTGCTCGCTTCGCTTGTTTCGTTGAGCTCGCTTTCTTTAAAGAAACTAAAAAAAAGAGAATATGAACAGCAGCCAAAGACTTTTAAATGAGAGTAATCCGGGATGCTTCCAGCAAGAACTTAGACGGTATGCAATTGATCAAGTATGTTGCGGTCAACACAGCTTCTGCCCAAACGAGGTACATTCATCCCAAACATCATAGCTCCAACCGTTTCCAATAAGTATATATTTTTCCTCTCAGCTATTCCAGGAGTATACGCACAAGATCCCTGATGAACAGTGCCTCTGGAAATAAGATATTGAGAAAATTTCGTGGACATGTATTCTCCTCCAGAATCAGATCGTCAAATTCTTTTTTTTTTGCATTGGAAATAATGTCTGGCTTGTCGATTGTGTGCCGTTCACTCCAACATGGCGAAAATTATGTAAATTGGAGTGAAGAGGTAAAGTGCTTCTTGATGGGCCAGGAATGTTGGATAATTTTTAGTGGTGCGGAAGGTGAACCGGAGGATGTGGCGAGTAAGAAGCTATTGTTCTGGTCTGGTAGGGCTATGCATGCGATCATAGTGTCTGTAGCTGATGAGATGCGCCCCCATATATGGGGGCATTACAGACCCAAGAAAGGCATGGCTTACTTTGAGGGAAGTTAATGAACATGCGACCGCAAGTAAGCGTCAGTGCCTGGAGACTGAACAACATGGCCTGAAGCGGGGTAGTTGGGGCTCTTTCTTCTTACTGTATTAAGGTGAAGAACCTTTGTGATCAGCTGGAGGCTTTTGGTATGAAAAACTATGAGGCCGGTAATCTTAGTCAGATCATGAAGGGTATAATTTAAAAATTATGATGGGATAAGGCAGTCTTTGCTACTGCATCAACATAACCCTTTACGAAAGCAATCTTCAAAGCCAGTTTTTGGCTTGATGAGAGTTTCTGAAGGCTAACTAGAATCCATCCAATTGTGGAATTCAAAGTCAAAAGCCAGTGGATGAGTCTGAAAAGATTCTACTAGGAACTAAACTCGCGGATCGGAGAAGCTACCGGCACCCAGATCTCTCATTGCTTGCCCGCGAGTGACCAAGTATAGGCCTAATTGCTTACGCAAAAGTCCCCTAACAAGAGTAGTCCCCTTCGGAAGGCTAAGAACAAGGAATGAAACTCCTAACGAAAGAGCCTCATCGGAGAATGCATAGTTTCAAAGCCCCATCCGGACTGAGAAGAAGAAGGAACTACAAGCGACCCTATCATAGGAACTACCATTCCCTGCTCGGAGAACTCACTAATAGCTTCCCAGTCCCATCCAGATGGGAAAGAAGAATATGAAGGAAAAGCAAGACCTAACAGCGGATACAACTGTGGATATCTTTTTATAGATCGCTTGCAAGAGTCAAAAGTGGGAGCTAAAAGCTCTAGTAGCTAGGAGTTGGCAGGCTAGGATAGCGAAGCTATTAAAGGTTAGTTAGCGGGAAGTCTTCGTTGAAAGTGTGAAAGAAAATGAGGAGGCACTGAATTGACAAGTGAAGGAGTTGTTAGTGGCTGAATTGCAAAGTCAAGGTATAAGACGAATCAGCGATCGCTACATCGTCTGCTGTTCTAGTCTTGAAAGATGTGTCACTGGGCTGAAGCTAAACGCCGAAACGAAGGCATAGCGCAGCTTCAGTCTAAGAACCAAAGCCAGGGCCAGAGCCCGTTACTAATACAGCTGCCCTGTCAGTAAGGAGTTGAGAGCTAGTAACAAGTTTGTAGCTGCTGAAGGGCTAGATCCATTCTATTCTACTAATGGAGTTCGTTCAATCAGTTGTTAGCTGCGACTAGAGCGAGTAAGGAGTTGTTGGCAGCTACGGCTGAAGCTGCTAAAGCAACGAAGCTAGCTGTCTACTAAGACAACTCCTCTGCCTTAATCCCCTCTTCTCTCCCCTAACAATCCATAGGGAAGCAAGCCAAGGGTTTGGTTTTTAGAAGAGTCAGTGAAGGCAGCTTCTTCTAGATCCAGTCACGAAGCATACTTGGGACTGACTTTTGAGGACAAAAAGACGGGGTTTCCTCCCCTGGGATTGCAGCTATAGGACAACGCGAAGGTCTTTCTCAAGTGCCTAATCCAACTACTCCTAAGCACCCATCCCTGCCTTAATCTGCTCTTTTCTGCCTTCCCTCCCCATCCCTAGGTAAGACCGGGTTCCGGGTAGAGTCACAGTCAAGGTAGCTGCGGCAAGAACCAGAGCTCGAGCAAGGCAAGTAAGAAGTTTGTTTCTAGCTCCGGCTAGAAGTTCTCCGGTTTATAGCCAGCTCCTTTATAGCTAGTAAGGAGCTCAGTTATCTAGTAATCGGTATCAGCTTTAGTTCTAAGGTTTAGTAGCCAGGTCAAGTACCTAATCCAACAGTCCGGTCATTAAGGAGTCAGTAGCTGCTAAAGCAACGAAGCTAGCTGTCTACTAAATACACCCAACCCTTTTCCTTCCCCTCCCCCTCTATAGGGAATCCGAGGTTTCTTAGCCGAGTCATTGAAGGTATCCTAAGCGCTATGAGCTCGGGCAAGCCGGTAAGTAGTTGGTAGCTAAAGCGACGCCCGGGCAGTAAGGAGTTGTTAGCTCCTGCTGAAGCAGTTGCAGTTCGAAGGGCTAGAGCCAGCTACTAGGGTTATAGCAAGTAACTAATCCAACAAGGTAGCTAGCCGCCAACACCCATTGATTTAAGTACCCCTCGGTCTCAAGCCCGGGTCCGCTGCCGTATGTATTTAGTTTCTAAGGCAGTTCTTTCTAGCTCAACTCGTTGGTTTAGCCCCACTCATTCTAGTTTTCCTTTTATGTCTCCTTGAACGAAGCGAAGAAAGTGGGTCTCTATCCTCCCTTCCTTCAAGCCCTCTGCCCTCTTTGAGTCTAAGTCTTTACTTCCTTCCTTTAGCTCAAGTTATAGACTTTAGCGGAGTCACTTCTGTTTGTTTGTCCTTTCCCTCGGTGATATCCTTTAGTTTCTGCCCTTTTTGGGGACTATATTCCATCGGAGTCACGTCCGTTTGTAGTGGTATTGTCCTTTTTTTTTTAAGCCACTGTAAGCCTCTGACTTCCGTATCTGCTTTCCAAGCCTCTTTTTCCGCTCCTCTAAAGAAAAGAAGTGAGTGACTAAAAGGATCAGTACGGAACTGTTTGTCCCTTGTTTCCCGGGTTAAGGTCCGTACAGATTCATTGAAGTTGGCTGCTGAAGGACTGGAGCAAGTAACTACTAGTCAATCAGTTACCGAGTCGGTAGCAGCTAAACGCCTAAGTAGTAGCCCGGGCAAGTACCCTATACAAACAAGGAAGCTAGTCGCTAGGGTAGCTAGAGTGGCTAGCATCCAAGGAGTCTATTATCTCAGGTAGCCAGTAAGAAAGAGTCTGTAGCTAGACTCAATAGAGGGACTTCCATTCTCTGCTGCTTCTCCGGTTGGTGCTTCTATCGAGGTTGGCCTCGAAGGCATTGCCTTTCCAGGCACTGGGAGACAAAGAAAAGAAGGCTCGCATTGGTTCGAGGCGAGCGGATAGGTGGGGAGTAGGAGGAATCAATGAAGTTCATTACTCCTGCCCCTGAGGATGGAATAGATGGACAAGAGGAGAGCCTTGAGTGCTTCCGGACTGGAGGAATATAATTTTATTACCCGCTAATTGGGACCTGCAAGAAGCGGACTTTCCTTGCTTTCTTTCGTCACAGTAGTTGGAAAAAGTCAAAGCAGCAGACCAGTAGTCCCATTCTCCATCTTTAGAGAAATTTTTGAAGAAGGTTCCGTTTAACACATCTTGGCCAAACAGGAAGAGCAGGAAATAAGTGCTTTGTCGGTTGAAAGTGAGTCACTGCTGTCCGACTTAACCGGGCGATTCCGACAGCGTCCCTTGGCCTGGTCACCTATTATAACACACGATCCATGTCTCACTTTGATCTCACACCCCCATTCTCGTTTGAATTCTGGAGCTCGACCTTCGTTGCTCGGATGCGCTTGACTGAAGAGTCCTCGACAGGTCATTAGCCAGAAAGTTCCAAAGGGAGAACAAGTCTGAGACTCACTCGGCTATATCCTCCTCAGGACCTGTCCGACATGCTGTTGACTTGGAGATGAATTCTCCGGCCGTACCTTCTGCGGTCGTTACGCTTGGTCGGTCATGTTGGGACCAAAGAAAAGGAGAAGCCTCAACCGTGTCGATGGCATTATAACTAAGACCTCCAAAATCAACATCTACATCCCCCTTTCAGCCCTTTCAATGTTCATCTTCCCGCGTGAGGGTGATCAGCGCTCTCGTTCACGAAACCAACCGAGTTGCTCATGGGAAGGAGCATGTGAGGGAGAAGGACCATTATTCGTCTCTTCGAACGGAGCCCAGGTGGAATCCGCCCCCAGGTTTCCTTTTTTAACTATGTATAACCTCCTCATCAACAGACGTTTCCCGAATAACCATTCATTTAATGAAAAACCTGCGCTTGTTAGCAGCTGAATCACTCTCTCCTCTCGTAGTGGGCCTCTTTTCTTTCCCCCACTGGCATGAGGAAAGGGTCCATTCCACTAGCTCTTCTTCTTGTTTGTGAGAATAAATAGAGGGGTGCGCTTTCCCTTTGAATGAGTATATCTTCCCGCCCCCGTGCCTCCCTTTACTCAATGCTCCTGAAGTCCGAAAAGGAGACTGAGTGGACAGGGGGCAGGGAAGTTCAGTTACATAAATGGTAGTCGTGGACTGGTACCGCAGTACTGCTTTGGAGATTCCTTATTGTGATCCGGCTAAGATAGTCTCTTAAGTGCTAGCGTAGTGGGAGAGCAAATAGCAATGAACCTTATCTACGGTATTAGTTCCCTCCTACCAAGAACTACTAGAGCTCTCTATGCGAGGGAAAGAGTACAGATAGGCGGATTGACGCATTTGAGCAGGCAGGGAATACTTAGTGCTTGGAATATGAATGCTATGAGGCTTGGGCGAGAGAGCAGGTCTAGGAGGCCCAGATATTGCATCATGTGAAAGCAGCGCTAAAAGACCCATAAGAGCTGTAAACAAGTGAGATAGGCACGAAAGGGGGGCATTCTGGGGATGTCTTTCATCAGCCAGCACCTTCAACAGCCAGTGGGACAGATGCCGACACAGATTCGATTCCAGATTCGACGATAGGGTACGACCGATGACCAGGCAGGGCGGGGTGAAGCAAGCAGCAAGGGATTGGCTAAATAGAACAGATGCGACCGGGAATGGAAAGATCAGACCAGACCGATTGATAGAGTTTCTACCGATACAGGACGACAGCTCGACCGATTGAGACAGGGCAGACCGATGGAAGGGATCTCTTTAAAAGAAGGCTTTTTTAACGTGGACTGATTCCGACCGTTTACCAGAAGACAAGAGATTCGCGGTATGGCTTCAGAAGAGGTAGTCATTATACAGATATCTATTAACGAATTGCCCTATTGTCGATTAACTGCGCCTACCTATCCCCAATCACACAGGAATGTTCGCTTGGCCGCCTACCAATGATGCCTTTCACTTTCAGACAGTCCCTAGCGTACTAGACTTTGATAAAGGGAATGCTACCGATACTTGAAAGACTCATCCTCTGGCAAAAGCTTGACTTTATTACTTCAATCGCCTATTTATTATTATTATATATATATTGCCTGTGCCAGTTTGCGCCTGCCACTCGTACTGAACTAACCAAAGAAGCAAGAGATACTGAAAGCGATTTACTTCTTGCCTTAGCTTCTATAAAAGTAAACAACTAATCTAATCCTCTTGAATTCAGAATTCACCCCATTGCTTAAAAAGAGAACCTTTTTTCTTTCGTTGTTACAAGTATATCCCCTCTCCGATCTCTTTAACAAAGCTCCTTACTAAATAAAGAAAGCCCATAGATCGAAACGTCCACACGAAAAACAAAAAAAATGTATACCTTCATACTCCACACGCTGCCATCGCGAACCAATCAAGACTCTCGAACGCAAAGGTTTCCGAAGGTCAATTTCAACACATAAACGCGCAAACTTCCCTCTCTTCACCAGAATTGTATTCAAATCCACTTTAATCGTACGTCCAATGATATTACCAACTTTCTTCAAGATTTCCTCATCAAAGTATTCAATCGGAATTTCAGGCAAACGCACCCACGCAGCAATGGTGGATATAGACGCCTCCGAGGGACGAAATTCTGGACGCCATTTCCGAATAGACAAATAATGCCCCGCAATAACCCAGGGACCATCAAAAAGCACATGATCATAATCATCTCTATTGGAAAGCCTTACCAAAAAGAAATCCGATCCCAGATCCACAACCTTCACATCTCCCATAGCTCCCCACATCTGCTGTAAACGATCACACATAAACGGAAAGCTAACGGACTTACCTAACAATTTCACAATCAGCGCATTCCGCCATGGTAACCTCAACCGCCGTTTCTCCTCTTTAGACAGAGAAACCCTAACCTCAGCAAAATCCCCAGCGATCTCATCATCCGAATCAGAATCATCAGCAGAATCACTATCCTTACTCTCCAAATCACAATCTCCATCCAATTCAGTAGAATTCGACTCAAACTTAGTCAACTTCGACAAATACGACTCCCTAGGAACCTCAGATTGTGCTTCGGAACCAGCCAACTCCACCATTCGAATTAAGAGGAGCACTATCCTCCATAACCGCATCTGCTCGCAGAGGCGAAGAAATCCCCGCCATTTTGACCTTCTTCTTACTCCGAAGCAACAGATCAGCCTCTTCCGTCGAAAAAGAACCCCCTGTCGAACGCTCGCCCATCACAAAACCAGAAACCCTAGCAGAGCTTCTCTCTCATACCTCAGATTAACTAGCGTATTTTTACTTCACTTCCTTAGTAACTGCTCTTGAAGCCTTATCAACATTGGGACGGGCTTTGAAGATGGGTGTACAAGAGCTTGTTTACAATTGATCACATGCAACTCTCCTAGTCTCTTGGGGCGAAGTCAGCTGCTTAACCTGACCAATATAGGTGACGGTAGGTGTGACTAATCACTAATCTAATCTCAATAACTAAATTCCACATCCTGACATTCCAACATGTGACTCGCTGCCCGAACTTTCTTGTTTTTATGCTAGCAGGGGTGGTTCGGGTGGGTAAGAAACATAGTCCAGGAAGACTAATTGAGAATGGGCCCATGGACCAAGATCTCGACCCAGCCCAGAGTCAGGGAGGGAAAACCAATCTCAGAAGGAAAATCCGGATGAAAGGGCAAATTCCTTTGATTCTTGGTTAGCTGACTAAGGGCGGATGGGGCGGGCAAGGAGAGCGGCATTGCTATAGGTTCGATTCATCAATGTCGTCAGTCACAGATTTATGTTGTCCTAATACCCGCGGATGAAGCTTTTTTTTTACCATAATACCCTGCAAGAGTTGCCGTTTCGTCGAATGCTATTAGGAGAACTTTTCAAAACGTATGTGTGAAAACGAGTATGTGACCAGAACTTAGATCTTTCCCCCAGGCATGGGCGGTAGGTGAGGTCAAAAGAAAGTACATGCGAGATGTAGCACCATCACAAGAGGTATCGTTCAGATAGATAGAGGGCAACCTTATCTATGAAATCTTTCACAATGTCTGGGCAGATATCCAATTTCTTTAATATAGTCGGCTAACGAAGCCAATGACTAGCTCTCACGATGTGTAAGAATTTGTCTACGATTTGATGGCAATTCGATCGAGAAAGTACGCTACAGAATAGCCCAATCTTTATTTTCTTTACACTTTTTGGGATCAAAAGGTAGGAAAGGACTTGTCAGCGATAAAAGCACACGAAGCGAGAACGCAACCCACTATAGTTCACTCCAAAAAGGCTTAGGAAGGAGTAGCACACTCTCCTAGGAAGGATTGCCCCGTCAACCGTGATGAATGAGTTACACAGGCCCGTTAGTTACACCGTTCTGGATAAAGAGATGTGGGGTAGGCTCTTTCCTTCTTTCAGGCAGCGTAGATGCTCATGGTGCGGCATACTTTTTTACAATTGATCCTATGGTATGGTCAAAGAAAGGAAGTTGACTGATGCTACTCCGTCTTCAGCCTAGCCTATCCCGCCCACCACCCTTGCTCTAGTCCCCGGAGTAGTTTGCCAGGAAGAAAGAGCAGCTTAGGTCAAGTTTCCGTAGTAGAGTAGTTCTTCCGTGGCATGATCAGAGCAGAAGACTCTCTCCATGCATTGGTCCGGTCAGTCAGGAGAAGGTTTTTCCCACCTATGCGCGAAACTTACATCATTGATCAAACCCCCGTGATTTTGGCCTAAACTCGATTTCCCTTAAGGAACGACCCCTGAAAGATGCCAAAAAGTAAAGTAGTGATTTTGGCCATGGCGAGATCAAAGTTTTCCATTTCTGACATGTCGCTATAAGGGAAATTCATGTTGACTGGTTTTCCCGCTATATGAGACAAATCTTTCTCGAAATTTGATGCCTCTTTTGGGGAAATAGGCTTTAGTGATTTCACCCATAGGCGAGACAACACTTGATCGAGAAATCGATCCTGTATGAAGGAAGGTGCCATCCGTCCAATCCCGCGTTTGATCTTCCACTTGAGTCTGTGATGAATTAATGTAGTAAGGTGTCACGTCAACCTATCCACTGGATAATATGAAAGAAAAAGATAAGGCAGTGCATCTCGCCATCTAGAAGGAAGAACAGGTACGTGTGGAATGAAGGGAGAAGGAAGGCGCAGAGGACTCTTTGCCCTCGGAGTGTATCAAACTATTCAAGTATAGTTTGTCGCGGGTTGGTTTCCCTCTTCAACTACACGAGATGGACATAGGCTTGCATTCAACTTCATACTGAACGAGAACTTCCGGTGCTGCTAGCATCCATGCTCTTCCCTCTCGATTTCGTTCACATGTGAGACTTGATTGATCTTGTGTTTGTGTTCAGTCAATGGTACCGACTTTGTGCTATCAGTTTCGTATGCCGCATCGTTAACAAACTGCACTGAGATAGGAGAAGGAAACGTCGATCCACTGTAGAGATATGCCGCACTTGACGAAGGACGCTTGATCGCCACACAATGGGCTGCCTGCTCTATACTTTTTCATGTCCCACCACCTGACTCACCTGTCTTTCCTATTTCTCCTCGTGTTTTTGGTTGTGTTTGTTTTGCTGGGAAGGTTTCCTTGCGAGTTCTTTCTTCTCGACAAGTAGAGCAGGGTGGTCGTAGATCAGAGCTGTCTCACTTTAGCAAGTGTATCGCTATAGCTGTTCTATAGGAGTGGAGTTGTCTCGCTTTGATAGCTGCTCTATAGCATCTATTATAGCAGTTGTATCATTATCCGAGCTATAGGTAGTTCATAGCTCAACGTAGTTGTTCCTATCCTAGCGATTTCCTAATAAAGAGTCCAACTGCCTGCTTGAACTGCTGTACAGAAGGAGCTATGAATATTAGCCAACCGCCTACTTGAAAGTGGAAGTTGTTTTGCTAACTGCCTACTCGCCTGCTTGGAAAGAAGGAAAGATAGGATTGGGCAATTCCGCCGGTTCCATCGCCTGGAATCTCGTCATCTGAGAAGGAGATAACATTGGGGGACATAACTATTCCCACCATGTTCTGGAGTGCATCTGGAGAAATGTCATTCGGGACATGTGCTTCTTTCAGAATGGAGAGCAGAGCGTCCCTGTGTTTGTCTGAAGTAAGGAGCAGCGAGAGAATGTTGATATGAGCTGGAGTCTTCTTCAGCTGCTCGACGACATCGTACTCACTCTTCTTCTTCTTCAAGACCCTGAGCACTTCTGCAGTCTCTTTTTCTGTTAAAGGGGGAAGAGCTTCTTCTCCTTCCTTGGCTGCTTCTCCTACTTGGCAGCTTTTATCACTTTTAAGTAAAACTTATTATTTTTTGATTGGCTTTTACGACAGGAATAGCCTTATTGTAATCCTTTTTCAAAAAAGTCTATCAAAACAGATTCAATGTTGTAGGGAACCGGCTCTGTATGCTGCTAGTGCACGGGATAGAAAGCCATCATATGGAGCGTCTTCGTCTTGTCTTTTGTGTTGCGAGTGCATGCGTCCACCCCAGTCAACGGTTGGCAGGGCTTTCACAGGTACCTTGTACGTAGTTAAGGTGAAGCTTTGTTTGATTTGATCCCGAACCGCCCGATCCCTATTTAGAAGCCCAGACCCCCTTTGCTCATGAAGACATACTACCAACTGGATTCCTTTTATAATGGACCCACTTGATAATGAAGAAAGAGGGTTGCAACCAAAATGCTAAGTACGGGGACTAGGTTACGACGTTGGAAGACAAAGGGCTACTCCGTATTCTTCCTAACCATCAGTTCGTATCGCAACTAAGAATCTATTTTCTTTATCCAGACGTAGATGCGGCTCCCACGAGTAGTCCTATTACAGCCACTGCGCCTATGGCCGCTGCTCCCAAGTACTTCTGCTCCTTCAAGGTCGCGTCCGCTTCCCCTAATGAGGATGCTCCCTCTGAAAGTACCTCCTTAGCTACTTGGAGGCTTTCCGGGTCTAATAGGGATATGGTCTCTGTCACCATAATGGCTTGTCCCGTTAGGATCCCCCACCACGCGAGCATTCCCACGGCTAAAGACGGAAATACAATCGCTTCTATCCCTACTACTCTTCCGCCTTGTGCACTGGAGCCGGTTTCTCTCAATTTCCTCCCGCTAGATCCAGAGCATCCGTATAGGCTTCACCTTGTACTCCGTTTATGGTCAAATTCTTCAAAAGGGACTCAAGAAAAGGGATATTTTCGCTTTCCGCATGTAAAGCTTCGGCCGCAACCATAACATCTTCGGGACTCCTGTTAATCATCAACTCCCCCAATTTCTCGTGTATATCAGATTGAAGCTCTATTATACGTTCACTGGAAGGGTGAAGACCCGGATGATCCTCAAAAATACCATGAGAAGAACCCTGAGTGCCGGATGATTGAAAACTATAATCGTTAATAGTAGTCGTCGTGGGTTCACTAAGTGAATCATTCCAATTAGCGGTCGGATTAAAATGACTCGAATTACTACTACTCAAAGATGAACTATCTGAAATCCAGAAGATACTGGCGGAAGGAAAGGGAATCTTATTTTTTTTACATTCGACTCCAGACAGCTTAACTCCGTCAAGCCTGTAGGAGTAGTGAAGAATTCTAGTGAGTTGTGGTTGTTCCCTCGATCGTCCGAGAGAGGCCGAGAAAAAGAAGTTCCAGAGGCATCTTCCATTCATATCGATTTGGGTTTTTCCGCACCATATTTTGATCTGCCTCTTCTTCGATCCGGAATTCCCAGCAAATCCTTGACTCCTCGAATACAATGGGATTTCACACCTGGCGAATCTTTCACTCTACCTCCTCTTATTAAGACCATAGAATGCTCCTGCGAATTATGACCTTCGCCTGGAATGTGAGCAAATATATCATGTCGATTGCTCAACCGTACTTTGGCTATCTTACGTAGAGCTGAATTAGGTTTTTTCGGTGTTCTCGTTGAAACACGCGGGCGTACTCCTTGCTTCTGGGGACATTGATCCGAAGCTCGAGTACGGTCCGTGCGCCGTTTTTCTTCTCTACCATGACGAATCAATTGATTTAATGTAGGCATCGCTCTTTCCTTTGTCCTTCCCCCCTCTTTTTGCCCCAGCGGCTATTCCCGATCCGAAGCACCCCTTTTCGAGAGCTTTATAGGGATATATTATAGGCTCTCAAAGCGCCCATTATCTTTCGATAAGGAATGCTTTCCCGGGTACCCCAGTTTTGGATTTGGTTTATGTGCCGGGAAAGGGTAGGCTCCGAGAGCGAGGTGCCTCTTGGATAGAAAATGATACCGCGGATCTCATGGCGTTTCGCCAATACACTAAGCGGGTTATAACCGTCGTGTATCAGCGCCGCTTCGACCCTTTTCTCGATAAGCACCTGTTTTTCTAAGATGCCCAAGAAAAGAGGGAGGTGCGCCGCGGTATTTCTGCCCACGAAGGACAGAGATAACCGCTCTTGGAGTTCCACCCGCCGGAGCATATCGGGGAGCAAAGGGGGGTGTAGCTCCGGAATAACAACGGGGGCGATAATCATTTCGTTGGGTTCCCCTCCCGGAACGTCGGGCCCCGGTTGAACGGGAGGATTCAGATCCGGAGCCACAGGCGGGGAACTAGTTTGACCGTCACAAAGGACGATAAACGCCGAAAAGACCCCGGGCGCACGCGTAAAGGCATGATTAGTTCCACAAATCTCACTGCACTGACCATAGTAAACTCCTTTTGGTTGTACCGAAATAGAGGTCTGATTTAAACGACCAGGTACAGCATCACATTTGACACCTGAGGAAGGTACAGCCCAACTATGAGGTACATCAGCAGGTGTTACAATAATACGTAGATGAGTTTTGGCTGGTACAACCACTCTATTGTCCACTTCTAATAAACGTGATTGACCCAATTCTGGATCATCTTCTGGAATCGTATAACTGTCAAAAGTGAGTGACTGTTCATCGGAACTGTTATAGTCCGAATACTCATAAGTCCGATACCATTGATGTCCAATAGCTTTGATAGTAATGGCTGGATCTACTACTACCTCATCCATTGAGTATAACAGAGCAAATGATGGTATAGCAATGAACATCGGGATGATACTAGGAAATATGGTCCGAAGAATCTCGATAGTAGTTCCATGAACAATCCTTTGCGGGATTGGATTTTTTTTATAGTGGAAATGCCATAAAGCGCGAACCAAGATCCGTGATACGAAAACCAAAATCAGAATGAGGAAGAAAAAGATATCGTGATGTAAGTCTATTATTCCTTGCATCATAGGTGTTGCTGCGTCTTGAGATCCTAATTGCCATGGTTCTGCTGCATCACAAGGAGCAATTGTGAGGAATCGCCATTCTAGAACAATCATTTGGTTTGGTTCATTCTTTGACTGCTCTGCTCCCCCAAAAAAAAGAGGGAGACTTGTTCTTGCTCTCCCAATCTCTAAAAATTAAGAAAGACTTGTCGGAAATCGCCGGTTGGTTTAACCGAGAAAGACATGGGACTTGTTGGGCATTACAGCTCCGAAGAGCATTTTTTTCGATCTTGTACTAAGGTACACTGAACACCAATCCAATCTCGACGAAAATGGAATCAACTCGATCATTCAAGTCGGATAGCATTTATCTATGCCGACCCACATTAACAGCTTTCTTCTCTTATAATTTCTCGAGTTACAGGGGAATCGAGTGACTTTCTCTTAAATTATATAAGTCTAAGAGAGAGTCATTCTAGATTTAAAACTAACCCCATCAGGCAAGTGGAGTAGAATCAATCAAGTGGCATACCTTGAATCTAGCCTACAATCCTTTCTTTCTTCTTTCAATTGATAGTTAGCCGGGCGTATCTTGTTCAAGAAAAAGCTCTTTCTTTTGGTGAATATCCGGATACCCGAAAGTGACAGCTAAAGATGAATGCCCAGAATCGTAGATTGTACGAGCTTCAAATCAAAACCACAATGAGAGACATTCGATCCCAGAATTAGCTCTATCCCACCTCCAATGAGATGTGTTAAGCATATACTTACTTTTTGTCTTGATTTAAGAGTTAGCCAAGGGGCGTAGCGTTGAGCTCAATGAAAGTGTCCCTTCCTTTCTTTGAGTCAGTCATTGTTTGATCTCCTGCCTCTGGATTGCCTACGAAATGAAAATGGGGACATAGGAACTGAACTCCAGACCCGGCCTTTCCTGAGAGTAGTGTTCTATATCTATAAGTAAATAGGTTCCTCGAAGCCCGCAAAGCCCGATCTTTCTTTCCCGGGTCACTCTGGTTATATTGAGATTTCCCTGTGCTTTCTCTTAATGGGAGGAGTGTGCCCCGTTCTTCTCTATCCGATCTCCTTCTCCTCGAGCAGTAATTGGGGCATTTCCTAGTTACCGAATCCTACTCTTCCGCTCTCGCTCTTCTTTCTACAGGTACGAGTAGCATCCTATTATAGGGAGTCCTCCCACTGGAGTGAGTTTCTTCCAGGCAAGAAGACAGAGAGTGACCTTGAAGTGTGCTTCTTGTTCGTTTTCTTCCCTTGGCTCCATTCCATCCTTTATAAAGTACAGGTCCCAGGTCCGCCCTTTGAATATGAGCTCTCCTGTGAGATGATCCCAAATCATTCTCCAACCAGCAGTCAGGCCTAATATCAAAGGCATCAGCCGCAGCAGAAGCTAGGTTCTATCATTCATCCGAGGGCGTTTAGGCTCTTTAGTGCTATACTCGCTTTCCCATCGACCTTTCTGTGTAGGATTTCCATCTTAGTTGTCAGACGCTATCTTTGCCTATCAGACTATGCAGACCTAAAGTCTGACTTTGATTATTAAATACAGTTATGGAGTTTCCCTGCCTAACCTAGTAGATGGAGTGGTGCCCTATTATGCGCGATAACACGCAAATAAAAAAATATTGTACGAGAATAGTCCGCTCATTCTCTGCTCTTTCTTTCGCTCTTTTTGAGTGAATCCGCCCACGGGATCTATTTTGTTCCAGACACCCATAGGGATAAAAACCTTTATGCTTCTTGCTTGATAAGTGAGTTTGCTTTCCCTTTCGGCTAGTCTTCAATCATGAGGAAAGCTGACCCCATAAGTTGGGCATTCCTGCGGACACCGTCCCAGTTATCTGGATCGGGAATGAAAACTAGACGAATCCCATTTTGAAGAAAGAATTCCCCTTCTTTTCTTGCCTGTAGGAAATAGGCAATAGAAAAAAGATTAGAGGACTCACTTGACGTTGTGTATAGCGTAAAGAGCTCTTTTTAGGATCAAAATACGCTGTTTCCTCAAGTCTGATCCTTTTGAACGAACTCTTATGAGTGGAAAGACTGATTCGAAAAATCAGTCCCAACAGTTGAGGCGAGAAACAAAACCTAACCTCTGATTTCACCTCTTTGAGTCCTCAACTTCGACCACTTTACCATGGAATGTTTTCTGTGACCCATCCTTATTTAAGATAAGCGCTTTCAAGCTTCCTTGCCATTGCGATTGAAAAGGTTTGTTTAGAGTTGGATTAGCTGACCCAACCACAGCCAAGCGTGGAAATGGTTGGAATCTTGTGACTGCGCGCAAGGGCTTAACTTATTTCCTTCAAATACTACTTTGAATAGTGCTTGCCCCTCTGAAAAGAAGGAAACTATTCTCTACCTCCCGCCCAACCCACTATCCATAAACGTTGATTGACTTATTTCACCTTTAGAGCTGACGACTTCCACCTGGAACTGAAAGGATTTTGTTTAAGATCTTACCCCTCCAAAAGGCTTCCCACATCAGAAAGACTACAGGAACATTGTTTCAATCTATCCACTTTGCCCTAACAGCAAGCAGGACTGGACTAACCAGCTCTACTCACTTGCTTCCAACAGTCAAGCTATTCTATCGGGTCTTCCTCACTATTTTTTAAGAAAGTAAAAATAAACTTAAAGCAAGCAATAAATGAGAATGAAATAGTCGGATTTGCAGAAAACTGCTTACTTCAAGCGCAACACTCAACCTTCCCGCCTTTTAGAGGAGGTGATGCACCAATCATTTGTTGTCCTGACACATTTGATTGATGTATTCAGGAGTCCCCCGCTCTTCACTAACTGAGAGCAAATCCCCGTCGACAAGATAGCCGGTAAAGGGAGAGTCCGTAAACTGCCTGTACGTCTTTCCCGAGAACGAATTCAAACCCGGTCTGTCACCCGAAAAGCCATGGAGAACGAAGGCACGCTCACGACGGAACAAACATCTGACACAGCCGCCGAGATAGCCATGCTCAAACAGAAGTTGGAAGAGATGACAGTCCTCTATCAACGTTCGGTGGCTAACCAGAAGCAACCGCTACTCCCAGTCTCGGAGGTAGCGCCCTCTTTCGTTCCACCGCCCTCTTCAGCATTCACCTTTGGGGCAGAATCCAGTAATACAGCGGCCGGTTTTGGACCTCCAACACAGGATCCATTACAAGCCTTTTTGCCTTCCGCTCCTCAAGTCCGCTTTGCACCACAATCTGTACAACTACCTCAAGGGTCGGAAATGTTACAAGTCCCACCCCCCTCAGTTGTACCACCAGCATACCCTCAGACTTTTGGTCAGGTTGAGTCTGAGACAGAAGGTTTCTCACGCCCGCCAAGGGGCATCTCCAAATGACAAGAACGACGACCTAGCCCAGAAAGTGCATGCCATGCAGAGCGCCATCCAATCCATGCAAGGGCTTTCCATGTACGGGAGCATCGATTTCAGGCAATTATGTTTTTCCCGGATCATCCACTTCCTCCAAAGTTCATGGTACCCGACTTTTCCCAGTTTGATGGCACGGGGAACCCCATTTCCCATCTCAAGCTTTACGCCGGTGCTCTCTGTGGGTACGCACATGACAGTAAGCTGTGCGTGCAACTTTTGCAACGAAGTCTCAAGGGCTCAGCCTTGCAGTGGTTTGCCCAGCTGAACCTACAAGAAATCCGTACTTGGCCTGACTTGTCAAATGCATTTCTCACCCAGTACAAGTACAACTGCGAGCTGACTGTAGACCGCTGTGCTTTAATGGAAATGAGTCAGAAGTCGGGAGAGTCGTTCCGAGAATATGCCCTCAGGTGGAGAGAGTCGGCCTCCCAAGTGCATCCACCCCTCACCCAATCAGAGCATTCTCAGCTCTTCCTCAAGACCTGCCTATCAGAATACTTGGAAAGGATGTGCTCCAGTGTCGGACAAGGTTTTACTCAGATCATAGCCGAAGGGGAAATGATTGAGGCTGGCCTCAAGTCTGGTCGTCTCACTGAACGCTTTTTGTCAAGGAACGAGGAGAGTTCATCCTCCTACGTAAACAAGCTGCGGTTAAGAAGCCAGAGAAGAAAGAGGGGCAGGTATCAACAATCTTACCTCTGATTCAGTATGGAGGAAGCCAGTACCCTCCGTTTCAACCAGCTCTAGTACAGCCGAATCCTGTTCCACCAGTACAGGCAGCACCCGTGGCGCCGCCACCCGTTGCAGCTCCCATTGTCAGGGTTAATCAACAAAGGCAGGCCAACAGGAGGGGTCGCGTTTTCACTCCCATGGCCATAACCTACGCAGAAGCCTTCAATCGTCTACAGGCTGCAGGACATGTAGCTCCGATTCCGGCACAGCCCCCACAAATTCCTCCACCCCGAACTCACAATCCCGACTACAAATGCATCTACCATTCGGGACAAGTTGGGCATGACACCGAGAATTGCTATGCACTCAATCAAGCATCGAATTCAAGACTTGGTCGAGTCTTCTGCTGTGGGAGCACAATGGGTTACTCCACCGGGGCAACCTAATGTTACTACCAACCCACTTCCCAATCATGGAGGGGTGAATACTCTAACCGACGAAGAAGACTTCATCGATCACGGCCTTTTCATAGGACCTCCTGGCGCAGTAGTATCAATCACGATGGAACAACCTGTGGAGGACGCCTACACCCGCTATGCTCGAACTCAAGACTGGGTGAATCCCAACGTCCGTAACATCATGGACGGAATGGGGTTTGATCCTACCAGAGGTTTGGGTATAATGCAGCAAGGCATTGTTGAGCCTATTCAAGCTTCCACCCACAAATGTCGATTCGGAACTGGGTATCGTCCTCGTTTTGGTGAAGAAGAATAATTCAGAAAGTCCAGAGCCCGGTCTGGTCTGCCTTATCAACTGACCATGAGCGGCTACTTCTGCAAGGAAGGCTCTTCTGAACCACTCAGCGGATATCAGGTCTACAATACCGTTCAGGCCCAAGGATGGGGACCCGAATTTGACAAAGAAGACGGCTTTGAACCCCCTCAGAAGACCAACGTTCCCCCTAGTCGTAGCCATTCAATTGGAAGAACTTGACCTGGAGGACAATATGATAGGCATGGCAGGGTTTATTCCCCAGTTGGACCCACGCAGAGCTTCACGTGCATCAAATGTGCAGAGAAAGATGCTCCGTCCACCGACACTTCCGGTTTACTTACCCTTTCTGGGAATGATGACCCAGCCACAGTCAATCCAGCTCCCATTTCTAACATCTACTGGGACACATCAAACGACGGCACCGGAAGTAGCATCTGTCTACCTGCCTTTCGAGCAATACGGGCCGTTAATGCCTCAGCCGGTGAATCTCCTGTTCATGGCACAACAGGGAGTCACGGACACTCATCGAGTTCCCTGGAACTATCCAATCATGCCCGAGCCAACTGAGCCATCGCCTGTTGTTGACGAGATAGACCCGCTCAGGACGTTGTTATACCCCTGAAGTGCTCTTCCAGCGCCTCATAGTCTTTACATAGTCTTTTTCGTACACCTGTAGAGCTGCTCATCAAGAAACGTCTCCCAAGTCGTGTTCCAACCAGATGACTCCATCTCTCTCTTGGATTATGTCCCGAATCCTCAGAATCGGTGTCTGATGGTCTTCATCTCCGCTGGAATCTTAACTTGACGTCTCGGCTTCCTCCTTCGATCCGTCTTGCAAGTGCAGGGTAACCCTAGGCCGGATCTCTACTTCATCGACTGTGTGCTTGCCGCCCAATCCTTCCCAACTCTGGCCGCCTGTAGCTAATGTTTTCCCAGTAGCGTCTCGTAAGCACCTTCGTGCTGAGCCGCCTTAACTAATAGGGGCACAAAAGTGGATGTTAAACTAAAGGTGCCTCAATGGTTCTGCCTTAAAAACTTCTCCAGCGGCTTCACTGGTCGCTGGTCTGCCATTAAGAAAGAAGAAAACAAAAGCCAGGGAGTTCATCTTGGCAGAGTGACCCAGGATACCCAGATCCGGATAAAGGAGGCACACTGTCCTCACTGACTTTAGGAGAAGCAATGACTTGCTAGCTCAGAGGAGAGCGGCATATTAAGCGACAACTTATGTCGAAGAACTGGCCTCGGGGATATATGAATTAGTAGACTAATACAAATAAAGCACATCAGCAGCATCGACATACTACCAGAGCTAGGACGAGGGAAGCTCAAGAACTAGCTACTAGGATTGGGAAAGGACTGACTCCCTTCCTGGATAGGAAGCCCTACTCTCTTACGCTATTTGGAGGACAAAGAAGAGCACGCTGTCCTTTAGGAACAAGAGCGCACTAGTCTGGTACAAGACTTTTATGGCACAGAAGGGGACGCTACTCTAAGAGCAGTCTTACACAGGAGATGCACCAATGACGGCCTATAGGAGATAGCAGAAAGAAAGAACAACGAAGAAAAGCACTTGGAAGAGTCCTGACCTCTGGAAGAAATCAAAGAAGACGGCGGGGTCCGGGCTTGGCTCGAATTGACCCCTTGGGTTACGGGGGAAACAAGAAAGAAGGCAGAAAGGGATTTCAGCGCTTACCTCGGCTCCATGAATGGCCGTTAAATCGTACATAACTGATTGTCTAACGAAAGAAGTTGGCCTTCGGAGAGAGGCTCCTCTACTATCTTGACTTCTCTTTTACCCTAGCTCAGGAGAAAGAGGCACCAGGAGAGAGTCTATAGAAGTTAAGCCTGCTTTTAGGGAGCTAACCGGCTGCTGCTTGTCCTATAGGAGACAAGCTACCTGGGACGGGAAGTATATGCTTCTTGCTTTGGAGGGCAGGACGAGAACCTCTTTCTTTGACTACCTTTTAGTTTAGTAATAGAGCAACCCGGAGCTTGGGGCACCTTAGCTCGACTTACAGTACAAGGAAAGAGGCTGCTTTAGACTTATTCATGAAAGAACACGACCCTGCCTTTGTAGTTAAAAACAACAGACTGAGGACGGGGGCTCAGTCCGAGATAGGAGAACGAACTCACCTAACAAGAGCAGCAAGCCAGAGCTTAGCCCTATGATATATATATTCTATAGAAGCGAATCCGCCTTTTAGGCAGATAACCGGCTCGGCTGGGGGGCTTCCTTCTCTTTGATAGTTCCTTTATTTCATAACCTGCCCATCCCCTATCTATTAAAGCGCATTTTTAGATTCTTATGAGGTTGAAAGCTTGGCTTTGATCCACCATAGACCATTCAGTTTCAGTTCATTGATGACGTCTTCCTCTTATCGTTAGCCTTTTCTGTCTTTACTCCTTCGTCTCCTCTCCTTAACAGTCGAGTTGATTCTCTCCTTACTCAAATAGGGCTTACGTACGAAAGAGAACCCTCCGAAGCAGCTACTCTTTCACCTTCACTTTTTTCCAGTCCTTTACTTTATCTTGATTCATAAAGACCGTCTTTTTCGCTTAAAAACTCTTTACGCAATCAAATCACAAAGAATAGGAAGCCTTCTCGCACTAAACTATACCAGACTTCTCAGACGAGACGAGTAAAGCGAAAGGTCAAGTAAAGTGATGACAGGAAAGCCTTCTCTGATCTATGCCCACCCGGATCTAGCCTGATCTAGTTTGGATAGCTTGAAGATCTCTTCCTTTCTTCAAAGGGAACAAGGATTGTAATTGGGCACCAAATCTTTCTATCCTAAGATCTAAGATTGTACGCAGTTAAGTTAGTTCCTAGCCTAGCATCTACTAGTCCTCTCCTATTCGTATTAGCTAGCTTGCCAGAGGGTTTCGGAATCAATCCAATCATCCATCATATTCTCCTTTCTCGACTTAACGTAAGCTAGGGACTATGCCAAAGAACCTGATAAAGTAAAGAAAAGTTTGGCGAGGGCCAAGTATAGCTCCCCCTCTTTCCATAGCTTTGGCCTCCTATCCTATAAAGGTATTGCTTGACGAACTGTATTGCCAAATAAATATTTGCTTGTTTCTCTAAAATGGTTGTATTCCACTTCATTTTCTTTCTGCTATTCCCCTCGTACCGTTCTCGCCATCTTAATGTTCTGCCAATTCTTCTACCATTATATATTTCTTTTTGTTGTGTGCAGTCCTTCTGTATGTAGAACATTGGCTCCAGGGTCCAATGGGTGCACCTGACCGTCCCCAGTTCAGTTGGAACAGAAGTCACCAGCTTTCATTGGCGGGAAGCTGACTGAGGTCTTCCTAGTTGACGACAATGGTCAACCTGTCACGACCGTAGTGGGTCAAATAGAATGAATCCGATATGTTCATTCTATTTGTTTCTTATCCCATAAGATGGAAAATCTCCCCGTATTGTGGTATCGGCCGTACCTACCTAGCTCCTCGTTGGTCCTCTTTCTCTATGATATTAGTGGATCGACTTTGGTTACAGTAGAAAAGGAGGGAAAGGGCTTTGCTTTCTGAAAGAGAGAAGGGAAAAGGGGGGCTCCAAAGGCTGAGTCCACTCTGAAACCTCCTACTTGACTGGCCCCAGAGGTCTCTCTCCCTTCACTCTATCGATTGCACTATCATGGGCAGTTGATCTAATCAAGTCCTCTCTCAAGGCAGGACAAGAAGGCCTCCGGACAAAGGCATTAACACTAGGAGAGGAAGAAAGCGACTACCAACATGGTGTCTATAAGGTTTGGAGCACTGCAACCAGTCTCTATACACGTCGAAGAGATGGATCCTCTGGACACCGAAGTTCGGGTCATCCCTGATGACTCAGAAGAGATACAGCGGGGGTTGGTAGCCGTCAATAGCCCAGATGGAGATATAATGTGGGGAGACCCCGATCTCAATGAGGAGGACGATTGGGAAGTGGTTACCCCCAAAGAAAGCAAGAAAACCCAACAGACGGGCCATGCCCTAACAGCCGAAACTCAAATTAAAGGACGTAAGAGAAGTGAAAGATGATAAAAATAGAAGTAAGAAGCAGCCTAAGAAGAAGGAAAAAGTGCCCGATGACTCCCCAAAGCAAGAATGAAGGGTTCCGGTCACCCTTGCGGACCACCTGAAATCCAAGAGAGCAACAAAATCACTCCTCAGATGAAGACCAAGAGGTTTCATCATGCAACATGATAACGGTGGGCCCTGCTTCGGCAAAGAAAGAAGAAAGGCTAACTTCCCTGATTCCTGTTCTAGAGCCGAGAGAAGAATGCACACTGCCTACCCTAATCGAGTTGCTTGAAGATTGCGAGATTAGCGATAGCGATGCTATTATAAGGGGAAGGCTTCTCTCGAATGTATGAAGGGGAAGAGATACCCGAAGGCATCTTTTCAGAAGCATTTCCTACCCCGCCTGAAGCTAGCATATACCCGCCATGGCGGAGAGGCAATATGTTTCAGAGGTGTGTCGAGGCCTGCTACGCAGAGGCTCACAGGGAAGAAAGAAGGGCAACCCTGATAGCTATAATGGACAGGGGGCATGGCGGCCGTGGTCCTTTTCTCTTACGGAGGAGGAGGATGATGAGGATTTACTCACTGACGAAGACGCCATGAGTCAAGATGAGGAAGAACAGCAGCTATGGCCAGACATGTGCTCGCCCTTCCGTCTTTCTTTCTTTCTTCCCCCATCAAATGTAGATTCTGTCGTAGATCTTATTACAAAGGAAGATGGTGTGGATGAATGAGCTGCTTTTTCAATTGTAGTTGTAGGACTTTCCGTATCAGTGGAAGGGGGAGCGAAATCAAGGAGTTCTTCGAATTCTTCTTTTGTTTCAAATCAAGTTCATTGCTTCTTGCTTGGTCTTCCCGGTCTATCTCGACCAGCTTATACCGAATCGGTGCTTTACGCTTTAATTAATCGGTCGTCCATAGTTTGAGTATCGCTTCGAAAGTCCCCCCTCAAACCCCCCCCGCGAATCGCTTGCAGCTTTCGAGCCCTTAGGCTTTATCCAGCCAGCGTAGGCTCGTTGTTCACCTGTAGGTCGCGACTCCCTGACGGGGAGCCTAGCTTTCCGGAAAAGGAAGGAGAGGCTCTAAAATCAATCGGGTCTGGTGTGCTTATCCATCGTACGTGAGCCGTTCCGGTGCTTATCCATCGTAGTGAGCCGAGTCTGGCCCATCAATGAATGGGCGTTGAGCCCCTTGCCGGGTAGGCCTTATCAATTAGAAACCAAATCATAAACTTAGTTTTTCGTCACACGAAACTCAACCTCGAAATTAGGCCTTTTTTTTCCGTTTTCGAAGCTGCATAACGATAAGGCTGGGCAAGCTGCTTGTGTAGCTAACGATCTTTCGTTTAGTTCAAAGTTTTTTCCAAATAGTTTGAGTTGAATTCCATTAGTTCCTATAGTAGTCGTTGAAGTTGACTGGGACGAATGCCGAAGGCTAGTTCCAGTAGAGTGGAGGCGAGTGATGAACTTGTTGTGCCTTAGTTTCTCGATTTAGTGAGCGAGTCAAGTTCACCAAATCGCTTTCATTCTTATTTTATTCTAACGATACAAGTCATTGATTGTGTCCTATTAGACGAGAGCTTTATCGATCGATTTCTTTATCAAAATAATCTGATGTCGCGCGGGAGAGGGCAGTGGAAATGGGAGAAAGAATCGATCTAGTGGCAGGAAGCAATCGACACCTGAGTTTCACTCAAACTCTTCTGAACGAGACTTGGGACGCATGAACCGGCTTTTGCGCTTCCTCGATTTCGGAGTCAAGCAAGAGAGAATGTTTCTGGATCTTTCTCTTCCTTCGACCGCCCGCCGGATAAATGGAAGAAAATGGAACGTGGAATCACTATAAACTGATTAGTGACGAGCAACTAACGGATAATGCGTTCATTTGGCACCTTCGGGCGTCAAACCCGAATCAGCTATAGGAACAAATATGTTGAGTGCTAGACCGGTCCGAGAACTGATGCGAGCACCCTAATGGATCGAGCAGTCACTCCACCTGTGAGAAAAAGTCCAAACTAGGAGAAAATCTCTTTCGCGTTGTAGCCAAAACATGGGAACAACAACTCCGGAAAGAGCGATAAAAAGAAGTTGCTATTATCAGTTTGAGTTGGAGCGAACCGCAAACATCCTGCTTCGGGAGGATGGGAATAGTCAAATTCCTTGTTGGGTGGGAATAATAGCCAGAGAACAAAAAATGGGTGAGAGTGGTCCACCGACTCCTCATATCGATCACTAAACTGAGGTCGGCTCGATCACGAAGCCCAGAATCTAGATATGAAATATATGTGACTGCTTCCACTTCCCTGACCGCTCTTTCATCGAGTCAAATCTTACTAGGAAAAGAAGCCCCACTATACATATTGATTGCTCTCACTATCAGTCAATGACTCGCGAGTGAAGACCAATCTGAGCCGTTGCCGACGTGACCCGATTAGTTTTGGTAGGACGTACGAGTGGGAAGCTCGACGCATTCGCTAAGCGAAGAGCTTAATCTACAAGATTCCGTATTCGAAGCGGGGACGATATCCGATCTCCCACTGACGTAGGTTTACTGAAAGCGACCAGTTCTTTCATAGGTCCTTCTTTATCCACACGGACGAGGGTTTAGACTTGAGCTTGGTTTAGGATACCACGTCACACACCTCATCTGGGAATCGGAAGCGCTAACGGAAACTGGTAGCAAGTACTGATGGACTTCGATCAGGATTTCCCGGTCATTCAACCAAGCCAAGGCGGTTCATGAGGTAGAATGATAGATCTTCGAAAACTGGGAAGGGGTTTACTGAAAGCACAAGGATCGCCAGGCTATTGATCATAGTACGATGTCCTTAAGGGCTTCGGTCAGGAGTACAGGGAGTGCCGATTAGAACCAGACGAGGGGTCTTTCCTCGTGGTATGGCCTCCTCCAGGTCCCGCCTCAACGAAGCGGACCATCCGCCTATGAGAAAGCGAGTTGCCCATTCGGGTGGGTAGAACTCCTACCCCCTCCTCCGCTTCAGAAAGGAGTCACCTTTGCTCGAGACTGGCTTGCTCAGCTCCCGATCCTCCAAGAGAGAGAGTGCCCTAGAATTCTCATTCTAACGATTTAGGCCAGCAGCCCTGCCTGGCGAGTTGAGATCGGCCTCGTGGGTTCGGACAAGGTGAGGAAAGTCCGAATTAAAGACTACCGACGGTGACGCCTCCACCTGCGTGATTAGTTTGGATGAGACCAGAGAGTGGGAAGCTACCCGCTTTCGCTAATCACCGGGTTGACAATACGAGGGTATGTCTTATTTATCCGGCTCCGAAGCACTTCTGTCCTAACCTCGCTCAGTTCTTTCATAAGATATCACCAGATCCAGTGATAGACCATCAGAAAGTGGGAAAGTACACAGTGGCAGTCCAGACTTAGCGCCTGGGACGCAGCCTTTTTACCTTCGACTTTCACTGGAGTTGCCCTTAATGAAGCAGAAAGTAGCCCAAAAGCTTATAACAAGATAACCATCATAGCTCTTTTTTTATTGGAAAATCGGGTTGCCAGTCCGATTGGACAGAACTGCTAGCCTCCCTCTTCGCTTTCCAAGGGTGAGGCCTCCACCCCGGGGTTCAGGCTTCGAAAGGGAAAGGGAGCAAAGCCTTCCTAGGTTCCAAATTCAGTGGCTTAGAGAGAGAGAGATTGAGCCTCCACTTCAGCAGAACCATGCTGGGAAAATAAGGGGGAGCGCGGAGGGAAGACAAGCTGATATTCCATGCCATTCCTCACTCCGGAATGAAGGGAGGGTCCTGCTTAAGGAAGAAAGCAATCCGGTCAATGAATCTTTCTAAAGGCTTGGTATCAGTGCATTAGCGCTTCAGTCTTCTATTCCAGGTAAGCAAGTCGGATGTCTCCTAGCCAGCCTGCTCTGTCTCTTATCATCAAATCGGCTGTTGAAAGATCGGCTGCTCGAGTGAAAGTAGGAATGCCGGTTCTTGGTAGGATTCTATAAAGCCTCCTTCTGCTTTTTAGACGAGGAAAGCAATCCAATCAGTGCGGTCAGTCCAGTCAAGTCCTTGACTTCGGTCGTAGGTTGAAAGTCAAGAAGTAGCTGCTCTCCTAGATGCACGAATAAGGATATAGAATAGAATAGAACAAGGTAATCCGCAAGTATCGAAAGAGCAGGTAATTCCATCTAAAGATGAGAAAGAGCTCTCTTAGGCAAGCAGTAGGGCTTTGGGGGGATCCCCAACCAAGGTAGCTCTTTCGGGTGCGGGGCTTGGTAGATCATAGAGAGAGTCTTTCCTTCCGAAGTCAACTCTTGCGATTGCGCCCCTCATCTATTAGTCTTACAATTTCTATCTTTCTCTTTCGGGCCGTACTCTCGGGCAATGAATGATTTGGAAGACAAAGGGCTAGGCCCCCCTTCAAAATAACAATAAGCAACATAGTAAGTTGGCGCGCAACTCTCCTATGAAGAGGTGGAATACAAAGTTCTCAACATAAGAGAAGGAAGCTACAACTATTGGGATAGCAGCTACGACTATCGAGTGAGTAAGAAAAGGAACTAGAGCTCGCTCCTCAACTCGTTAAGGACAACATGAGTTCCTTCATTTGTTCTAAGCAGACGGCGAAGCTGGCATTAGTTCCTTCACTCGAGACAGTTGAGTTCGTTTATGAAATTAGGAAAGTAAGGTTAGCAAAGAGGGCGGCGAGCGCATCAATCTCATCTCCGATTCGTCGATTGATTGAAGCTGCACAGTTGATCTCGAGTTAGAGGTTAGGCTAGCATCAAATGAAAAGCAAGGTCGCGGAGGGTACTACTTTCATTCCATCCCACCCGATAAAGGTAACCAATGAGTTGTGAGACTGATTCCCGATCAAATACGCTCTTCTCTTCCAACCCGGGAGCCCTTTCTTTTTATCAAGTGAGATGGAGTGTAAACAGGGTGGAATCCCCTTTCCATTTACAAGTTGATGGTTTCATCTCTTCGCCTAGTTGATCTAATTGATCTCTCCTTTCCTTCCTTCTCTCCCTATCCTTCTCACTCCCTCTCGAATCGTACTCTCGCGTTTCCCCCATTCTTTCTTCCCCGAGGAATAGGAGTAAGAGCGCCCTACCTCTTTTTTCTCCCCCTTTCGCTCGCATCAGTCTCCCTGCGAGCATTATTAGCATTAGCGCGAGCTGCTTTCCTTGTCTTTCATCATTGGCCTCTCACTCTCTTCCTAGCAGCCGTAGTTCAACCTAGCTCCTTATCTCTCCCTCTGGGTGAGCCTCCTCTCATCCGTAACACCTACGGACTATCCTTCGCCACTATTCATAACCCCTGCAGTAGGAATCCTTTCTCTATCCGTCCCAGGTCACTCGCTTCATTCGTTCTCCCAACCGGCCTCAACTCACTACTAAGAAGAATAGGACGAAATATAACTACTCTCTTTCGCACATAGAGGGAGCCGCCCAACCATCAGCAGTAAAATCCCTCCTACTAAACAATCAAAGGCGTGGGCCTCAACTCAATTGAATCTCAATATTGGCCATGTAAGCTATTTGCGGGTTGTATGGGTCCCCCCTTTTTTCAAGAAATCTGGATAACCGGACCCTTGCTTTCCCTCTCTTACGTCTTTATACTAGTCTTTCGCTCGCATCATAGGATAATGTCAGCCCTGGCATCACTATCCTTAGCTTCCCTGCACTCGAAAGCAATAGGAGTGGAAGCCCTACCATCGGAAGTCTCTCCTTTCCTTGTCTTTCACTCGTGGCTTTCTCCTTGTTAGCAGTCCTTTTAACTGCCTTATCTATACGAGGGTAAGAGATGAAAGGCCCATTTTGAAATGCCCAGGCGAGTTCACCCTCTTTGTTCCTTGAAAAAGGGGGGATGCTTAGAGGGTTAACTCATTTGCATCAAGGATGCCCCTATAAGTAGGACAAAGGCGATTGCAAAGAAAAAGCGGAAACAAAGCAGGAGGTGGAGTGCCCCCAGCTGATGTGCTTGCTTGGTCTAACGCCCTTTGAATACAGTGCTTTCCTCTTTGCGGACAGGCCTGATTTTCATCCTTTACTTGAAACAGATAAAAAGAGGGTGCACTCAGTGGTTCTATCTCTGATTGAACCCTCCCACAAGTAGAACTGGAACTTCGTCCTTTGAATTGCTTACATTCGGAAGCAGAAGGAGAGACTTGCCTCTTTCTCTGATCGGTACCTAGCGAGAGAACTGGGAAATCGGGCTTAGTCAACTGGACCGGGATTATTTGAAGTGTAATCCATACTTTCCAAAAGGGTACCCCTTACCTCTTGCTGGTGGTTGCTTTCATGAGTAAGCGGAATCCCCCTCGAATGCTGGAGTGGAAACTTGGCTTTGACTTTCTATCATCTGTATCCATGGATAGAACTACGAACTGTGACGTATTCAACAGTACTTCGTGGGGGTTACGAGGAAGGCTACCCTCGGAGGGAGCCCCTTTCCCTTTCTGGTACCATGAGCATCGAGTACCGGGAAGAAATCCCGAGTGGGGTCATTGGTCCGGCTAGGCTGCTATCGCGAGGAGACAAGCTACCTCCCTCAAGTACGAATCCACTTCTTTACAAGTCATAATTCCCTTCTTTCCATAGTTCCAGCATAATCCCTACGCACATTAATCAAGTATGGGTACGCTTACCCTCAAGGAATAGTCCCTGCCCTCCCCTATTATTTAATAGTTGTAGTCTACTTGAAGGAAATGGTCGGAGTGGATAAGACAAGACCGCAGGGATGGGGAGCTCCCTAGGAGTGATACCAAGTGGTTCCCCTCAGTCTAGTGTTAGCCGGGAAGTTACGTCTCCGTGGGCTTAAAAGTAAAAGGTAATCGATCGAGTTGCTATAGCGGATCTTCCTCCTTCTTCTTCATAGTCTGCGGCTGGGAGTGTGTACTGACCTCAGCGAGCAGTCTAGCTATGTACTCCGGTTAAAGCAAAGATCCTCCTACTATTGCTTTCTAGTACCACGAATCCGAGGACTAACCAATGTGTAAGGGAAAAGAGCAACCGCCTTCCTTGAGGTAATAGTTACTCCATCTATTATTGAAAGCTGGTCAGCCTGGATGATGATATTCCATTGATACAGAACCAATTCCAATAGACTTATGGGACCCTCCCATAAATCTTCTTCCCTATGAGTTCTAGAAGAAAGAAGAATGAAAGTTCTTATTGAGACTAGTATGATATGAATATACCACTTTTGGGATAGAGACTAATCTGTTATCTTGAAAGCAGCTCTCACATTCAGATTGAGTTCAGGTCATCAACCAGTCATCGCCTGAATGAAAAGGCAGGTCGAGTCACCCATTCCTCAATTGTGTCATTCTTCGATGTCTTATCCGAACGGGAGCAGCGAAGCATAGAATGTATTAGATCCAAGCAACAGTAGCAGAGCCCTGCAGAGAGGCAAATCCAGAAGTTGATTTTCTATCACAAGCATCTCCGGCGAAATCAGCATCACAGTACCCACCAGCGGAAAGGAGTTTTCTCGGAGACAAGACCAAAGGCATCTGTTTTTGCTCATCCTAGTCCACCCGCTTCTCCCAAGGCAAGGCTCCTGTTGGCAATAATAGCGGATTCTCTTTGCTGCCGATGAGGGATTTTGCATAGAACGGGGAACCGGACCCGCGGCAGGTAAATAGTTGGGCTAGAGATAGTCAGATAAATGATACTACCTACTAGCTGACGATAAAGAGTTGGATCAACCTCTTCCTGGATTCCGGAGTCGGTTTGAGTTCAACTTCCATAGGAATGGAGATTGTCTTCTCATCTGCGATTTTTAGCCCAGAGAGTGGATCTCTAGCGTACCTAGCCCGAGAGATAGTTAGCAAATGGATTGCCTTGCAGAACCGAAGGACCAAGAAAGAACTGTATCGGGCCCATATCAGACATTTCAAATCAAATTGTTGAGCTAGCTTGGTCTTATAGTCACTTGTGAGCTGTTCACTAGAGCTGGTTATGAGGAGGGCATCCACATAAAGTGGGAGGAAAATGGAATCGTCTTTGTCCCTTTTAACAACAAGGGCATTATCACTTACACATTTTGGAAAGCCGACTCAAAGAAGGAAAGAGCGCAGTCTCCGCTCACTGACTTCAGGACAGCAGCTCCGTAACTGACTTTGACTTAAAAGCACATCTGGCCACTTTCCGTTTCCGATCGCGGAGTCGAAGCTGACAGGCGACGATTGGGAATGGTTTTTCACCGAAAGTTGGTCCCAAAAAAGAAGGAGCCAGCCAGATTGAAAGCGAAGGGAGTTGAAGAGAAAGCCCTAGTGAACGAAACTGCAGCGCAAGTAAGTTGAATCAGAAAGACGACTCTTTTGGAAGTAGTAGGGTTGAGAAGTAATTTCGCCGGATGCAAAGACTGAAACAAAGCATCTCGCTATATTTTTCCTAGCATTGAGCTGCTTGTGAAAGTTAACAATTGGGTCTGTCGAAAGTCTCGCAACTTGACTCTTTTTTTCTCCCTTTGGCGCAAGGCCTACAATGTTGGCGTATTTTGCTAGTCAGATGAACCAAGCGAAGCGGAACTTGACTTTGAGTGTGTAGAGAAGATTTGATCAGCAGATAACAGGCTGCTTATAGGTCGATGGTCTGCAAGACATAGATAAAGAAAGGGAAGGAGAGCTCTCCGTTCGTAGTTCAGAGCTATCGGAGCGCTACGAAGAGCAAGTGCTTTCTCAACACGGATAATACTAATATATGAATAAAAAAAAAGATTCAAAAACTAAGTAAAAAAAGTGCGTATATGGTGTGATACCAACTTTCCCAAGCACTACATTACTTGGCTTCATCCTAGCCGCTTTTTACTTACTGGTGGTGTGAAATCCCTCAATCAGGGGGTCCCCTAAGATAAAGAAAGGGATGGTTTCTGGTTAGCAGAACTAGATAGACGGAAGTAGGCCCTCTATTCCCACCTCGGGATGCTGGGAAATAAGCCCTTCTCTAGGTAAATTTAGGGTATCCCCCTCAAGAGTCAAACTCCATTCTAGCAGCTACATAGCGGCAAACGGTGACTCCGGAGGTAGCGACAGATCCCGGCATCAAAAGCGGGGGAAAGCGGGTAACTGTAATAGAATACCATCGAATCGTGAGAAGGGAATACCTAGCTAGCTCCCCAGCTCTTGTTCTCCTCCAGTCCTTTCATCTCCATTTGCTGGGACCGGACCTGTATGTAAGCCTTTCTTTGTTCTAGGGAAGGCCCGCCAGTCCCGAGAATAACCTCGTAGCCAGAAAGAGCCTTGTGGGTCATGCCGCCTTCCTTACATTAGGGTTGGGATGCCCTTCTCATTCTCTTACGGCTGGAAAGGGTTACCTTATTACTTTATATATAATATGCTTGGTTCCGATGATTAGATCTCCTTGGCCGTCCGTAAGGTGCAGGTCCAATCTATCTAGCTAGGGCGGAAGGGCCGGGTCAAACCCGCTTGACTCAAAAAGAAAATACCAATCAATAACCCAATACTAAGATGGAAAAGAGGAAATAAGAGCCGCTCTCTTCAACTGGTAACCATTGGGGGTATAATTCTGCAACAACAAAAGTGACTGGTCAACCTTTGGTTCGATAGGCTGGTGATCTCAGAATCCGATTCAGTACTCGATGATGGTATTATTCTTTTTTCAATTCAGTATTTGACTAGGTAGGAGGCTCTCTTAAGCCTGACTCCGATAGCCGCTCTTCAAGCTGATGCGCGGTAAGATACTTCTTTTTCTGGTGTAATAGAGTATATTCATTACAAACCTGAATTCTCGCGTTTCCTCTATCACTAGATATTCCCTCGTGCGGATGAGATATAGTAGCCCTTAAGCTGTTGAGCAGTGAAATCCTTGTTTTGTTGGTGCAGGTCTGGGATCAGTAGTAGCTTCCTGAGCGACGAGAGCCTTCCACCTCTGCATTGGCCGACAGTAGAACTCCTGGGTGAAAGGTAAATTCCGAAAAAGAGTAGTTTCTCCGTCTACAATATGCTCGAACCTTTACTTTCAAAATCTTCCACACCGAAAAAGCCCGTTCATCTCTTCTTTCTCGGAAAGATGGAATAGGAATCTATTTGGTAGAGTCTGCCGTGGGAAAGCCTTAGCGACTCGAATAGATAATAGTGATCACCCAGTGAAACGTATAGTTCCACCTCTGGTAACACGGTTGGATTGCTAACTTCTTCTTTTTCATTAGGGACGGGTCTTTTCTTCCCTCTGCGGAGGGGTATGAATAGGGCATACAAGGGGCTCGATCGAAGAGAGACAGTGGTGACTCGCCAAGAAAGATTTTAGAAGTGCTACCTGACTACAGTCGGTTGATGTTATAAAGTCCTCCATTATGGAATGGTTCTCAGCAGCACGTGAATCTCCTAACTCGCTGAAAGTGACAGCGTTTATTTCATTTATATATATTATATTAGCTTAGCTGAAACGGATCGAGTGTCCTACAAATCAATAGAATCTAGTTCGTTCGGATGATGTACTTGGGAGGACCGTAGCCCAAGCCACCAGGCGAGGAAAGGTTTCTTTCATATGGATCCACTTCTTGCCACTCTTCTCATAATCTAATGGTGGAACTCTTCTTTCTTGAATCATATGCATTGGATTCCCAGGAAGAGACGAAAGATACTCGCGAAGAACAGTCATGGCCAAGTGGATGGAAATAGCATAAATAGAGCCAAGCCTTCTCTAAAAGAAGCAAGTGCAAGTCCCAGGAAAGCAGCTACTAGCTAATGTCAGAGGACCTTTGCTTGATTTGACTTCTGCCTTGATGTGCCTCCTCCTTTTTCAATATGAAATTCGAGATTAAGTAGGTTGGTCAGTCACACAAAAAGGAGTAGCGAAGGGTTGCATTAACTTCTGCGGATACGAGGGAGAACTCGCTATTCCTAATACTAAGACTGCGTCTCTTGCATACACTTACTAAAATGCAGATAATCTTGAATGACCGTCGGGCATTTTCAGGTGGCGAAAGCCCAATGTATTCATTTTTTCTTTGATTCCGCCCGTAGGCGCTAACAAATAAGTAAGAAGCAGGTCCGATAGTGAAGGGAGAACACTTGCTTGGTACAACTCTCATGTGGACGTCCTGCTTGATACAAGCAATCAGTAGAAAATAAGACAATAGGCAGAGGCTATTAGTCAAGCGGGCGATTCCCTTAGGAATTTAGTGAATATGATACCTTCTATTCTATTGATCTGGAATTGGGCCAATACGATTGATAGGTAGTCGCCTTTTCAGGTAATGGGCTAGAGGAAGCAAATTCCTCTGTCCACGCGTGGACTAGACCGATTGAAAAGATTGGAAGGCCGGGTAAGGCAAACAGGTATTACTCTCCTAGAAGAACCCCCGGAGGTGAATTAGAGCTATTGAGTGCCATTACTACCCAATCAGTCTTTCCCTAAGGGATTTTCCTTAGTTGCGAAGAAGTGAAGTAAGGAACTAGCTCGAACGTAGGCAATTGCCTTATTAAAAGATGGGGCTTTCCCTTCCGATTTATACCCCAAAAGAAAAGGGTGGCTTGCTTTCATCACTTTCTCTCTCATTCAACTGGTGTCAAAGCTAAAGACAAAACCTATGGATTGGCTCGTTGACCGACATCGCGAACGGCTTCTACTCCTGGTTTGCCAACCTTGTCGACTTCCTCACTCGAGACAGGAATACTCAGGCCAAGTTCCATAATGAAAAAAGCGAGTTAGGGGTGTCAAAGGTCTCCTCACCTTAGTGGCATAGAAAACGACGATTTCTTCTTAGTAAACCTTGCAAATGCCTTTGCTTTTACAGCTGCCAGAAAGCTGACTTAACCACTGAACTGAGTTCGCTCGGTCAGCTTACTATGGATGAGCAAGACCGGAGGACTAGCCCGCAAGCGCAGCCTGAATGGAAGATAAAGGATTGCGTGCGCATCTGCCTATTGATTGATCAGAAAACCTCTTTGAGGATTCCCAAAAGCTTGAAAGGGCGAATGAGGGGTGAAGTAAGGAATGAGACAGACAAAGACTCACGTACGCCCGAACGAGGCCAATCAACAGGAATCCACCTGACCAAAGATTGGATCATTCCTTGCGCGCGAGACAAAGCCCACTTTCCTTCATTTGCATGCCTTTCTTTCCTAACTTTTTAAAGCGATCGATGAGCTAAACAGAAGATCCCTACTTGATACGAAACAGAACAGGAACTTCACTCATACTGAAATACTTCAATCGATGAACTCCTTGCAGCATCGATGCTCGAGGAAGCAAGAGCGGGATGAGTACCAACTACAACTAAAAATTCCTATTTTTTGGCTTCCGGATTTCGATCAATCTGTGAACAGTAGAAAGAATTCCATGGACACAGGTGAAAGAACAAGATCTGGCACTGGCAGCGGAGAAGCAGAGTGACAACCAGCCGGGCCAGAAGCCCCGTTTCCTTCAACTAATTCAAGCGATTCAGTCAGTAGGAAAGTAATCTCACTGAACATTGGTTTTTTATTCCTCGTGAAAAAACAACGAAAAATCGAAAGTCCAATATAGATATATAACTCATCTTTCTCCCCTTACGAACAATAAAATCAAGTGGCTTTTGTTGAAGGTCGTTCGAGCGAGAGTATGGCATGGGTTACTTCAGCGCCGTAGCGCCTAGTACTCGAACATTTGCTCGAGGCATTTTCTCTATCCCTTCTTACCCTATCAATTCTCTCAGTCTCCTGGATCCTCTGGCACAGTTTCTAACACCAAGGCAACCATGGCTTCCTCACCATCTACTCTCCCAACAAACTGGTATGTTGACTCTGCTGCAACCAACCATATAACCAATGACCTCAACAATTTTAGTTTCTATGAACCCTATCAAGGCTCAGATCAAGTTCAGGTAGGCAATGGCTCATCACTGTCCATTCAAAACACTGGTCAAGGTATTCTTCCCACTCCTACTTTCCCTTTTCAACTAAAAAATGTATTGCATGTGCCTGAAATTGCCTCTAATTGAGTCTCTGTGCATCAATTAGCTACTGATAACAACTGTACCGTAACCTTTTCTTCTGATTCCTTCCTTATTCAGGACAAAATCACTAAACAAGTTCTCTTCAAAGGCTATCACTGCAATGGTCTTTACCAGCTTCCTACTTCTCAGTCTATGTCTTCTCCTCAAGTTATTAAAGCTTCAAGCTCAGTTTGGCATCAGAGCTTGGGGCATCCCTCTCCTGCCAAGTTTGATTTTATAGCTAAGAAATAGAACTTTCCCTTTTCTTCTGTTCAGTCATCATCTTGTACACATTGTCATGTTGCCAAATCCCATAGACTTCCCTTTGTTCTTTCTACTACTACTGTAAATAAGCCCCTTTGTTTAGTACATAGGGATGTATGGGGGCCTATTTCACCCTCCATTGATGGATAGGCTTGCCACTATGTCTTCGGATAACTGCCAATGACAAAAAGACAATCCGGAGACTCGAAAGGCAGCTATGTCTTCTCCTTAGGAAGAGAGCTTCCTAGCCTATCCCTACTTTCGGAGATAGCTCATTGGAATGAGAGCGAAGAGCGCAAGGATGATTGGTCGATTGGCCTTGTTAAGGGTGTCGTTTTTCGCATTGGCAGTTGAGAATGAGTTCGTCCGAGCCGGTGTTCAAAAAGGTTGGCTGTAGAGAGTTAGTCCGAGTAGGTTCGGGTAGGGAGAGGAAGAGCACCCATTAGACGCAATAGGTGCGGATCTTACTCTTTTTCATTCCAAGCAAGACTCCCGAATGAACTAGGAAGGGTGAGTGCGCGCAGTTCCTATTCGAATCTTGGTTTTTTGAGTTCCTTCGGTGCTGGAGAAAGTCTCAATTCCTTCTTCTGAGAGTGAGTCTGTTCGGAACGGTAGAAAGCGGTACTTCCTTCTTCAAATAAGTTCTATGAAGGTCGGGTAGTGGAACCACGGAGCAAGGTGGAAGGTAGGAACGAGAAAGCAAGTAATACGGGACGATTGGCTAGTCCGGCTTTCCCCCTACAAATTGAAAATTCAATTCAAGCGCAGCGCCGTTTCGAAGCAAGTTCACTCCTAAAAGTGGTACTTAATCAACTCTAGGGCATCTACCTTCGCCTTAAAGAGAAAGGCTGGTTCTACTACTACCTGGTATGATAGGTCCAAAGAAAGTCTCCTGCATCCCTTCTTGGTCGAGAGGCATAGCCCCCGGCTTCCCTTGGTGCGGTTGCTTCATATCCAGGCGCGACCCCTAATAGTGTCAGGTCGAGATGTAGTTCCACCCATTGAGGAGGCAAGAGCATCACCCGTGGTTTACCCGGAAAGACTGTCACTTGCTTGCTTTGGGCTCATCCCGTGCTTGGTCTCTTCGATATGCGATATCACGTTCGATATGCTCTTTCTTTATGAAAGATCTCTCCTCCCGTTAAGCACTCGGGGTACAGGTAGACAGAGGAGTTAGAGGCTGGCAGTTAAGCATTCGCTATGTGGAATTCCTTTTCTATCAGTACGATTCCCGTCCTTTGTCGGAAAGGGTATCCACTCTTAGTCGTAATCGGTCTTTCCTGTATTCAGGACTCGGGCTATATGCCCTCTTTTCTATAGTGAAAAGCTTTTGACTCGAATAGGCGGCACGAAACATGCGAGAAAATGCTCTTTTTTAAGGCCTGGGAGTGAATTCAACTTTAGACAAGTCTAGCAAAGCAGCTCATCTGGTAACACGGTCATCCGTCCAACCTCTATCAATTGGTCTTTCCTCTTTCAATCGCTTGAATCGGTCCAACCGGGAATCTTGAATCTCTAACGATCGCATCTGTCTGACTGATGGGAGAGATCGGCTCTATGGCCGCTTTTCCTTAAGCTTCATGCCTCTGAAATCGATCGAATAAGCTCACGAGGTACTACGCTTAATTAAAATGCCAAAAAATGCATTATTGAAAGCCTTAGGGCATAATTACACTATCGTTATTAAAGTAGTAAGGAAATAATTAGAATATGCGCAAGAAAGACTAGAGGTCATAGACCGGCAGATAGGGGCAGAGGTCAGCATTCCTGCAGTTAAGGAGGACGGATAGTCACTTTTATGATACTGTCTGATGAGAGATAGGCGAGGCGGGAGTCAGCCTCGAATCAATTTCGTTAATTTGACATTTCTCCTGTATAGTCTTTATGACGCTCATCTGGAATCTTTCCTGTTGCAGTACGATTGAAGTATGAGTTTCAAAATTGGAGTCTTTCAGTAGTTAAACACGATTTCAGTATTCAAGTACCGGTAACATTCCCTGTATAACTCTAGTACTTCTGTAAGTAAGGTTATTTCCTACGGTGGAGTTAAGGCAGCAAGCATAGGTGCTTCGGTTTTCGGTAGCAGGTAATCAGGTATGTCTAAAGCAAATCCGTCCATAGTGCCTTCTCATCCCTTCGCCGGATCATTGTCCGGTGAAAGGAACGAATGATCGTTGGAAACCCTCTCTCGCTTTCTCGAGCTGTCGAATCCAAGTTTTCGCTTGCCTCTCTTGAGCCAAATCCTCTTTTCGTACCCTTGCTTTCCTACCCTGCCTACCTATTATTGAGGGAGTCTGTAGTCCCCCCACGGGCATATCTAGTTCAGAAAAGACATGAGATGGGAGGGCGTGAGGCGGAAAAAGCAGAGTAGACCAGACGCTTTCTGCCATGATATGAAGATGTTTGCTTTCAGTGCACCCATATTCAGGCTAAAAGAAGATTGAAGTAAGGAATGCCCGAAAAAGAAAAGCATGACCTGAGGCAAGGGATGAGAGCGAAGAAAGCGCTTGACCAAGGACTGACTGAAAGCGCTTGACCTAGCGGGGTTAGCTTACCTTTTCTATCCCTGCAGCTGTAACATAGTTGTACTCCAAGGACAAAGGAAAAGAGAAGCTCAAGATTGAACATGTGGGAGGATCCCAAAACTACCGGATAGAAATCGTCCACCAACAACCCCCCATAGATGGATCAAGAAAGTAGGGCTCTTATCTTTCAACCAGTCAGTTTGACCAGGCTCAAGAGCACAGAAAAAGAAGGAAGAGCCAGTAGGCCATCATTGCATATGAAAATATAGAAAGTAAAGAGGAAAAGGCATGACTTTTAATTTAATAAGGGGCGCGTTAGCGCTTTAGAAAGATTGCAGGGCCTTTATTACCAACAGAGAAAGGAAGAGAGTGGCAGTGATATTGAGTTCCAGATCTCGGATTCATTTGCAGCATAGGCTAAGGTCCGGATGGTAACAAGAACGGAGGATATCAGTAAGACAAGAGGAGTTAGCGGGGTTGGCTTGAACCTTTATCCTACCTTCCACGTAGGAATGAATGCCCGACCTCTCTTTTTAGTGGGATAAGGCTTCCCAGCTTTCGTCTTTTCATAATTACCAAGGAAAGAGAAATCTAATTCTAGATCTGGTCTACGACCAACCATAGGAGGAAAGGAGAGCAGCCTTACTTCAACCATTACAGGCAGGACTAACTAACTATATAAGACTGCTTTCATATTCAAGATTAGCTACCGAGAACAAGGGTTTTATTACTATATCTGATAGATGTAACTGTAACTGCCCTTTGGACGGAAGAGATATAAAAATAGGGAGCCTCTAGCCCAGAGAACCTTTTAAGAAAGATATCGATTAACTGATTGCGACATAACTACAGTAATAGGGTAAAGGTTGGTCGTAGATCATGCAAGAAAAGAATAAGCTGCTAGGCCTTATCCCAATAGAAGAGATACAGGAAGGAATTCTTAAACATCTTAAAAGCAGGAAAGATCTCAATTCAATTCCTTGCTTGGTGGATCGGATCCACCAAAGCCCCTGCCCTTAGCTACATAGCTACGATGGCTGGATCTAATCCATTCTTTTTTATCCTGATCTACAAGTCTAAGAAAGATTATTTCTCATTCTATCTCTTCTTCTTTTTCTTGAAAGCTTGAATGGGACCTCAGAAAGAAAGACTCCAGTCGTGATCTACGCGCCAAAGATTCTTCGTCGCTAACTGCATCCTCACCTGCTCACTTTGACCTCTATGGCTATCCTGGTGAACTAGTAAACTATTCCATATCTCCCTGTAGAAGCATCCTCTTCGCTAATCTCATTTTTTCTAAGATCCGGCTATCTTCTTTTAAGAAAATTTTCGTTTCACACCCCTAGCCAGGCCCCCGGCATAAGCCCCCAACATTGAAAAAGAGGTGTAGGAACGAACTAACGACAGAGAGCTGGATCATAACATGAAAGTCAATCAGTCCTAAAGGGGGACGACGTGGATCAGTCCTCAGTAGTCAAGGTCTAGCAGAAAGAAACCTGAAATCGATGAACCTCGGTCAGCTGCCAATGGATAAGTTGGACGAATTGAGATTCGATTCGAATCCAATCTAGAAGAGTATCAACTTTGAGACCCAAAAGAAGCTCTTTTCTATTCCTATCAGCTCATTGGTTTTTGGTCCTCAACCACCCGCTTTGGTTCAGAACAGAAAAGACAACTTGAAGGGATATCGCCGGAAGAACCCTACCGCCTTTAACTCATTTACTGCTCAGCCCGGATTCGGCTCTCAAACAATAGAACATAACGCCTCAGACTTAACAAGATATAGGGTAGCATACTCCTCTTTTTATTCATTTTGGTTCCAAAGAGACAGCGGGAGACAGAGGCACTTCGGGCGCCTTCGTTGCTTCGAGAGCCCGGCACCATTAGTTTTGAACACAGAGCTCAATCTAGCTCTAAGCTTTTCAATACTGTTCGGTTAAACATTAACCACCTCATTAACAGCCTCATCTACCTTTGTTTGTAGATATCTTCGAATCTGCCATAAATGCCCCAGATTTGAGCTAAGAAACAGATCGCACCAGGCTTGCCCGCCTAGAGAGAGAAGCTCTAACCCATCTCTATCCAACTTGTTGCCACGTGCGTTCTACCTTTTTATTCTTAGGAGAGTAGTAAGTAGTAAAGAGCTTGCTAGTGAAAGGAATGCAAGCAAGGAAAAGATAGCTGTCTTTGCAGCCTTACTAGTAACTAGTAAATAGTAGCTTGCGCGTCCCTCCATTCATTCCTTCCGCCAGGAAGAGGCATGTGATAAGGGTGCTCGTAGATCACCTAGGGAGCTTCTTTCTTTATGTGCAAAAGGTTTTTCTCCCTGTGCTTCCAGTTCTTGAAGTGAGTTTGCGCTTTGCCGTCCTGAATAGCCCATTTCTTCTATGGGGAGATAGCTCTCCAGCGTCTTTCTCCTATCTTCATAAAGCAAAGGCAAAAGTCAAGGGTTGAATCTCCTACAGCTAACCTCTTCTGGAGCTAGGGCAATGCGATCTCCTATCTCCGACCTCTCATTGCTAAGTGCGTAGTGCTTTATGTAGATGAGATTTCTTTAGTGCATGCGAACGGGACCATTTAGATCATCTCCGTCAAGTGATGGAAATCCTACGGCGAGAAAAGCTCACTATGAATTTTTTCAAGTCCATCTTTGTGACCGATAGCGCGATTTTGATCGCTGTCCCTATATCGAGGGTTTTAAAGAGGCCTTAAAGTCGATCAAGAGTTGGTTCAGGCTATAGTCGAGTGGCGTATACCCAAGACCATTAGTGAAGTTCGTACTTTCCATTGATACAGAACCAATTCCAATATCTTTATGGGAGGGCCCCATTGGCGTGCATCCAGCAGGAATCGAACCTACGAATTCGCCAATTATGAGTTGGGCGCTTTAACCATTGAGCCATGGATGCAAAGAGACTCAGCGAATGGGCAGAAAGGGTGTTCAAACCGGGTGTTGAGGAAACCTTCGTTAGGAGGTTTCTCTTTGAGGAATCGCCGTTCTTCGCTCAAAATGATTCAGGAGACTTCTGTTCCCCTTTTTGCCTTTTTAATAGCTTGAGACGAGTACAATGAGGATCAGAACCGGACAACCCCCTTTAGTCAAGCCCAGTTGAAATGCCAGTCAGGAAGGCTCTCGGAAGGTTAGGAAGGACAGGGAACCTCCCTTCCCTTTGCTTTCAATCTGTCTTGTGCCACTCCAGCTTTCACTCAAGCCATTCTTTGAACTTACTTAATAGGGGCGACCCTCACTCTTCCTCTCGCTTCCTAACCCTAAAAGCTCACTCCTTTTGGTGTTGCTCCACGATCTGAAAGTGGAACTACGAGATAAATAAGCGGCGGGCTGATCTGACCTGCGCGTCTGCCTTCCTTTCGTCACTACGACTTGGTTTCGAAAGAAGGCTTTCACTAGACCAAAGACCTCGAGAACGCCTGCCGCGAGAATTCACAGGTTCGTTCATTTACCAGCACTAGTTCGTACCTTAGCAAGCAAGCTGCCGCGACCTCCGGTCTGCAAGCACCCCCGGTCTCCAGGCTTAAGGCAACGGGGAGACAAGCTTGAAAGCCACACTTGCTCCTTTCTTTCCGACTTGGTGCTTTCAGTCCTGTCGAAATTTTTTTTTCCACTGATTTGGTTTGTGTAAGCCTTCAAGCCAAGTGAAAATGGAGAGCGTTTTTCACTGATGGTGGATCGGTCTGGTGCTTTAGTTTCTTTCTTGCGCACTCAACCATCCCCTGGTCAAGCTCTGGACGAAGCTCGCGCTCGGCCCCTCGGTGACCTTTTCTGTTTCGTTAAGGAGACTTGTCAACGGTGGTGGTTCGCAAAGCAGATCGTTCCCCTTTATCTTGAACGACAAGTGTCACTACCCTCCTGGTCCACACTGGGTCTGGCGGAGCGATGTCACGACTGTCAGAAAATCACTAGTTTTGGTGAGGCACGACTCGGAGGAAGAGATAGATCCAGCTTTTAGGGAAGTAAGGGAAAGGAACGGATAGAAAGAGCTCGTTCAGGGAAGGTAGGTGGGGGGGAAGCGGAACAGCTGTGTTGGTTCAATCGGGAAATGGCCGATCATGCTTGTTAGGGTTGAATGCTTAGGGTTTCAGATTCAAGCAGCTCGTTGCTACACGATCAGTCAAGCTAAGCTAAGAGAGAAAAGCGGCAGTCCTTCCAATAATCAAGCAAGCGACCAACCAATTCCAACGATTGCAGTGACAGCCATCAAAGCAAGAAGTATAGGCTTGCAGGATCAAGTGGGAAGAGCGGAACTTGACAGGTCTCGCAGCTACTAAGCTAACGGGCAGCTTTCAAAAATGGCTACCGCATCTGCGCTTTGCTACGATTTGGTGCGGAACTGAAAGCATATATCCGTAATAGGAGGAAGCCGAAGCTGCTTCTTTTTCCTTCTCTTCGACCCGAAGTTCAGTTCTTTATTCGTATCGTATAAATAAGGTTCGGTACAGATCGTATGGTAAATTCAGGAAAGCACAATCAAGGCTTTGCTTTGACATAGAAAGGGTCAAAGGATAAAAGAAAAAAAAATCCTTTGATTTAATAAAGATAGAAAAGAATTCCCCCTCGAGATAAGAAGTTGAAATTCAAAGAAAGTCTAATGGCAGTGCTTAGAACAACGAGTTCTATGATGACGACAGTCCATCGCACACTTGTTATATTTGTTTATATAGTTATAGAAGTCTAACTAATTGAAAGCGCCTATGAATGAGTTCCAAGAAAGCGGCCGTTCACGTCAGGTTGTTGATGTAGTTGCTTGTAGTTTGATTTTGTTCGTTGAGATTGGGTTGGTGTTCAGTGTACCGCTCCGTGGGTACTTCATCGAAAAGGAATGCATTCCAAATGCCCAAAGACTCCCATGCCTTTCTTAGCTAAGGAAAATCTTTCTTTCTGTGATCTTCACGTACAGCTTCTTTTCCTGCTACACCCGGATGTCTATACATGTTCGGGAGACCTCTTTCTTTGTGCTTTCTTCTCAACGAACTCGGTTCCGTCTTCCGTTCAGTCGCCCCTCTCGTCAGGGGCTTATGCACTCCACGACTTTCCCAAGCCCGGTGAAGAAATTTTAAAAATAGCATAGGATGAAGATAGAACATGTTCGGTGCCTCGCCCTTGTCTCCTTCGCCGGAGACTGCAAATGATACGCTACTAAGGACCTATACATCCCGCAGAAATCACGCATGGCTCAAGTCCTCTCTCTTTCTTGATGTTCCATCCGCAAACACGACGAAAAAGGTAGAGGCATTGATTTAGGGAGTACCGGGGGTTCGAATCCCTCTCCATCCGCGACTCACTGGTCTAGCTCCATGGCACCGAAAATGTTGAAATTGCCGAAACCTCATGCCAACATTTCCCAGATGTCCAATCCCTTACTAATAAGATAGAAAGACTACAGGTACGAAATCCGGGTTTCTGCGTTCAGTCAATCTACGCAGAGTGGATGAGACAGAGCATCTTTCTACTTATTCATGAAATCCCACGCCCCCGCCTTTGTCGAAACCGTATCCTCTAGTATGGAAGTGGAAGTCAGCGCATAATGTAAGTACTCCTTCCCATTTACCTTAAAGCCCTCAGGCTGCTCTATGTACACTTCTTCCTCAATGATCCCATTAAGGAAGGCTATCTTCACATCCATCTGATGTATCCTCCATCCCATAAATGAAACTAAGGACATAATTGCTCTAATGGAAGTGTACCCGGCGACTGAAGCTAATGTGTCCTCATAGTCCACTGCCTCTTTCTGGGATAACCCTCTCGCCACGCCTTGAACTTCTCAATGCTGCCTCTGCTGCATGCTTGATTTTGTAGAGCCACTTGGAACTGACTATCGATTTCCCCTCCGATCTTGGCACTATGTCCCAAACATCATTCTTAATGCTGGAAGGTGTACTCCACCATGGCATCCCGCCAGACCTGTTGGTCTACTGCCTCTTGAAAACTGGAAGGCTCGGAATCTATGATGCTGCTTATCAATTCCATGGTTTGGAAACTTCTTCGGAGGCCTGCTATCCCCAAATGTGCTCCTAGGAGCCTCTACATACTCCTGAGCATCCCTCAATGTCTGTGTGAACCATCGAGGTCTTTGATATAACTAGAAGGGGTTAATGTTTCCTCCTCCTTAGAGAAAGCTATTGTCCTGAACTGGAAACAACTGCTGGTGTCTTTGGTGACCTTGGCTCAACCTTCGGAGCTTCCTGCTCCTCATCCTCTGTCACTGGAATAGGCTCAAGCGACTTCCTGAATGCAAAGTCCTCCTCAAACTTGACATCCCTGCTCACAACTGTCTTCCTCTGCTCTGGAATATAGACCTTGCAGGGCTTTGAAGTCTCATTGTAACCCAAAAAGAAACTCGGAGGGCTCCAACTTGGTCGTCTTCTCTATAGATGCATGGATATAAACTTTACAGCCAAAGATGCGAAAATGACTCACCTTTGGCTTCACACTAGTGAATGCCTCCTCCCAAGCAACCCCTTTTCTTCAGCCCTGTGCTAGGGTTATTATGCTGCCACAGAACTGCTCACAGTCCATGCCCCAACAGTGTGCCCTAGTGCTGCTGCACTGTCTTGCAATCTAGGCCCAGCTGAGAAAAACATCTCTTTCTGCTGGAACAAAGAGTAGTACATGCTGCTACATACTCCTTATTCATGGATTCAAATCTGCCTAGGTACAAATGCTGGAAATGGTTGCAAGCTGCCACAAGATTGCTTTAGTACTGCCCTTGGGTTCACCACCTAAGACTGCTGAGTTTACTTTTTCTTTTGCAGGTCACCCGAGGAAGGGTACAGTGCTAGGGTTTTGACTGACTGAAAGCTCTCCAAAATCTGTCCATAATTGCGCCCTAAAAGACACTTCAATAGCCTTTTCTTACTGTCATGGTTTGCTCGATCTTTGTAGGTCGTGATGGGGGCCAGAGTTGCTACCGTCCACATACTGCAATAAAATGCCCATAAAATGCCACGAACAGCCCTCTGATATGTGCCCAAAGGAATATAAAAAAGGGCTCTTGGAATCTGCCATAAACATTGTCACAGAACTGCTGAATGTAGTTAGGGTTTGATGGCTTTGCATGTCCTGCACTTTATTAGCAGTCAATTCCGGAAAGTTTGAGGGGAGGTTTTTGACAGGTGCAGACAATATAATATAATCTGAAGATGAATCCGGTATCATCAGGAAAATCTCTGGGCTTTGTCGTTCACAGGAGGGGAATCGAGATCGATCCCTCTAAAATCAGGGCAATTCAGGAGATGCCGAGGCCGGTGACAGTAAAACAGTTTAAGAGTTTCCTAGGAAAAGTTTCTTACATCCGCCGCTTTATCCCCTATCTGTCTGAGAAAGTCCGTCCACTCATGTACCTCTTGAAGAAAGATGCTAAGTTTGTCTGGGCAGAGCACTGCGAGCAAGCACTTCTTAAGATGAAGAAGGAACTCTTGTCGCCGCCGACTCTCATGGCACCTATCCCAGCCCAGGTAAGCCTATAATTTTATATTTTTCTTCTACCAGTAAATCTATTGGTGTTCTCCTTGCCCAGCAGGATGAACAGGGAAGAGAAAGGCTAGTTTACTATTTGAGCAGAGTGATGCAACCGGCAGAGACTCGATACCGAAGGATCGAGAAGGTGTGCTTATCTTTGGTATTCGCTGCTCAGAAGTTGAGGAATTCTCTACTCGCTCATCCAGTGCAACTAGTGACCAAGTCGGACCCTATCAAGTACATGTTGACTCAACCGGCATTGTCAAGGAGAACCTTCATATGGCTATTAAAGCTCTCAGAGTGCAGATCTTACTTGCACCCCACAGAAGGCGATCAAAGGGCAAGCGATGGCAAATCTACTAGCGCCGGTGCTGGACAGCGAGGAAGTGTCAAGCGACCTGCCAGATGAGGAAGTCTTCGTTGTAGAGGCCAAAGAATGGGAACTATACTTCGATGGATCGTCGATCTCGACTGCTCGTGCTGAGTGCTGTCGACGAGGAGGCTCGAAATCTTCTTCTTCTTGATCTGCCGCTTCCATTTCTTGTATTGTATTTCGACTCGCCTCTGTAACTTCGCGTTCTCAAGCCGTAGATTCTCGAGCTCTTCAGACATCTTGGAGAATAACTTCTTGTAGTCGATGACGTCCTCTCGCTCGGCCTCCTGAGGAGTAGGAGGAGCTTGAGGCCTTTCTGCTTACTGCGAACGAGGCTGCTGTTCTTGCTGGATTCTCTCTCTTAGAACTCGTTCCACTTCTGCCCGAATCGTCTCCTCAGCCCCTCAGACCTCTTTCACAACGAGTTGAGAGTCCCCATGTGTAGGCCCCCATGTGAATGGCTAACTCAAGACCCAGTAACAAAGCCTCGTACTCCGCCATATTGTTCGTGCAAGGGAAAGTGAGCTTGAAAGACAACTGAATCGGTTCTCCATAGGGCGGTGAGAACACTAACCCATTCTCCTTTTTATTCCTTATGTGATGCCGAACTGCTTAGGTTTTCGCGAAGGAAAATGTTTGTTTCTGAGTAGTGAACTGCGACGATAAAACAAGAGTGCAAGGGTGGCATATGTAGGTAGTCAATTTGCTAGTGGAAAGGTGGCGTATAGTAGCTACCCCGCCCATTCCTCAAAAGTGTGGGAGCACAAAAATGAGACCACCTCATTCTCGGAGTTATCCCCTCGGTAACCTTGCCCGATGCGGACAAGCGACTTCGTACCTTACCTTTCATTCTTTACTTTGGGCTAAAGGTCAGTTAGGCCACCTTGGCAGACTTCCGAATCCTTGTTTTTCAACCAGAAGCACTTTATTTATATGACTGAAGTAAAAAATAAAAAGCACTCTCTCTTTCGGACCTAACCTTGCACCGAAGGGAGAATCCCCCTAGAGAGATGATGTAGGCCTGACCCTGACCCTGAAGTGCCGTATCTCTCCCGGAGGATGCCGTATGAAGCACCTTATGAGATCTGCCTAAGTCAATTTCCTTGGTAACCCTAGAGCAGAGCTCCCTCATGATGCACCGAGTCTTTCCTCCACATTGATAAGGGGTGAATTCCCTTAATTAGTACAGGTCGGCCTAGATAACGACTACAATGGTCTAGTTTTTGGCGTGATATTCTCTACGTAATTACGCTTTAGCATCTACTTCTGGATCTGCTGTCTCTGCTACCATAGCCTTGGCTGCTGTCTCTGCTGCCCATACCTTCGTCGCTACCTATGCGACTACTGTCTCTGCTGCTTTTGTGAGGTCAACTACTTGATCTTGATCTGTAAAGGATACTTAGTGAGATGGTGGCTGAATAAATGATGGGTACTCGATTAACAGGCTCTGGTTTTGGATTTGTAACCAGGCGAATAGAACCTGGGACAGGAAAGAACGCGGGGCTTGACTGGTGCTGATTATGAATAAATGAGGTAAATTGAATCACCCGGCATATTCACTGGTTCTTGACCTGGAATTGGATTTGAAACAACTAGCACTGGGTCAAATGCTACTGAAACTACGGGTGCTTAAACAGATGCTTCCACTTAAACTCGGTAAACTGCAATCACCCTTGGAACCCGGCCAACTTGATCTCGATATGGACCTACTTTAGGAATTCGAATTGGAGGGCCGCCTTTGAGGATGACTTCCTTGTTCGATATAAAGGATCCTACCCTAACACAGAGAAGTAGTTCCCGCTTGAAAATCCGGATTGTGAAGGACCTCTTCAATGGATGCTAAGGTTGGGCATTGGATGTCCTATAAAGAAGGAAGCTCTTACCAGGCTCTGCCCCGGTTTCTATAGGAAGGGGTTGTTGTAGTGTAACCATCATAATTTCGACTTTCATTGCGCAAAGCAAAGATGATCCTATCTTAGCCAGGTATTGGATTGGTGCATGAAGTATATTAGCGCTTCTTGAACACCAGGATAGGAGAGTCTTAAGAAAAAGCATATATTTAGCTAGCTCTTTCACTAAGACGGCCCCTATTTCTTTCCATTGGATTTATACTTTGGGCGTTGTAAGCCTAGTAGACCTTAGAGCTAGGAACCAAGTCGTCATTGATTGGAAGCCATCCCTCTGACTAAGGAAACCTCATTGAAAGATGATTCCCATTGGCAATACGTTAGGATCACCTCCTTTAGTCCCCGGTTCTCCCTCTCCTGCACGACTCACTTAGGTCAAAAACCCCTTTCTTTCAGGGGATCGTATACATCTCGTTTCAATGAGGTTCTAAGCCTTTCTTAGGGGCTTAGATGCCTTCCGGATCCTAACTTTGGCATGTGCAAACCCTTGATTTGCTGAAGCCGTATCTTCTCTCTTTTTTTCATCTACTAAGTCCATCGATTTGTTGTGGAAATCAAAGGGACGCGTACTAGTAGACTCCACTCTACTCCGTAAGAAACATCTTTTTCTATTTTTTGGTCGTTACACTAGAGTGAGGATGGGCGGCAGGGTAGATAAAACCAATCCACACTAGTCGAATAGACAAAAGGTATAGGACTTTTCGTTAAGTCAGCAACACTTCCAAATGCCACCTCTTCCCGTCGCATCCGTCTTCAGGACGATCTAGTCACAGGGGAGAAGCACTGCAAAATCCGACCATAAAGATAAAGAGAAACTTTCCACCTCTTTTTTTCCACATCCTCATTCCTCCTTATTTCCTGATACTTTTTCTTTTAAATGCTACGGAACCAGCTTTCCCAATCAATCAATTCAAATTAAGGGGGCGCTCCGGGGGTCAATTCCCTCGGTGCGATGGGGGAGTTTGTTCCTCTCCCTATGGCCCGGATCGTCTAAAATGAAGTACGATCAAGGTCACCTCTTAGGCGACCTGACCGGTTAAAGCGCTTCATTTAAATGCTTTAATATGGTTAGGTTTACCTAAAGTGAGTCTCTTGGTTTGAGATGCTCACTACTTAGTAACAGCTGAGTGCCCTACTAGACACTCCTTCGTGGGGTGGCTGTGATCGAGTCCGATGTTCTGTTCTGTCACAGTGTGACTTATTTTATCGAGATCTCTGTTAATTTCTGGATCTCCTGATGAGGAATCGGTGGAGAGTCCAGCCCCAGGTTGTGATTCCCTATCGATCGCTTCTGAAAGGGGTGAAGGGCGACCTGAAAGGAAATTAGTTATGAGAACTTTATTTGATAAGTTACTTACTTTGACACCCATCCGGTGGCAGAGAGTATTGGAAGACTCTCGGGTGATGGTTACTATCTTGAAAAAGATGGTCCTCCTCACCCTGGACGGCTATACTAAGGAAGTTTGCATAGCAGGCTACCTTTTCTGCAAGAAAGTTCGACATCTGGTTAAGGGATCAGGACTTCTCTTCACCGCCTTGTATTTGAAGCAATGTAGTTCATCGCTCCAAACGTACTATGGCGGTTGTAAGAAATCTCCTGAGCTCTTGCCAGTGCCGATCTCTCTCACTAGGTCCGGGTGCCCTCGCATAATCCCGTCCTTTCATAGGAGGATGATTTATAAGAGGGATGATAAAGCCGATCTGTTGGTTAAGTTATACTTGTCTTTCTTCACACTTAGTAAATTGATTAAGCTGTGTCCAAAGATAAGTAAGAAGACTTTTCAGTCTATAACCCAACCGGATCAAGTTGCGAGTTTTATTGGTATTATTAAGGAGAAAATACCTGATCTCGTCAACCGATACCTGCCCGGAGTCTCCACCATTCCCTTAAACCAAGGGATTTGGGCTTGATATGCTTTCTCTTCCATTTCTTGAAAGAATGATTCTTCTTAGGCTGAAACCAGCTCAATCAGATCCCTCTTTCCGGGGACTTGTCTTGTACTCCATTGGGCAAGAAATGCACCACTTGCTTCCTGTGAATTGAATGAATGAAAAGAAGAATCAATATAATCGTATGATTCGATAGCTACTAGATAGAATAGATACGAAGGAAACAGCCCATACCAGAACCGGACTCCCTTCTGAACCGAAAAGCTGTGATGCAGTTTAAGTTTAGTACTATCATGTGCTGCAAACAACTTGTCAGGATTGTGCCTGCCATCAAATTCGTGCCACCTGGCAGTTATGCATGCGAAAGGGCCGGGCCGGTTCTTTCTTGAATGTGGAATCGTTTTAGATCGTACCCAAGTGAAAGGTTGCCCGTACTTTATATAAAAAATATAAAAAAAAGTCTTCTCCTTTTTCAGAGAATGTGTAAGCACCCTAGAGTAGAGGGGGAGGCCCATTTCCTAGCCTAGTTTTAAGCAGAGCAGCACCATCCTAGTCCAGAGCAGTACCTCTCTCTATGGGCTCGAGGCAAGACAAGCAGCCCGCTTCGCTTCCTTCGTCTCATTACAGGGAAGGATAGGACCTCGGTCGGTTCCAAGGGTGAGGAAGAAGTGCCATCTGCTTAATCGGAAGAATCCGCTGAGACAAAAGCATTAGCAGAGGCTGAATCAGCTGCATCAGCAAGCGAATGCCTTTCTTAGAATGGTTCGGAAACCCAGTGAGAATCACCTTCTCACCCCGAATCCTAAGATCCAGGGAGGTTGGCTAGAAAGAGAATTTCCAAATCTAAAGAAGAGGCTGAAGCATCAGAATCCGCTGAAACAAAGGCTGAGAAAGCCAATAGCGGGGCTTTTAAGCCACATCACGCTTTTCCAGGGACCGATCAAAAGCTGTTTGTTTTTCGTTAAGAGACTTTTTTCTCTGATTCAAACTTCAATCTTGGAGCTAGGGCTTCATTCTATGGGTAAGGTCAAGTTGATAAGCCGCCTACCTCCTTAATGAAGTTACATTACAGAGGGGCCTCCCTAACTCAAGTTGCTTGTGCCTGCTGTTACCTACCGTAGGACCTCCGTCCCCGAAGCGAAGAAAGAGGAGACCTTTCTCCTGTGTCGAAGGTTGGGTGTTAATGAAAATCACACTTTTTCATTATTTTATTTTGCGGATGGACATAAAAGAAAAGGGTAAGATTTCAAAAAGCTATTTACGTAGGAGAATAAGTCATCGCTCGCGGCTTCCCGCTTTCAATTAGAAGGGCAGGGCATCTTTCTGTTGCCGGTTAGGTTCACCTCAAAAGTGAAATAGGGTAAGCTGCTAGCTCTAACCGAACTTTCGGGTATCTATAAGTCCGACGAAAGACAACCCGCTTCTCAAAGGCGAGGTTCTGAAAGAAAGCAAGCGGTGCACTTAAATCTAAATAGGGTGGTATGGGTGAGAAAGAGAAGATCTAGACAAAAGACCTACTCGATGGAATTAGCCAATGTGTGCTCCTAAAGTTAGAAAACGTCCCGGCAAGAGCTGTCAGAATTCATCCCAGAAGGAAAATGACCCTTTCTCTTGTGCCTGCATTCGCTATTCCTATTCCGCTAAATTTTATGCCTAGCCCCGTCAGCTACGCTTTGGAATTGAGCTACCCAAGCAGACCAGCCCTTCCCGAGAAGAGCCAAAAGCGAAGGAGTTTCAGTAAGTAAGAAGAAGATTAATGATTTATGAAACATACTATTGACAACATGAATCCGCCTAGCAAGAAAGAAGACTCTAGTTTCATCTCTTAATTACTTGATCAAGACGGTGCAATCGATTGAAGACTGAAGACCGGGCACTTAATGTCTAGATTGAGATCGAGATGAAGCTCCAAGTCATGTAGGTTCACGAGAAGGACGTTTGTTTTCTACCATAAACAGAGGAGTTCGGTTGCATTTACTAGGAGAAATCTTTCTCTCAATCGCTGGCAGTTGGACAAGGAAAGGCAAGAGCGAGCAGCCACACCGCGATAAACGATGTCATGATAGGCTTTCCATAACCATCTTTCCCGACGTTGGTAATCAAATCCTTCTTTCAGTCTCACGGGCTCGATCACTGTCCTCTGGAACTTAAGATAAGAGGAAAGCGGTGAGTAGTAACTAGAGCCCACGGCAGGTGCCGCAGACCGTAGAGAGAGTTTTAGTTCAGTTCGCACCGTCAAGCGCTAGTGAAAGTCAGTTTCGGTTAGCGGAGCAGCTGGAAGTCGAGGATTACTTTCAAGCAATAAGTAGGCGCAGTTGGAAAGCTATCCACTCCTGCCTGTATAGGCAGGAGTGGATAGCTTGCCTGTTCCATGACCGAAGGTTGAAGTAAAGCGATCGAAGGTTTCAGAAATCAATGGCCATCGAGATGGGAGGAATAACTTTAGTACCCAAGCACGGGATGCGACTTGGCTCCGAAACTAGTGTGCCAGTCTTACTTCTCGCCCTTGGGGCAGCCCCTCTAACTCACCAAGGGTAAGATCCCACAGTCGGTCTTCATGAATCGAGAAATCCAAATTTCAGTCTCCGGTCCGGGGCCAGGCCCTAAAACTACTGACTTTCCGGCGGACTCGGCTTCACTTAGAATACGTATATTTCCCATATGCCCACCTTCCAGCTCTAAGCTAGTCCCTACTGATGCCTATTTCTTTGGTCTCATTCTGTAAAACTACTAACTCCTTCTACAGCAGGAATAAGGGTACTCAACAATACGAACACTAACGCAAACAACGTCTTTTTTTGCATCGCATTCGTTGATGGGTGACTCGACCTGCCTTTTCATTCAGGCGATGACTGGTCCTTCCGTTTCGTCCCCGTCTCTAACTCTACTGTCGGGGCTGGGACAAGAACAACAAACGGATTCTTTGATCTTCTGTTCACTACATTTCTAGTTCCTATTGCCTCCTCGCTATTGACAAGAACTTCCTTATTATTCGAGAAAAAAAAAAAGAAGTTTTATTTATTTCAATTCAATCTTTCTTCAACGGCTACTGAATTTGAAGTTTCGAACTCCTCTTTTTCTTGGGCCCCTTCCCTTTGAGCCGATACCCTCCCGCTCTTTCAAGCGGGACTTTCACACCCCTTCCCGGAAATGAATGTCCAGCTTTGCTTGCAGTCTCCACTCCAGTTCTTGCTTCCTCGTAGTGGTCGGTGGATACTTTGACCCTTGCTATGAACCTCTCATGCCAATTCCCCAAGACCTCTTGTACCCTTTTAGAGCTAAAAAGGAGTTGACCAGCCCTTTCGCCCAATCGATTTCCTTCATCATTCTTTTGGTCATTCCTTCTTCTGGCCAAAGAGACTTCTGGAGAAAGGTCCGGCTTAAGACACCTTGATTTGGAAAGCGATCGATGATCAATCCATCTGTCCGCACTTCCTCCTGGTCCTGCTGTATCTCTGCCTAGGACTTTTTTTTTCTTTCTTGACCCAGCTCGGAATGAAAGGAGACCTCCCGTAGGTGGCCTCTTACCTCTCTTGCTTCCAAGTGAGCACCCAGGTGAACCGTAGTGCCCAGGGCGTTCCCCTTTCATTTCTAAGTAAATTATGCTTCGGTCTTGCTTTCTTTTTTTTCATTAATCTCTCTTCACGCCCCCGCCTTTGTACAATTAGAATCCTAGCACACGTCTTTTTGAACTATGAGAGCTGTTTGTATACTTGCGTAAGAGGCTTTTTCCGTGATTCCAGTTAGGGACTCGGGTGCCCTTATTTCATATCTTTTTTTGTACTGCCCCATAAGAAGAATCAGTAGGCTCAAGTAGCCTTTTTGATGCATAAGATATGGAGGGCTTCTGCGCCCCAATCATTCTATTTTCGGAGGGAACCCCCTTTGAAAGCTTCTTTCATTGAATTCAAAGATCGATGGCTGTGAAGCATGCTGGGAATGAGGTAAGGACCTCTTCTCTCTGACGTAGCCAAAGCCATTCGACCTCGGTCGAGATCTAAGCCGGTCTATAGCACAGGTGCTGCAGTGAAAGATTCCGCCGTAGCTAGATGCCTTGAAGAAAGAGCAAAAAGACTCACTTTGGGTCCATGGCTCCAGTCAAAAAGGCCCTTCCCTCCCTTTGAAGAAAGCCCTGATCTACGACCAGCCTTTGCCATTCTTTTTCCAATGAGGAGTCCGACCTTGGGAGCATCCCGGGCAAGATCTATGGCTTCAGCTGCGGCTAAGCGAACTACCTATTCTATATATTCTATAGAAGTGAATATAATAGAAAAAGCTCTTCTTTCACATAGTGGGAGGCTGGCCTTCTCTCTTCCCAATTCTCCCAATGAGACCTTTTTCACTCACTTAGTGGACGACCCAGAGGACTTTAATAAAGCCCCCTTTTGCCTCATCCCGATCTCCCTGAAAAGAGGGTGAAGTAGCGGCTCCCTCCTATTACTATTACTGGGGTGGAGTCGAAGCTATGGCACCAGAAAGTCAAAGAGATTCCTTCCCGAACCACTAGTGTAGTCTTCTTCCTGCCTCCCAGTTAGGCCCTATCTCGCTTTCCAAGTCTCATTTGGATGAGGCGCCGGCGCTACTAAATGCAACTCTCATTTCAACATTCTTTCTTCTCTCACAAAGGAGTGTCCTATGATTGTGATTGGACAAGGTAGAAATTTGACGGATTTTTCTCTCTTCTATGAGGGGAAGTCAAGGACCAGTATGATGCCATGCTAGTAGGAGTAGTGATGTCAGAAAGAAGGGCGATGAGCTTCTTGCGTCTATAGGAAGGTTGATTAAGGAAGGCATTTGAAGAAGGGAAGGGGAAGAAAAGGTATCGGAGAACCAAAGCAGGCTGTTAAGGGTAAAGGCGAGATGTCTGGTTTGCAATGGGAAGGCGCAGCTAGCCGAGCAGAAAAAGTGCTGGTTAAGGATTCAATTTAAAGAGTTGCAAGGAAAAAGAGCTTTCTCGGGCAAGCAAGTCTGCTCTGTCAGCGATTAGTTCAGCACGGTTAGGTCAGCTAGTCAGTCTGCTGTCTGATAGGTGTTAGCGAACATAGTGGTAGGTTCTTGTTGTTGAAAGCCCGTCCTTCAGCCCAAGCCCCCCTTTCGTCAAATAGGGAAGGGAATTAGGAACTGAACTCCTTATAGGATTAAGGTCCTAGCTCAACTATTCCTCTTGAATAGGAATTTGCCATTATGGAGGCTGCAGTGGATTGGCCTTAGTTAGTCTTCAATGGCTTATTAGGTCCTTGCATAGCCACCTCTTTCTTTCCCTCTTTTTCTAGAGATCTAACTAAAAGGTTCAGCAACAGTCGGAGAAGCATAACTTGTCCTTCCGGGTCATAAGCTGGGTATTTGGTCGATCGCCTCACTGCATTTCCACAGAATGGATTTGAAGATAGATATGATGAAGATCTGTTTAGTGGCCTTTTTTCCCCAGCATCATAAGTTGGTAGATAAGAGAGGTCCCTAGAAGGATAGCTTTCACCAGAACTCCTGGGGGGTGCTTTAAAAACAGTAGCTGCACTTGGATAGAGAGAATTCTCAGCCTTTGACCCGCCCCAGCATCCCCTACAATCAAGCTCCTATCCATCCGATTCGGTCTCTATACGTATCCCTCTTTTCGTGCTATGTTCTAGTTACGTCATGCGCTCTAGTAAGGATCTAATGGTTGCTAGTTTCAAGTCTCGGACTAGAGGCTCTTTAGTATCTAAAACCTGCTTTTCTTTTCTTAGGTTGACTGCCTTTCTTGCTTCCTCCGTCGAGTTGCTTTCTTATTTTCCTTAAAAAATCTATGAAAAATAATGGAATGGGAAGGAAGTTCACTTCTTATGCTTTCCTGGCTCTCACTTTCTGGACTCGGCTTTATACTGACCAGCTACTGGCCCCTTTCTGACTCTATTACTGGGCGAGAGGCTAGGCAAGTCCTTTCTTACGGCCGCTTCGATCCTTATTGATTGATTGGATGAATCACCAGTCTTGTCTTATGTTACGAGCACCTGCTTGACTTTCTTTTCTATTTCAGCAATGGAACAAGCGGTCATACATACCTATTAAAGAGAAGAGGTGGAACTCTTTGGTGGGCTTCCCTGCCCGCCTATTGAATGAATAATAGGGGCCGGTCTACCTAAGAGGATGGCGAACTCAAGCAAGCCGGAAATCCGCTTATGATAACTTCGCGATTGGGCTGAAGCCTTACGATTGATTGGTGGACGGCTAAGCGCCAACTGCTACGATGAAATTAAGGTAATCAGAGGATGAGGATGCGACTGACTACTACGGAACCAGGCCTTTAGCCGAAGCTTGCTCAAGAGTTGGAGTTTACGGCTATGCCAAAGCAAGTGTGGGAGGAAGTGACTTCGGTGGAGGTCCCTCATAAGAGATTGATTACTACACCCCTTAAGCAAGGGGCGTCGCTGCAGGTAAGTAAAAGGTATCGTATCGAAGAACCCTCTCCTACCTATGGTACTGTCCTTTGATTCCGATGCCGCGAAATGAAAGTATAGAGACAAGCCAATAGCCACTAAAGGGTCTCATAAGCAATTTGAATTCCAGAAAACAAAAGGATGCGAAGTGAGTGGACTGAAATATACGTGATGTGGTTACGGGCCTAGCTCAAGCAGTTTTCTTACAGCGGCTCTAGAAAAAAAGAAGGCTACGGATTCTTAGAAAAATGATCGGTTAGAAATGCTCATTCAGGGAAGGTGACTCTTTTTAGAAGAAGCAGATAGCAATCGTCGTGCAAGAAAAGCAAAGCGGACTCTTAAATAACTCTTAGGATCTCGGATAAGGAGGGACCGGCGCTCTTTCGCCTCAATCGAAAGGGGAATGAGTTTCTTACCTTCTTTCGAAGCCTTTTCTCGAAAGAGGGGGAATTTTCGGCTAGAATCAAAGCGTCAATAATTTTTTTATACTCACTCGATGTTAGGATCGGAAGTGGCTGCAAAGAAAGGTAGAACCAACCGATGAGAGGAATTGGATGATGAATGCTTTCTTTTTTCTTTTTTGAAGTAACGAAGACGTATACCTGCTTTTGAGCCTACTATATATTTATATAAATAATACAAGAAGCTTCTGTAGCTTTTGTCTCCCACCTAAGAGACATAGGACTCTCATAGTCTCATTCTGCTCAGCCCTATCCTTCCCCGAGAACCAGTACAATACCTGCCTATCTATCTCCATCATTTCCTGTGATCTAAAATAAGGCTTTCAAGAAGCCTTCGCCCCAAGAGGAGCCTTATTCATTTCACCATATGTATGGTCGGTCACCACAGGCCAGTCAACGTCTGGAAGAGTATGAACCGATGCGTGGGTGGGATCAGATCAGAAAGGCATTCAAAAGCTTAAGCGGGGCATCTTGCATAACAGATGTAAGACAACGGATTTCATCAACCAACTAAGACTGATTGAAGTGAGTTACAATATGGAAACGGAAACTAGACTGAAAATGTAGACAGGACTTCCTTCAATTCGGCATATGGGACTTGGACCCTTGCCAGTTGAGAGGGGAGCCTATCTATACAGAAATAGAACTTGCTTAATGAAAATGCCCGAATATCCAGTCAAGAATCTTACGTCTTTCGATCTTAAATCGGAGGTTGTGGGATACCATTACCATTGGTCAGCGGAGGTGGGGATACATACCTATCTATGGGCGGTCTTTTAGCGAACCGAGCCGGGAAAGCATAAGAATGTCTTCTTTTGCTTGCATAAAGGGCTGAACCGACGGCAAGATCAAGGCACTTACCCGCAGCAATGAGTCTTGCTTATTAAAGGTAGCAATCCACTAGATTAGGGAAGCGATTGATGTCAGATGCTTGACTGATGATGGAATACCATACATACCACCAATGGAAAGCGTGAAGCTTAAGCTCGACCATGATGCCAAGCAAGAGGCAGTTTACTCACGATACCAGTAGAATAGGAAAGACCCTCAGCTCAGTCCTGTCTGCTCAGTCTTAGGCCAGTGGTAAAAAGGAAGAAAAAAGGTAGAGTAGAAGAGGGTCATCACTACAGAGCTCGGGATGGATGGGATCCTATTCTGAAGAGAGCTGATTGCTCTTTTCAATTATCTACTATGCAACAAGCAACGGCATTGATCATTATCACAGAAGGGGCAACAAGCAACGATTGAGCAGCGCGAAAGCCGTTGCGCGTTAGCGCATCCGTTTTCTTTTACCGTTAGCGAAAGCCGTTGCGCGTTAGCGCATCCGTATTTCTTGCTCCATAAAGCTATTTCAAATCGAAAGAAGGGGATAGAATACGATTATTCTTCATTCAAAGGATATTCCTGAGTCAATTAGTTAGAAAGTGGGCTGGTTGAAAGCTTTAGCTAAGCTCAATAGTAAACCAACTTAGAAGACAGCACTTTATTATATTATGCATCCACTAAGGTTGATTCCGCTGAAAGAATCCCATCTTTTCTCGCTAAAATTAGAGTTAGAGCAGCAGCTGCTGTTCTTGCTTAGCTTAGGCTAGACTTTTTCTTTTTAAATCCTCCTGACCTTGTTCTTCCTTACCCTTTACCTGCGGTACCCTTGCTTACTTATCGGTCCCGTAATCCACTATCTGATTCAAAACTACAGCCCTAAGCTCAGTCTCAGTTCAGGGAGCTTATTAGAAATGGGTCTTTCAGTCTTAGCTCCAGCGGCTTCAGGAAGGACTGGAAGCGTGACAAGAGCCAATCCCTCTTCGGGAGACTTAGTTGATGCCTATTCTTCTTCAATGGAAAGTCAGTGCTACGTAGCCCATGGGTACTACTTCTTTACAACATCTGTCTCGATTTCCAGCATCTCGCTTTACACTGGTACCTACTCGCGGGCAGCAGTTATATCTGCTGAGCCATCCAATAAAAAGTGAACCAGAGCTTCTATGACATCAGCTGCGAATCTATCTGGCTAGATCCTCGAAAATAGGCAAAAACCCGGTGTTTCGTAGGGCTTTTTACGCCGTTTCGTCACTACGGGATTTGATGGGGTTGAGGGTGCGAATAATGATATTCTTCATACAAAAGAAAGAAAGAAGGAATGCACGCCCTTCCTCGTCCACTTGGTGGGGTGAGTAAACTGAGTCTACTTCTTATATCAGTAGACTTCGTTCCACCGGTTCTTCAGTCTTGTTACGATTCACCGAAGAAGTCTAGGCTTTAGTGCCTCTTCTCCGGTCTCACTCGCGTCACACTTGATTCTTCTTCTTTATCAGAGGAGGACTGCTATCTCACGAATTGGATTCGAACCAATATCAAGCTACTTGCCCTTTAGTAGATCGTGAGAAAAAAAAGAAAGAAGAGAATAGGGATAGAGTATATTCCGAAACCGATACTTACTCTCGCGTTTCGAAAGAAAATTTTGAGTGATCTATCTCTGTATCATGGATTCCTTATGCCTATAGCAACCATTCGATTTGTACTAAGGTACACTCCCCCCCCCTTTCTCACGGAAAGCTATCCAGCAAATCAGAATACTCACCATGAGAAAGGCCTTCCGTTCACTGCATGAATGAAAGTCAGCCTCATTCACTGCGCTACTTCGGGCCCTCTCTAGCAAATCCAAAGGCGGCCTACCCGCTTTCCTTTCGGTCAGCTGCCCCTCAACCGCTTTAGGGGACTTGAAAGTCCATCCAATAATACCACTAAATCCGAAATAGCGTAAAAAAGCATCCTTTCGAGTATACTAGAAGTTTTCTTATTAAAGAAAGCCCTCTCTCTGGACTCCCCCTAGACCTCTGTCCGGCCTAAGAACCGTCTCTAAGCTAGAGCTCCTGTCTCCTCACTTAGAGAGCGTACCAATCCACTTCGTTCCCCTCTACGTTCTGTTAAAATTCAACCGTCACTCCATATGGACAACCATCAAACCAGAGACCAAAGCAGGGCTCGACAAAACAGAATGGGAATTTATGACCGACTGAAGCGATCCGCTAAATCTGCTTCTGATTTGAGGAACACTTTCCTCTGTAAATCATAAAAGGTACCGGATTTCACCCCGTCACGATTGAGATCGTCCAAGAAAGAATAAAGTTTCTCCAAGGACTCTTCTCCTGTGGCGGTACGCGAATTCTTGAGGGCCTGAGCCCCCCGTCTAAGCCAATCGCCTTGGGGATCAAGAGCAGCCATAGCTTGGATTATATCCACCTGGACCTCGAATTGGTCCTCGGCTTGAATACGGGCGAGGCGGTAATCCTCTATAGAGAGGGATGGCTTTTTCGCCCTTAGGCGTTCCACGAAGCGATGTTCAATGGCGCGAACAGAGTCTCCCCCAATTAGATCATCATCGTGATACGGAAAGGGCCTCACAGGATTAGATGGACCAGCCCCCGGGGAAGCGACTGGATTAGCGGGGGGCACAGGCGGTGCTACTGGTTGGTTTACGGACGAGCCCGTGTCCTCTGTTTCCCAAGAAGACTCCAGAAAGATATCGATTTCACGGGTGTCCTCCTTCCAGCTGGAGGTGCCTGAACCCCCTGAGGGAGCCATCATATTAGTTAAGCCCTCGCCTGTGAGCACCGCTCGTAAAGCAAAGGCTACTGTCAAGGCAAGCCCTGCTGAGCAGCAGCAGCCCACCCCTCTTAGAGCAAAGGATAGAGCTCGACTGCCCAGAGAGAACCCAACCTTTTCCAGTAAGGCATGAAAGAAATCAATCGAACCGAGGATGAGCTTTGATGAATAAAATAAGAATTGGTAGAAATTCGCATAGGTGAAGCAAATCAAACCGATTTTCAGACAAAGAAGATAGAAAAGACTGGACACTGTTGCTACAAAGAGGAAAGGCATCGATTTCTTAAAAAGAGTACCTTGTTTGCCCAATAAGAAGACTTTCTTCCTAAATCTTCGGAGTACGAAGTAATACTTGATCATACGAGAGTGTTCAAAAATTCTCTGCCATTTTAGAGGCACTAATCGTAGTAGAGCGGAGAATAGGGTGGAACGATTATTCATAGTAAGAATATTCTATACCGGCTGTACCGATTATATGTCGGTAGGCGCCCGCCCCCAAGCCAGTGTCCATCTTCATGAAATGACATTGGTAGACGGGTTGGGACCAGCCTTGTATCCCGGTGAATAATGTTCCACTGATTAGGCGAGGACAGGATTCGAACCTGCAGTCTTCAGGTCATGAGCCTGATGAGTCGACCAATTCCTCTACCCCGCTTCTTCCCCTTCTCTTTCTTTCACTATTCCTCCGATCTTTCAACGCCTCCTTTCAAGCCTGGAACTTCTTCATTTCTTGCTTTAAGAGCGGCAGGCAGCAGCGGCGAGTGAAAGCAAGCGTAGGGCAGATCCCGTTAGGAATAGGGCTTTCCCTGGCTTAGGTTCCTTCACCCCTACGTCTAGGAGGAAACCCCTTGTATGTACAGGCTTCTCTTTTTTTAGGGCTAAAACGAGAGAGGTAGCGAGCCCAACTAAACCATGCCGCAGAATTAGAAGACTCGACTTGCATGTGTTAAGCATATAGCAATCCCGCTCACTCGGAGAAAGAAGGTAGCAAGAGATCCTGTCTTCGACTCTGGAGATAGGCCTTCCTTTCCCTTTCTATAACATACCGCTCGGGGATGTAGTTGTAGATACATTAGTCCGATGAAAGAAAGCTCATCCTTTGGTTTTTGCTTGTCTTTAGCAGTTTCCGTCCCATTGAGGTATCGACCAGCAGAAGATGGGTACTCTTTCTGATGATTGCTTCATCTGCTCAGTATGCCCCTTCCTAGGGGTTAGAAGGGAAATCGCGGGTTAACTACTTATTTTATTGGAGAAGTCGCTTCGCTCGCAAAGGTACTTTCTTCCTTCGGATGACTAAGAGTCCGTTCTTTCTAACGATATGTTGTTGTTGAGTCGCTTCGCTAGCTAGTAAGCCGCCTTCTTTACTTGTCCCAAGCAATGAGAAAAAGAAAATCCCTTCCCTTCCGTTGGTCAACAACCAACAAAAGGGAAGGTTGAAGCTACACCGGCCTACTACTCTCTTTTCTCCTCACGGGGCGACGCCGATGAACAAGCACATAAGTGGATACGACTCCAGCGTGAATTCGTGTACTGATTGCTTGCTACATCTTGGAGTTAGCACCCACCCAGTTTACCTGCTAAAAATCCAGTACATTCCGTTTCGTCATTGAGGAAGAGTTGCTTGTACTTTGATTTTAGGACAAGTGGAACAGACATGATCAAGTCTGGTACTTTGATGAGCATAGCTAGCATATTTCCTATTCGGAAACTTTCCTTGGAAGGCTCTATCTACATTATCATCTTTTCTCTTATTGCTCTTTCCAAGAAAATAGAGTGAAAGGGTCCACCCCGAAACCAAGGGGGTTAAGAGACACTTCAAGATGAGATAAGCTCCTATGCTTATCTCTTAGGATCCAATTCCTCGGTAAATATAAGAACAAGTGTTCGGTTCGATACGCTCTGTGAAGGGGGGCTAGCCCCTGAGACATTTTATAGTTTTCTCCTTTCTCAAGATCGGCGTTCTTTTGACATGGGATCCGAAAGAGAGGTTCCAGCGGAAAGGTTAGCTAAAAAGAAGGAAAGTCCATTCCATTCGTTCAGGACTGAAGAGCCAATTTTATCTGTAGCTCCAGTTAGGTTCCTAAGTAAATGGGCGGGAAAAGGACTACTCCGTTCCGGAGCTGGTACGCATCGAAGAAAGGAGGGCCAATCCTCTGTCTTGAAAGAGTTGCCTTCCTCCTTCGACCCAACTTGAAACTCCGCCCTTCCTAGATACGCTGCTTTCGCAAAACCGCGGGCTGAGGAGTGTCCACCTGACTCCCTCAGCAGAGTCTGACACCTGCCCGGTTAGAATGATTCTGATGATGATCATTCGAAAGTTTAGGCAGCTAGCGACTGGGCCTCTATAACGCCTTTCAAAGGCGGATCACTTAGTACAAGTCTATCTACTTGATTTAAGTTATCTTTTATTCAAGTTTTTATGTCCGATGTCCTAAGATAGAATAGAAAGGGCTTCGAGCGGTGCAGGATTTCCGGTTTCCGTTTCTGGGAATTTAAAAACACCCATCACCTTGGTACTGAATACAGTCCCCGAAGATTGATCCAGTTGAAGGCTTGTTGGGCGAGGGGGAAAGGTAGGCGGGTTGAAGGAGGAAAGATCGAAGCTTTTGGCGACAGAGGAGTAAATCCCACGTTCGAGCTCACGCCGAAGCTGCACCAGTCTTTAATGATTTATTAACCCACCAAGAGCGCTTATGTCCTGTGTGAAAAGCCTTTTTTTCTTTCTCGCCGGAAGGCAACCTGGCTTTCCACTTCTTACAATAGTGATTGGTGCTTCTCAGATAGGGGTCATTTCGGAGGAAGAACTGGTCCCTTGACCTGCCTTAAGGCCGAGTGCTTGCTATAAGCAACCTTGGTTGGACTATCTATTTCACTTAAAAAGTTTTCTGTTAGTTTTATAAGTCTAGTTCATCTTGAGCTTGAGCCAAATCTGATTTGCCGAGGGAAAGATTGAAGAAGGAATGACCGAGCTTGAGAGATAGAATACATTCTGTCCTTATCTATCTTTTCCAAACTTCAAGTAAGAACAAGAAAATAGAAAGCTAATCCTATAAAGTAAAGGAATAACCACTCAGAAGCCTTAGACGAGATCTACGACCAACCTCAGCTCGTAGCTCTTCTAGCTCTTGAAGTCAAGTCGAACCCTATGGGATGGGGCTTAAGATCGAGGATACGTCAACTCCCATTAGAGCCATTTATGTTATGCCTAGTTGTTGTTCCCCTTAAAAGCCATCTCTATCAATCGTAGCTCATTTCCTACTAGTTTTGTCTGAAAGCGGAAGCCGAAGGCGAAGGCCCTGAAAGAGTAGGAGAAAGAGAGGTTACAGGCGAATAAAGGAGCGTTACTGTTGAATAGTTTGACGCCAGAGGACCATCGATCATAGCATAGAGCATAGGCCTGTAGGGCGAAGCAAGATTGGCTGCTAGAGGAATGCTTTGCAAACAAAAGATAGGAAAGCCGCTAGAAAGGCTAACAGCTAACAGTAAATGACATGCCGTTCCACCCCTATCTCTTAAAGGCTTCCCCTCATCTATAAAAGAAATTCCTACAGTCGGGCATGTATTCTTTCTATAAGGAAGAAAGAAAATATGTAAATCCACACTGTCACAGGTCTTGTCATTACTGATTCCCACTTCTGCTGCTTTTCTTCCTTCGTACTGAATGGGAGGGTTCATCTGCTGTGTACACCCTCTCAGCTACATGCTGAGTGAGACTGATTAATGGCTGCCTTAGGATCACACTTTTGGCGCCTCAATCTGGAGGCCTGTTACATTTCTCCTAAGTCCTTCCTTATCAATAGAATAAAATGGAGTCCATGGTTAGCTGTAAAAGCATCAAAAGATTTGAATGCCTAAACACTACTCCGAGGGGTAAGGAATAGAATCTATCAAATCCTTATTGCAGATAAAAAGAATTCCATCTGTTAAAGTAACATCATGACTTCGGATAAAGACAGGTCAGATTCCATACTTCTTGAAGTGACTAAGTGAAGAGTACTGCTTTCCGCTATAGGAGTAGGAAGATGAAAGTCCTTTACCAGTTTCAGCTCCTGCTGTTAGGTCTAGGGCAAGGGTGAGACCTAGGGGAAGAGTCATAATAGTCGTCGGATTGGGTGTAACAAGTCTTCAATCTCTTCTACGTTCATGATAGCCTATCCAAATCTTTCACTTCGACCTAAGTCAGCAGCTAAGGAGAGTTCTTGCAATGGTCAGGCTAGCTACGGCAAAGTCTAATAAAGAGGACTGACTCCTTCTATTTGTAAGCAGTTCCCCCTTCTAGTGGTTCAATAGCCTGCCACCTGACGACGGTTCGTGTTTGTAAAGAGAAAGAGACTGCAAGGGCTAAGGTAAGGCTATGGGATAAGAGAAGGCTATTCTTCCGAGTTGAATGAGGAATGCACTGATCCCGGGTGGGCGAGGGAATGGTCCTCTCTCTCTCTCCTCCTCTCCTCGCATTTAGTTCATGGCATATAGGACTATGCTTAAATAGAAGACTTCTATGAGTCTCCCAGTCCTATCTTTGAAACGTTGAAGGTCCACAATAGGTAACATAAATGAAGAAGTTTATTTTGTATTCGAGCTGCTGAGGGCCGGAGCTCGTATGGATACATTACTTCATTGTTCTATGAGGCGTTGCACTAAGCACATACTCGGATAGGGTCGCGAAGTGCAAAGATCCGGTCTTTGACAACCGTCGTAAGGACAAAAAAATCTATACTTATGTGTGTTCGACACTATATAACTATAGGCGGGACCAGTTGTAGGATGATCGCCGAGTGGCGTTCTGCTCGATTAGGCGAATGCGAGTGAGGGATAAGCTTTCCCCGTTCGCTAGGAGGGAAACTCAGGAAGAGTTCCGGCAGAAATAGATGGTGAAAACCCCTTATTATTATATTAGTAAATCGCGCTCCTTGCATGACTCCATATCATTAATTATTAAAGCGAAAGCGACAACGTGTCACTCTAACCTTAAAATCTATAAACGGGAATGCGTTTCCTAATAATGAGTAATGCTGGTAACAGCAAATGGTTCCTAACCTCATAAAAATCAGAGTACGGCATATCCGACTATCCGGCAACACGCTTGGATAAGTAACGCGATGAACCGTACCTGTATCTCTAGGCGCTATGATGTTTTATTATGTAGATCATGTCTTGCTTGAGGGTTCCAAACCTCGCCCTTCCGTCTTTCTTTTTTTCTTAGCCGGGCCGGCGCACTAACCACACCTTCACCATATCTCTTTCTGAGTCAAAATACAAGAGAATGAAAGCCTTGTCCAGCACGGATATGAATTTAGGGCTGTCTGTTTTCCGCCCCAACAACCCCTGCGACAAATCCAAATACAGGGAAAGGAATCCTCGGGCGTGAAAATCTGCCAAATCGAGGCCCTTTTGGTGTCTGCCATAGATGTCAACAACCAGGGCACATAGCCTTCCAATGTCCAAGCAAAGCCCCTGGAAAACCGGTGACACTTGTTGAAGATAAAAATTACGAGGAAGCTGCATTTGAGGAGGAGCCCGTAGCTGAGGCACATGTGACAGATCCTCAATATGAGGACTAAGAGATTCTTGAAGGTGATGTAGGGGAAGTAATGGTGATTCAACGTACCCTACTTACCTCTCCAGTACCATCAGATGACCGATGGCTCCGGCACAACATCTTTCGTACCACATGCACGTCAGGTGGCAAGGTGTGTACGATCCTAATTGATGGGGGTAGCAGCGAGAACTTTGTTTCTCGAGAAATGGTCGACAAGTGAAAACTAAAGGAGCAAAAGCACCCTCTCCCTACGGTCGAGCTCCACTTTGTCCCCTCTCCCATACCGGATCCAATGGTTTAATAAAGGTGGTGAAGTACCTGTGAATACCAGATGTCTTGTCACTTTTTCTATTGGGAAAAGGTATAAGGATGAAGTTTGGTGTGATGTTGCACCAATGAATGCTTTTCACATATTGCTAGGCCGACAATGGTTGTATAATAGATATGTTACCCATAAGGCTCGGCCAAATACCTATTCATTTGATAAGGATGGAATCCACATAACTCTCTTGCTTTCGAAAGATTTGGGGAGAAACGGGAGTAACAAGGCCAAAGACCCTAAATTCTTGACGGCACAGAAGTTCGTAACGGAGAGTGAAGAAAGCCGCACTATATATGTGCTTGTTGCTTGCTAAAGAGGAGAATTATCCAACGCCTGTCCCAGACGTTTTACAACCCATACTCGCTGAATTTAGCGACATTAATTATGCCAGAGGAATTGCCACATGGGCTTCCCCCAATGAGGAACATTCAACACTAAATTGACTTAGTACCTGGAGCTAGTCTTCCACATTGGGCCCATTACAGGATGAGTCCGAAGGAAGACGAAGAACTACATCGGCAAGTCACAGAATTGATAAAGAAGGGACTGGTCCGAGAAAACATGTCTCCTTGTGCCGTTCCTGCCCTATTAACTAACGCCAAAAAAGGATGGGACATGGCGCATGTGCGTTGACAGTCGAGCAATCCATAAGATTACCAAAAAATACCGTTTTCCCATACCTCGACTCGAAGATATTGTAGATATGCTTTATGGGTCACGCGTTTTCTCGAAGGTAGATCTCAGAAGTGGGTACCACAAAATTCGGATCCGACCAGGTGATGAATGGAAGACGGCTTTCAAGACTCGAGATGGGTTGTAAGAATGGTTAGCTCACATGGACCCTAGAGGCAGAAAAGACATTCCAACTGATTAAGCAGAAAATGTCAGAGGATCCAGTTCTTGCACTACCTTACTTTTCCAAGATCTTTGAAGTAGACTGCGATGCTTCTCATGTTGGGATAGGTGCAGTCCTTAGTCAAGAGAGTCGTCCTATTGCCTACTTTAGTGAGAAATGAAATGGGCCCCGTCGGAACTATCCGACATATGACATTGAATTGTACGCTGTAGTGCAAGCGCTACGACATTGGCGTCATTACCTGATATTCTCTGATCATGAGGCCCTCAAATACCTCAGCTCGCAAAAGACTATTTCCGCACGACATGCTCACTGGGTCTCACAACTTCCAGAGTATAATGTCTTGATCCGTCATAAATCGGGTGCCATAAAGTAGCCGATGCACTTAGCCGAAGAAACTTGCTGTTGGGCAATGGAATGAAAGAGCTAGCTTCAACTCCTTTACTTTTTTGCTGCGTGCCGCCGCTTTCTGTTCCCGCTTTTCCTCCTCCGAAAGTTCCGAAGGTAGGGCAGGCTCCGGCTCCGGAGCAGGAGAAAGGTTTAGATCAATAAGCGGTCGTTGCGAAGGGCCTGCGCCGCTTCCACCGCTTCCGATGGAAAGAGGCAGGTTCTCCATTGCAGACAGAATAAAATCCATTAATTGTAGAAATGAAATGAAAAAAGGGCCACACCAAGCCAAGCTCCAGTCCCAAAGCGTTGGAGTAATCAACAGTACGGCTGTACTAATACAAAATTTGACAAAAAGATATAAAATTATTATCAATAATAGATTGAAAAAAATAGGCATACCCATATAGGTGTTCCCCAGTCAGAATGAGCACTGTGAACTATCTGCTTCAAAAAGAGAGTTGTAAGAATGAAACTTCAACCTTCTTTCTTTCTGGATATCCAATATCCGGACAACGAACTGCTAGTTGGAGAGGGAGGTCCATTACGCGTTAGCTACCTCTAGAATAGCAAGACATTCTTGGCCAGGTTTCAGAATGGAAGAGAAGTCATGGAAGGAACTGAATTGGCCACGCACGATGAATGGATGGACAAGAAAAAGGATAGTCTAAGACTCTTCGATATGAATTTATACTTGGAATTCGGAAGAATCTGAAATGCTCCCGCTCTGCATGGCAGGCGAGGTAGGATAGAGAAGAGGGTTGCCTAGATAGATGTTCTCTATAGGTATGCTATAAGTAGCTAACAGAATGCAATGCCTCCTTCTAGTGGCGGTCGGTCGAGTTGGAACTTGGCTCCGTGAGGGGGAAGAACCTTGACTTCTTTAGGGGCTTGCGTCTTCTATTGGGTGGCGTGACGGGGAGGCATGGTGGAAGCCCAGCCCGCACCATACGTTCTCTGATTGAAACGAAAATCTCCGCTCCGGGAATTCCAGCAGACATGATACTGGTTCAGCAAAGGGACTCAACATTTCACTTACGGAAACAGAAAGAGTGTTCGGGGATATTGGAAAAAGCCTTTCAGGTACAAGAATTAAGGAGCACTGCTGCACTTCCACGACATGGGAAAGTGGGGTGAGGAAAAGAAAGAAAAGGTGCAAGGTGAGGGGATATCAAGAGGTAGAATAGAATAGGTGAAATGAGTTCAAAGGAATTAGTTAAGACACGCTTCTTTAGCACAGGCCACGGAGTGAAGTTGGAAGGTTCAATGAGCTACGCGAAGGGAAGATCTTGGGCACTATTGTTGTCTATATACAAGTGGCGTAGGCGAAGCTGTGGTGACTCGTGGAGTAGGCAGCGAGCTCCGCTTGAGCAGAAAGCAGCAAGCTGCAAGCACCTACTCCTATCAAAATGAAAAGCAGTGAGCTCCGCAACAAAAGCGAAGCGAGCCGCGCTAGCGCCCAACCTATACTATACAAGGGCTTACGTTTTTCAGCTGCATCGTACCGTACTATGGGGGGTCCGTACCTCCTTTAGATAGATAGAGCCCCCGTGCTCCTAATGTAGAGCTAGAACTACTGCTACCGTGGAATCCGCGATCACACATGAGTACCTCGCCTTCCAAAAAAAGCGGCTGCTAATTAGCACTAATGCTAATGGGGACCATCGATCAAGAAGGACTTCGGAGACTGCAATCGAATTGAGAAAAAAATAGAAATATAGGGCCAACTCTTCTAGTTGCGCCTCTAACCTTACTACGCTACCCAACCAGCTGATAAAAGGTCGAATTCAGCAGGGCTGCAGGCACGAAATGCCGATCAAATCCGTTAAAGGAAGCCTAATCAAAGCGGGCAAACAAGAAGATCTGACTGAGTTGATGATGGGCCGGATCTCGAAAGGCGAGAGGCTTTCATAAAGACGTATGAGAAACGGAGGGTCGAGAGAGGCTTATTGCACGATCCACCCAACCCAGCTAAGCTAATAAATGCTGCATAAGAGAGTGGGAGGCCGGCCCCTGCCCATCTGGAGGTGCACACCCATTTAGGAACATATGCAAAGGGGTAAAGAGAGAAGTCAATGGATAACTACCAAATCCAATGACTTTGATTTGTTCGTACCATTCTGTCATCGATCACTGCTGGGTTGGTTGGTGAGTCACCCAAAAAAAAGCATCGAGAAAGGTCAAGCATATATGTTTTATGAAATGATCGGCGGTCTCATTTATGCTATGCCCTGCATTGTGTTCGTGTGTGTTTATTGAGCTTTCTTCACTTCAGCGCCATGCGCTTTGCTTCCCTTTATAGAAGAGGGAGACCGTTGTCTTGAGAGTGAAAAGCAAGCGCAAGCGATAGAAAGGATAGTCCCTCGCGCGTTCGCGCGAACTACTAGAAAATGGTGAGATCATTAGTGAAAGAAGGACCAACGACGATCCTATCCTAAAGGAGAAGGAGGAGTAGGAGGAGTCAGTTTTCTTTGAAGATCGAGGAATAAATCGGACAATTATGCCATTCGGAAGAAGTCTTCTACAGAGGGAAAGCCTGTTACGAGTAAGTGGAGAGGAAAGATCTCCAGAGATTCTTATCTCATTCCATTCCAGTGGCTCGACCAGTAACCAATGGCGAAAACTAAAAAATCTATGGTTTCCCGGTAGAACCCTATTTCGCCCAAGTTGTTGCGGAACCGGAAAAAAGAAGCGGTTTTTCGCACAGCTTGCTCATAGTGCAGGTCCCACTTGTATATCGTATTTGGCCGAAGAAGCATCGGACAGGTTGGAGTTCTTACCTTCTTGGGACTCCATGGACCAAGATCTGCTTTCATTATATGGGCAATACCGATCTACTTTAGTAGATCATATGGATGTAGAAAAAGCTTATAATTTTGATGAATTGGAAACATCTCTTTTCCATTTCTATTTACCCAGTTCATATCTTTGTTTCGTGTGTTCCCGGGAGGAATTCGATCTCTTCAATCTCGGGATACCACCTAAATAACTGCGGCCAGAGAGTCAAATAGGTCGGGAAGAAAGAGTCTGAGGTCGGGTTGGACGACATACATCTTGGTTGGTCCCACCACCACTAGAGATTGGAGATATATATAATCTTTCTTCTAAATAAAAAAAAAGATTTAATTATTATTTAAATAGCTGCAAGACCAAAACAGGGTGCAAAGAACCGAAAGCCCTTCTTTTAAGTTCCTCCCAGATACATGGCTTACATACCCGGCTCAACATTCTTGGAAAACAATCGAATCGAAGGTCCGGAGGAGAATTGGCCATTCAATCTTGTAAACTAATCGAGACCGAAATTGGAAAAAGAGATACGAACGGAGAGGAATAACCAATCGATGAAAGAACATGAAACCATTCTGTTTCAATAGAGGTACGAGAAACGGTTGGGGGCAATGAAGTAGGTGAAGTGGTTGGATTTTGCGAGCTGTTCCAACCACTGCTGGATGTGATTCCAAGAGCCGAACGAGAATGAATACCACACAGAAGAGTCAAGACCAGGCTCCCTAATAGAATGTTTAACCGATCCATTCCGGATCGACCGAATTGGTACGGAAGTTGTAACATGGGAAAACCACGGAAAACACGACTTATTTGAATAACCCGGTGACCTACCAATTGTAGAAGTAGGATCTTTGGCAAGCAATAAGCACTTAAATAATACAATTCAAGTGTACCATCTTCTTTCTCATTTCGAGGAAAAGGTGCGGAAGGAAAAGGAAACAACGGAGGGATCCGAATCGGACCTAAATGGGAATGACATGAAAAGTCTTTTTCAAAACCTAGCATTAAGGGCGTTACGACGATATACGAGAGGAATGGAGAAAAACTCGTGATTGGTGTGGAGGGGAAGATCTGTTTATGATATAGTTCAAGAAAGAGTCGTCTCATTTCCTTACTTCTTCGTTCTTTCTAATTCATTCACTTCAAGACTGGTTCTGAACGCCGCGTAACATCATCTTCAACCAACCTCCACCGTACGTACCTTTCGGTGCGGCCACTAAAGAATTGCTTATACACTAAACAGCTGCTTATATACGCTTACTAAAAGACTGACTTTCATTCATTAGGCCAGCGTGAAACTAAGAAAGAGAGATGTGCCTAAGGCGGCATGCAAGCAAACTGTGCACGCTAAGAGAAGAGGAGAGATGTTCGCAATTACTACCACAAGAAAGCCGCCCCCCTATCTCTAAAGGGGCCCGTCACTTCGTTCGTACCTTCTTGGCTTAGGCTTCTAACTGAACTTACTTTATGGCCTTGCCGCCCCGCCGCTAGCAGAAGCTAAGCGCTTGAAAAGCGCGCTAAGAAACGTTGCTTCTGCCGGCCTTTCTGTGCAACAGTAGCGGAAGAGAGGGTTACCGTACATACAAGAGTCTTCCAGTTCTTACGGAAGCTCTTTCTTACCAGTCAAGTAGTACAAGAGCTGTATCTTATCTTATAGCCCGGCGCGGCGGGTCGCCTTTTGAATTCAGTAGATAGAAGAAACTATTAGATAGATAAGGAGTAGGTGAGTGAGTGAGTCCTCACTGACCTGAGCGATTTCGATCACCTAGCAGGCCTTTTCTTTGGTAGGTAACATCGCCAAAGCGTATCATCAGATTTGACTACGAAGGAAGGAACTCGAAGTGAAAGGGCCCCGACTTATTTCCAGAATTAGAGTTCGACCGCAGCTGCCCCCCTTTTTTTTGGGGGGGGGATCAAGTTCCTTGCCAACTATCGACCCCGATCTCTTTTCATTTGTTTTGGGTATTACCAAACCTAGCCTAGCCTTCGTCAATCACACTAAAGCGGAGCACCCAACTATGGCAAGGCCTCCTTAAGGGTTAGGTTAGTCAATCCGGCCCGAGACGCGTTCGTTGACAAAACCGCCGTAGGAATGGAGACCTTTCAATAGAGCGGAGGCGAACTGATCAACGAGAAAGAGGCCCTACTCACTACAGACGAATACACCACAAGATCGAACTGCACTCATGCCTCTCCCGCATCAAGTTGACCGCCCCCCCTACGTAGTGATTCTATCAATCATGTACGTAGGTAGGACCCTCCATTCTGATTGGTATATCATGAAAAAAGAAAGCCATTTGCACCAGGCGCACTGCGCTTTCCCTTGCCCAGATGTTCGCCTTTCTAAGTCAAGTAATGGTGACCCGCCGAAGACTGGAGCTTCATAACATGTTGACGAAGACCTCCGAACTGAGGGTTCGGTCAGTAGAAGGGACGACTTTGTCTCCCCGGAAGAAGAATAGCCCCGCTCTCTAGCCGACTGACCCCGTTGATCATATAACTGGGAGGGAACGTGTCACATTAGAGGTGAACGATCAGAGGTGTCCTCTAATCACCACGATGAGGCTGGTCCCTCTTTTAGTAGACTCGGCTATGAATATGAATGAAGAAATGAATGCCGGGCTCTTTCTTTCACTGCTAACCCCAAGAAGTTTCTTAATGCTGATACTTTCTGTTTCGTCGAGCCCCGAGCTTGTGGTCCTCCTTTGAGTGTGGGTTCAATTGGATGAATCTGTCAAGTCAAGGTCAACGTACGTAGCAGCAAGGATGGTGCATCGCCTATTTATCGTTCTCGCTCGGGAGCCAAAACGAACACGCCCGCTACCTACTGTACTGGACCTTCGACCAGGCATTCTACCTTTGTCGAATCGGAACCAACCTGCATTGCGCTCGAAGAGTTGAGCGGCCGTCGGCCAGCAACTTCCGTGCACGGATATAGATTCATTCTTCGTATCTGGTTCAGCCTCACAACCCTTCGCGGGTTGGTAAGAAGTCAGTCTTGTTTGGTAAGACGGAATTGGACAAAGAAAAGAGAGTGCTCGACCGGAACAACGGCCAACAAAGACCGTAATTACATAGATAACTGCTCCTCCCCTTCTCCGTCTTTAAGGCTTTAAGGCGAACCCGTATGGCGGCTGGAAAGAAAGACGACCTCACCTTCTCGTAGATGGTGTCAGTGAGAGCAATTTTAGTATCCCCCGTTGACCTTCTTTTGTAGATAGAATCTTCAATGAGTGGAAACAAGCAACCTTACTAAGAAAGGTGCTTGTTGAGTAAGGCCGGCTTTCGAGCCCAAGCCCCTTGTATAGGTTGGGTGCTTGAGCGCATCTTTCTCATATTCATATCGATCAAGGCTTTCCTTGAGTTTTCAATAAGGGGCGCGTTAGCACTCCTGCAAGAAAACGGCCTAGCTAACGCGCGCCCTTACGTTTTCTTCGCTTGCTCTGCAGTACGAGCCTCATACAGAGCCGCGCCCCTTTAATATGATGAGAAGAAGAGGGGCCGCCCTCTTTTCCGCACCAATCCTTATTTACTACTACATCTTTTTTGGGGTGTATAGCTCAGTTGGTAGAGCATTGGGCTTTTAACCTAATGGTCGCAGGTTCAAGTCCTGCTATACCCAAACCTACCTTACACTCTACTATGAGTAAGGATGCGTAGTAGCGTTCAAAGATCACTCTTTGGCCTTTAGACTCGCTTCGGCGACTTCGCCCTTTAAGTGACAAGGGGGGTGAGCCGCTCCAAGCCGAAAGCGATAGCGAATCCCGAACTTGCCCACGCTCATCCAAACCGGCCTCAAAAAGCGATCGGAAAGCGAAGCCCTTCCTTCCAATCCAAGCCGGCGAAGCCGCCCCTATATCTAACCACCGCTCACCCCGATCACATATTGGCACGTTCATGATGCATCATGATCAAAAGGCCGTAAAGAAGACCTATGCTTCAGTGTACTGCCATGATCACATATTAGCTCGATTTTCTTGACGGCTTGAAGGCGAAGCCGCCTATTTCTTAGGGCAAAGGGCGTTCCCTCCTCCTAACTCCTTCCACTTCTCCCAGGGACTACGGCTTGACCTTCGGGGAATAACTCCGTGGGACCCCTCCTTCTAGGGCGCCTAGATAGTGAAAGGTTATCCCTTTGCAACGCTGGAAGCTAAGCAAAGTCACGAAGCTGGCTGACTACGCTCGAGCAGAGCTCCGGCCCGGAGGTGGTGGCTGAACTCGCCGCAGAGTTCAGGAGCGAGCAAGACTATCTTGGTGAATGCAATAAGAACCGGCCGCTCGCCGCAGCAGAGTGCTTTGCCCATGCTGCTATCCGCCGCCGAAGCGCTCAAGAGATTCGTGCTTGAATGTCGAGATCAGGGGACTCTATCCAATCCATGCGGCGAAATCTATTTGTGGTGGAACAAACTCAATATATAAATAAAATTATATATAAATATATAGAATTTGTTCCGATACAAGAGATCGGCCCCGAAGCAAGGTATGGTGGGTGCCAGCAACTTTCACTTGTTAAGAGTAGGGGCTGAAAAGAGCTCTTTGTATAGGTTGGGTTTGCTGGGCTTTGATGCTTACCTTATTCTTAGAGAAAGGGGAAGGTTTGATAAAGGAGCTTTTAAGCCCTTTTGCTGGATTGTTGGTCCGCAGCCCCGCCCTATAGAATGAATAAGGAGAGGCCTATCGATGATCGAGCCACTCTTATACTACTCCTTACCTCACCCCCCCTTGTCACTTAAAGGGAAAGCAAGAGAAGGGGGCCTGCTGGAAACCCTCGCCTTCGGCTCCATACTGATCAGGCCGGCCGGCCATGAAGGGACATCACGACTATCCTTTCTGGTAATACCGGGCTGTATATGATCCTGATCAGTGATCAGTTTCTTTTAATATTCCGGATCCTTATGTGCTTTTTTTTGTTATACTAGCGGCGGCAGATCTATTAGTAAACAGGAGCCGCTATCGCTCACCCGGCTGGATGTCAATCTGACGGATGGATAAGCGTAGCAGAAAAGAAAAGATAGGGTCAATTACGAGAGGAAGGCGGAGGAAAAAAGACGAGAGAGCAAGCCCCAGGAGGCTCGCAGCTACCACGGCCGTAAGAACGACTCGAAAGACGGGCCCCCGCCCCGATAGTAGCGATCAAATCTTTCGGAATATAAATTGTAGCGTGGTAGCGTACAATGGTTGCTTTCCTATGCCTTCATACGAACCCAAGCCGATCCGATTTAGGCGTAGGACCCAACTCCGAACCCTTTGCCTGGCCCTTCACTTGCATGGGATAGCGAAGCCGCTCCAATCCACTAGAAAAACCCACATTCTTAGACTCAACTAAAATGTTGTAGCATTGATTGAGCGAAGCCGCTCTGCAATAGTGAAGGAGCGGCTTGTCTGTCTCATGGCAGGCAATTTACTTTTTGCTGTCTACTTTATAAGCAGCTCCTTTTTGCATGCGCTCTACTGTATCTGCCGCAGGTCTTATCAGCTTATGTACTAAGCGAAGCCACCTTCGGCCCTGAGCTCTCATCAAAGCCGCCCTCGCCCCTATCTCTAAAGGGGCGAGCCATGAGCTTACTTCGAGTATTTATGACTCTGGTGGCAACACGTGACAGGCGAATGACATGATTCTCAAGGAGTTACACGACGGCCATGTGATGATGCATCAAATAGATGCAAGGGTTGATGACTCAGTAGGTCCTTGTATGGACTGATTAAGTTCCCCACTGGGAGAGCTTTAGAGGGAATAGGGGTGGACATCTATATGGGCTTCATGTGATTCGAAGCCAACCACTATGTATTGCAAGAAAGTCCTATGTGTAGTATACCTAATGAAAGCCTTAAAGAGCCTCTTAACACTTACCCGCCTAAACCAAGCAAGATTCAAGAATCAATCCATTACCAGCAAGATACGGCTCAGCCAAAAAAGGTGAGCGCCTAGCGCGAGCCTTATTGAAAACGGCCTAGCTAACGAGCAATCTTTCTAAAGCGCGTTAGCGCTTTACTAATAAGATAGAAAGGGCTTTTCTCGCTTGTTTAGTAAAGTCAAGCTTTGGCGTCGCCCTATCTTGCTGGGGCACGAGTGCCCTTACTAGTTTTGGGGCTTTGATTGGCAAAAGCTGTTTTCGCCTTCTAGCCAGCAGTTGCCGGATTAGCCTTCGGACTTTCCTTACCCGCCTTTATTGAGAAAGAAGAGAGATAAAGGTTGGACATCCATCGCTGCCGTGATGACGCGGTTGAGTGTTCATTCGATCCACCACCCGAGGCCAGGCCGATCAAACCTATCCTTGGGTTCGATCCAGCAAGTGATTCCCTCCCCGAAACCGGGATAGTCGTTAGGTCATGAATTGAATGCGAGGGAGAGAGATAAGCAGTTGGCGGGGGCCATCCGTTATCGGTCCATATTGGGTAGATCTACCCCTCTCATCCTCTGATCCTTTATCTACCGTTCAATCTATTGATGGGATTTCTTCTCGACTGGCGTATTACGCACTCGGGCCAATCTACTACACGCTAATAATGGTCTTTTGGATTTCATCTCCTACCGAAATTGCAAGTGGTTGGCCGTTCGATCGAGTCCATCCCTTGAAGTCGTACCCTCCCAGTATGCGTGAGTCTTCCGCCGATTGACAGAAATGCCGGCCGGAATTCGAGAACGGTCCATCCCACCATAATGGATCTCTCCTACCGCTACCCACTAGCGGATCGATTTAGGGAAGGAAAGAAATGCCGATTAAGCAATTCCTCCCATCCCGATAAAGCGAGTCACCCGTGATTCGATTTTCCGCTGATGCAGGCCGATTGGGATCCCAGCAGTCAAACCACTGTGTTTGTTCCTCACCCTCCTTCCAATCAAATCTATTCTAAGGTGTCCGGGGGCAGGGGAAACAAAGGAGGGATTGATCGACCAACTTGAACAGATCCATAACCTGGTTCCATCTGTCCTGAATGAGGGAATTAAGGCGGGTATAGTCGAACTGAACTGGTTGATTCTAAGGTGGGTGATAAGCAGCTGTATCCGTATCAAGCCTACCATCTCTTCTTACGAAAGTGTTTCCATCCCGTCTCCGAAAGTTTTGCAATATCTGTGGCCCTGCTTCAAAGCCCCAGAAAACCCCCTTACTCTCTCTCTATAAAAAAAGCCCTTTCCCCTTTTAATAAAAAGAAGGTAAGCTTTGAAAAGTAACACGCTCCCGACAGGCAGTCCATAATGTCATCCATCGTTGGCATTATTGGAAATAGTTCACCCAACTCTTATTCAAAGCCCATCTACACACTCCAGCTGCCTCCTTTTGAGCTAGTCAAGCAGGCGTTGAACACGGACTGAGACTCTCCCGCCCCTTCGACAGCAATTCCTGCACTTGACGTCGGATCTCCTCATTTGAAAATGGGGATAAGCGATAAGCCGCTTTGCAGGGTAGACTCGCTCCTACCTGCAACTAAATCTGCTTCTATATCCTCCTCTTATCTTAGGGGGTAATCCAGCCGGTACTTGTGGATTCAGGGGCGGCATCAAGTCGGAAGAGTGTTGCAGAAAGATCTGCACTTCCCTTTTACAACATAGGAGGGAGGGGGGCCTCCTTCCTAAAAAGCCTTTCCGATTGCCTCCGCCCCTCTCTCTTAAAGCTACGGCATCCCACCGATCCTTGCATCGGCTCTGCTAGTTGGCTTTGCTATCAAGGCATAGCATTCTATGGACTCTTCCACCACGTCCAGAAATGGTATGCCAACACCCTTTCTCCTTAGCCGACCAAAGTCTTCTGATGGCAATAACCGCCTTTGCCGTTAAAAGTCAACCGGTGTTCTCCCTACGCAGGTAACACCCTACTCCTATTACCATGGTCTTCCGAGTAGGATATGTAATACGTCCATAGGGACGACGTCACACCAGACGTCCTGCTTTAACTTCCCCAGCTCCAACTTAGCAGAAGGGGCACCTTCTCACCCCTTACTCAACATAGGGCCCGCTGCTCATGCCCTTTTTGGTCTGATTCGATAGGGCTCTGGATGAGGCCCTTACTTAAAAGGGCTTCAGCCCCAACTAATCCACCATCTCCGTGGACGCTATCTTATCCGAACTCCCAGCATCAATGATCATCTTTGCACTGGCCAATTCCGCCATAGATCCGGAATACAGCCTTCCGTCTCCTCCTCCTTTCTGCTGACGTTGGCTCACGTTGCCACACAATCTAAGGACAGCGAAACTGTCTCCTCTCCTAAGCTTCAGAACCCCCGCTATGTTTCCGACTTGAACTTACCTTTAGAGCTTCCCGGGCTCTAGGCTCCACAACGTTCACTATTCCATCTTCAGCTGGTCTATTCTGCACTCCCCCAGCAGCATTCGTCCGTCTGAACATTGGGACAGTAACGAGCAAAATGCCCCACTCCTCCACATTCATAACAGTTACCGGATCCCCTCTGCTGAGCCTTTTCTTATCTCCTCTGCAGCAAGCTTTGCTGGCCTCGCGCTCTGATGGCGTCTCGACGTTCTCTTTGAAGCCGTCCTGGCGCTCTCCCCCTTTAAGAAGTTTGTAAAAAGGCTCACGGTTTTTGGCTTCCTATAAAGCAAACCCCTCCTAGGTTGTGGCAACTTTCTACTCCTCCTGAGCTGTCTTGCCGTATCTAAAATGGCTTCGAGCATCCGGCTTCACCACTGCTGCTTGCTCTCTCCTTCTTCGGCACTTCCCAGTCCACAACAGACCTGATCTTCTCTTGATCCATCTGAATCACACCCTTGCTGATCCAATGGCCAAGAAATAGCACTTTCGTCTGAGTACCGTTTCACGTACAGCTTCTTTTCCTGCTACACCCGGAACACTGTACTCAGGGTTCCAAATCCCCAGTGAGTGACTATAAACGATTCTGTCATCGAGGTTTTCCACTACAAACTGGTCAAGGTAAGGGTTTGAGTTATCCATTTAAGTGCGGAACAAGACCTGAACTAGGATGATATTCATAGATCAGTTACTCTTTGTGTACGTTATGGAGTCTCCACTCCATGTTGAAAGCTCTTTCAAATAGCATGAGCGTTGAAAGTCTTCAATTAGACTAGAGCGTTAGATTCTTTTTTTTGACTTCTTTCAATTCAAAGTGGAATGAAGAAAAGAAGAGAGGAGGAAAGTGGTTCACTGGAGTTTGTCTCTTGAAAATGGTTTTCTTTCTTTATTCTCTTGAAGGTCTTTTTCTCTATTTTATTTCATGGTATCAAAGCCAACAAGAGAATTAGGGCGCTAAAAAAATAACCCAAAACCTGCTTGTTTAGAGAATAAAACTGTTCCTGTCTGCTTTTTCTTTTTTTATTTTATGACCGATAGAAATGGAAACTCTTTTGTTATATGCCCTATACCCACCCAATTTCTTTGGTAGATCCTAACACGAATTATGTACACAATGAGGATCACAATCATTGATACAGTTTGGATACCAAGCTATCTTATCAATATATTTACAAAAAAGCCTTCGATGTAGTGATGAAATTGTGATACATAATCAATCCTATTTGTTTTGTTCATTACTAAAATGAATCGAATCCTATCAAATCTTTCTATTTTTCCTTTGAATTACTCATATATATATCCTATGAATTTCATTTCGCACCGGAAACTATTCTAGGAGAAGTTCGAATCCGTTCCGTTCGGATATTGATAGGTCTTGGTTTGACATGGTTTACGCGTTACTGGTTCCCGGAAGAGTTAATATCTCCATTAGCTAAACCCTTTCTTACCCTGCCTTTGGACTCGTATTTTGTTCGTACACAATCAACGGAGGCCTCCCCGACATATGTTGCAACGTCTTCAATAGCATGCTCTTACTTCGTCTTTCCCTTAATAAGTCATCAAATTTGGTGCTTTTTGATCCCCAGTTGCTATGGGGAACAAAGGACGAAATACAATCGATTCCTCCATTTAAGTGGTTCTCGCTTCTCCTTGTTCCTGTTCCTAACTCTTTCCCGGGTAGTTCCCAATGTTTGGCACTTTCCATACTTCATGGGTGCAACATCAACAAATTCGCTCATGATCAAGTTACAACCTAAGATCTATGACCATATTATGTTAACTGTTCGTATTTCGTTCATTCCATCGGTATGCTCCCAGGTACCTGTAATTGTGATCCGTTTGCCAGAATCAAGGGCTCTTTCTGTGGAAACCTCCACGAACAATCGTCGTTTTTTGATGGTTTTTCCGCTTCTCACAGCTGCTCTTTCCACACCTCCGGATATCTGGTGCCAAATCGTCGCCCGTTTCCTTATTTCTTCGATAATAGAGTTGGCTATCTCTGTGGCATCGATTGTACAAGTTCGTGAAGAGGGCTGGACGAGTGGAATGAGGGAGAGCGGCTCGATCGACAAAAAAGAAGAGTAGCCCCCTAGAACCTGGCAAAGTCATTATCAATGAATTCCCGAGCAATTCTCAACCAACATATGGGATTCATTCCCGTAAAGATTATAACACACAGAAGACTCCTTACCGCTCCGTGGGGAGCGGGATGAGTGATACATCCGGCGAGCGCCGGTGAAGAACGCAAGCAAAGCTGGAGCTCGGGTATTGTTTTATTCCATCAAGAGAAAGGAGGCAGGCTGGTAAGAGGGCCCCCCCACATAGGGGGGGCGAACCGAAAAGCTCAGCTTTGCGGAGCGGACCAATCTTCCGTACCGCCCCCCTTACTCTCTCTCTATAAAAAAAGCCTGCGGGAAGCGCGAAGAGCTAAGCCACTAATGTCGTGGCTAAGGTTATACCTCAGAAAGTCAGCAAAGCTAAGCTTTCGTATGTGTTATATCCTTTCGATCGAGCGACAACTTCTAAGGAAGGCCTTCATTCCCCTTTGAAAGAAGTAAAAAAAAAAAAGAAAAACAAGTATTCTGAAGCCAAATGCTCTTGGACGGGTAGTTGAATAGGGAGATAAATCCTTTTTTATCCTTCATATTAAATATCACTTTGAGATCATGAGAACCTTGTGAATTGATATAAATTATGGCATGCATCTCTGAGGAGAGTGGCACGGCCAAACATCATCCCAGAAGTGAATCAGCTTACCATTGCCCAACCAAAGTCTAGCCCAAGTTCTGCCGGAAAGTCTCTCTGTATCAAATAATACCTTTCTAGATGCAGGATATTTAAGAGGTGGGTTGGTCAATCCATTTTTTGCCATTGGAGAGGTACTTAGCAGCCAAATATGAGCACCATGGCTTTTTCTTTTCCTTTGGAAATCTCCATAGCCACTTCATAAGAAGGGCTGACTTGGTTGAAGTCCACCTCCTTCGTTAAGGTGATTGAAAAAATCCAGACCATAAAAAAAAGAATTTTTTGTATGGGATGCTAGTAAGGATGAACATGACGAGGTCTTATTGCATTACTGTTTTTTTTTGAAAATTTAAATTCAAACATACTCAATCTTGTGGCAATTTCCTCTTCAAATCACATCAAGATGAACTTTGAAGGAGTAGGGAAGGCTACTCTGGGAATTCGGATTATGGTGGGGTCATAAGAGATGGCAATGGTGCTGTCATGTGGAATTGAACAGATCCCCTCTAGGGATCAAAGATGCAACCTTTGCAGAAGCAGAAACTCTCCTGCATGGCCATAGTTTTGTCCAAACTATTGATTCTTTTCAAGTCATCATATCAAACAAAAAGGGGTTCTCTTAACATGATTAGATGGGCGAATGGTAATAATCAAGAACCTTGGCGCCTATGCTTTTTTATCCTGAGAAAAAATTTCTCAATATATGTTGAGTTAAAATTCATCATGTGAAGAGGGAAGGGACTTATTTAGCTGATCGTCAGGCTAACTTGGGTGTTAGGCTGCAGTCTTATAGTCAGTGGATGGGGGGTCTTCCATTCCAGAAGAGATTGTAATTTAACTCTTTCCCCCACTTATCATCTCTCTGTGGGACTTGTTCCCTCTTCAACTCAGCGCTTTATAGATAGGCATTTTTATTGAGAATGCCTTTTCGGGTTATAAAGGTCCCACCTTACCTTTCAAAAAAATAGTAGCCGAGCCGAAGGAGCTCTCACAAATAGAATTTGAGTACCACGGAGAAAAGCTAGCTGGATAAACAAGACAGGGATCGCCCGCTCGGCAATGCTACCTTGGGGAGGAGACAAAACACTTTAATATAAAAATAAAAACTCATATTCTAAAGCTTTTTCGATATACGAACAATATGAACAAGATTACTATGGAAGAGTTGGTGAACATTGTTCTGACTCATAGCTCTAAGATGACTAGCATGAATGAGCCAGCTTCAACACAACCTAGACTCTTAATCATAGACAGACTTGCGACCTCAACATAAAAGGATGAGCTTGGTCTGTCTATTTGTACGCATTGGCTTAATTCACTCCTAACCTCCCTAGACACTGCAAAGAACACATAATGAAAACTGCCTGGTAAGGGCTGTACAAGGGAACGAGAAAGGGGTTTGATAAGAAAGAGTTTGGAAGTGTCCCGCTTAGTTAACAAACATCGAGTTTGGAGTCGAGGCAGCATGGATAGGAGACTATTGAAGTGAAGTTTGGAATCATTATGGTTTTCTATCTTCAGATTACCAAATTGGAGAATCACCAAGGCCTTTCAGCGATTCGACGCGCCCCCCCAAGCTAGACGCTTCACCTACCTGACCTCAGAGAGAATAGAATGAGTCGCCCTAGCCCTAGTCTTACTAAGAGTTTGAATTGCTCTGTAGGATAGTAGGGCGAATGAATCGCATTAGTGCGATTTGGCTAGCTGAATCGCCCAGCGAACAAATCGCCCCCTTGCTGTCTTAAAAAGAAAAGCGGACCCGCGCGAATCGCGTCTTCGATCTTGCATATAAATAAAAAATATATATATATATTTATCAACCAGGTCAACTGACGCCAGCATTACCACTACGGAAACGAAATTTCCTTAGTCCTTTTTCTGTGAAACAAAGCCAAGCCTTTTCCGCCTTCCATCCCGCCTTTCCCTGCTTGAGACTTTTTTTATTAGCCCAGGCATGAACCACCCTGGTTGGAGCCATGGTCTACCCAGCAGTGCTTCATATCCTCCTTGCTCTTTGTCTAAGATTGGACTAAAGGTACCAAACCTGGCATCCTTTTTTGTTGTTTTTCTTTTGGCTAAGAAGCCCGTAGGTTGTACGCCAGCCATACGTAGCTTGAACTGTGATGGCCACAATGCTTAGCTATTGCCGATCCCCAAGACGCCTTTGGTTGAATGTTCACACCTGATCCACCGTCCGCACTTCCTACATTCACTCCCGGAAATTGAAACAGGAAAACAGGAATTGTAACCTCCCGGTCTGCTGTAGTCAGGCACACCGTGAGGCTTCCACCCTCTTTGGCAGAAAGCTATGACAGAGGAACTTGATGCATTGTCTAAAAAGAAAACATGGGACTTGGTTGACCTGCCTCCAGGAAAGTCTGCAGTTGGGCGCAAGTGGGTCTATAAAATAAAGACCCGATCTGATGGATCTGTTGAGCGTTATAAGGCCCGTCTTGTGGCTAAGGGATTCACGCAGGAGTATAGTTTTGATTATGAGGAGACGTTTGCACCAGTAGCCAAGATGGCGTCTGTACGTACCTTGATCGCAGTTGCAGCGATTCGTGGTTGGCAGTTGTTTCCGCTTGATGTGAAGAATGCATTTCTTAACGGGGATTTGCATGAGGAGATATATATGCAGCCTCCACCTGGTCTATCTACTCAATCATCTATGGTTTTCCGACCCTGCATTCAAGACAGGCCTGGGATAAAAACCTTATCGATGTTGGTTGAGAAATCAACCTCGGAGTTGAAAGGGTTGGTGTGGCCAGAAGTGAGAACTCCTTGAAGCCATTTATCCATCTCTATCAGTTCACTCCTCTTCTTCCAGAGAGGCCCCCATTGAGGAATTTGTTCACGTTCACATAAGGAAGCTTAAACAAGACGAATTCTTCATTCAAATGCGGTCCGAAGAAGAAGTGATTTTATTTCAGGAAGGCGCCCTTAACGTCATTCGATGGTGGGGTTGGTCTCGCTTCAGAAGGTATTGGGTTCGGGTGGTTGTTATTCATTCATCGAAGGGCGGGAGACAGAGGGAAAGTTGCTCTATTAACAACAATTAAAAGAATTTAGGCCATTAAGAGATAGGGCTTTGCCGCAGATGACTACTTTGACATATAGTGGGGGTCTTTTTCCGTCCCTCAGTCCCAGCATTTATATGAAAGAAGAAATTCCCTCTCCCATAACAAAGTTTAGCGAATCGCTGACCGCTCAAGGCTTCTCTCTCTATTCCCAGGAGATGAAAGCTTACCTTTAGAGAAAGGGGAAGCTAAAAGCAAAACAACCTTTATTCAACTACCAGACAAGCAAGGACGGGAAGCTACTCCCCTACTAAAAAAGGGGGAAAAGAGCAACCTTACTACGAGGGAGAAGGGCAACTGCTTCTCTTACTACGCAATTAGTAGGGAACAGAGCAGGACCCTACTCTTTCCTTTAGGAACAATAGCGACTTCTTCTGGAAAGCGGGAAACCACTTACTAATATAGAGGCACACTACTCTCAGGAAAGGCCTGGTCGTTCCTATGTCCCCAGTTGCATTTGGTAGGCAATCGAGAGGCATTTCATTGAAGTTACCCAATTCCTGCTGCTTCTGCTTCCGAAAGAGCTTCTTAGTCTGCTTCTGCGTAAAAGAATTGCTGTGCCCTAGCTTGGGCAGCTCACCGCTTGCGGCATTACATGTTAAACTTCACCACCATGCTCATTGCTAGGATGGATCCTTTGAAGCACATATTCGAGAAACCATCATTGACAGGCAGAATAGCTCGGTGGCAGATGCTCTTGACTGAGTTCGACATCATCTATGTTACCCAGAAGGCAGTAAAGGGACAGGTCATTGCAGATCAGTTAGCTGATAACCCTCTACCAGACTATGAGCCGATGCAGACTTATTTTCCTGATGAGGCAGCGATGTTTGCAACAGAAGAAGAACCGGAGGAATACCCAGAATTGAGGCTATTCTTTGATGGGAGCAGCTAACGTCTTTGTAAACGGGATAGGAGCAGTGCTAGTATCCCCTCAGGGATCTCATCTCCCAATTGCAGTGAAACTGAGGTTCGCTTGCACCAAGTAACAGAGTCTGAAGCATTTATTATAGGTCTCCAAGCATCCCTGTGGGAATACGAGATATCGAAGTTTATGGTGACTCCACTCTCATTATCTGCCGAGCTGTAGGAGAGTGGAAGACCAGGGGGGAACCCCAGCGAATTCCGTACCGTGAGTATCTGGAGGAGTTGATAATCCGGTTCAGAAAGATCACTTTCAGTTATATGCCCAAGACCAAGAACCAGTTCGCAGATGCTTTAGCAACACTAGCCTCAATGGTCCGAATTTCAGAAGAAAGAGACATCCATCCGATCAAGGTGGAAGTAAGAGAGGAGCCTGCATACTGTGCTTTCGCAGAAGAGGAACTCGATGGCAAGCCCTGGTATCATGATATCAGGGTCTTTATCAAAGAGAGAAAGTACCCAGTTGGGACAACTGACAATGAAAATAAGACAATCAGGAGGTTATCAATGCAGTTCTTTCTGAGCAACGATACCCTAAGAGATCCCATGACAGCATGCTGTTAAGATGTGTCGATACGGGCGAAGCAAACCGGTTAATGGCAGAGGTGCACAGTGGTGACTGTGGCGCGCATATGAATGGCTTCATGCTTTCCAGAAAGATCCTCAGAATGGGCTACTACTGGTTCACAATGGAGCATGATTGTGCGAAGTATGTAAGGGCCTGTCAGCAGTGCCAGTTTTATGCAGATAAGAGCAAAGCACCTTCAGTTCCTCTCAACAACATGACAACTCCATGGCCATTCTCGATGTGGGGTATGGACGTCATAGGGAACATCAATCCGAAGGCTTCCAATGGTCACCGCTTTATCCTGGTTGCTATCGATTACTTCACAAAATGGGTCGAAGCAGCATCATTTTCCAGTGTCACTAAAAGCGTCGTGAACCGGTTCATCAAAAGTAACATCATTGCCAGGTATGGTCTACCGAGCAGCCTGATTACAGATAATGCCACCAATCTCAACAGTGACCTGATGATAGATCTCTGTGAGAAGTTCAAGATAGAGCACCACAATTCAGCATCTTACCACCCTCAGATGAATGGAGCGGTAGAAACAGCCAACAAGAACATCAAAAGGATAATTGAAAAGATGACAACCAAGTACCGCGATTGGCATGAGATGCTCCCCTATGCATTCTTAGCCTATCGCACGTCTATTCGAACCTCTACAGGTACTACTCCGTATCCTTTGGTATATGGGATGGAAGCAGTCCTCCCAGTTGAGGTAGAGATCCCATCACTCAGGATTCTTATGGAAGCCGAGTTGGAAGAAACAGAGTGGGTTCAAACCCGCTATGATCAGCTGAACATACATGATAGAAGAGAAAAGGTTTCGAGCTATTTGCCATGGGCAGTGCTCTCGAAGAAGAAAGGCTCGAGCCTATAACAAAACAAACCCAAGGTGTTCACAGCAGGACAAGCGTAGGAAAAGGACTGTTGATACTTGCTTGATTCTAAGCATCTGGAGGTTCTCTATTCTCTAAAGAGCTGTCAACTTATTGACTAACCAAGCAACGGATGAGCGCTATTTATCATTCTCAAGGAATTCTCCAAAGCTACTCTCCTAAACGGGAACAAGCAAGGGAGCTTATAAGGTAAGTTCTTTTTAAGTTTCCTTTTCACTAAAAAGAAATAGCCTTAACGCGATAGAGACTAACAAGGGAACTTACCAATACTAAAGGCGGATCGATCAGTACACTAACAGAATATATATATACATAATATATAGGTTCGAGTGGAATTTCTTCTGAAGGTCCGCTATATTTGTCTTTTCATAAGAAAGATTTGTCTTGTCATTCTTCTCAGAACGATGCTCGGAAGCTGCTTTGACATCCGTGCTTACTCTGATGCGGATTGGGCTGTATAAGATTAATTGACATTCATTTTCCCTAATAGAGGCGGAGTGTAACAGGGGAGGTTCGGGAGGGTACTCCCTCCTGAAAGGGGGGGTCACCCCCAAGCAGTGCTGTAGGGTAAAGGCGAGAAAGCTGGATACTTTTTTTGAGAAATTCCTAGTGGAGGGTGGACCTATATGAGAACCGGTGGACCTAGTGGAGAAAAGTAGAGGAGTACGTGCTACTACGAGAGTACGAAGTACGAGTAACGGAGTGCGGAGTACGGAGTGAATACGAGTACGAGCCACCATACGAAGCGGAGGCGTGAGGTTGCTTGCAAGGGTAGAGGAATTTCAGCCAGAAAAAGCTTCTTTGAGGGCGCCACCCGATTGAAAAAGACAAAGAGCTTTCCCGCTCCTGTGCTTCTTGTGACCGCCCCAGGGAGGGATTAAATACGCCGGAAAGAGGATCGATTGCCACCGCCAGGCCAGAGAGGGATCCCTTCGTGAGGCCCATAACGCAAAAGACTCTGAATACGCCTGAGAAGCTCCCTTCCCGTTAATAAGGCCTTTGACGCCTAACCTCTGAGGAGGGGAATAGAAGCGGATAGGGAGGGAACTAACTCACTATGCTGGATCGATATAGATGGGTGGTGATGGTTGCGATGGTATGCAGGTGATCCAGGGTCAGCGAATAGATGGTTGGTGATCCTGCGAATAGTGGTGGAATGGGTGCTGACTCAATTCGCGTTGAGCTATTGCGGGAGCTTCACCTTCCTCAAGAGCGTGAGTTGGCTACACTTGGTGCGCCCGGATCCTACACTAATCCTCTTTTTCCGTGTAAGCAATTCAATATGAACTTGGAACTTCTTCGATGGAAGAAGATGATTTGAACGTCACTTTCATCCTCCCTTGGGCAAGGGCCTAAAGTATCGAAAAGGCAAGGACTCCACAAGCCTGAGGTCAAGAACAGCGAGCTCAAGATCAGGAGCCAAAGCGGACCGAGAAGAAAGAAGGAAGGCTTCATCTGCTCCAAGCCCCTAAAAAAGTAAAGGGCGACAGCCAAAAATGGAAAGAGTTCGTTTCTTCCTCAAAAATTTGGAATGGATCGTCCAACTGGAAATGATAACAGAATGCATAGGTCATTAGAAGGAGTTCCAATAAGCGGATAAATATAGTATACTACCTTACTTATTTCCTCTATGAGGGAGAAAGCAAATTGAAGAACCCGCGGATATGTGCAAAACTTAAATTCTTTATTGTTAGCCAAGGAAAATGACTCGTGGTAAAGACAAGATAGACTTTGACCAGACGTGCTCGGAATCTTTTTTTTTTTCGATCCGGGGGAAGTTCTCGCTCCTTCACTTCGTAAACTCGGTAAAGCGGCTTTGCTCCTCGCTTTTGTTCAATTATAAATAAATAACCACTTTGATGGAGATTTGTAGCATCATTCAAGTAAATACAGATTGAGATCGTAGAAACATGAGCTTGTGATATAGCTACACCTAATTCCGGACCGGTTAATGCAAGAACTATAAATAAAGGACCAAGATCTCCTATGAAATATAAAAGATCATTCATACATAGCATAGTCCAAGCGGACCCACTTAAAATCTTTACTGAACTATGACCGGCCATCATATTAGCAAATAAACGTATTCCTGGGCTTAATGCGCGAAAACAATGAGGGATTAGCTCAAGGAGTACTAAAAAAGGTGCTAACGGCAGTGGGACTCCAGCGGGTAATGAGAAGCTTAAAAAATGAAGCCCATTTCTTTGAAATCCCACTATAGTAATGCCAATAAAAAGAGAAAATGAGAGACCCAAAGTAATGAGAAAATGACTTGTAACTGTGAAGCTATAAGGTATCATACCCTGGGGATTACGAAATAACGAAAAAGTAAAAGTAACCGAGATGCGAGGGGAAAACTTTTGTTTAACATTTCCGGAAAGACCACCTATTTGTTCGTTTACCGGGTTCGGCACGAAATCATAAATAAGCTCTACCAAGGATTGCCAAGCATTTGGTACTGAGTTTCCTCCTCCGTTTTTAGTAACAAAATGAACCAGAAGTAGGACCAAACTGAGAGTTAGCAGCATAAACAAAGATGGATTTGTGAATGAGAAATACAAGTTTCCTATATTCATAGGAATCAATGGGAGAATGGCAAATTGCTCAAGTGGGCTGTTGGGCGTAATCGTAAGAAACACTTTTCATTTCATACCTGTAGTTCCGCTTCTTGCTCTAAAAATTAAGAAAGACTTGTCGGAAATCGCCGGTTGGTCCGACCAAGAAAGGCATGGGAGTCTTTGGGCATTGCTTGGGCCGAGTTAAGTAAAGACTGGCTACCTAGAAACTAAACAATAAACATGAAAACTTCCCTCTTAACATCACTAATAAATAGTTTTTCTACTTTTTATTTCATTCTCGATTTGAGACTCTAGTTCTCAAGAAAATATTAAAGCACTCTTTTGAATCCCTGTAAAATAGACTATTTCCGCCATATCGTTGGTTGTGCTTTTTGATCGTGCGTAGCTTTTCCAGACCATACTCTTCTTCGAGCATTTCGACGATTCGTTGAATCTTATTAGGTGAGCCTCATACGTTCGGATTTTCGTAAGTCGATAATAAGATCAGCTACCGGATTTTCCAATGGGGTAAGCCTTCGCATATGTGAGGCCTTGTTAGCTTAGCTCCACCCGTTGGCGCCGGTTGCTCCTGCTGCTCCAACTCCCTCCAGATGTCCTCTTGGTTGACCTCAGAAGCTTGTATTTCAAACAAAGGAGGAACAGGCTCCTCAGCTAGTGGTAGTGGCTCAGAAACTTCCGGCACCGGGGGGAGGGCTTGCTGCACCTCCATCGAATCGACCTTATCCTCCTCAAACTCGCAAGCTGCGACGATGATGATAGGAATTGGAATGGGAATACCCAGTAATGTTAGTATGGAGTTGAAGAGTAGCAGCACCAGGAGTTGAGAAAGGAGATAAATAAAAGAAAGAAAAATAAATAAATAAAGAAATAAAGATCCCCCGTTGGGAATTTAATTCTGCTCCCTGTCCCCCTTTTCACAGAAAATGGAGAGATGAATTGATGTATTTATTAAATCCGTCGGGACTGACGGGGCTCGAACCCGCAGCTTCCGCCTTGACAGGGCGGTGCTCTGACCGATTGAACTACAATCCCAGGAAAATTAGGTGTACAGCCTAAAAATTCTTATTTATTTATTTCATTCGAACCATTTAGTTTCGCCGTATTGTAACAGAGACACGAATGATATACTATATTATTATTAAATTAATATTAATTTAATAATAAAAATAATCTATAATATATTATATAAATATATATATATATTTATAAATGCAGTAGACTCATAGTGGGCTAATTCATGAATTGAATCAAATGGGCCCTTTTATTTTAACTAAGCGGTAGAGTCACGCTCTTTAAACGTCCTAAGAAATAGGCGTAAGTCATCGCTTCAAATCCGATAAAGGTTTTTATTTTCCACGAAACTCCTGTCTTAGTCTTCATTTTTCAGCAGAGGATATAGATATGAAAAAAAGGTAACCGCCTGGCGAGTAGTTGTTTTTTAAGTGGAATGTTCATTATGATGATAAGTAGTCGATTAGGAGAACTGCTATGTCACTACAGGGTATACTCTTCCTCATGTTTCATTATTCATATTTGATGTCCTGGGGCATAGATATTCTAGATACCCCATTATGAATATGAATCGCCAAAGTCTTCCTACTTCTCCATTGTTCCAATCAGATCCGAAAGAGAAATCAATCAAAAGTCAGTGGACCTGAATTGAATCATGACTATATAAGCTATTCTGATATTGAGATTCAATATAGATGAAATCGTGGAAGCGGACCTTTGATTTCCTTGGACCACGCAAGAATTCGTCGTCCGATTGAATCTGCTTGTTCCTGGATGCTCCATAGGAATCCATCACTATTCCTTTCCTCCACCGAGAAAGGTTCATTCCGAGTCACAATAGAAATCTCTCTCTTTTATATTTTTCTTTTCGTTATGGTAATGCAATGCAAGAGGTCGGAAATCAGGTTGTTTCTAATGATGAAAAGAGCTTTTATGTTATGTGAAATTTATGAAAACCCGATATTTAAAGGTCGGTAATGTTAGAAGACGACTGTCGGTATCTGATGGTCAGATACCTACGGTCGGTATATCTTTGAAAGCTCAGACGGAGAGAATAAACGGACTCCTCGAGGGCTACTTAAGGCACTTTAGTGCAAACCAGAAGGACTGGAGCTGTTGGATGTTGCTCAGTGCTGCTATAACTTAACAACCAAAAAGCTCTGCGTCGAACTTCAGCCTCTTCGAGTTGGCCACGGGGCAACAGCCTCTGACGCCCCACACCATTGCGACAGGAGGGGGCTTGCCCATCAGCCTACTTTGCCAAGAGAGGAGCGCAACGACCTAGCCCAAACCTACTTAGATGAAGCAGCAAGGCGTATGAAGGGAGCGACGACCCTTCTTGGAGATAACTCCAAAAGATCAACCAAACCTAGCCCAACCTACTTAAACAACCTAAAGGCTTGGCCCGGTCTGAAGGAAGAAAAAAGTAGACCTTGTAGAAAAGCGGATAGGAGAGGTAGCCTATAGACTCCAGCGACCAGCTCGGTGAAAACTCACCCCGTATTCCATGTGAGTCAGTTGACTTCGATTAGACCAGACCGACCCAGAGAGGAACGTGCCCACGAGGGCACCACCAGATGTTGTAGATGAACCTACTAAAGAAAAAGTGGAGTATATCATAGCTGACCGCACCATGGGCTAGCCCATACACCCACTGCACGAGTGGAATACTTACTTAGTCAAGTAGAAAGGCCAACCTGAGAGCGAGGCAAGCTGGGAACGGGCTGAGACTTACGATTCGAAGACCAAGTCAGAGACTACTGGACGTCTCGCAGAGCGACTCTCAACGAGGACGTTGAGACTGTTCGAAAAATAACGTCAAGTAGAAACGAACAAGGTCTTACAGCACGATCACTATATCTTTTCTTTTTCTTTATCTCTCCTCTATGGAAAGAGGGGATGATAGGTGGCGTGGTATACCTGATCTTTAGTCAACGAGACGTACGTAAGTCGACATAGCTCCATGTATATGCTCTTTGGAGCTAAAACCCATCAATAGAATGAAATTAAATAATGGTAAGCCTAGGGCGCATGGCTCAAGAGTGTCTATACAAAGCCCTTCTCTTCTTCACTCAAAGAGGCAATGCACTTTTTGAATGGTACTTGATTCATAAAGAATGAATCTTTTGGTTAGAAGTTATACGGACTTTCTAAAAGGAAACTCGCGTGTCACGAGATATGGGGCGTTCTAATCGAAGGGGCATACCTCTCGGCCCCATTACGGTAAGGCCAATGCACCAGCCAGCCAGTGGCGAACACGCTGTGCTGTAAGCTAAGCTGTTCACCTTGTAGACGGAGGAGATATAGAAAGTGTGCCGTGCGTGATTCATAAGATTCTATAATGGCACCAGTATATTATTTCACTTAGCCTGCCTCTCCCATGACTTTCCGGACCAACCAACCCGGATCTGCCCTCGCAAGTCTCTCTGCATTTTGGGAGCAGAGCATGCAGCAAAATCGAGCAATGGATCTTAGAAGAATTCCACTTTGAACGGCACGACTCTTTCTATTTCTGCGCTGGCATTTGAGTTGTCTCCCCTCCTCTTTCAATCGACACACTCGACGTAGATAGCTCCGGTGGCCCCCGCTTCTGCCTCTATCAGGCGGCGACAGCCCCTACCCTCCCCTACCACGCTTCCCCAAGAACCTCTTTTTCAGGATTCGGCGGGCCCGTAAAAATAAAATGGGGATCCTTCCCAAACAAAACCAAGGGAGGCGGCAGCCCCCACCTCCACAGCCACAGCATGGAGGAGCTGCTCCTTAATCCGCACTACAACCAATCCAAATTTTCTCCAGATCGATATATGATGCTAAACCGAGACCGAGATAGAGAGAGAGGGCTGCCCCGGCTCTTCGAGACAAAAGCACTCATAAGAATGGTGCTAATTCCCATGTTCTTTCTAGTCTCGTTTGGTTTCGAGAGCCCCCTCTCCCCGTCCCTTACTCGTCCTTTGAAAGCCGTCATCCTGGATTTTTTTTCCGTATGCCGGGGAAAGTGCCTCACCTTTCTACATTCATTTTTATAAAAATTTCCTCGGGTCTCTAAGAATGAAAAGCCCGGGTGGAAGCACAAACAAAAGGAGAGAGGAAAAGTAGAAAGGGGGGAAGAAGTCTAGTGCTAGTTCTTACTGAAACTTCTTTATCTAACTTTAATTTTTTAGTGGTTTCTTTGTTATCTTATTTGGATTGAAAGAAAGACAAAACCTCCCTTTCTTCTTTCTCTTCTTTCTTTTTTATCCCTTCGACGAATTTCGGCTATGACCAATGCCCCACTAGCTGAATAGGCGTAAGAAAGCTACCTGAAAAAGGCAAGGTGCACCTTGGATTGAAATCGACGAATTGCGTTTTGCCAGAGAGATTTTTTTAGAAAGATTCTCCATTGGTAATTAAAAAATAGAAAGAATCTAAATAAAGGCGCATACGCGGGAAGGGGGCCCCACTACTTCTTCATTTCAGGGGGGAGGGGGAGACTAGCCTCATTACTTCCCACTGGGCGAGAGGTGCACCTAACCCACCTACCCACTCATCAATCACGGTGTTCAGCTGACTTGCACTGATAGACCCCTATTGTATTGGAATTAGGCGCCCTTCTTTTTACTGTTGTCAACTAATCTCTTCAATGTTCGATTATACTCTATGTTAGAACATTTCTGTGAATGCTATTCCGATCTAAGTGGTCTTATTCTGTGTCCCGTGCTAGGAAGCATTACTCCTCTTTTCATTCCAAATTCAAGAATACGACCGATACGATTGATTGGTCTGTGCGCCTCTCTTATTACTTTTTTGTATCCCCCTGTTCTTCGGATACAATTCGATCCTTCTACGGCCAAATCTCAATTTGTGGAAAGCCTTCGATGGCTTCCTTATGAAAACATCCATTTTTATTTGGGTATAGACGGTATCTCTTTATTCTTCGTGATATTGACCACATTTCTGATCCCTATTTGCATTTTAGTGGGTTGGTCTGGTATGAGAAGTTATGGGAAAGAGTATATTACAGCATCTCTAATTCGTGAATTTCTAATGATCGCCGTGTTCCGCATGCTGGATCCTCTACTATTCTATGTTCTTCCCGAAAGCGTGCCAATCCCTATGTTGTGCGGAGCTGAGCATCTTCTATTCGCTGGGAGAAAGCTTTTCCTCTGCAGGGGCCTTGTGCAGTAAACCCCCTACGGGCGGTCGTCCGTCGTCGTAAAGTAGTCCCCGCGAAGCTTTCGGGAAGAGGGGTAGTCTTGTGTGTAAGCATAGCATTTCTGGTCGAACCCGCCCAACCCAACTAAGAAGAACCGAACCTGACAGACACATCTTTTTCCTTTTGGGAGGGTACTCCGAGTAGTGGGTACCTCGTAGGACCTCGACCCGCCTACTCGGGTCTTGTATGGATATGCAGGAAGGGGTGCTCCTAGGTGTGTGTAGGGGTTGTGTTTGTTCGCGAGAATGGATTCCTCGTCAAGTCAGTTTGGGGGGTGTGGACACACTTGCGCGAATTCGGGTAACGGCTACAAGGGAGAAATCGAAAGGAAACTGTACCCGACCAGGGATGGACGTAAACTCGTAAGCTACCGAGGGTAGGGATAATCGTCCAGGTCTTATTGTGAAAGAAAAAAGCCGCCCCGCCACAGCAGGCGGGTTGCTTCCTCTGTCGTCGCCGGGGAGCTCTTGGCGAGGAGACCTTAGGATAAGTTGCTAAAACAAACGGGAGGGGAGGATCGACCCGTTCAGTATAATTCCGAAGAAAGACTGTTGGCAGCAGGTGGAGACATTTCTTTGGCCCCCTTCAAAAAAAAGGAAATGCGGGCAGGGTAGAGCTCGGCAGAGGGTTCGAGAATAGGGTAGGGTCCTGTCCTTAAGATTCAGATAAGAAAAGAGTTCCAAACCTTTATGCATGCACCTCCGTACAAGTGCTGCGTACAAGTTCCGGCCAGGATGATTGGGAAAGATCAAAGCAATTTGAACCGCTCACATCACAGTAGTAGTAGCGTAAAGGCCGTAAGTCGGGGGGCGGCCATAACATAAGGCTATTACTTTCACACCTCTCTCTCTCTATCTATAGATAGATAGAGAGAGAGAGAGATCCGCTGCGTGAGCAACCCGACTGTGCGTTACATGTGCTCTACAGGCCGCACTCCTCTTCCCAACGAGCCCTTTTTTCTTTTGATTTAGAAGACGGGCGCTGCGTTCGGTTCGAAAGGCATGCTTTTCAGTATGTCTCCAGATAGGGCCCCCACTAGTCCGGTTAGCTAGTGAGCGGTTATTTCGGGCGGGAAGCAGGCCGGGCCCTACGGGCGGGCATCTCCCGCACCGCAAGCAGCATTGTTCGCCACCACCCGAGAAGCAAAAGATTCGAGAGTCCAGGCTGAAAATACATGCATAGATAGTGGTCTAATGACAAGGGCCGACGAGGGAAGCTCGGGACGGAGCCGTATGATGCGGAAGTCTCACGTACGGTTCCCTGAGAAGGGAGTGGCTACCTACTGGAGCTTCGACCAACCACCACCGGTCAATTCCGCTTTGGGGCCACCCCTTACTCTACCATTATTATAGGGGTATGGGGTTCGAGACAAAGAAAGATCAAGGCAGCATATCAGTTTTTCCTTTATACTTTACTTGGATCTGTTTTTATGCTATTAGCCATTCTGTTGATTCTTCTCCAAACAGGAACCACCGATTTACAAATCTTATTAACCACAGAATTTAGTGAGCGGCGCCAAATCTTTCTATGGATTGCTTTTTTCGCCTCTTTCGCCGTCAAAGTGCCTATGGTACCAGTTCATATTTGGTTACCCGAAGCTCATGTAGAGGCACCTACGGCAGGATCCGTCATCTTGGCGGGAATTCTTTTAAAATTGGGAACCTACGGGTTTTTAAGATTTTCAATACCCATGTTTCCCGAAGCGACACTTTGTTTCACTCCTTTCATTTATACTTTAAGCGCGATTGCTATAATATATACTTCCTTGACTACTTTAAGACAGATCGATCTTAAGAAGATCATTGCTTACTCCTCAGTAGCTCATATGAATCTGGTGACTATTGGTATGTTTAGTCTGAACATACAGGGAATTGGAGGTAGCATTTTACTGATGTTAAGTCATGGACTGGTTTCTTCAGCCCTTTTTCTATGTGTTGGTGTTCTATATGACCGACATAAGACTCGACTTGTTAGATATTATGGAGGTTTAGTAAGCACCATGCCGAATTTCTCTACCATTTTTTTCTTTTTTACTTTGGCCAATATGAGTTTACCTGGTACTAGCAGCTTTATTGGGGAATTTCTTATCTTAGTAGGAGCTTTCCAAAGAAATAGCTTAGTAGCCACATTAGCAGCGCTTGGGATGATTTTAGGCGCGGCCTATTCCCTTTGGCTATATAATCGTGCGGTTTCTGGGAATTTAAAACCCGATTTCCTCCATAAATTCTCCGATCCAAATGGCAGAGAAGTTTCCATATTTATACCTTTTCTTGTTGGAGGGGCGACCGTCCGTTAAACTACCAAAGAAAAAAGGGTAAACCAATGTGATCATGACATTGTAGGTGCTTGCGAGGGGACGGATGCGACTTCCCTCAGTTGGTTTGGGTGGCATAGCCCGTTGCAGAAGTCCCCCCTTTTTTTTATCCATTTCTTTAGTCTTTAGGGAGCCAAAGCTTGACTTTACTAAACTAATAAAATAAGGCTCGCGCAGGGGCGCTCACCTTTTTTGGCTGAGCCGTATCTTGCTGGGTGGGACCGAGAGAAAGAAAGGACGGGGGGCAACCATGCATGGTACTTCTCGACCGTGTCTCCGAGGGACAGTTGAACGAGCGACTCATGAATGCTGCCGGGTCGGACGAGCCAATAACTCGAACGCGTTCGGTCTGTTTTTTGAGCAAGAATCACAGCGTTACCTTCACCATGATACGGACTCCAAGTTCTTATGGCAGAGCACGAGGAGATTTATCATCAATATGATGATGGGAATGGAAAGCAGAAGCACGACTGGGGTCTTCGTGGTCCAAGATAATAAAACCATCAGTAAGAGTAACGTAAGCATGAGACTTTTTGGTAGTACCGGTGAACCAGATGGCCGCGGCGATGGAATCTGGGACGGAGGACTTGTAGTATCTCTCTAGATCTGGCAAAAGCGAAAGACCCCCTAACATAATTCGAATGGAGGCTGACCGCTGAGCCCACTCTGGCCTCGCAGGGCGGGCCCCTGTGGTTGCGAGCTGGAGCTGCCATAGCTTATGGCTAGAGCAATGGGAGGGGGCCCCAGCAGAGATAAAAGTCAGGATAACGAGCGCTCCGCCCGCCAAGCGGGCGGCAGGAGCAGCGGGCAAGTGCTTGGTAGGCCAACAGCCCAGTGAACCGGGCGGGGCACTCGACGAAAGGGGGGCACACTGAGCAAGTACGAGAAATTGGCCCCGCTCCGCTTTCTTAAAAGCAAGGACCACTACGGGAGGTCAAACCAAGGACCTATGGAAGTCGGGGCTCGTCCCCGGTCAATATTGGATCAAACAATAGGGGGCCGTAGCACTGACCTCTTTTTTTATTGATTCAATACAATAGGGGAAAAGATCGTACAGTTCCCTACCAAGACAAACTCTCAACGGATCCTCCGCGCGCTGGGCATACCTCTTCCGTGCGTCTTTCTCGTGGCGGGAACAGAACAACAGGGAAAGACCCGGCCGACCTGCCCAGGGCTCGAGGGCGCGCTTTCTTTATTTAAGAGAGAATGGGGAGTGAATCGAAAGGCTTCCGTCTCCGTTCTTGGTTTGGGGGCTTTCGGGCCCCTCTCGATCTTATTCGTAGTTGGGAAGGGGGAAGGAGTCTAAATCAATGGACATTAATGAACCATCATTGATGGACGTTGCACATGACACGATCAATTCGACTCAAGGTCCGGCGCTAATAGAAGTAGCTTACTCTCCTAGTAGCGAAGGAAAAGGGCAGGGCTTTTTTCGTAGTAATAGTGGGCGGGTCTCATGAGATCTATGCCGGCCGTCGGAATCAAACGAAGGTCGAAGGACCATTCGATTCATTAAGGGGCATAGATCTAGGCCTATTTGTTCGGTCAATCACCAAAGGCGGGGGGGAACCACTATGGACGAGACCCCCCCGGCCTCGATTCTTTTGCATAGTCCGGGGGCCGGCCGCAGCAGAGCAGCGGGGCATAGCGGCGCCCTCGCCTGGCGCCATTCCCGGACCTAGCAGCAGACGGGCGGGCCGTGCCTGAATTCAGACCGGACCAGACTCTTCTTTGTTTGAGCTGCTCCCACGCACGCAGACCGGAAGATCCCACTTGTCCTGGACTGGAGAAGTACGTAGAGATCTTCGTGGGACCGTGGAGGGAGTCTCAATCGATCTTTTCTAGGATTCCTTATCACGCCACACATGGGGATCTTTCCATTGATAGATAAGAGGGCTCCCCCCTTGAACAGACTCTTAAAGCTTAGGTTACTACCTGCCTCTACGGAAGAGGTGTACTTTGTACCGCCCGGAGGTCATATAGATCGGAACCCGGAGCGATAAGAACGAAAGCCCTACCCACAGCTACAACTACTGGCGCTTCAAAAGGCTTAGATTCTAAGGGCGCTACTGAAAGCCCTTTTTTAGGTCGTGTAATAGGGAGGTGTAAGCCCCGAAAGCCTTTGGTACTTCGGTAGGGCGAGCAGCCCTTAAACCAAAAAAGGGGTTTGGAACCCTTCCCCTATTTCTGCATTTCATTCTCTATTTGGCCCGCTTCAAACAAAATGAGAAAAAAGGGTCGGTCAATAGCATAGCTCTTTCTTTCCCCGGTCTCCTTTCGAAGGAAAGGCCTTCGCATTCCTAATCCGGTAGGGCCGGACGGCTTTCTTTGCCCCAGCTTAGCGAATCGCATCCCCGCGCAACGACATTGTTTGTGCGCCCCTTACCGTTCTCGCTCAGTGTTTGCAACAGCTGAGCTGGGAAGGCAGTCGTAGAAGCGAAGCCTATCGCCACGCCGACCATCAAATACGAGATTGGGCCTCTTCTCAAAGATTTGATGGAACGGCCCAGCCCAAAAAAGGAAGGTTATAGTACGCGATGCGTTCCATTTGTACGAATCGCGAACATACTACGCACGACCGGACGTAGAGCCACTAAGAGCTGGCAGACCGGGCCGGGCGCAGGTGCCAGATCCGAAAAGTCGAGTCTCGATCAGCCTAGTGCACCAACCACGTGGTACGACGGGCACTCAAAGACCTGGCGAATGATGGCCCACCCCACCCAAGAGCGCTTATGTCATAGGGGAACTCATGGCTGGAAACAATCCTTATGGTTTTGATATCCGGTAGGAATAATAAGAATCAAAGTCCAGGTTGGTTGGTGAGCCTAGTGATAGGAGACTATCTAGCTTGGTTCGGAGAGCACTTGTTGGTTTAAAGGTTTTTTTGTTGCTAAATGTTACGGCCTAAATGCTGAACTATTGACCCTACTTGTTTGGATGGGTGTTCACCCCAAAGTGTTCCCGGACCGCATGCATACATCCGTAAGTAACTTAGTGCAACATGGCAAATTTCATTGAGAGGAATCAGCAAAGAAAAGAAAAACGGGTCAACATCTTAATGTGTATTTGAGAGATTGTCCTCGGGCTGAGGAGTGTCCACATGAGTTCGTTGAGGTGTCTACACAGGCCTGCGGTCCTCTTTTATATTCTGTCGAGAGTTCGGATTGCTCCACCTAAGTAGAACGAAAAGAAGGAATTGGAAATGGAAAGGGGGAGCCAGAAGCTTCGCTTCCGGTAGCTTGCTTACTCTAGAAGTTCCCTCTCGTATTCCCTTCAGACCTATCAAAAGCACATCCGCTAAAGCTTCCAATCCGAGCCAAACTTCCATCTGACGAACTTCGCTCTCCCTTCCCTATCGATTACACACAGATTCTTCTTTCACCAAACTTCCATCTAAGGTCTTGCCCTAAGAAAAGGTTCCCTCCAAGAAAAGGTTCAAACCCTTATTTCCGAATGAAAGATCAGCTCAATTATTTCCGGACCAGGTTCGAGAGAGAGAACTGAGACTCAAGCAACTAAAAGGCTGCAATCTCCCTTTCCCGTGGGAGAAGGCAAGCCGAGAATGAAGGAAGCTACCATACTACAGAAAGAAAGAGAGAATAAGAGGATTCGCGGCGAGAAGCGTGAAAAAGGTAAGCTTTCTATGGATGCAACGCCCCATTTTTTCCTCGCAGCGGCGGCATCTGTCGGAAGCAGATGAGTCTCACCCATGCAAGCATCAGGAAAAGCTAGCAACTTGTTAGCAATTGTCCTTACAATCCAAAAAGCACATCTTGGTCCCACTTTTCTGATGGCTTAGTTATCCTTTTGGTTAGGCACATCGCCTCTTCAATCCCTTAGGTTGGATTACCCCTTTCCGTTAAGGTTAGTAATCTCCCCTAGTTGACCCTTCAAGCATCGAGGATAGCACAGTCTCCCTTGTTAGGATACATGCATTTCCAACCTTCAAGCTGCACATCTTTCCTTATCCGGACTACATGTCCCTCCTTTAGTCTAGATATCCTTCTGTTTGTGGCTACCCGCTTGTTTGTCTGTGCATGCATCTTTCTTATCAAGCATTCGCTAATGGTCTATCTGTCCTTACTCTTGTAGGCACCATGGCCTCAACGAGTAAACTTGGGAATGAGGATCTTATCAGAGAGTTATCTACTGAGGCAAGCCCCGATACAGTCGTCATGTCACCGTTTTCAGGATTGAGGTAATTTCCCTTTTCGCCTACACCTTTGAGACGATGGGCAGAGCGCATGTCCGCAGAAGACACTCTTGCTTTCCGGCGTCAGTATGAGAACATTCTGTCATTGTTAAGTATCAGGGTACACTACACTATCTGTTGATCGAAGCCTTGATCCACTTTTGGTATAGGAATACCGCATGTTTTCGTTTCGGGAATTTCGAGCTCACACCTACCTTAGAGGAATTCTCCCGACTCTTGGACCTCCCGCATGACCGCAACAAGTTGGTACAGCCGTTTGCACCAGGGGGGGAAAAAACAACCTAAGTAGTCTTCTGGCGTGCTCCCGCTTAGAACTTACTCCAGGGCTTGAGGGATCGCCCAGCAAATGCTCGTTAAAGTTCATATAAAAGTACTTCGCCGCCGAGGCAGGTTTTCATTCTCACAAGGTTCAAGACCAGTATGGATTACTGGAACAAGTGTCGTTTTACAGCCGGCCGTATTCGGAAGTGCCGTCTTCCCAGGGGAGGCGGGTTTCATAGATTGCCGCATCGGTCCCATGCTAGATCAGATTGACGACCATCACACCATAGTACCAAAGATTTTGGGAAAGTTGCTGCGCTCTCTTTCCTATTGATCCTCGCATCGTCGCCGAGACTTCTTGGGATGCGCGCCGTTACTACAGATATGGTTTCTCGAACACCTTGAGGAGTTTAGCTCCATCCGAACAAAGGGGTATTTCGATCATGACATCATCACCGACTATCAGCGACATGCCAACGATCCTAGTCGTATTGCTACTAAGGGGGATTGGGATTGCTGCTCTCAATTCTCTGACATTTGAACATATACTGAAAGCCCAGTGGCTCGGACTAGGTGAGGCTATTTTACAGTGTGAAGGACATCATATGGTTCCTGGTTTCCGGGGAATGACCGCTTCCATCCCGAGTTATGAGACAGTATGGGCTAGTGCAAACCATCCCTGTGGTTGAAGATCTGAGTCCTTGGTTTTTCGACTATACCATCACCGACAGCAGGGTCAGAGTCTGAAAGGGATTACATCTTTAGGAATGCAGAAATCGCGAGACCGCGGAGAGGGTACCGGCTGCAAGATTACTCAGAAAACCCATCAAGAGTCTCTCCTATGGGTAGAGGCCAACTTCGGGGTGGATCTCCCTCCCTGGAATGCTGGAGGCCTACCTCCGCCCAATCCAAGTTATCGAGATTACCTGACCGAGGAACGAGCTCGACATCAGAGAATCCCGCGGATATGGTCAGAAAGTCAACAAGCTTTGATGGATAAGCAGTGGGAGCTAGAAGCAAAGAACCTGGCATATTCCATGAGGTTACACGAAGTAGAAACAGAAAACCAGCAATTGGCAGAGAGACAGTACGAGTTGGAACAAGAAAATCACAGTTTTGCCCTTTTGAAGTTCATTGCATACTGTCGTTCTCACGACCTAAGGCGTAAATGAACTTTGTGTATATATAACAGCTTTTTTGTTTTTCATGACTCATAAGCATTACATATGTTCGACTTGCGTGGTAGCCTTCCTTCTTTCCGAGGTCATAGGTTTCCCACAGGTTCTGATTACCTGTCGCGCATCAAATTAAGATTGCCCATCTCTCCATCAAATTCAGGATGACTTCTTTTTCATCAAGTTTAGGTACCTCCCTAGGATAGGATTCCTTCCTTTTGAGTAGGCGCCGCCATCAGATTCGACCACCTCGTGCACTGACATTCGAAGACTGTATGCACCGTCACATTCAAACATCACACGCACCGGCGTGCGAATACTCTGTCAAACGCTGCACTGGCACGTACATCATATCGAGCATTCACAAGCACAACATCAAAGCATCTCATGATTTGCATTTCAACTTCTTTCACAACAGCGGGCTCTGATGCCCCTTCTCCTTAGTAGACGCCTATTGTCTGCTACAGCCCACTAATACGAGTACCACTCCTCCCTCAGTAGGCCGCCTTACCTACTGCGCCTTCACAGGTCCAAGTACCTCGAACAACACGGACATCCTTATGTCTAAGCCGAACAAGTAATCACATCAAACAAAGCATTGTTGAGTCACCATCCAAAGCATCATCTCATGTCATTCCATTGCATCTCGTACATGGTCCCTACTATTCTTGCGATTATATGACCAACTCGAGCTCTTTCATATCTTTATTCATCTATGTAGGAACAGGGATCTATCTAACTGGAGGAAGTCACAGAAATCAGGGGTAGGCCCTGGAGAGGCAGAACTCAGAGGACTGCTACACGTAGCCCTATTCGAACTCGAGCAAGGTCAGCATCAGTATCCGTTATGGAAGGGACTTCAACTGTAGAGAATGTTGTTCAGCAGATGATTGGGGATATAGAAGAAGAAATGCGCCAACAGATGGACGAGATAAGAAAGGCCGTCGCCACTCTGACAACCAACAGGAATCCGGAAAATCACCCTACTGTCCAGCAACAGCCGACAGTTCGGCAACAGCCTGCAGTACTGCTACCGCAGCAACACCACCGGGGGCGATAATACACAAGCAACTTTAGGCCTCGGAGTGCCGATGCAAAACCCACTTTATGTCCCAATTCCGGCGGTTCCGGAAGGTAGTCGAGTTGAGATTGGCGATGATCGGCAGAAGTCTAAAAAGGAAGCTGAAGACAGGAAAGTGGCAAGTCAACTTTCAAGTTTAGAAGAAAAGATGATAATTATGCAGGGAGTTGATGCATATGGTAGCGTGAGCTTCGCGGACTTATGTATCTTCCCCGACTTGAACTACTAAGTCCCCCGATTTCGAGAAATACAATGGAACAATAGAAATAATCAAAAATATCCCTACACATAAAATCTCAACATTGTAGGCCTTGTGAATCTCCTATAGAACAGAGGCATAGACTCACTTCAGAGGACGGCGAGTTTATTGAAGATGTGTCTCAGTTCAGAAGCAGGGTTGGGAGTCTAGTGTATATAACCATCACACGACCCGACATTGCCTATGTTGTTGGAGTCGTGAGTCAATTCATGCAGAAGCCAAGAACGATACATCTAGATGCTGCATACAGAATCCTCAGATATCTTAAGGGTTCACCTGGATCTTCCTTTCCCATCTTCCAGTTCCAGGAGACTCCGATGCAGATTGGGCAGGAGATGGGCTAGACAGGAAATCCATCACTGGAAAGAAATTGTATTGTCATTGAGCTCTATATCGTAGAAGAGCAAGAAGCAGTGAAAGTTATTGGATCAAGGAAGGGGAACTTGTTGGAGGAAATGGATTTTGAGCATCGAGAGCCTCTAATCCGGTGAAACATGAGCGAGCCAAAGATCTAGAGGTCGCTTTACCTTAAGAGAAAGGGCATTATGTAAGAAAGAAAGTGGTGGCAAGCATCATAAGGACTCCTTACATATCTAGTGAGAATCAGATTTCCTACATCTTCACTAAGGGACAACGCAGGGCCCTTCTTTGATGAGAAAGCTGGGAATGATCAATCTCCATTCGCTTGGAGGAGTGTTAGCGTATGTGTCTCACTTATGTCTCATGTACTTGTACTAATTGTACTTGAGTTGTACTCTTTGATTTGTTCATTAGTCACGTCCAATCGTATTGGCAAGGCTGGGGTACGCATGTTGTACATAACCGCAGCCATCTTCTATCAATACTGAAGTTGGGATTCATGAAAGGTATTCTCTTTATTGTCCCAATTCTCTATTGGAACAGATAGAGCCCTTTGGCAAGGTTGGGTATTAGGTATAGCCTATGAGGGGGTTTGCTTCCTACAAAACCCCACGGACGGTCAATTCAGATTGGTGTGTGATGATTGCCACAATGTGAAAGCAGCAACAATTCTCATCTTCTGCTTTTCTCACAACAATGTCTATGTGTAGCAAACGCAAGATATGACAACAATCACCTTGATTTTCTTTCCTTACACTGACGAATTACATTGGACTTTACATTTTATTACCTATTCCAATTCTCGCCAGCAACCAGACAGGCGGTGGAGCATGCGTTAGCGGGGGTTGCGTTAGCCTGCGGGGAGGCTGAAGCGTTCTATGCTTACCGGACTGTGAGATGGAAGTGGAAAGGGTAGACAGAGCCAATAAAGACAAATGAGTTTAGGACGAAAGCAAATGATTGCGATCCCATGGGTAATCAGGGGCCGTTACTATGACCACTTAGTTTTCTATACTATTGGACTCTGAGACAGTACAGCGACGATGTGGCTATGGGATACAAATAGCTCTGATATGCCATAAGGACTTCTCACATTCACGGATTCCTATTTCTATTATGGTGAGATGAACCACAACAGGCCGGGGAACACCTTGCCTTATCTCAGTAGGCTACCCAGGCCATGAGAATGAATATTTCGCATTGTTCGACAGCGATATTCTCCATGTGTTGAGGGAAAGGCATAGACTCATCTGGATACCGAGCCTTAAACGATCAAAGGGCTTACCTTTATACTGGATTAGCTGCTCCTTTATAGATTGTTTTTCCTGCTTGCCCACCTCTTCAGAAGCTATCTTTGAATCTCTCCAAAGGTTTGTAACCTCTTTTCGAAACTTCAAAGCCTTTACTACAACGAAGAGAGGGTTGCGCCGGGACTGAAGCCAAAACCTTATGGTATGATAGGCTCAAGGAGATAAATGGGATCCCTGTTAACAATAAAAGAAAAGAGACAGAAAGACAGATTGATCACTTGGGTCAAAGATAGATCGTTCGTTATTGGAGGATTGAACTTGATGGGAATGCAGAGAAAAAGATTACAATACTTTAGGCAGAAAACAGGCGAGGCTCGTCCAGGTAGGGTGGAAATAGAACTGTAGCAGCAAGAGCTGCGGATAGGACACTTACAGATAGTGGTATCTACAGAATCAATAGCGGCACGAGGGACGGGAACCGCAGCAATAGAGGGAAAAGATAGAGGTGAGTTAAATTATACATTTATCAGCGAGATAAAGGAGGTGTTAAGTACAATAAGGAAAAGATACAAAAGAATGAATTCCAGCGATCAACGGGCAGCTTTCTTATAGCTTTGAGGTCGGGATAGACAGTCCCCTAAATAAATAGGGGCTACGGCCACTGTTAGTATTGGGCCGAGACCGTACTCTAGTTATAGGACGTAACTAGATCAATTGCTTTGCCGGAACTCTTCTATATGCTTACAGGTTCTTGAAGAGATAGGGAAACTCAAAAGAACAAGGAAATCATATTCTAGACTACAGAAATACCGGTAATGATTCGACTACTATAAGGAGGGAAACTTAGTTTCACCTCAGTTACACTTCTCTGAAAAAAGAACAAAAGGAAATAAGAAAAGGAAATCACATAGTATAAACTACAGAAAGGCACAACAGGTTCCACTAAGAACGGAGAAACACAGATACCCTTGGAACCCATTTAGATGCGGCGCTCGACAAAGAAGGAACTTCACAGTAGGGAGCTAACACTTACCTTGCTGGCACTTGCAGGGTTGCAGAGGCTTTCGGAGACCTGCCACTTCCCTTCCAGTTGAATAGAGTATACGAAAGAAAAGACAAGAGGAGATAAGATAGGCGAAGCGGGCTTCTCGGGAAAGGAGGAAAACGGCCGCAATGGCCTAGGCTCATGTAGAAATCGGGAGGGTTACGGGCTCGCATGGGGATACACCTATCGAGAGGATCAAGAAAGGGCTTGCTTGGCAAAGAAATAGGCAATCGTACTTGAGACAGCTCTTACGGGCTATTCAACCATTGAAGCAGGCTCAGAGCCATTGGGAATTGAGAGTTAAGTTAGGAAGAAAACCAGGGAAAGATGGAGAAGAGGAGAGATAGAAATGAAATGAAATGAATACCGGAACAACAAGCAAGCGAAGAGAAACAACGAGAAAAGACCTTGCCATAAAGCAAAGGAGGGTCATTGATGGGAGCCTTTGCCTATCTTCCTTAGAGGATAATACAGGAGCAACGAAACTATTGATTATTAAAGCTTACAGCGGGAAATAAGGCATGAAGAACAAGGAAATAATAGAAGGAAACAAGAAAACGAAAGAAGAGTACCATGTTGTGATTCCAGGCCTATCAAACTTGGAATGAAGTAAGCGATGTCTACATTACAGAACTTATATATATTATATAATATATTTTCATTTTAACAGAATTGGATTCCAGATGTGATAGCCCGAGGAAAGAAAAGAATGCAATAGAGTTTACTTTACATTTTGTCATTCCATCAAAAGCAGCAGGGCCTTACTATAAATATAATTAATATTCCCGCGCGCGGCACACGAACTATGACTATCTGAAATTGACGGCAAAAGACAAAACAAAGAAGGAAACTCAATTATTCATCCATAAATTCTGATTCTACTGGTTAACCGACAACCCTTTTCGTCATACGATCAGTCAAATCTGAACTAAAATAGTACCTTTATACCAAAGGCGAAGAAGGAAAGCGGACCGCTCGCTATTTCTATTATCAAATCAACTATGATCGCCCGAAGCACAAGAGAAAGTCTCAGCTTAGCGTAGTTCAATCAAACGGCCTGAACCGCATCGATCAGGGTTCATCCACCACATCCGAAGTGAACAACGTATCACATCTGAAGTGAACAACCATTAATTATAAGGGACTTTATGACATAGAGAAGAGGGCGACTATATCTACATCAAAACTTGACCGATCTAACTCGCATAGCAGCTACTGCTTCTCTAACCACTTCCCTAGTTTGATTGAATGGATAAAGAAAGGCCTGGACCACATTCAGACACAAATGATTTCGTGGTACACATCAGATTGTTGATCGACAACCGAGACTGGAAGCAAGGTTTATATCAGAGAAATCGCCTTTCAAACCCTTCATCAGGACCTATCAAAGGTGCCTAACCGAGCTTTTTGCTTAAGGGAGTTGGCCGTAGAATCGACATCTGGAGGCTTGGATCCCCAACTTCGTCGATCTGGTTCGATCGACGGCCCTGCCAGTTGCAGGTGTTGCCGCAAAGGCTGAGAATGAAGGCATTTCCGGCGATGTTCGCTAGACCTATGATGGGTTTCCTTTTATACTCTATCAGATGCAATTGTTGCCCCTAGCCAATCGATCTATGAACCGGCCTGCAATCGATGCTTATATTGTTAGTTGGGGCTGGGCTAGTGAGCCTTATTTACGGAACAAAACCCAAAATACCTGGTCATGGTCTAATTCGTAGCGGGCCTCCTGTTCTAGTTTGTAGATCGAATTGGTTTCATGTTACCTTCTAGAGGAAGAGTTTGACATCAACAGGAAGCCCCTTCCCTCTTCGGAGGTGAAAGTCGGGTCATAATTCACTTACTATAAGGAATTTGTACTAAAGGCTATCGTCCTTCTGTATGAATCAGGTGCAAACTCTATCATGGCTTCATGGATCTCCATTGCTTATCATTATGCTTTGTCTCGACGAGGAAACAAAAGCAAATCAAATGATGGAACTAGAAAAGTGATCCTGGAAGATTAGAGTAGCCTACCCATTAGTAGAAACTAAATATGGAGAAGTGTGAAGTCAAAGCTAAAACTAAAAGAAAGTAGTTCGTGCACGAGAAATGCAAAGGAATCTTGGAAGAACCGGCACTTCAGCAAGAATTGACCCTCACTCTATGCCAAGGTAATTGCAAACCAGAAATCTAATAATAAATAGAAAATAACTTCCCGAAGCTGATCGTGAGAAATGGATATGAATTTCTTAGAATTTAGAATTAAAGCAGTCGAGAAGCCTCGGGTGGCTCGATCACGAGCGAAAGGAAAAGGGGAGTCAGTGGGTGGTCATATTCTAATTTTAATGGATATGTAAAGCCTGAAACAAATCCAGATTGAAATAATTATTTTAAATGCTTTGCCCAGGCAGGTAAAGGAGAAGGATGTGGTCGTCTTCCTTGGGTCAAAAGGTGCAATCTTCTGACCGAAACTATAAGCATAAGTAGCACCATTGAAGAGGCCACTGAGTCCTATCTCGAAGGGAGCAGGTATAATAGTATAAGAATAGGACATGGATAGTGCGGTAGTGGGATGAGAGAAGTGTTATACTGAATGTGATTGAGAAAGCTTCGCACTTCCTTAGACAGTTTCTCTATGAACATATACATATATAGGATAAAGTAGTACCAGGAAACATTTTTTTAGATCCTTTGTTCGATGCTGGCTTCGATCCCAAAGTGAAAGGGCGTCTTGGTATTGGATCCGGATGGATGTCTGAGCGGTTGAAAGAGTCGCCTATTTGATTTGGATGAGTGTGAGCAGACGGGATGGATGTCTGAGCGGCTATCTAAGATTAGGGGGGAGATCCTCAGTAGTGGTGTTCCTTCTTTGTCTACTCTTCCTTTGAAATAGCGGGCTGGAAAACTTTGGCTCCCATTTCAGCTGCTCCCCAATCCCAAGGTAGCAAGAAGGTCAGCCCTTCTTAGAGACTCTACGAAAAAAGAACGAAGAAGTAAGGAAATGCGGCCCCTCTAGCTTGCATCAAAGAGTGGATTCACTGATCCGGATGGCGAACCGATTTCAAAGGAACTCCTCGCGCGATAAGAGAACGCGTGTGTGTACGCGCACCATGATTCCCCTGGCTTCGTCGTTTAGTGGTAACGGCCGCTTCTTTGATTGTTCTATTCCGGACGCTAAGAAGGGCCATAGATGCGAACCGATCGACGAGTCTTACCCTTGCATTGGCGGCAAACCCATATTCGCACGTTTGGAATGATCCTAACCGTCTGATCAGAAAGCCTTAATAAAAAAACACACATAGGCAACAGTCCAAAATCAAGCGGGCTAAAGTGTGTGATACCGTATGCTTTCTCTATCGTGTATGCTTTCGATATCAAATTGATCTATTAGTGCTCTCATGCTTTCTTTCTCTGTGTCACGGCATTGATGTGATGATCCGTTAATCATGCGATATGGACTCCGCCGTTAACGGCTTTATCATGCTATCTATATGTGTTGATCCGTTAAATGAAGGTAAGGATAGCATGTTGGTTTGTTCATCAAACAGGCATGATTCAACTGCTGCAAACTAGTTAGTTTGTTCATCAAATTCGTGCCGCATGGCTATACTATACACTCTATAAATAGAGGGTCTGCAAGAGAAGCCATAAGCCTTCGTGCTCTAAAATCAAATCAAAGAATTTTTGGAGGTTGCTGAACTATGTCTATGGCTATGGCACAAAGGCTTGCTCAACTTGGAGAAGAAATCGAACGCGTCGAGAACCAGCTCCGCGAACGCCGGAGGCTCCTCTTCGCCTTTTGGCGATACCTACCAAAAGACCAAATAATAAGGGAAGCCGAGCTCAGGCTCCAAATGCTGCGAGCTGCACAGCACTCGCTCATTCTCTCATTGGCATTGTGGTTCCGCGGTGGCCCAAGAAATTAGAAGAAATTAACACGCGCTTATCTTTTCGTGTTTTGTAATCGAGCAAGACACTTGCTTAAATAATAAAATAACTGTGCTTGTTTTTGGGTGGAAGTAGTTTGTTTGTTGTCCTTTCTAGTCTAGTGCAATCAATAACCATAAAAGCCTTTAGATCAACTAATAAGAAGGAAACAATTTACCCTCTCCCTAGTAACTTACGTCAACAAACTCATGCAAAAAAAATGAAGAACAACATCTCGAATAAAAGAAGAGGCCGTTTATTTATTATTTTATAATTTTTTGTTTTTTCTATTTGTTATAATTAATGATTTGTTGACCGTCAGAAAATAGTCTCTCAAATATCATATCCGGACATCGCTACAACTGCGCTGGCTCCACTCCCACTTACCAGGACCTCTGAGGGAAAAACCCCTATTCCAGGAGTCTTTCAATTCACTTTCAGATGAATGAAAGATAGTCATTGAATTCACCAGCTCATCAGCAATCACGGGGAGGGTCCCACGTGTGCACTTTTTCGATCGGCCAATAGCACACTGCCACGTGCTGGTTGGTGATTGGCGAGAGCCCAGCTCTAATCCCTATAAATAGGGGTTGTCTCCCTCATTTCAGGGAGAGAGTTCGGACAGACTTTGAAGAAGATAAATTTGAGACTAAGCTTCTGAGCGAGAGTCTCTGAGCTTTAGCGTGTCCTTGTGAGAGAGAGAGAAGAGAGAAATTGTTGTAATTCCTTGGTCCTCATGCAAGACCCCGCTTATGTATTAACAGTTTTAGTGCATGAGATTGAATGTTCCTCTCCCTCCTCTTGAATACTTCTTATTCCTGCAACTCGATCTGCACCGCAAGAAGACAGTGACCTTCGCTAAGTCGATCTAGATTTAGCGTGAGGAAAAGCGAGAAACCTGCTTATATCAAAAGAGTATGGTGCACTTCTCCACCCCGGCTCACGGATCTAGTGGTTGCGGAAACGGAAACGCTTACGTTTACATAATAGGGGGCCTAGAAGTCACCTTTGCCTGTTCCTTTACTCCGCCCTCACTCGGGTCTCTTGAAAGCGAGCCCCGTCACCCGAAAAGCAAACGTCAAGCTCTACTGACGAGCACCTGCCTAGGAGCAGGAGTGAGGCTCGAGAGACCTTTTCATCCCCCCGCTTGACTGCTCTGCACAGAGTGAGTGCGTGTCACTGCCTTACTCCTCACTCAAGGGCTTGCTTTCGAGAAAAAAACTGCTTTATGTCTCAATCAACTAGCTAGCGACTGCTTTCTGACTGCGAACCTTCCCACTGCACCTTTCCAGAAAAGACTGACTGGCTAAACAACTGAGCTGGCAATACTGACTACTGTCTAGCCAGCAGTCTAGCCAGAGAGTTTTTCTCCAATCCGCTAGTGACAGTGACTGTTCTCATGCCCGTATCGCTTGACTGACAAGACTAGTGACTAGCCGCCTAGACAGCGGACAAGCCGGAAGGATTTTCAAATCAAGCCAAGCAGACAGAGAATCAAATTCTTTTGGCTCGCTAAAAGCGCTTTTGCTCCTCCTTCGGACAACTAACCTCTCCAGACTGTTTTCAATCCCATGGTAACCGGTTTTCCTTTGAAGTTCTTGCCATGAGTCAAACACTCTTTCCAGCTACCTCAGACACTGGTGGGTGACACTACCAAGCTTGGATTGGACTAACAACTGCTTTCAAGCCTGGAACTGCAACTCGCACTTGACGCCCTTCGATGGCAGGAGTGGTCCTCTCATTACCTGAGTTAACAGGGCTAGGATAGGATACCCTTTTTTAGTCCTACTAGCTAACAAGAAAGACTGGACTCGCTAGACTGGCATACCAGACTGGCCTACCCTACTAGATAGACTGGCTAGGCTAGCTGACAAGAAAGAAGACCTACTAGACTGGCTAGCAAGACAGACTGGATTCGCTAGACAGATAAGAGTGGACGTTACCCTCCTACACCCTCGGGGGGTGGATCGGGAGCTCTGGACGAGCTCCCTTGCGACTCGCACTGGTACAGGAACTGGAAACGCTTGACGCCCTTGCTGCTCCCGAATAGCTACGGCTACATGGTTGTCCTCGAGCACGAATCAAGTGACTTGTTGAACGGTTGTTCTACTGTACAGTGGGTGGGGCTAGGAAGACCTATGAAATGACCCTTCTTGGAAAGAAGGAACTCTTTAGGTTGAAGCTCGCTCGTGAGCGGTGAGATATTTCCCCCGCTTCTTCGCTACTGAAACGGCGAACAGCCCAGCCCTACTGAAATTCTATTTACTTTCTCTAAAGTAGTGAATTCTTCATTTATTTCTATATGTCGATGTCGTTGCTTTTTACTCAACCACATCTTCCTCATTTGATTTGCCTTACAAACAAGGGGGGTTTGCGTTTGATTGTGAGTGATCCAGCAGGATAGGTGTGTCTTACATACAGAACGGACACTCCTGATCTGATGCTGAGTCCCAGGGCTGGTTCAGTTCGGCCGCCATGTTACTTGGCTTGCTAAGAGAGTGCAGCCATAGCAGTAGAGAGAAAAGAAGGAGCAGAAACATAGATTTGAGAAAGCTGCCCTGTAGTTGTGTAGATCTGCAGAGCAGAATTATAAAATCAGAGACCGAAGAGAGATGATGACAGACAAGAATTAGATGCAGATCTGAAATCTGCAAGTCCTTTGGGCAGAAAAGAGGATAAGAGCTCGAAGAGATGAAGTTGATCGAAGAAGAGGAGATAACAGTAAGAAAGGAGGATAGGGAAGTTAGGGTGAGAAGAAGAGATGGTGACGGACTGAGGGATGGAGGGTCTTGGGTGACAGAGTGAAGGTTGGGGGAGTATCGGGTGTTGGAATGGGAGAGCCTTCGCTAGCGCTTTGGATGAGCACAAGCTCACCCTCGCCCGCCTATCGTATCGGCTTGGCTTGGTTTCCTTCCTTCGCTTATATTATAGGTGGCGGCTTGGCTTCGCTATCGCTCATGACTTGTATTGTAGTCTCCGTAGTCGAGTCGGCCTGCCTCCTTCATTCTAGAAGCAGTAGCTTCCGCGCTGCCTACAGACTAGAAGCTTCGCTTCCCCCCTACCTTTCCGCTACTGGCCTGCTAACCAGGATCGTCAAGGTTCACCTGACTCTCTCTGAATCTGTATCTTTCTTTTGCCGGTCTTCTGTAAGATAAGAAGAAGATTCTATCCTCTCTAGAAGATAGGGGAGCAGAGTCTTGTGTCTTTCACTTATGTTAAGCGCTTGACTGAATTACCTTAATAGCAAGCCGGTCTATGGATCTAGGTGCACCGGGAGGGCGGAGTCGGAAGGGGAATGCCTGGGGAAGAATTAGCCCTTGATAAGGACTGAGCGATGGGAGAGGAGAGGTCGGGACGACCGGGAAACTGCCAGTAGGAGCAAAGAGAGAAAGAGAAGAGGGGAACTCATGAAGCTATAGAAAGGCTAGTTGAAAGCCTTAAGAGAGGCACACGAAGGGAAAATCAAAGAGAAGGAAAACCTTAGCTCCTAGCAGACTGCTTGAACTACCCTTATAAAACTACCAGTACAGGAACGAAATTAAGCTACTTACTAACAGCAGGAGATAATTACTTCTTCCGCTCACCGGGTTAGCAGCCATATTGAGTACTAATAGCTACTCGGAGAGGAAGTCAAAACTAGATAGACGGATAGGAACTAAAAAAAAGAGAGCTCATATTCGAGAGGAGACAAGCTACCTTAGCTCATTACTTAATAAAGGCAGGAATGTGGGGCCAGAACAGCTACCAACCTTCAAGAGCTAACAGTTAGGTTAAGGAATTGGGCTTCTGAACTCTTCCTTTAGCTCATTAGTTATGACCGTCCATAGGGCAAGCAGCTAACTTCCTTCTTAGGCGTAGCGGGGATAAAAAGGATTCGGCTCGGTCCATAGCATACAAGAACCTTAGAAGCCTTATTACACTACCAAAACAGGAAGGAAGTTAATGCGTGTCGCAGTAACCTCCTCGCTACTTGCAACTCGGAGAAAAAGGCCGGAGGAGGAAGTCTCTGTCTTGCAGCCTTATATTAAGATATTTTTTCTTTATTAACAGCAGCTCGTCGGGTTAGCTACCAGATAGAATACATTATCTTCTGGACGGGGTATAGTAAGCCCGTCCAGAAGATGTCGAAGGAAGCCCGGTAAGCCCGCCAATAAAGTTCCCAAGCCTTCAAGCCAACCCCAGGCAAGAAGAAGGAGGGGATCCCTTAACAAAACAAGTGCTCCTATCTCGCTAAGTGAGTTTGCTTTCCCGTCCGTCCTCCCCTCCGCTAGTAGCTGGTTATAGAGCTTCCGCTGGGTGACGGAGTGCGGGCATCGATCGAAAGAATAAGGGGGATCTAAAGTCTGGAAGGGCCTTCTCCTGAGTCGGCCTTTGTTTTTGTTTAAAAGCGTGCTTCCGGTCTTGCATCTCAATACGGTATGGTGCTTTGGCGTCCTGCCTTCCCGATTTCTTCTCTGGAGAGATATCCATAGGCTTTCTTTTCTTCTGATTTTTCTCGGACTCTCTTAAGCCTTTCAACGAGAGTTTGGATATCCTCCGATTCCCCGATCGGAGTCTCGTCTGCCCCTTTCTTTACGTCACCGCACTGAATTCTATGCACTTCACTCACGTTCTTGACTCTAGTCCTGTGATTCTTCTGAGAGCAAGGGTCCAACATTTCCGAAAAAGAAGGAGGATTCCTCGCCCGCGTTTCGCGCGATACCATAAAGATTAGAATATTTGTTTTTCTTCTCTTAACATCAGTTTCACTTATCTTTCATCCACTCTCCGATCGGCAGCGTGCGGGGCGGGTCGACGTCCGGGAGCTCTGCCCAACCAAACCCTATCACAGGACCACTAAACTCCTGTTCTAGCTCTTTTTTTAGGCCTTTCAGGCGACAATGGAACATGGCTAACCCATGCATCCACGTTCAGGAATAGCAGTTCATTCGATCAATGACGAGCAGAGGAAGCATTCTGTCTTCCAAACCTTTTCTGATCCCGGATCACTGTGATGAACGAACGTCGGTGCAGGCTCAAGTAGTTTAGTAAATATAGTATCCGGGTGTCAGTATGAAAGATAGATCAAATCCTCGTGGTAAGGTTTGATCCATCGTTGAAATGCTTAATAGAAGCCTTCAGGGAAGATGTAACAGAAGGATAACGTTGATTTAGTACACTTCCTTAGAGAACTGCAAGTTAGTTAAGGAAGTTCATGTAAGTCCTACACCTAATAAGTATGACCGTCAATAGGGGGAAACCAGACTCCTTTGCTTAGAGTTATTCAAGAAGCTAACTAAGGATTGAATGAGGTACCGTTAGGGCACCCTAGTAGTCTTCCTCTGTCAAGAACTAACAGCAGACAGCAGATAACCATATATAGGAAGATAGGTTGTAAGATGCATTTCTTGACTTATAGCCTCTTGACTGCCCTATTTATTACAAGGAATAGAGGAAGGCATCACTCTTCTAGCTGTAAGAGGAGTGAGTTACGAGAGTAAGGAACGGAGTGAGACTTCTTGCTCTTAGCTTTCTACCTCAGCTAGTAAGGAACAGTTCTACTTTTAGAAGCCATTCTTACATCTCTTTTCATTCGATCTCAAAGAAGAAAGTGGTTTCTTGTCACCAGCTTCGAGATTGATTCTGAGAAAGAGCCTTTCTAGAAGTTCTAGAAGTGAAGGCGGAATTTTACTTCCATTTTATAATAGATTTCGAATTAACGTTGTCTTGTCCGAGACCTGAGTTCGATCGTGCGAGAGTAGCGTTCGATCATGCGACACTACGGCTATTCCTATGATTAGTCTTAGAAGACCGAAATGCCATTAAATTAAAGTTCCACTGAGCCCGCTCTTAGTCTCATAATCAACCCTGAACAGCTGGTTCTAGAGCTTCCGACCAAGAGCCCTGGCCCTCTGAGCTCTTGAAGGTAGGCTGCTTTTTCGTCCTTCATGCCCCATTTAATAGAAGTATAGATTGCCCGAAGGCTTCTTTGTCCTACAAGGCGTAGTCTCAACCGTTTACTCTTTCTGAGGTAAATATAGATGGAACAATAGAAATAGAAATAGAAAAGGAAAGCGCGGGCCTTTCATCTTTGTTTGCAGAGTGACACCCCCTTTCTTTATCTCGATCTGCCGGAGCGGTGTCCTCACCTTAAGAAGGAATGCAAGAATGGCGGGATCGGATTGGGCTCACAACCCATTATAATATTAAAGAACCGATTATATTACTAAATAGGTTGTAGAAAAAGAGCGGTTGATACCATACCAGGAGAGGGAAGAAAAGTCACTTAGCGAGCTAGAAGACCTATAAAGTAAAGGCTCGAGAGACCTCTTAAAACAAACTAACTCACGTGGGGGGAAAGATTGAATATTTGAATACAACACCAGATGATAGCCAGATCCGGATAACCTCACTTGAGGAATAAATGCACTACTTCTTTCTTGATCAGGAGGGCCGTTCTCGTACAATACTGTTATTTATCTTTCTATTGCAGAATGGACCGCTACTCGTGATGGACTGAGACTCTTCTCTTGCCTTGAGCTTGAGGAAGATCCGCGGATACACAACTCATTCTGTAACGAAAGTGGTTGGTAGTAGAAGACTAATACCAGAGAGCATATGAGGCACATCCAGCTACAAGAGCTAAGAGAAAGGTAGGACCTTAGCCTAGTGAGTGACTTTCTTCAATTCAAGAAGAGGGAGAAAAGGCTGACGTGTGCTTCCAGCCTCACTCCCCAAGTGACTCTTTCTTGTCCGGTCGTACTAGCCCATTTCTTAGATTGAGAGAGATCCCTAGGGCCTCGTTCTCACTAGCTAAAGTGGTGATCGAAGTCCGTCTTGAGCTAGGTCATTTCTGTCTCCGACCGCGCCGATCCGCGGAGTGAATTCTATCCTATCTCCTACCGAGCACTTAGCTAAGCTGGTAAGAACAAACTACCTAGGCGTGGGCCTCTTTTTAGTATAGAATAGAAGGGTGCCCCTTCTTTGTACTGTAAGTTGAGCAAAGTTGCCTAGAACCCAAGGTTTCGAGGACTCAAGGTATAAGGCAGGCCATCCGACGGGCTATCTCACGGATTAAGTTCTTTCGATTCCCTTCTGTGGGTTCCAAACCTGCAACAAGTGCTAAAAGCGGTGGCTGGCTTTCAAGGATCGAAATGGAGCGCCCTTTCCTTTACCTCAAAAGGTGGCCCCCAACCCGAGATCTCTTAATAAAAGGTAGGCTATCTAAGCTAGGCGAATGGTGAAAGTCCCAATTCAATGCTCTAGGCAATCCATCTCAGAGTGAGTTATGAACAGCTTGGGAGGAAGACCTTCGGGTCTTAGTCCCATGATTATCAAGGAAAAAGAACACAAGGAAGAAGGTACGGCGCCCTCACCTTATTAAGAAGGAATTCACCATCTTGCCGAGAGATCCCAGACTTGAATAACGGATTCTTCTTATTCACACTCGACGAAACGGAAAGAGAAATACCAATTCCTCGATGAAGTGTCAGATTTCTTCGATGAAGTCAGATCATAACTATATTCCTTCCAGATCGTAAGGCCGCATTTACTTGCTCCCTCTTAGGATCGTGCTTCTGATAATGTTGGAGGTGGCCTTTGTTGATCCGGGGCTGATTGAAACTTGAACGGCTCGGGTTGAGACGCTTGCTGCTGCGATGGCTGGGTAGGAGCTTGACTCATTGTGGATGTATCAATATTATGTTGTCGTATCCGGATTTGGGTGACTCTCTCCCATGGCTGAATGTATTTCCTGTAGTCTTCGTTGAAGATGTCATCTTGGATACAGGCAATCTTTGGTTCCAATTTTGGGACGGCAGAGAGTGAGAACTTTGGCGGAGCAGCCTTCCTTTCCACGAGAGGAGTACACGTGGAAATGAAGCTACATCCTAAGAGCAGGAAAGATATTATTATACTATATACTAGCAGCCAGATCCTATTGGTTAGAATATCCCCCTCTAAACCTATAGACAGGAGGGCGGTCGTAGATCAGAGCACTCACCTTATGCCACTACCAACACATTAAGGGAAAAAGTCTTCTTCCTAGAGGTCAAACTCTCATCACCTAGCAAGAGGAAAAACCAGTGGAAACTAGATCCTCGAAGCCTTTTCTTTTTAACTTTCTTTCCGCCCACAATACTAGATTGAAACTTACCTTTGACATTCCGCACCTGTGATCCTCCTCACCAACCTTCTTTATGGAGGGTACCAACCGATCTCACGACGATGAGTCACCCACATACTTAAAAGCATTTCAATACGAGAGCAACTATATCAAGCTCAATTACAACTCACTCTGATCAAATAGCACTCAGGTATAGGATTTCCAGCTGAAAGGTAGCCCTGTTCGCTTCCTTGTACGCGCAAATCTAGCTCATAGCAGCATTGCCGAGTTCAGTTACTTAGTACAGAGATTGGAACAACTTAGCGCGGGAAGTCCCATATGTTGTCTTAGCCGCGCCTCACCTATTTCCCTCATAACGAGATCAGAATGAGATAGAATTGGATCTCAAGTCTTAGCTAGATCTGGGCTACCACGTTCCCTCAGACGAAAAAAAAAGAATACCTAGACCTGCTGCACCCGCAAAGTAGGATCCGGCTTAGTCTACTAGAGACAGAGGAGAGCGAAAACTAAGTCAAAGGGGGAAGAGCTGTTTATGAGCATTTTTAGGCCGGTTGACAACATCCAATGTTTCCCACGAGGGTGCCGGAAACTCCTGTTTTCCCAGGCGGAGGTATAGCCATTTTTGAACACATTTGAGTTGGTGCTCACTTGTAGGAAGATTCCCCGCTCTGAAGTAAAGTCTTTTTGGAGCTCCTTCAAAAGAGGTTGGGATTACAGTTTCAATTGGATGTGTCCTGGTTAAATCGTTAACGACTGATATACTGCCTGAGACAGGGCATGCTCTCCCCTCTGCGTATCGAGAGAAAGAAAAAACTTCCTGAGGGGGCACGAAAAGCTTTCTTTTTGTGGGGTCAACAGAGAAATTCACATATATTTAATGAGAACCACAAGGAAAGCCGAAATCGCTGATCCAGCAATGGCAGGTGACACCTATGTTGAGATTACACAGTTGGTCAAACAAAGGATGCTACAGATGGGCATCGTCCCGGGATACGCAAGCTCAACATCCTATATCAATGTGTGTCGATTTCCCGCTAACGAAAAGTGGCTTAGATCGAAAGTTTTGAGTATCCAATGATTAGCTTAGCCCGGTAAGCCCACATATGAAGTAGGAGAATCATAGTCAAAAAATGACTCGCTCATTCACAATCAGACATTTTGACACTAGCCAGAGCGTACTACTACAGCAATGGGAAATTCCAATAGTAGCAAATAGTCTAGAACTGGAAAAGGAAGTTTCATTCTCAAATACTTATCTTATATATTTATCAATAAATCAATCTAAAGCCAAATCCTCAACCTCGAAATGATATCAAAGAGCTTCGAATCTGACTTAGAGAACAGTAGCAATAGAGGGAAGGTTTTATGAGCAAGCAAGAACGAGGCATGAACCCGGCTGGCCTATCTTGTCTTTCGCGGAATCACCGGTGACTGCTGACGCCGCGGCAGGATCGCAACGAGCTGGCGCTCCATAAACTAATTCCTTAGCAAATGAATACGCACTATACTCCCAGCAATCAGCATATTGGCCCGGGCCGATGCTTCTATTCTAACAGCAATCTCGCATCCATAGAGGTGGTCTTCCCACGTAGTCTTATCCCCCCGTCAATCGAGCCGAAACTCGACCTATGAGTGTCAAGGGAGGAGAGGATTCCCCACTTAGGGCAACCAAGCATGCCCCCTCTTTTTTAGTACTAAACGGGGATGGAACGAAGAAGAGAGACCGACCAAGGAAACAAACACAGACCAACTACGCCTGCAAGATCAAGCACCTAAGACTTGAGCCCCGAGCCTAATCGAACGAGCTGAGAGCCAAGCCTAACCGAAGCGCGAGCCTGTTCAATAGCCCAAATATAGCCCTGTGCCTTTGCGTACAGCCCTGCTCCCAAGCCTAATTGAGCCACTGAGCCTTTATTAGGATCAAGGAAAGACCTACACCGAGTGCTCTCCTGTTGTTGTTCGCCGTCCCTGCCCATGGTTCAAACCTTTGTGCACAGCTCTTCCCCTGGGTCTACCCCAACCGAGCCGGATTTGAGCTCCTACCTTTCGAAGGAAAGGGGAGTTTCACTTCGATTGGGTTTGTGTTCAGCCGACTGTACTACATATCATGCCACAAGCGAAAAGAAAGAAAGCACCCAAGCTTGCTTCTTTCCTTTTTTGCCTTGCCTAACAAGGCAAGGCAAAAACTGTAGATATTCCTCCAACAGGGCATTCGTGAACAAGAGGGCATTCCCTCACAGCGGATTCTCAAGCAGCTTCTTCCCCTTCTTCCTTAAAAAGGAAAATCGTCCGCTGAAGGCCTAAAGAGAGGAACAACCCCAGACGCGAAAACAACTCGAAAGGCGAATCTATTTCAATCTACAATCCCAGACGCGACAGCAACCTAAAACGCGACATTCCTTGGGATCAGACATTGGTACCCCATCTCAATACCAAATCGTCTGGTAGTGGGAAATCGTTTGGTATTATCTCGATGGTACAAATCGTCTGCTGTCAAAAGCTATTTGGGATCCATTCTATTACTATTTTATATGTCACTTTGGAGCAAGTGAAGTTACTGCAGAATTGCTTAGACTTGCTTGACTGGACTAGCTGGACTTAGCGGACTTACCCCCTCTTGCTTTGTCTGCCCCCCTGTTTACCCCCATATCCCCGCTGCGTGGGCGTAAAGGAAGTAAACTAAAAACGAATATAAAACAACTTCTTAATGCTTTGGCCGCTGAAGAGGAAGAACAAGAGTCTGGTTGCGCTTCGGGACGACTTCCCCTACCACTGTTAAATAACACCCTCTTCCCTTAGTATAGTAAGCTGGCGGGCTTCTTCCAAGAGAGTGCCTTCACTACACTCCCCCTTCAGACGCCTATGGCGTACTAAGGTACCATTAGGAGTATACTTTCCGAAGGCAGGGGAACTCGAAAACAACAAACGCCACTATTAAACTGTTTAGGCGACATTCCACGCACAACTCGCATTGAAGACGCTCCACTCGTTCGTAAGCACAATGGACTCGCGGTGAGTATGGTATGGAAGAAGGATAGGGTCAGCAGGCCTTTCTATCTCTTGCATTCATCTTCTCTTTATTCTTTTACTCTTTCTTCAGTGTAGGGCTTTTACTCCGTTTGCAGGCTTGAAAGGGGCAACCGCCCTCAAGACTAGAACGAAGGTAGAGCCTTATTCTATTCCTTCGCCTATGAGACATCTACTTAGTTGTACATCGGTACTCGGACACCCAATCCCATCCCCTATCCTATCCTATGACTAGAAAGAAAGAAAGACAAAGATTCCCATTAGCTGAAAGTAGGTCTACAGGGTGAAGACTCTCTATCGTCAGATCGTTGGCATTCTGGTTTTGACGCCAAGAATCAGAAAAAAGGGCACCTTTCTTTTAGTCGAACAGCTCTACCAAAATAGGTCAGTCGAGTACCCGCTCGAGTGAAAGTTCAACGAATCCGAGATAGGGCCTTTTATTAGATTAGATTAGATTAGATTAGATTAGTAGGGCGAAGGGTCAACCTTAGTTTAGTGCTCAGGGTGGAATAACCTTATAGACTTCTAACTGAATCAATGTCTAAGACTTCTAAAGTGAATCAATCTAAAGTAAAATCCTTGGCCACCTGATGAGCATCACTCTCTTTGAGAAATGATGTGCGCTACACCGCTAGCCTTCTTCCATACAGCCATCGGAATCTCCAGCTTACCAGGACAGATGCCCCTTTCTTAGTTTTTATATTTAATTCTTATCCTGTCTATCTATCTTTTAAGCGCTTAATAAGATTCTGGATTTGGAACTACAGCCTTAGCCCTAGTAGCGGAGACTGAAGACTTTGGATTTGAAGAATAAAGTCCCCATCGGCTTTAGGAAGGGCCTTACCTCCAAGATCTCAGTTTGCGCCAGGAGCCGATTGCTCTTAAGGAGAAAGCGATGGAACATAGTAGTGAATTTATCTCTCTCTACCGATCCGCTTTCGGTTAAGTCAAAAGAAGGGACTCTTAAGTGCAGAAGGTAGAAGGTAAAGAGGCTTTCTTTGGCTTATACCGTCTATCCGCGCTTTCGACCTAAGCATAACAGGCCTTCCTCGTAGGGTAAGCAAACCATGCCTCGCAGCATTTCTTTCTTCTTTTCATTCTCAGAACAATCTCCAGAAAGAGACTGAACGCCAACCCCAAATAGGAAGCTTAATCCAATCAATCCTCATGCTCCACTTTCGTCGCTTCTTTCTTTCATCTTTCCAATGAAATGGTTCAATGTAATGGTTTTAATGCCATGCAAATAATTCCTTCTTTAGCTTGACTCTTAACTCTTCATTTTAGTAGTTTATTAGTTGAAGAGTGAGTGACTCCTTGGTAGGAGACACGAACGGGTAAAGTTCAAGTAAGGAGTTGAAGCTAGCTCTTTCATTCCATTGCCCAACAGGTGATTGGCTTTGAAGAGTTGAAAGAACAATATGAGGGTGACCCAGATTTAAAAGAAATAGTCCAACGGTGTGTTAATGGGGTAGACCCTAAAGGATAATTTCTTTGGCATGACGGCTATCTGTTTCGAGGAGGGCAACTGTGCATACCAACCGGATCCCCCCTACGGGATCAATTCATCTCCGAGTTACATGGTGGTGTCTTAGGAGGACATTGTGGCGTAGATTGGGGACAAGCCTACAATACTTTAGTGTTTACCATCCTCAGCCAGACGGTCAAAGAGAAGTGGTAAACCGAAGCCCGGGAAACCTGTTACGGAGCCTCATTAGTGAATTGGAGGATGGTAAGCCATTATTCCTAAGGAAGAATTCGCTTACAACAGTTCTTTTAATCGCACCACGGGAATGTCTCAGTTTGAAGTTGTCAATGGCAGGACTCCTAACCATGTGCTAGATTTGGTCCCACTCCCCATCTCAAGCCGCGTCTGCGATGATGCTGATGCTTTTGCCGAGCATATTCGTGATTTTAAAGCTAAAATTATACGACAAATGAAACAAAGTAACCTTCAATCAAACTAAACCCCTTGATCGACTTAGTGTAGTGGCGAACGAGTAGGATATTCCTTCGATCTAAAGTCGGCAACCGATAGGTGGCCTTTAGTCTTTCTGTTCGAAGTGATGTGCTATTTGTTTGTTTGACAGGTCGTTTGCCTCGGCTGTAGTCAATTCAGCCTTAGCTTGCAACATATTTGAGGTTCCTTTTGTCAAAGGGAGGAATTCTCAGGTATCGTTTGCGGCAGGTCAACCACTTTGATACTATTCGTCATGGCCTCTCTTCTCTTTATCACACCATATTTTGGTATGCGGCTGAACAAGTAGATCCTGGTGAGTACTTTAATAAATATGCAGTACTCGGTGATGATATTGTCATCGCGGATGCTAGGATTGCGGAGGTCTATGCCCAGAGTGTTCATTATTGAGGATGTATTTTAGCCCACAAAGCCACATTCGCTTAGCTACAGGAAGACTATTTACCGATCGGCGAATCGTCTTCTATTGTCGGCGAAGCAGAGAATAGGAATTCAAACCTAAAAGCAGTAAGATTGCTTCCGAGGAGGGACTTCGATTCACTGGTTCTTATGAACGTCTAGAGCACAAGCAAAAAGCCTTAAGAAAGAATAGAAATGGGATGGGAGAGGATGGGCATTGACAAATCTGTCTTGACTGGCTGTCATCCGGCTGGACGAGAAGAAGAGTTTTGGTTCTTATCGCTGAGACTCTCGCACGAAAGCGGGGAAGCGCAGGTGACGTAGTAGAGAGAGAATCCTTGTTAAGCGCAATTGAAGTAAGATTGAAGTAAGAAAGTAGAAATTCAAGCTTTATTGAATATTGCGTATAGAAAGAGAGACTCTTTTCTTGAATTCAGTATGAGTTTGCTCTTTTCTTTCGCAGGATTCTCAGAGATCTGCGTCGTCTCCTCTCTATCATTTCCTCCACTTTTATTGATTCTTTCTTTTCTAGGATCTGCGAAACCTTTACTATACAAGGGAACAGACCTGCGTTGACGTCAAATCCATCCTTTGATCTTAACGTCCTCTCCGCCTCATGTCTCAACGTTAGAACAGATCTTGTCTAACGTCAGATCCATTTGCTTCATCCTTTTTCTTTTTCAATAGGCTATGAAGAATATCCCAAACCTGGTGACTATCAAACTAGACGGCACCCATTTCATTCTCTGGGAGCTCCAGCTTCCTCTGGTTCGCAGTCAACAACTGCTTGGCTTTATTTTATTGATGGAACCACTGCTGCTCCAGAAAAGTAGATAGAGTGCTCCGGCTTCGATTTCTCGTCAAAAGTAGGCCGATGGATCTGTCAAGGTTTCAAAGCCAAATCCTGCATATGAAGAGTGGCTCTGCAAAGATCAGCTGCTGGTCAGTTGGATAAACTCCACCTCCCTTTACATCTGCGCTCAAATCCTCAAGCCCAATAAATTATGGCTCAGGTAATAGATCTGACTCATGCACATCAGCTAACGTCATTTCCTCTTTGAGTGTGACAGTTGATTAGATCCCATCAGCTCGTCTGCTCAACCGCTAATTCTAAGATTTCAGATTCTTTCTTCAACTTAAAGGTAGGACTGGTTCCATTTGCTCCCTTGCCTACTCTGGATCGAGAGAGGGCAGTCGCTCTTCCTTCTGCTAAGCCCAATCGAGTGAGTTCTATTCTAGTTTCGGTCTCTTTGTCGAGTTCGATTCTTTCCACCCAGGTTTTTAACCCAGCTGTCTGGTCTGGTTTAGCAGTCTTCCCTCAATAGCTCTTTTCATTTATAACACTATTCAGAGGTCACCCCACGAACTTCAATCTGAAGACAGGCAATCCCGGTTGGTTATCCCGATCCTTCTTTCCCTGTTATCTGGTTATAGCTCTCGAATCGGACTCTTATTCAGATTCCGCTTTTCATTCATTCTACGCTAACTTCATTGAAGAAGGACTTCGTCAACCTCGAATCCAGCTTTTCAGGAAAGGCCGGATTACATATTTATGCCTTTAGGCAGGAGGAGAAGGCTTGCTTGGTTGAACTACCTTCCTGGCTGGCTTGGTTTAGGAGTGAAGATGCATAGTATAGTAAGGGGTGCTTGCTTCCCTGCTCAATCCAATCAATGGGTACCCGCTTGGTGCCCTTCTCCCTGCTAGCATACCAATCAAATCAATCGTCGGAGACGTAGTAGATGAAGTTAAAGGACTCTCGCTACTTTCCTCTGGAAAGAAAGAATTGCTTTTCGCCCCATCCTATCATGCGAGAACCGCGGGTGAGGAAAAGAGAGAACTTAATACTGGTTGGTTGGCCTTCACCCTCGTAGGGTTTCTTAGAAGGCTCGCCTAGTAGCGCTCACCCTCTTATTCATGTGTTCTAGTGTTCTTGTTCTCACGGATTAGCATCCCCAGCTTGAGGATTGATCTTGGGCCTCAGCGTAGGATAATGATGCGTAGTACCATCGATCAAATATCCTACTATTCTAGATTTAGAGAAGAGAAGGGCTAAACTGGGATCATTCCATCCCAAAGGGAGTTCTTGCGAAGAGGCCAGGCTCTCGAGCGGAGAAGCGTAAGTAAGAGAGTCGCTCTTCCCTTCTTTCTTCCAGGCAAGGAGGTCTCTCGAGCCTGCAGTTTGCTGCTATCGCCCGAGCAATAGACGAAGAGGGGCTTCCCATTATACAAGATGCAAATCCAAGTAGTGTAACAGACTAGCTATAGGACTCTTCATCAGACAATGAGCTAAAACTAAAAGAAGTCCTTTCTTCCCGCCTTTGGGATGGAATGATCCCAGTTTAGCCCTTGTCCTGTAGCGAACCAAGTCCGCCCCCCCTTTTTATCATTTTGTTTGAGGCGGGCTTGCTCTCATCTAAGAGAAAAGAAAAAAGGGACAACACTCTTGGATATCTAATCTAATTTCGTAAGTAAAAGAAAGTAGCTTTCGCGAGCTATATTTGAGATTCCGTAAGTAACTTAGTGCTTTAAAAACAAGAGTCACGCTCTAGCCCTAAGAAATAGGCTTCAATCATCGGTTCAAATCCGATAAGGGCTTCTTTCTTCCCGGTATACCGCTCTCCAGAGCGAATGAACATAAGTCCAACCTAATATCATGAATATCCTTCGCCCGTTATCTCCTCATCTTCCTATTTATAAGCCACAGCTCACTTCGACGTTTCCAATTTCCCATAGAATCTCCGGAGCTTTCCTAGCCACTATAGTTTTGTTTTTTTATCTTCTTTGTCTGAAAATGGGTTTGATTGAGTATTTCGTATACATGCTTTCCAAAGTGGGGTTCCTGTTGGCAGGCAGGGGTCTTTCTTTTTTGTTTCTACGGTGGGGGTGTCCGGGAATTTTCTCATGGGGGGTGGTTTTAGTTCTTAGGGGGATCTTCGATCCCGAAGCCGCGCCCCCTCCGGCGAATATGATGGTGCCAGGGGGTTCAGGCACCTCCAGCTCCGCGGGAAGCCTCTCCCTCGACTTAAGTCTAACTCCGCCTCAAGCTCCCGCCGTCCCTGCATCCAATATAGGGCCCTCCGGGGCGGAATCGGGAGCGTCTACCGCGTTCCCCAAACTCGAGTGGGAAACGGCTCTCTCTCTGCCAGACAATCTGGCGGCGCCACAGGCTCTGCGTACCCATGTGGAAGGGGAATTACGCATCCTTTTAAATATCGGAATGAGAAGCACTCTTTCCGACAAAGCTTTTTACAATTACATCAACCCGTTAGCGCTGGATAAGGCTTCGGTTGGATTTTGTAAAGCTCTGCTCGGTAGAGTGGAGGCGCTCCAAGTAGAACACTTCAATGGGGGGGAGCATATTCCTTTTTTATTCGCTACTAAAGGGGAGAAAGAACGATTGTACTCCATTATTTGGGAATATGCTACCAAGTTGGACCCTTAACATTACATTTGAATTTCTCTTACATTCTACGTTCCCGAAACGGATCCTATCAAATATTTCACATTTTCTATGATCATCTCTATTTCAGGTATTCGGGGAATCCTCCTTAATAGACGAAATATTCCTATTATGTCAATGCCAATTGAATCAATGTTATTAGCTGTGAATTCGAACTTTTTGGTATTTTCCGTTTCTTCGGATGATATGATGGGCCAATCATTTGCTTCATTGGTTCCAACGGTGGCAGCTGCGGAATCTGCTATTGGGTCAGCCATTTTCGTTATTACTTTCCGAGTCCGAGGGACTATTGCTGTAGAATCTATTAATAGCATTCAAGGTTAAACATGACTCCTAGAGAGTTACCAAAATACGAAGTTCTCTTCCCCTTTCGTTCTCTTCTTTCTTTTTTATTTTTACTTGGTTGGCAGGGTCAGGGCCTTTCTCGCTGGGCGAGCGCATCCGATTCTAAAGTCCTTTCCTAAACCACTTCCCGTTCAGTTGCTGAAAGATAGAGATAAGCTTTCTAAATGAGATTGAGTTCCACGAATATGCAGGCTAGAAAGATGCTATTTGCTGCTATTCTATCTATTTGTGCATCAAGTTCGAAGAAGATCTCAATCTATAATGAAGAAATGATAGTAGCTCGTTGTTTTATAGGCTTTATCATATTCAGTCGGAAGAGTTTAGGTAAGACTTTCAAAGTGACTCTCGACGGGAGAATCCAGGCTATTCAGGAAGAATCGCAGCAATTCCCCAATCCTAACGAAGTAGTTCCTCCGGAATCCAATGAACAACAACGATTACTTAGGATCAGCTTGCGAATTTGTGGCACCGTAGTAGAATCATTACCAATGGCACGCTGTGCGCCTAAGTGCGAAAAGACAGTGCAAGCTTTGTTATGCCGAAACCTAAATGTTAAGTCAGCAACACTTCCAAATGCCACTTCTTCCCGTCGCATCCGTCTTCAGGACGATCTAGTCACAGGTTTTCACTTCTCAGTGAGTGAAAGATTTGTCCCCGGGTGTACGTTGAAAGCTTCTATAGTAGAACTCATTCGAGAGGGCTTGGCGGTCTTAAGAATGGTTCGGGTGGGGGGTTTCTCTTAAGAATAAAGAAGACGAATAGAATATAATTCATGTTCATGCTAACAGAAGAGCGGATCCAATACCAAGACGACTTTCTTTCTCAGGAAGTGCAGCAAGTACTTGAAGAATTTTGGGATATCATGCCCCACGAGTGAGTTGCCAAGTACCCCCTAGGAGGGCAGTCTACCACAAGATCGAGTTGGAGCCTGGAGCCAAAGCCCCTTAACTTACTTAGACTGGGGCTGGGCAGATGGCCCCCCCCAACTAGCATCTATTAGTTAAGGGGCTTGGTTGAGCTCAGGAAAGAATTTCAGGAACTCATTGAGGCCTATTTATATTCCAGCCTCCAAGGCAGTTTTTCCCTATCTTGCTGGGGAAAGGGTTGAGGAGCCCCTGTTTTATTCCAGAAGAAGCGGGAGCCTTGTGCATTGATTATAGGGCGCTCAACAAGGTAACCTAACCATCAAGAACAAGTATCCACTTTGATTGCAGACTTCTTCGCCCTAATCAATAAGCGCGAGATACTTCTCGAAGTTGGATCTACGGTCGGGCTACTATCAAGTGCGTATCGCGGAAGGAGACGAGCCAAAGACGACCTGTGTGACAAGCAAGCAACCTTACTAATAAAGGGCGTTTGATGATTTGGTTATGCCTTTTGGACTCACCAATGCCCCTGCCACGTTCTGCACCCTCTATAATGAGCTATTCCACCCGTACTTAGACGACTGGTGGTATACTTTGATCGTGGGCTATAGCCATTCGTTAAACGACCACGTTAGCCACCTCCGGACCTTTTTTAAGGCATTAAGGAAGAATCACCTCTATGTAAAGAAAGATAAATGCTCCTTTGGACAGACGGAAATCCTATTCCTAGGGCATTGGATGGGCATCAGAGCCATCGAGGAGTGGCAAGCACCTACCAAGGTGAGTAAGCTAAGATCGTTTTTAGGGCTCGTGAACTATTACCGAAGATTCATCGTAAGTTACTCGAAGGGGGCTGCTCGACTCAAAAATCTCCTAAAGAAGGACGTACGGACCGATCATGGCACTGCACTGATCGGAAGAGTGTCAAAGAGCTTTTGAGGACCTAAAGCAGGCAGTGATGGATGACCCCGTATTGCAGTTGCCAGATCACACTAAGCCATTTGAAGTAAACACGGATGCATCAGACTATGCCATAGGCGGTGTGCTAGTACAATAAGGTAAGCCTATCGCATATGAGAGCCGAAAGCTCAATGAGACCGAGAGGCGCGGTCCAAGAAAAGGAGATGACAGCAATAGTGCACTACTTGAGAACGTGGAGGCGGGTCACGATTCGTGGTCAAGACGGATAATGTGGCGACGAGTGACTTCCTGCCCCAGAAGAAACTCACGCCAAAACAGGGACGATGGCAAGCAAGACAAACTTGCCAAGTTTGATTGATATGGTGCTAGAGTATAAGCTTGGACGGACCAACCAGGTCGCGGATGCCTTAAGTATAAGTAGGAAGGCAGAGCTGGCGGCATTTAAGTGTGAGGCAGTGGCAGCCACCAGCAGGGTCACGAGTACCCTACCGCACCGTATTCGAGATGGGCTTGAAAAAGGGGACCCGCGAGAAGCCTTTTGCACCAAGCTAAGGAATGCAAAACTCGGCTTGGATCAAGGATGGGCTCTTGGTCACAAAAGGGAATCTACTTTTTTTCTTCCAAAACAAAACCTTTCTTTTTTCGGTATGCCGCTCCGCGAGCAAGGAGTGCCACGCACGAGCGGAGCGAAAACAAAGCAAGGAGAATTCTTCGATTTTTTTTTTGGGGGGGGAAATCCTTTGATTGCGTATTGAATATAGATCCATGTCTTTCTTGTTCCACTAGCTAGGACCAAATTATCACATGTCCGTTTCGTTATTACAACCTTCTTTTTTGATGTCAAAGACCAGAAGCTACGCGCAAATTCTCATTGGATCTCGGTTGTTCTTAACAGCGATGGCTATTCATTTAAGTCTTCGGGTAGCACCACTAGATCTTCAACAAGGTGGAAATTCTCGTATTCCGTATGTACATGTTCCTGCGGCTCGGATGAGTATTCTTGTTTATATCGCTACGGCTATAAACACTTTCTTGTTCCTATTAACAAAACATCCCCTTTTTCTTCGCTCTTCCGGAACCGGTACAGAAATGGGTGCATTTTCTACGTTGTTTACCTTAGTTACTGGGGGGTTTCGGGGAAGACCTATGTGGGGCACCTTTTGGGTGTGGGATGCTCGTTTAACCTCTGTATTCATCTCGTTCCTTATTTACCTGGGTGCACTGCGTTTTCAAAAGCTTCCTGTCGAACCGGCTCCTATTTCAATCCGTGCTGGACCGATCGATATACCAATAATAAAGTCTTCAGTCAACTGGTGGAATACATCGCATCAACCTGGGAGCATTAGCCGATCTGGTACATCAATACATGTTCCTATGCCCATTCCAATCTTGTCTAACTTTGCTAACTCCCCCTTCTCAACCCGTATCTTGTTCGTTCTGGAAACACGTCTTCCTATTCCATCTTTTCTCGAATCTCCTTTAACGGAAGAAATAGAAGCTCGAGAAGGAATACCAAAACCTAGTTCACTCGCTGAGTCTCTTTGCATCCATGGCTGAATGGTTAAAGCGCCCAACTCATAATTGGCGAATTCGTAGGTTCGATTCCTGCTGGATGCACGATGGCGGAGTTTTTCCGAGTACAGTCTCACTTCGGTATAAAAGCCATCTCTTCGGTTCGGTCACTACCTCTAGCTCTAGAACAGTTGTTGAATAGTTAATAGAATCTTGAACTCATTTACGAGGAGTGCGATAAAGAGCAAGCGAAAACCAGCCTGCCTTAATAATAGAATAACGGAAAGAATAAAACTCAAAGGAATTCAAGGGTAAAGCCGCTCACCCCTGATCAAGCCAGTCAGTAATGAAGCCAATCTCTCCATTAAATCAATCTCAGTGGCGAACTCCCGAACGAGAGGTAGAAGCCTCTCCTTTCGCTTATTGAGTAGGGCTTGACTCTGCGGCGATAGAAAAAGCCAAAGAGGAAGAAGGGTAGAGAGGAAATGAAAAGACAAATAGGAATTCCTATATAAAAAAAATAGAATCTAAAGTGAGAAAATGAGAATGTAAAGCCCTGTCCCCGGATCTACACCTCGCTGGCTGAGTTCTCTCTATACCCGATATCTGGCTATCTTGCCTGGGTCTGTAGTACGTTCGCAAGAATTAAAGTCAAAGGAACAAAGTAGCTCGACCAACCCTTTCTCCTAACCCTCGGAAAGGGATTTCCACCCCTGTCTCTAACCTTTTCGATGATAAAGGAGAAGTCGCTTTTCTTGGGACATCCCGAAGAGAGTGGGAAGCCCAAGTACTTACCCAAATTGTCAGTCGAGGTTAGGTCAAGAAGGTTACAACAATCTATCTTGATATCAGCAGGGACATTTCTGGAAAACATAATTATGGACTTGCTTAGGTTAACTTTCTGGCCCGAGATGGTACAAAAGTTGTGGAGAACTCTCTTGATGGACTGGCAGCAGGTGGTTGTGGCATGTGAGAATAAAACGATGTCATCTGCAAACAGTAGGTGGGAGAGATTTGGCCCCCCCCCTCTATCAATTTTGACAGGTTTCCATGTTTTTTCAGCACATTCTTTGTTGATAAGGTGTGTTAGGAATTCCAGACACATGATGAAGAGATAGGGTGAGAGTGGATCTCCCTGTCTAATACCTCTAGAAAGGGAAAAAGGGTTAGTGACATCTCCATTGATGAGGAGTGATAGATTGGAAGTGGTTACGCGGGAGAGGATTCATTTAATCCAAGGCGGGGGGAGGCAAAAAAGGGAAGGGTGTCCTTTCTGAAGTTCCATTCCATTCTGTCAAAAGCTTTCTCGAGGTCAAGCTTAATGGCCATGCATGGGGTTTTGGAGTTCTTTTTGTTAAATTTAAGATCTCTTGCACGACAACAACATTGTCAGAAGTTCTACGCCCAGCAAGAAAAACTACACTGGTTAGGACTAATGAGGTCAGTGAGAAGTGGTCTCAGTCTAGAAACAATGATTTTTGTGACAATCTTGTATGTAGTGTTGCATAAGCTGATGGGTCTGTACTGGTGAATGGTTTCAGGGGGAGGGGATTTAGGGATCAGAGCAATAAGAGTCTTGTTCTAACCCTCAGGGATGCACCAGTTAGAGAAGACAGTTTTTATACTGGAGATGACAGAGTTCTTAATGGTGGGCCAGCATTGCTGGAAAAAGATGGGGCCATCAGGTCCAGGGCACTTGTGTGGTTTAAAATCCATAACTGCCTTATGGATTTCCAAGTAAGTGGGGGAAGAGATAAGGGTAGAGCAGCAGATAGGGTTGATGCCAGGAAAGTCAGAAGGTCTGTAAGCATTGATGGAGCAAGCTTCCAGGTCAGTGGTGAATAAACTGGAGAAGTGGTTGACAATGTGGTTGTGGAGTGAGTTTCGATCAGTAAACCACTCCACAGAAATCTTTCTAAGACCCATTATGCGGTTACAACGCCTTTTTGAAGGGTCGTTAAGTGGACAAATTTTTTGGTGCTGTCTCCAGCTTGGAGCCAACCCACTCTGGACTTAAGGGCCAAAAGTTCCTCTTCCTGTCTCAGGACAAGGAGAGAATCAGATAGGAGGCTTCTTTCAAGGTTGAGGAGAAACTCACAGGGGTTGTTGGCAATGGCATTTTTTGTTCCTTCAATTCTAGCAAGTAGTCTGCCTTTTTAAAGACATTTCAAAAAACCTCCCGAGGTGATAAGGCGGTCAGTCAAGAGGGAAATTTGATTATCCAAAGAGTTTGGAGAGTCCCAGCAGTCTTTCACAATGTCATGAAAAGAATTCTCCGTTAACCACATGCTTTCAAATCTAAAGGGCTTGTTCAAATTCACAGAAGTGGGGTTTACAACTTCATTTGTTTTTTCAACAAGTGTTGATTGGCTCTATCTATTCCTGAGGTCAATCCTCTCTTCGTGAATAGACATCCTCAGTGTCGCCCCATCCTTACTATTAAATTAAAGGTAGAAAACCCCTTAAAATTGGCCTAAAGACTGATTGAACTCTTATGAGTGGAAAAGCAATTGAGGCTAAAAATACGGGGTTTTGACAAGTTGTCACTGAAAAGTGGGCTCGTTAGAAGGGAAATCGAGTTTTAATCAATTTTACGGGGTTTCGATGTGGCAACGGGATTGATCGTTTCCGTTAGAGTTAGGTACTCTTGAGTCTAGTAAGTCCGGTTGTGCGCAGTGTGAACCATAGAAGTCCACCCTAGGTGTCTAGGAACAGCCTACCCGTTAGCAGCCGTCCTATTGATTGAGAGAACACAGATTTAAGACATTTGATTAAAGGTGAAACCGAATAAAAAGTCTACGATCTTGGTTTTCGTTTGAAGTCTTTCTGGTTTGATAGTCTATTCTTTTGTTGGTGGTCAGCAGGCTCGAGAGACCTCGCCAGTCAACTTTAGGAGTGTAAAGGCTAGTATCCGTCCCTTCATCTCCGGCTCGATGTGCACCAGACCGGGCTTGATGTCCAGTGGTTGGATTCTCCAGATCCAAGTATCCGATAATCCTTCTTCCCGTGGCAAAGATACCTGAGAAGTAAGAGGTTAGAGAGCCTCTCTGTATTTTAGCGCATCTCCTCTTCTGCCTATATAAAATGAAAAAGGAAACACCAGCAAGCAGCTAAGATAGCAACACCAGCATCAGCAGTAGTATATCCAGCAGCATCAGTCGGTTAAGCAGTAGATTAAGCAAGTGATTTAGTTGTTTATGGGTCCCTGGGGATGCACCTGTAGTTATTGAAGGAGTTGACTGAGCAAAGGCATCAGAGTAAGCGTCAGTGGATTTTCTGTCATTTCCACTTGGACCTTCGCTAGCTAAGCTACACACCAAGGGAAATAGGAACGGAGCTTATTCCAGATCGTGAAGAGCCAGACGTTCTTCAAGGGGAAGGACACCATGAGGAGACCTCAAGCCAAGGAGTCAGAACAAGGGAAGTTAATGAAGATAGCAGGGAAGCTAAAACCAAGACAAGAAGATCCTAGACTTGTTGAAAAAGGGGCTTCCTCACATACCCTCAAAGAGATGATGGGGCGGGGCAGACCCGAAAAGAAAAGTAGGATTGATGCTTCAAGAAGTGCATCTACAGCGAATTAAGCCAGTTCCGCAACGGGAAAGGTTTCTAAGAGAGTAAGCAAGCTACCCCGGGCCTCGTGCTCAGTTTAAAGACAGATCGAAGGAGTTAAACTAATGGGACTTTGAGCATGTCTTCTCCTGCAATGGGAGTGCCCGAGTGAGTTCTCGAGTTCGAAGTGAGAGTTCGGATCTCCTGCTGTTATGCCTGGACTCTTGCTGCTAGTGCCTGCCGTGCTGTTATGGCTCAGTCTCTCATTCTAAGTGAGAGACTAGAGCTAAGCCTAGGAGTGAGCCTGAGTTAGAGCATCTAGTCAAGAAGCGAGTGGTAGCGCGCTATGAGTGAAAGCCTAAGAGATATCTGCAATCAATTCCGAATCTTCTGCATCATAATCTACTTCCCGAAAGTACGAATCCACTTCCGAGTTCAAGAAGAACAGTTCCTTGAGCAGATCTTCTTGCTGATGTTATTACTGATTCTTGCTCTGAGGAATGAAGTTCTACCTCTTGGTCGAAGGAATGGCGGATTGAAGACTTCTCATCGCCTAGTTACAGGAAGACTACGGCTTGATAGATCTAATTGGTTAGAATTCATTCCTTATTGTTCTAACCCTAAAGTAGCTACGTGCCTCGGGTAGCTTGCTCCTGAACCGCCCGTAGTCAGATCTAGCTCTCACAAAGAAAAGAGGAAAGGATAAAACAAAGCTGTTACGCTCGTACCGGAGCTCGGAGAAAGGTAGCTATCTCAGTAGAATATATTAGATTAAGAGAAGAGGTGTGAAATGGCATCTTTTCAGAAGTAAGATAGACCCTTGGAAGGTGTTAGCGCACATAATTTTTCTATAATAGATATTTTTATCCGAAGGCAACCTGTAGCGTCCTCGTCGCGGCGTTAGCTGCCATTGAGTATTGAAGACTAAGCGAGCAGGCCTAGAACAGAGCACATGCTACTTCTTCGAAATCGCGAACATCTTACCTTTCTTCTTAGTCTGATCCGGGAACTCCAGACCTCGGTTCTTGGCTTTGATCCAATTCCGAAGCTCGTTTGCTCACTAGCCGATGTAATTTTCAATTGACTTAGTTAGAAAAGTATGGAGATACAGCCGTGCCTGGAAAATGGAGCTTACAGCGCTGAGTTACGTCGTAGGCGAAGCTTTCAACAAATAGTTGATCTAGTGTCTTTAGTGTCAGCAGGCCGGGCATGCGGTTCTAATGATTCCGTAGATACAGAAAGAGTCAGTCTCTGATTTTGATATTCAATAGAAAAAGTAGATATAAATATCAACTTTAGGCTTTGTGAATTAAGGAGGACTAATAAGATTCTCCTTCCTCGACTTCGGTTCTGTCTCCTGCTTGGGAGACTAGCTCCCATACCGGCCCCGGACGTAAGTGCTGTTGGAAAGGGTGTACCAGTTCTTACTGACAGGGTAAGTATAACCCCTTTCTCTATCTGGTAAAGAGGGTTGCTTTGTAATTCTAGTAACCAGAAGAATGCTCCAACCCGCTCTAACGGATAGCCTGTCTCGGTTCTAAGTTAGAAGAAGTGCCGGAGTAGACTCATATGTGTGGACCTGCGCGAGTCTCCGGGTCTCAGTTTACCCGCTAGCTCATTCCATCTCATTGAACTGTGTAGTTTAAAGGCCTATCTCGTAATTATGGATATGGAAAGGGATTAGGTCTCTCTGGGCCATACTCTCGTTGAAACCATTTTTACTTGGAAGTACGGTCCAAGAAGAGTAACAGGCTGTTGCCCTCCCCGTACTTCCACCAAAACTGAGAAAGAGTCTTGACTGTTTCTCTTTCTGATTGGCAAACCACATGAAAGCATATTGCCATCCATTTCTTATATAGAATCCTGTTGATTAGTTGAACCAACCTCTCATGGTTGCACTTGGAAGGGGCTTTATTTTCGTGAAATCCAGTCAAGAGTTCAACATCGATTCAATTTGGGCTTGGGGTGAACCTGGGTGCAGAATGGATGTATTCGAATAGCAATAATTGTTTGACTTACAAAACGTTTCAGTTGGCCATCTCAATGACAAGATTACGTAATTGAATTGGGCCTCTGTTCTATACAATGGTAGTGCTCGCCGATGCTACATAACAGGCAGGAGTTCCCGGTATCAAAGACTGACTTTTTTCAATTAAAAAAAACATGTCACCGGTTTTCATTTTTTTTACGCTTTCCCTAGAAGTAGGGACTCACAAATCGCCTTGTTTTGATGGGAAATTTTTTCTATCCCCCTCCTCCCCGTTTTGATTGGAAGTGGTTCTGTATCTAAGGAATCGCTTGAAGAGATAGGAAAGCTGGCATCTTACCTAGACGGTAGGCTTAAGAGATCCACATCTTTTGGATCAAACAATTCCATTTCCCTCTCGTGCTTTTCCCATTGAGATTGATCAATCTTGGACCTAGACTACTCAAATTAAATACAGTGCTCATGTGCCGGTGGATATGTGAGTGAGTAAGCTATACGTCTCGTTCAAAAGCAATCCATATTCCATAAGCTACCTTGCTCGTCGGTATTGCTTTAGATAATAAAGACAAGGCTTTCTGTGTATGAAGCGTCAGTGGCATAGTGCTTGTTTCCATTTCCAAAGTAAAATTAACGCCTTTACTCTCTAAAATCCGGGATAGGGATTGAGACTTCTGAGCGGTACGGTAGCAACTAAGCCGCCATTGCGTATACTGTTTTTTCTTTTGGTTCACTTCTTTTGAGAGGCACGTACAAACGATATACCTTTCATGGACTGGACAGAAGATTCGTTTTCTTATTGACACACACCAGCCTGTTCTTTGGATTCGAGATAGGAAATGGAATTGTTTTAGTCTATATCTGCCGTGCTGAATTCCTATAGTAAGGTAGCCCCGATCAGAGTATACTAGACTCGAGCAGTGTGGGTCGTCTTCTGATAGACCGATTTGGCTTTTCTTTTGGAAGTCTTTAGACCTCTTCAACGCTTACTCCTCGTTTAGGGGGTCTAAAGTCAGGTCGGTCAGGATGGCTAAAGAGGCTAAGAAGTCGAAGGGTAAGGCTAAGAAGAGTAACAGTAAGAAGAGTAACAGTAAGAAGGGAAAGGATAAGAAGATTAACAGATCCAGCTCTGAAGTTGTAACAAAGAAAGAAGAAAATGATCATGAACTTCCAAAATGCAGTAAGGCAACAAAGAAATAAGAAAATAAGTCAAAACGAAAGAAGGAAGCTAGCTATAGTTGGAAGGATTCGCGCACTGACTCAAGCAGGGGGATGAAAATAACCTTTAACAGCCTTTTCGGTATCCCGCAGGGGGGATCTTGTTCTCTGTCTATTGTCTAATTTATGTTTTTGGAATAGGTGTATAAGCCGTAAGACTAGCTCAATCCATAATCGACTGAATGAAGGGTAGCTCGCCTAATCACTAAGTATCCCTCGAGAGCTATCTTCTTCCCCTCGAAGTAATGCGACCAAGATCGGATTATGTCACTGTAGCTGGTGTTCTATCCTTTTCTTGTTCAAGTGGTTAGCGGTTAGAGGAAGATGACTCGTGCATAGAAAGAAGAAGGTAGGTTCTCCTTGTTTGGAACAGATACTAGCTCTAACCAGAAGAAACCAACCGAGAGCACCCTTCTTCTCGTCGAAGGTAGAGGCTCGAAATAGAAGGATGAGGCACTTGCTTCAAGACCGTTCACTCGTGATTTGAAATTGGGATCCATAAGGATGTGCCATCAGGAACGGCGGGATACACCACATTTGATGGATCTGATCCACACAGTAAATAGGCCAGGGAAACTAAATACTGCAAAAATAGTAGCATCCATCGTCTGCTGACAAGGAGCTAGCTAGGAGATCCTGACCCGTGAGGGGGCCTTTTAAAGATCTCGCAACAGGGAATGTGTTGCCCAGAATCTTATCAACGTACATTATGAAATCTCATATTCGGGATCCGTCCGGAGGAGATTGACCCTTCCCCAAGTCAGTCCGGTTAGGCATGCTCTGATCCATCTTTCTGTCCAATTCGATTCTAGATATATAACTCCGAAAAAAAGGGAGAATACCTCATCGGCTTTCTTTTCATGCTGAATGTTCTGCTTTGAGTTTGCGTTAAATGGTGTCAGGGAACCTGTTCCAAACTAGTATCGCTTCCCTCTTTTTAATCAGCTCACCGATTCGTCATAAAAGACCGATGGAAAAACACCTGAATTGTAGATTCAGACTCTACAGTCAGTATAGTATAGCACGCGGAAAGGGGTTCCACCACTTCCCTGTAGAGATAGAGAGAACTAAACCCTCACTTTTCTTTTTTGTTTCCATAGGCCTTGCACAACCTATTATTTCGATTTCTGTAAACTCTAAGCTTGGGGTGGGAAAGACAGGTTCGACTTGCAGTTCCTGCGATTTCGTCGTGCCATTCAGATCCATTTTCATACCAAATGCTACTGGTGCTTATTTGACTTGGACTGGAATGTCCTCAATACCTAGATTCGACATTTGAAACGACCCTCTTCTGCAACATTTAGCACACCAGGGTCTGAAACCCTAACTTCCTATTCTTCACTGAGCTCGTGAGTCACCCTTTTCATCGTACTACCGGCCTCTGTTTATTTCAACATCTCTCTGGCTCCCGAGACTTTCCTTGCTTATCTCACTCTCATCCAACTGATCAATGCAATTGGAGGAGAATCGCTTGCCCATCTTCTTCCTTACCTCACTGAAAGGGCTTCCCCCAAGTAAGGATAGATAGTGAAACCTTGAGGTTTAGGACTCGCTATGAACTTCTTTCCCTCGTCATAGATAGGTAAAGTCCTTCCTCTCCTAAGGTCAGGTTTAGATAGGGTTATCTCAATTCAATCTTTGATCTGTCCTTGGGGCCAATGAGGCTAAAGAGTTAGATTATCCTCTACCTTCTTTCAGGCAATCCAATTTATCTTAAAGTGCATCTTCTTTTAGACAAGTCTAGTAGGGAAGGGTTCTAGCAAGCATGGTCCCTCAAGCATGAGCGGGAATGAAAGAACCACGCCTTATGAGGAAGAAAGGGTAGCTGCCTGTAAGAAGTCCTCTCGAAGCTCGAAGGGGATTTCGGCTAAGTAACTCGACTAGAGAAGGTGGTTCGGAGCGATTTCGCTAAGTCGGCCCAGCAGGGACAACACCTAATTCTATACTATAGATAAAGCCGCTTCAGGGCTACGCCCCAAACAGGCCCAAAAGAGGCCCCACCCCATCAATTGGAAGGAACTGGCATTTCAAAAAGCTCTAAAGTGGGCTCGGTCACCCGCCTCTGTCTGTGTTGCTGGTCCTAGCAACCACTCCACTTACATGCCTCTTTATATTACCCTATTTCTTAAACAACGAACCTTGCATCCGGGAGCTGGCAAACAGTGGTCCACTCCCATGGAACGAGACCTGTTTACCAACAGCAACCGGTATAGAGTGATTCCAAACCACTCCTAGAGGAGCACACAAGGACAAACAGATAGGATTACACCTGGATGCGGCAAACAACGGCTTCAAGCATAAAAACGTCATAAAGACTGATTTCTTAACACCCACAGGGTACGACGCATCAGAACGATGGTAACAAAAGTTCGAATAACAACTAAATAAACATTCCGCTGTCGGCCAAGAACACACGACCGCACACAGAAGCTTAGGTCCCTTCCGATGGGATGATAAACACTGACAAAGAAACGTGCTTCACACGAACGGGCACGGCTGAAGGATTCAAAAGGCAACGTCGAAACGCCTATTTCTCTATTTATGCTGGACCCAACTCTTTATGCGGGGCCCCTTCCTTAGTTAGCTGGGCCCGTAGCCGTGGACATTAAGGGGACCTCACCAAAAAGGACCTCACAGAAAGAGCATGTCTGCTTTTTCAACCTAGGAATTAAAGGTCTAAACTAATAGGCGGGGCGCTAACTCGAATGCTTACGAGAATGCTGCTGGTGAATCTGCACCCGCTGGAACTTAGTCAGATGGATCCGGAACTGGACGAGCCAGAACAGCATCATATATAACTCAATCCCTGCCTTCGCCTCCGATGCTACCTCCACTCCTGCTTCCACTTCCTTCCCCTCTTCTGCAACCTTTGCCTTCGCTCGATTCCGACGAAGTCATGGTCTCAGGTCCGTCCTAAGTAATACCCCATGAATATGGCTCCAAGCGTGCTGCCTTGCCTGGTCTTCCAGCTCAGCTGGCTGCTTTCTCATTCGTGCCATTTGTTATTTTCCAAAAGCGTCTGCCCCCCGGCGACCCTTGCTTGTCTTGACCCATGAGTAAGCAAGCAACCTTGCATTTCTTCCAACTCAAAGAGGTGATGCGCCTTCCTGATTGTCCCCATTGAGAGATGCTGGAAGTTGCGAGAAGGTGGTGTCCCCATCCCAAGTTCTTTTGCTTTGGCCTCTTTCATGCCCGATTTCCTAGAAGTGGAGATGTCCCCGGTCAGTCCGATGGATTTCCTACCAATCTGAGTAAATAAGTAAGGTTCCTCGAAGCCCGTCCGACAGCTAGACATCTTGAATGAGCAAACAACAATCCCTTACTTTCTACAGAGAGAAAGCGTCTCACCAAGGGACTTCCTAGCCCGGTAAACCCGACATTCATAGTTAGCCCGCTAACTCCGATTCCTAATAGATGGGCACAATCGAAGGACAAGAAGAAGGAATTAGTTTCCCTAAACTAAATAGGGTTTCTTTGTCTATGTCCCATAATCTCTCTATCCCCGAGGGCAGTAGCACTAGAAAGAGCAGGGGCATATCTAAGTCCACAAATGATTGTGTAACAGACTAGTCGGCTATTGTTCGTTCCTACAGGAAAGAGGGGCATGCCCTACTAATTTCATTGTGTAAGATACTAGTTCGCTCTTCCAGTTGCTAGTGCTAGTTGGACTGCTCTTCTAGTACTAGTAGCGGTCCATTATGCCAGATCAATCTAAATAAGAGTCTTGTAAGAGAATGGTGCGCTCTCCTCCTGATCCCAGATGAGCTTAGCTCCGAAGTTTGGCATTGCTTGCCCAAGTGATTCCAGTGCCCCTGCAGAAAGGGCTCAAGGCTTTCCCTCTGGCAAGATGCCCCCGAGTAGTAGATGAAGCCAAAGACGAGGACGCCTACGAAGCATCCGATGATCAGCAGTCTATCTATTCAATGGCCAGTTCAATCTATAAGAATCTCGAGTTTCAGGCATCTAATGTCAAAAACAGAATACTAGCCTTCAAGCTGCCTTCCTGAAATGGAATAACCAATTGAGCATCATCTGCTAGTCACCAACCCCTCTTTGTAGCAAGCGATTTTCGGAGAATCGTTTGTTCGATTAGGGCTTGTTCGATCCAGTGTACTATCAGATTTGGGGTGAGATCTCGGGGATGGATATTCCGGGAAAGGATTGAATCACGGAGACTGGGACGCCTATCCTATAAGAATTCGTTCGAGAGGCTTCCGTCGTGCGGGATCCGAAGGTGGGATTGACTTTGCTTTTGGATTCACATCTGATTTCAGAATTGCGTGGAAAATCCATTTATGCCACAAATCCCTTCTTTCATAGAAGATTCTACTTTTGGACAAGCTCGACGGAGGGAAGCTTCAAGTTAAGCCAAAAAGCGGCTGTTTCCTCTCCAGTATGTGAGGCAGTCCTCTTCTACTATGTTATGTTTGATCTCCTGGTTATGGTTCTTTCTGGTGATTGCCTAACAAACACAGAAATGGGGACATAACATAGGTTTCAGAATTCCTTTCTTTCCTTCTAGCTCTAGTGTGCCTAGGTTCCCTCGAATCCCGGTAAGAGGAAGAACGTAAGCCTGATTGTCTTACTGAACTGATTGTCTACCATTCAAATATGATCCCAGAAGAAAAACCTTGCTAAACAGGGGACACCACCCCTTTTATCTGGATCTGGCATTCCTGGCTAAGTATTCACTGATTCAAAAACCGGAATCTGCTCTGAGAGCCCCCCCTTCTTATATGGAATCCAGTTCGAAAGTCAAGCCATAAAATATAGAGAAGGCTGTCTTTCGGAAACCCACTACTTATTTCACCTTCCAGTGGGAAAAGGCTTCTAATCTATTGTTTGTACCAGTATCGTCATCCCTTAATTAGAATTATCCCGAAGTGGGATAAGGCCTTAATCAACATCAACATTGATTGTACCCCAAAGGAAGGCCAGACGAACTTCTTACACGTAGAATTCATAATCGAATCGTTTTCATAATCGTATGATTAGAATCGTCTGATTCTGGTACTAGAGAAATGAACAGAGACTCAGACTAGCAACTGGTGGGCTCACCTCGATGTAATGGCGGGATAGACGCGGTTGCCTGTCTCGGAGTTAGCGGGGGCACCTCAATCAATGAGAGTAGAAGTTCTTGCACGTGGAAATTACTAAAAGAAAGGATTCCGAAAGCACGGGACTTGGCCGCTTGGCCTGCCATTCAGAAAGAAGAAAGCCAAAGCCCTTTAGACCTTTGCTTTGAAAGCAAGTCTTCAATCCGATAATCAGTCGGGGAGCAAGCCTCGGGTATTTGACTGATGCATAGCAATAGATAGTAGGATAACTACCAATATGAAGATCAACCATATAGCGGATCTAAGAATTATAGAAGGTCGTCCCTCTTACCAGTCTGCCTTCTTTCTTCGGTTTGAGAGCAGGAGAGAGAACAAAGGATGAGAAAGCTATCGTTCGCTCCTAGAACTACCTAACCAGCTAGCTAATAGGAAAGAAGAGAGCTACTAGCAAGAGAGGGATAGATAGAAGGAGCGCAACTTTAGCTCTTTTCTTCACCTATCCAAGGGACGCACCTGATCAAATGTACCGTCCATCGGTATTAACCTCAAGACAGACATACACCAATCATGCGCAGGACGTAAGAGAGCTTGCTTAACAGCATTTGGGATTGCCGAAAATCATCGTTTTCCCAGCACCTTCTGCCTTAAAGGCCAATCGGCCCGAAGCGAAATACATCATTAATTCATCGTCCGAAACATGGACACCTTCAATCATTGACTGACACACCTTATAGTATAGGCACATCAATTCATGAATAGAGAAAGCCCATCCTGACAAAAGATAGAATCCAAGTTCTCTTCTGGTCTATTGACCATGGAAAACTATCCTCATCAGGGAGTGGTTCCCCTCGCATTGGGAACACAACCCGTTTAGGAGCGAAGAAAGAGTACACAGGTTCTATGTACCGATATGCCCATTCACGAAGGTCATGTTTGAAAGGCCAAAGACGATGAAAGAGGAGTAGGACGAAACCGCAGGATTGCGGGTACAAGAGGCAAGCTTTATCCCATAGCGATAAGCTAAATCCCAAATCGCCCGGTAGAACGGAGAAGAACCATTAATAGAAGGATTATACGGGTTCTTCTGAGTCCTAACGGAGGACGCAGTCCACATGGGTACCCACCGAAACCCGAGATTCATAGGAATCTCGAAGCAACGAGGGATATACCTCTCGGTAAGGCTTATCGACAGGAAGACACCGCACCTTACTAACGCACAGCCCTTTTCTTGCTCTCCTGCACTAGCCGGGGCAGGGAAGACAGCTCCTACTACACGTACAGCTACTAGCACTCGCGGGATTGTAATCCCACTCACGGAACAAGCAAGCTAGGGGTTCCATAGAAAGAGGGCGCTTTAACTGAGTTGCCTACCTGCTCCGTCTGAGAGTCAGTCAGTAAGAATCAAACTTCAGTCAATCGAAAAATCCATGAAACCGTCGGTAATTCCCTCCACAGGTTTTCCAAGTCGCCTACTTAATCCAGAGATCCCGATCGCGAGGGGTTCGTGGTTCAATGCTAAATCTATCAGTCGATCCTTCATTCGAGCAATCCATCGCTCGTACTACTACTAAGAATTCAATCGAACGAGAGTAGTTACCTTTTTGCTAAGGATTACCACCTGCTGTCCATCCACAAGTGGTTCTTCCTCTGAAAGCAAGTGTGAAACTTATCCAAGATAGACGAGAGGAGAAGACCTTGGCTTGCCTGTGCTTGGAGTGGCATAAGATAAGGACTGCCCGTTCTTCTTCCTATTTTACCCGAAGATTACCTAGAATAAATGAATAGAATCGTCTGAAAGTCAGTATTTTATTATTCTTACCCTACCCCTCCACTTCACACAGACTGAAACTGAGGGATTCGCTTCAGCGAGGGCAGTTCGCCTTCTCTGCTCACATCGACGGGGCTTGTTGCACCCTACTAATAAAGTCAGATAGTTGGTCTTTCCTTTCCTGTATGTTAGTAGCCCCAAGGGCCTTAGTTTGTTGAAGTTACTAAGCTAAGCACGATCCCTTAACTGGGCTCCTAGCTTGATAAGTGAGTTGTGAGTTGGTTTCCCTCTCCGAGTAGCGGCATACCCTTGTACAAAAAGAAGAAAGACCTTTTTATTTTAAAAGGAGTGGTCCTCCTACTCCAAGCTGAGTTAAGAAGTCCGGCATTCCTTCCGCAAGTCAGGACATTTCCCCCTTTATCCGGATCTGGCTTTCCTGGGTCACGTCTCAATAGAAGTAGTAGCATCACATCTTATTCTACAACCTCTTTAGTCAGAGAATCGGTTGCTAACCATAATAGGTAGCTTTTGTTCCTAGAGGAAAGAGTAGGGTGCCCTACTAATTGCGTAAGAGAAGAGAATAGGGCTTGCTCCAGTTCCTTATGCCCCAGATTCAGATCCAGATCGTGATCGAGACCTAGTTCCCACCGATGATCGTAAGCGTGATCCATCCATACATATCCTATAGTCACCACACCCGCAGCATCTCGCCCACCATATCCAGGCCCGGTAAAGGCAAGGGCATCACCCCACCCTGGCCAGGCCGAGAGAGATACGGCTAGCCGGCAGCTCAGCTCGCGTACTTCCTCGGGCAAGGTCTGGTCGAGGGGATCAAAGACTTGCATGGTCAACAAGCAAGCGTGGTCATAAGAAAAGCTTCGTCCATGGTTTTCGTCGGTATATGGAATAAGCTAGTAAGGTGGAGGATAGGTGGCTCGGTGCTCATGGTTTTCGCTCGGCTCACTCATAGGTTGTTATTCGGAGTCCGGATTTGAAGGATTTCGGTCCTTGATTTCGACGTCAAGTGAAAGAAGAACTCATTGGATGATTGTGCCAAGAAGTGGAACTCATTGGATTGTCATTGAGAGTTGTCATACCATAGTTCACCTGTGTTTGCTTGCTCTGCTGCTCAAGATCGAATCTTGTTGAACTTGCATCTTCTTCATCTTCGACATCTGCTTCAGTGGATGCTTCTGCTTTTGATGCTGAAGTTGATCCTTCCGCAGACCTTGACTATACCTTCCTTCACTTGACCACCAGCTGTTTATGTTCCAGCAGCAGGTGGCACGAACCGATTCAACAACATAGGATGCATATTCAAAGGAGGCGGGCAGGTTATTTTTGTGATTGTACGGACTCTTTGGTAATTCGAGATTTTAAAGGATTTCACTCTTAAATTGGTGATTTGTTCTTCGGTGAATTCCCATTCTTTCCTTGATTTCCCGAGTTGTCTCAAAAGCCTACTTATTCGCGTACTAGTTCTTACCAATCTCCCTCTCTAAGGAGGGAATGGGTTTGAGGGATTACCTTATTCTTGTTTGTAACTTGTTTTTGTAGTTCTTCTTCTTGTCCTAGGAAGCCTGTCTACCCTTCCTTCCTTTATCGAGTAGCTGGAGACTCCTGTGTGTAGAGCGCAGATCGTCTCTCTGGAAGCTCTAGAGCAAGCGAGAGTGCAGTTGGTTTCTTTCTAGAGAGCGGATGTTGATAGCCTGGTTGTAACCCTTCCGCCCAATGCTTCTGCCTTGTTGCTAGTAGGACTGCTCTTAGAGTAGCGTCCCCTCCTTAAATCTTGGTACTGAGCTAAGCGCAAGGTGTAGGTGCTCTCTAGAAGAGCATCACTAGAATGTCTGCTTCGAACCTTCTTTCAATCTCTTGCTATTGGTGAATCGACAGTCTTTCATTCTAGGGTCATTTTCAAATGTTGATGATGCGGCGTATTCCCAGTTTTGTGCGTCGAATGACCAGTATTGTTTGGTGAATCGGTAGTCTTTGTGCTCATTGCTAATTAGTACTGATTTGTGTAAGCTTGTTGCTGGGAAGTCATTCCCTTTGTATCTTCTTGGTAAAGGATCTCGGCTCTCTGGAATATTGGACTAGTGAGGGGCTTAGCCATGTGGCTAGCGCTGTGGACAAGCCTTTGCATGCGGACAGCAACACTTCTTCTAGGCGTAGGATCCGTTTCGCCAGGGTTTGTGTTGAAGTTAATGCCTCCCCTGGTCAAGGAATTGGATTTACAGGGCGAAAATGGAGATTGGCTGACTGTGATGGTTGAATATGATTGGGTCCCTCCTATGTGTAGCGCCTGGTTGGTCTTTGGTCACTCCTTGGCAGCCTGTCCTAAGTCTAAGAAGCAGGTGACCCCTAATCCACCTGAGGGTGGTAGCAAGGCTACCTCTAAGGGCGATTGATTAAAGTGAAGAAGGGGAAAGATGTTCTAGATAACAGAGTTTCCGATCTGCCTGTCTCTTCACAAGAGCCATCGAGTTGAATATTAGTGTTGCTGTCCGCTCTGAGAATTGCTCTCCTGAGAGCATTTCTGATCCTCCTTGTCGTCTAGACTGTTGGCAATGCCCCCCATCTCACAGCGTATTTGCCGAATCGGAAGTTAGACTTTCCGGGAAGGCTCTTTACCCATTTGCCATTGTCACTACTGGTACCTGACCCCGTGGGCCGGGTCTCATGTAATCCTCTTAAGTTTCATTACGTGGAGTCAGGGTTCCAAACCTATAAGTCTGTAGTTGACTCCTCATGGATAGAGTATGGCCCACTTCTGCCTTCCCAACAGTCCTTTCCCGACCTTAAGGAGAGGCCTATCGATGATCGAGCCTACAAGGGGTTATGTACAAAGAACGGTAAACCCTTATGTATCCGAAGACCTGCTCTTGCAGCAAGCATGCACCAATCAATAACCTTCACAATAAGACCACCTTACTATTGAGAGTTTTAGATTGCGTGAGGACCTAGGTCTGATCGTGTCACGGTAGTTGTACGCTATCAGTCATTGAGGAAGAATGTGTGCACCGTGGGATGGGCTTCTAGGCGCCTACCTTGTTACATTTTTCTGATCATGCATTTGGAGAGTTTTGTCTGGGTGTCAGAAGGTGTCAAAAGGAGATCCTGGTCCTATCTTGTTTGCTGCTATGCCAGGGAGAGTCGATACCGGGCCATCTTTCGTAGTTCTACCTGGACTGAGATGTACACATATTTTGACTTGAAGGTTAGTGCTAATGGAGCTTACTCTGGTCGTACGAATTTCCGTCTTGGTCTTTCCTGTCTATATGACGACTGGCTTTTTGTTGTCAGTGCTTGCTATCCACTGGGGCAGGCGCTCCTCGATTGGCTAGTGACTGGAGTCAGAAGAAAGAAGAACGACTTAGTCAGGTGAACCCCTTGTATTCGAAATCCTTCCTTTCTAACCAATCTCCGGATCAGGAAGCTAGGTAGAACGAACCAGTGTGCTCCGCAAATTTATCTTAGCTATTTTCTTTGATTTAAAATACCTTTGTTCAGTACTAATCCTAAGACCTACTTAGGACTCCCGGCTTATCTTTAGAGAAATCCCCCAcTGTAATACAAACGTCAGAATCCAAGTTCTAATGAGGGAAAGGTTATTCCCTATAATTAAAAAGATATTTAAGTGGTGGTTGTACAAGAATAGACAGAACTGAAACTGGCTGGCATTATTCCCTAGACGAATAGCATTAACCTCAGCGCAGAACTTCTCCTTTACTGGTGGGACAGAGCAATCTTTTTATGTTTTACTTTCGGATTCTATTCTCTCTTGTTTCTCGTGTGTTTGGCTGTGTTGCGTTTGAAAATGCGTTACATCCTACCTGTGAGAAGTGAGACGAAGCGCATCGGCATAAAACGCTCCTGAGAAGGGCCGCCCTGGAATAATAAATAAGGAGGATCGTTCGTTATTACGACTACCGGCACGTTCAATTTCTTGGTTATCCTACGGGGTGAATCCTTGGCCGGCAGCTGACATACTTGCCTATCCAACTAAATAAATCTTGGCACTTGAGGAGGTCAATCTTCGAAGTAGGAAGGTCTATAGAGAAAGTGACTCTATAGGTAGGTATCGGTGGGCCTTTCCAAACGAAGGACCCAGTCTCAAGCAACACCAACACTACCGGATCATGATACCGAATCAATTCCTGTAGGGATCGCAGAAATCTATCGCTCCCCGCTCCTCTACAATTCCACATTAAGATCTTCATTAAAAGACTTGGGACAAATTATTGCCGAACAGAATCGACTAACTAGCATTCTTAGCTGCCCCTTTTACGGCAGCTTCACCCGCAAAAGTCGTCGCAGCTTCATCATCACGAGTCAGAGAGGCGACCGAAACATCTTTTGGAAACCCGTCGGATTCACAAGCAGCTTCCGGAGTTTCACATACCATTTCTTCCGCATCTTCTGTGATGTAGGGTCACCGCCAATTTCCAACCTCTCAGGGGGTCGGCCAGTCGGAACATAGGACCGGTCTTGCGACCGATGGGCATCTTGGATTGTGTTGGATTTCAAAGAGCGGGGAAGAGATGGAGTAGTGGAAGATTGCCCAACCTTTAACCCTTTGCTCTTATTCTCTGTAGATCGTTTCAGAGTAGCCCTATCTAGGGGCGGAAATAAAATGACGTAAAATTTATTGGATTGAAGGGGGCTTCCACCCAATTGGGAAGGGAAGAAGATGGCTTTGAAGACGATGGAAGAACCTGTGAGCCAGACCCAACTTTTTCCTTAGATTGAGAGCGTCATTCAGCGAGAGACGCTGGACCCTTGTTCTTACTTAGCCTACGAGGGCTATCCTTTGCCACGTTTCCCACCCTCTTACCCTTAGATGTAGATGAAACCCCTGCGGAATGTAACTCTGCATTACGCGTGGCAGTGAAATGCATCGGCCCATTATTCTCTACCCTTTGTTGACACGGATCCCCCTCCAACCCAGGAGCTTCACTATTAGTGCTTTTCTCCATGGAGCCTTAATTATTTTCAGTTCCTCTGGGGGTACACAAATCCTCGGCCCTTGGCTCTCGTCACTCTCATCCTCCTCACCCTCCACTCCGTCTTCATGCCTTCTCTTGACCTTCTTTTTTTTTTGGTGATTGCCCTAGCTGCGTTGTACGCCCCCTGACCCCTTATTACACTCCCCCTAGCTTGGGACTAAGACCTTGGCGTTTGAATCCCTCCACAGTAGCCAAAGTAGAGAAAGCAGCACCAAAAGCAGCAGTTCATCTCGTTGTTTATTATGCTAATGAACCTTTTGATCCTCCAGCATCCGAGGCTATAGAAGCAGAGACAGAGGCATAGAAGGGGGTTTCACTTGATCCAGTACCTGTAAATGATCCACCGGTATAGGTAGTAGAGTCAAAGATGGGAGTATGGCAATTATCCTAGGGAAGTACCGCTCGCGGGTTATGTGGACTCAATTGCTTACCTTGAACCGGAGCTTATTGGATACCCGATTTGAAGTCCCTCAGCAAAGGCGACGTCGGTTGCCATTATTATATTCACTATTGATCATCGGCCTAAGCCCAGATTCTAGTATTCTCTGCAGAATGAGAAAGAGAACCAACCGAATCAAAGCACTCTTTATTTCTGGCATAGGCTAAGGTTTACGTAATCTGACTCCAGGCCTGAAAATTCCTGTTTGGGTTTACATGGATTTTTCGCGTACTCCCTTCTTTATGCCGACTGAAAGGAGCAATGTTGGCCTGATCTGAACATAGTTACGCTTTGCAACCCACTGTAACCAGTCTGGTACAGGAAGAGGTCATGTTTGTTGACGGGAGCGAGACTCGAGGACCCTTAACCCGCCGATCTCGATGTACTTGACTTCGAGGGCCTCGCTGGCTCTGTTTCTTGTTATCCTGTTGCATATGGATAGTTGCACAGTTTTGGTTTTCTTTGTCATGGAATTGAATGACTGATTTACATTCCATAGCGATGAAGCTCCCTAGGCCGTCCTTCTGGTGAAGCAGCCCACGCCTCTTACGACGCCATCGCGCAGGGGTACGACGGCGAGACCTTTTTGGTTTCAGACCAATCGAGGGTTCACTTGCTTTTCCATTCCTGTCTGATGGTTCAAGATCTGGCTACTCAAGTGCTAACTATCATAATAGATATCCTTACTTTAATTAATCTTTCGTGAGAAAGAAGAAAACAAAAGCCAGGGAGTTCATCTTGGTAGAGTGACCCAGGAAAGAGAGATAGGGAGAGGAGTGGCTGGCAGCTTCAGATAGGAGATAGGAGTCGCTTGGTTAGCAAGGGGAAAGTAGTTTCTTTAGTCTTTGTGAATTAGTAGTAGTAGTTTTGAGCCATGGTTCAAAAGAATGAATCTTTCCTGGCGGGACTGACTCGATTACAGACAAAATGAAAGTGAGGACGCCTAGCCCCCTATTGATTAGGGCGAGCGAGGATCAAATGAAAATGTCTCTAAGAGGGAAGGGACTGAAAGTTATTGGAAATTCGGAAAGGCAAGAGATCAGATTGGAGCTCAGAGTTATCCAGTACTGATGATGATGTGAACTCTCGGGAGCAACCAACTTAGCCCAGTATAGTTAGTAAGCAGAAAGAAAGGATTCCTAAAAAGCTCTTAAGTCAGTAGAAGCGGAGTTGAAACTCTAAAAGAAAAGGAAGGACGGGAAAAGCCTCAACAGGGAGAGAACTGCACTACGTATAAGAGAAGAGCACCACCTTCTGCCAATTAGTTCCCTATTATTCATTCCTAGAAGAATGATTCGTTCCTAGAAGAATGATTCGTTCCTAGAAGAATGATTTTCCCGGGGTTTATTCAAATATTAAACTATCTTCATATAAGAAGAAGGTGTTAAAGCGAAAGCGTGGACTCAATGAAAGATAGGAAGGCGAAAGCTAAAGCTCGACAAAAGGTAGCTTGCTTACTTTAGCTTGGTTCGGAAGAGGAAAGCGGCTGCGAAAGGTTGATCACTAAGAAGCCCTAAAGCAAAGCAAGAGCTCAAGAGAGTATTCTGCTCGGTATCCATATATGTTATGTACAAGATCTTCCCCCTATTGACTAAGGCAGTGTGCCCTAATCTAATCAATAAGGGTCTAAGCGAGGACAAAGACGGTCTGGAGATTCACTTACAAGTCAGGCTTGTGCTGCGACATCCGCAAAGGGGTCAAGGCATGCACCTCTGAGAGCACTCAATATGAAAGATAGATAGAAAGCGCTTGATTAAGGACTGGACTCGCCCCTATACTGATTAAGGCTGAGCTACCGAAGTAGGGAATTGCTTCTTCAAGTTAGGTTTTTATTACTTCTCCCGGTTATCTCCTCTTTGCATGAGGAAGACGAGCAATACCTTGACGGCTCACACAGAATAATAAGGAATTCTCTTTCCCAAGCCTACTCCTAGTATGGAGTACAGAGAAGGACTCAGACTAAAGCCTTTTTCGGTACATGGATTGAGGGCTTTTATCTAATACGGTAAGTTATTGGTTGGCTTATCTCTTGCTTATATCTTTAAGAACTTAAGAACAGTATTGTCTTCCAGTAATGGGTTAGAGGGATTAACTTCTTTCTACTTGGGGATGACCTGTAGCTTCCATTGCCGGAAAAGATCAGTGCTAAACTAGAGACGAGAGTAGCTGCCCCGGACACTGATAATACGGGAAACGTTAAGAGAAAGCTCTGCCATAAAACAAAGAGCTCTTAGGCCTTATTCTGCAGATCAAAGAGCGACGTAATTCCCCATTCATCCGAAGTAGTCTTTTAGTATAGAACAGAGGCATTCTGGGCCGACTACTACGACTACATGCGCATCTAGTGCAGTGGCTTGGAAGCAAGCTACCTTGACCATCTTCCGAAGTTCTAAATAATCTACTGATCAAATCAAAGGCTGTAAGGGCGGACTGCTCTACATTCAGCCACACCACAGTGACCCCCGAACTTCTTCTAGTTGCGGGACGAAATCCGACAGCCAATTGCTGGCTCTGAATAACCAGCCCAGCAAGAAGCTAAATTCTTCCATAACATAACGGGGCGGGGTTGCGCGCGAGCCGAGTGACGTAGGTGCACAAGAGTACTTCGCGCCACAACCATCTCTTTTTTATAGGTTCTACGGACCGATGCCTGCTGCTTCATCTGGGAGAAAAGAATCATAGATATGCCGGTCATTAGAAGGAAGAACCGCCATAAAAAGATTCCTCGTGTATCATCTGTAGCAAAACTATGAACGGGAGCTAGCAATCCGGACCGTATTGAAGAGGTTCCTGAGACACAGCATGGAAGAGTCACAATATTAAGAAGCGAGGTCCAAGAATGAAGAAGGGGTAGAATTACTGAATGAATACGAGCTGTGGCTAATACCCGAGGCATAAAAGAAGCATTTTCTACGGGATCCCGAAACCACCAGCCACCCCGACCTAATTCATGATGAGCCCACCAACTTCCTGGCAAGATGCCTACGGTTAAAAACCACCGACATGTCAAGATCCAAATTCGAATTGGTTCCTGGTCCTGGTCAGAGACCACTGTGTTCGCGCCGGCGGTCCAACAAAGAGGCGAAGTAGTGGTATCTTTCTTTCCATTACGAACGACAGGCTTCGCCTGCTCCCTCCCCGCGTCCACTAGCGCTCCTGTCCAGAGCGAAGAGAAGGCGAAAAAGCGCCGCCGAAGCAGCATAAGCAGGCTTCTATTGCTACGTAAGAATAGAGCAGGATAGCATTTTGCGCCCACATGTTTGAATTTGAGGGTAAAGAGCTCGCTTGTTATACGGGATCCGACGCATCCAGCAGAGCGAAACAGCGTTCCATTCTTTTCGGCGGCATCCTTCCGCATTGGCGGCGAGTGGAGTGCCGCAATCCCATTCATCATTTTTGATCTACATAAGCCAAAGCCCATAGCACTGGCGACGTCTCCGGCATAAATGCAAGGAGGATGTATAGCTGATATAGGATCTTGTGGAACAGGATTTGATTCTGCAAGCGGTTCGGTACGAACGAAGAAATTTCGAACAAAAGGATCGGAACTCGCTGATAGGAAAGGAGAGAAAAACAAAGCAATGCCAAGAGCTCCGTCAATCCGCTGTTCATCGATAGACGAAGCTCTCTCTTTATCATCTCGTGCCAGATGCAACAAAGGATGAGTCCTTTTTCCTTCTCGCGAACCACGGGAGCGCCTAGCGCCCAGAGGAGCAAAGCTCATTTTCCTTTCAGGGTAAAGCGGCGCATAAAAAAGGGCTGGCCCGTCAAAAGTCCGGTTCCTTCGCGAACGAAGTTCAGAATCAACAAGGGTTCGTAGAACGAAGGGAGTGTACAACTGGGGCGCAGCCCCACTTTTTTGTTCGTAACGAGGGAGAGGTAGAATGGAGTTCTTCACGAAGTTCAAGACAAAGGAATAAAAAAGAGTTTCTCTATGGCCTCCTCGTTTTGAGACATTATGGCTTTGGGGTCGACCCCGGTAACAAAGAAGAAATCCATAAAAACTTAGGATCCGACACCATGATAAAATACTACCCTCATGATTAGACCATGTCCCTGAGATTTGATAAAAGAAAGGTGCATTAGCAGTTAATACGTTGTAATTGGATAAGTTATTAGGAATATGACGGAACGAAAGACCAAGGAAAGAAAGAAGAATGCACCAAAATGCAGGTGCTGCACCAAACACTGGTGGTTGTTTCTTGTTGTAAGTGAATGCAACGAAAAGACCCGGAAATAACGAATAATGAAACAATTCATATATTGACATTTCGTGCTCATTTCAAAATTTCTGCTTTGTTATTCCCATCATCCGGTAACCACAGGATGATCCACAAGAAAGGTGGCAGGATTCGAACCTATGGCCGGCCCGCCCCTGACCTGCTGGGTTGGGTGGCCGGGTTAGCACCCCTCGTCGCCTCTGTACCCGAAACAGATGCGCTGCGCTACCCAGCGCGTAACCTTGTCTCCCCTACCCCTCTTCTGGTTGTGCCATTACCAATCGCGGGTAACCCCCGGTCCGGCCGCCCCTGACCTAATAAGAACGATTATCCTTATGACCAAACAAGGACCAGCTTACTTACTTCTCGAGCGAGAGTTCCACGATCCCGACCAGCAACTTGTTGGGAGTAGGGGCATCCAAGCTTGCCCAACCTAGTAAAGGGGCTTGGAAATAGAGGGTTTTCTGGGGGAGATACAGTTTCCAGGTTGGATTTTTTAGATTAAATAGGACTAGTTGGGTAGATAGAGGTGGTGAAATCTAACCTTTGCTTCGATGTTTAGCAGGGCGGGTCGCTTGAGTGTCAAAACCAAGCGGTGGTTGTTTTTCCTTGGCTTATCGAACCAGCGTATGCCCATTCCTCCTTTGATGACTCCCAGTAGAGAAAGCCTAAATTTGCCGGTAGATTGAAAGGAAGTTGGGGATGGACATAGATCCTTCCGCCTATCCGGAGTGTTGGAAAAATAAAGCAATGGTTTTTGTATTTATTATTTCCCGATCATTGGAAGCAATCTTCACTGGCACAAGGATTTCCTCACAGCAACTTTCACTACGATAGAACCCGACAATGAGTTTACGAAGGCTTCGAGTAGTGCGGGATAGGCTAATCACCAGACTGCTCTGGAATAGGTTAATCGCCGGAGACAAGAACGAGTGAATCTAGTTTCGAGAGCATGCCTTACTCTAATAGGGGGCGTAGACTTTCTAAGTGAAGGCAAGCGCAACTATCTATTTCATATCCTCCCTGTCAGCAAGGCAGGTCCGCTATAAAGTCTACCGGCCAGAAAGTCCTCAAGAACGAGAAAGCCGACCAAAAGACTATTCCATAACCGACTCTTGTTGTCGAATCGAGGGGGCTTGGCTTGTACCAGGCTCTAAAAGAGTTTTCTTCGAGCGAGCGGTCTTTCTATCTTTTTGGGTTGCATGCCCAAGGCAATGCTTTTTGTAGATTGAGATGGATTGATCTTCGCTATCGTGCCTCTTCCTTGTACCAGTTGATGCTGCGGCAGTGCCTAATATGAGTTTGCTCCTGCCCCAGACAGCTTCGAGGTTCCCATCGATCGATTACAGAGGTTTCAACCACTGAACTTGCTTATGCTCCCCTTTGATCGAGTGCTATTTCTATAAAAAATATTGAGTAGGAAAAACTGGAATTGGCTTTAATCGAGATTGCCTCGGCTTCTTAGGTACATGAGGAACCGGCCTAACATATTTTCAATCGAAATCCCAATCAAAGACAAGTTCTACCAAGGCCAGGATCTGAAAGAGAAGATTCACTTTCCGGAATTCCAAGTGACATGATTCCTTCAGAAGCTAAAGTTGAATGATCGAAGTCTCCTTCAGGTTCAGTCGAAGAGATCGAAGCGAAGTCATCAATTCAACCATTCGCATGGTCTCCCCTAAGACTGACCTCTTTTCCAAATGAACCGAACCTCGATACCACATTCATCAAAGAGATACGGCCATCTCTCTAGGTTGCACACCCCCTTTAGATCGTTCTATTCGTGCTTGAAAAACGACCCCATCGGTCCGCTATTTTTAATGGACATTCTTAGCCGTCCTCCGAGGGACCCCATAGATCAGATCGTGAACTCTTTCAGACCCTTAGTTTCACTTGGTTGGGGCAGAGTTTCAGCCTGCCTTCCACCGAATATAAAAAACCTTACAGCTGCCTAACCTGCTGACATCCCGGCGAAGAGAGTCATTATTTGTGTCACATCTTCGAATTCGAGAGAAGGCTTTCCTGTTATCTCTCAAATTATAGGCATTGAAGCGATCGAGCGAGAGAAAGAAAGAAAACTATTGCACACGCCCCTCATTCGCCCTTTACTAATATAATAGAAGGTAAGGTAAAAGCAGCTTAAGCCCTTCCGATCACCCGAGAAGCCCTCGATGAACCGCCTATAGTATTATATAGACTTTTATATAAATAAATTGGATTAAGTATGACTAATCTGAGGAAGAATCGTAGTTCCTGCACCTTGCGTGGCGTCTCCCAGTCCACCACGGCTTGCACGCACCTTCTCTTGATCCAACCAACTCATGCCGTCGCCAATCCAGTGCCCAAGGAACTAGACCTTATGCAAAGCACCTTTTTCACATAGAGCGGATTTTCCCTTATGATCTGGAATTGGTCATAGTCTGCCAAGAGGGCTTAAAAGCGCCTAAGGATTTTCTGCCATAGTCTTTCATTAAGTTACATAGTTGTTTTAACACTAGGAGTCTCTTTAGGCAGTCCCGTGAAAGAAGTTCCCCCTCAAGGGGAGTTTTTATTCTTTCATAAGAAAAGCCCCTTTATTAGTAAGGCGGTCCAGTCAAATTGAGTACCTTCACCCCCCTTGTCACTTAAAGGGTAAGAATGGGCATACTCCATTATGGGTGTAACGGAGAGAGGAACTCTCTTTCCAAAAGAGGGATTGGTAGTCAAAGTTTTCCCAAAAGATTAGGAAAAAAAAGAACTCCTGTTGAAGTCTTAGGTCTAGCACGTTGCACTCTTGAGCCCTCTGATCACTTGGTCAGTACCAATCCTAAGACCAAATGCTATCTCAAAAGAGTACATGCTGCTGCTCTAACCTCTAAACCCTGAAGAAGATTCCAGCCCTCCTCGGCGTGTATGATGCCCTGATGCTGTCATCCGATATCAGGACTGCGTTTGTCCAGGCGCTGCTGGATCCTGACAAATATCAAAGCCACTTCGCTGAGGTGAACATGAAGGGGCCTTGTATGCCCAGTATTCGGCTGCTGTCACCTTCACTAACGACGACCTCATGCTGAAAACAACTGAACACAATCGCCCCAACTATGTGATTGGGGAGATTGACAATCACAAGGTCAATCGCATCCTGTTAGACCCTGGTTCGTCGGTCAGCCTTCTGCCCCTGCGACCCCTCAAAGGGAACCAACCAAAGCAGAAGTTAAGGCCAAGATGTTCCCCGGCAGAAAGATCTAAGCCAGCCTCGAAACTACAGAGCCGGCCGGAATCATCAGCAATTCCCTCTTCAAAGAATGACGAAGGTTCAGAAGGGGAAGCTATTCTCGATGCAGCAAGCAACGCAGAATCATAAGAGGTTTTTATTCCTCGATGATACATCAAGTGACGCAGGGTCAAGTGTGCTCCACGTCGGAAGTGAATCTGATTCCGAAAGAGAAGCCGAGCTGACTTAGTCGTCCAAAGGCCCTAAGTGAGTAAGGTGACATACGAGAGGGAACTTCTAGAAATGGAATTCTTCCCCGAAAAGAGGTCCAGACGATGCGCACTCCTGATGGGCTCACAAAATCCATGGCAAAAAATGGAGGTATCGGTTGTGCAAGACCTGAAGACGTTTTATGTCCCATCCTAGTTGGCCGGGAGGCGTGGGACCTTGTTCTACCAGTCGACTGAGCAGCCCCTCTGGAGAGAAGACCAGATTCATAAGGAAGATCCTTACAAAGATGCCACCGAACCGGTGAAGACTCATTACTATTCACCGAAGGTTAAGGCTTTCTTAGAGAAGGCGGGATACAACTTCAGGCAGCTTTCATTTTTTTTAATATAATGGTAAGCCGGGTCAATCTGCTATTCAGTTAAAAAACCTTGAATTATGCTTTCTTAACTTCCGAATTGAAATTCGTATAAAAGTCGATGGATGCGGCGTGGTTACCATAGCTCATGCATTTATTTCAATCTCTGGAAAAGAGTTTTGGGGTTTCGGGTACTAAAAGAAAAAGGCTCTACTCTACCCAGCTTTTATCCCGTAGTTGCATTTCTCTCCCGGTTATTAAGTAATAAGCCCTATTTGATCTAGTAAGGGGAAGGGGTTTTTCTAAAGGTCACAAAGAAAGGTTCCTGGAATCTAATTTTGTTGGCTTAGCATTCGCATGCCACTCCCAATCCGACGAGAGAAAGGAAGAATTCTTGCACTAAATAGTATCCGTTTGTAAGGAGTGTATGAGCGACCCCTGCAAGTGCACTGAGAAGTAGTGCATTCATTCTCTCCCTTAGAGTCGGGGAGCATGAGGTGAGTCATAAGCCTGGACAATGAGAAGCACATGCCTTAGCTTATGGGTAAAATAAAGAGAGAAGTGTCCTTCTTCCCTTTTTGGCCACTAATGTGTGTGGTGCCCCTCTATTCACGTAATAGACTCTTGCTATTCTATTGGGTTGTTCATCCTTTTCACATGCATACAACTCGGTATAGAAATGCCAGGCTCAAAAGCATTCGAGCATATCTTTTTTTGAGTAGCTGCAAGTGAGCCCTTATTTTATTAGTATTAGTAAAATCGCTGTCTTGATCTAAATATAGGCCTTTAGGCTAAGATATCAACGGATAGTTCTTTCTTAATGGGATGAGGGGAATAAGTAGCTGATCAAGAGAGATGTGAGAAGCAGGCTGTACTGCAATCTAACTAAGTGGTGTGTGGGATCCGGCAAAAGAGGCGCGTTCTACTATACTATTGTATTGTACCAACCACCAGCGTCCATTACAGCACCTTCGCCCTACATACATAAGGGAATCGAGGTTTGGAACCCCTTTTCTATTCGAATGATAAAATCCGAGCATCCGCCGAATTGGTAAGGCAGACGTATCAATCCAATCCATACGATTCATTCATTAAGAAATTGACGGGTGTGAAGACCGGGCAAGGTTGTGCTATCTCCTTGTTCAGCCCTACAAAGTCAGCCCTCAAAGTCCTACCTTATTCTTCTCGGATTTCAAATTTCATGATTGCAAAGGAAAAACCTACTTAATGGATAGAAATGTGGTGATCGATCAAGTCTATGCTACGGGTAGATTTGTACATGAGAAGGAGACTGCGGGCCAGCCACTTTTGTCTAATATAAAACCACGCTTTCCCTCCCAATGCTCCTCTCGCTCAAAAAAAATTAGCATACTAAATACATATCCCAAGTGAGTTGGCTGAAAGACCCAGAAGTCTAGTCTAGAGGGGTTTTAGGATAGGAATAGACAGGATTCATTTCAGATCCCGTACAAATCTAATCTAATCTGATTCCTTTGAATTTCTTAATTTCCTATTTTCACACAAATTTCGCTCTTTCCTACGTTGCTTTCCGGGGCCCATCTAAGTGATGTGCGCGGTACAAAGGCCTATCAATCAGGTAAGCTCGGAACTCTTTTGATTCATCCTATCGGCTCTGCTCATCCCAAATAGATATGATATCTTCCAGATTTAGGAATCTATATGAAGCCCTTTTTTATTCCAGAATAGAATAGGAATGAGAGTCCAGTTACTCTGTTTCATCGAAAACAGAACCGTAATAATCTTATAGAATATCTGGAGTCGTATAAGTTAAGATTCATTCAATGAGCATCCTTTCTTTCATAGAAATTGGGGGCAATATATTCTCCTTGCGTAGGGGGGGCCAACCGATCCAACTTTCGGGCATCAAGATAGGTTTCAGGCGTGGATGAAATTCATAAGAGATTCCCGTTCTTGAAAATCTGCACTTTTTCAAAATCCAGAAAACAGACGGGATTCTAGGATTCGATTCCTCCCTTTGGCAAAGACTTATTTGCATACCTATTCCGGGTGATCCACACCATACTATATTCTCGTAAGATGATACACACTAGCTAACAATCCGCCTGGTGCTACATCATAGGCACACTGGGAACGTAGATAATTGTAACCATATACATATGAAATGAGAGCAATGGAGTACCAATTCTCGGGCTTTATCTGTCAAGTCAATCTTCCTTTGTAATCGAAGCCCAAAGATCTATGAACTAGCTCATGCTTGACTAGCCAAGCAGGCAGATGAACGACCAGCATTCCTTCACGTCCCACATTTTTATTTGTCTGAGTATTTCACATTTACGATGAAATTTATGAAGATTGACCCGCTGTTTCTTATTCCGCACAAAAACATCCTGCCTGATTCACTAATTCGTGGGAAGAGACTGAACTCTGGTATTTGAAAAATGCTTCAGAAGGTATCTTTGAAGTAGATGGCGATTGATAGAGTCATCCTTGATCGTAATTTCCAGTATGAGTACTGCGTCCAACATGATAGTTTTTATGGGTAGTAAAACTAAGAATTAAACTTCTAGTTCGACGGGAGCCATTCATTAACTGGTAACTGGTCTTTTCTTTCGGGATGAAAACAAGCGGCAGGAGGGTCTAAGAACACCTGGAAGCGGAAGTTTCTAAGCGGAAAAATCACCCGGTCCACAAGTCATTACCTGTTGGGCCTGGGGCTTCCCAGGTGACTGGTACTACCACGGAAATACCCAAGCTGTAACTTTACAACGAGAGGGCCTTTTGTCTTTTTACATGGGCTTCGCCCTGAGCGCTGGAGTTTTCTGTCTTTCTTACCTGCTTAGGAAAACTTCTATCTGTCGTCTACGAGGCTTCACACCCTAATTCATCTGCGCCGGATAGGGTTTTTATCTAAGCCTGTACCCGGGTCTTGATGAGCCTGCGTAGTATTAGGTAGTTGGTCAGGTAAAGGCTGACCAAGCCAATGATGCTTAGCTGGTCTTTTCGGGTTCTATCTTGTTTATTTGGTATGGCTCCTTCATCGTACAAAGATCCTCCTGCAACCCAACCCACATATAGCACACACTGGATTCTCGGCCATACCCTTGACCCATCTAAGTTGATTAGTTAGGAAAAACTCCTCTCTGCTTTTTTTTTAGTTTGCTATGGGGCATGTGAGCAACATAATCGCCTATTAAAGAGCCAGCACACCTCGTCAGCATATTTGTTTCGGGATTCCCAGTTTCTTATTCAGTTGACCTTACAGCTTCAGTGCTAGTAGTTCAGAATCCAGTTTACCTGAACGTGGTGACGAATCCATCCAAACCAAAAATAGGAAAATGGGGATAGGGGCGAATAGGAAACAAAAACTATAGTGGCTAGGTAGCATCATCTAGAAAGCGGCAACAAGGCGAGCAGTTGAATCCGTTTATTCAGCTTATCCAACACCTCGCTAGAAGCCTTCCCATATCGGATTGAGCTTTATTGAGTAGTTGCACGAAGGGGCACTGGAATGGTATGGGTGCCGTCCCAAAGAAAGCCCTATGAATCTCCATTCTGGCTCCAAGGTTGCCGCCTTCCTGTGCTTCGAGCTCTTGAAGTCATGCTTCAGGCTCACTAGTAGAGATCTGAGAATAGGGGCATCTCGGGATAGCCTAAACCTACCTGTCTATTCTATATAGAATATCTATTCTTAATTTATATAATATATAATAAAATAAAATATAGCAGACTGCTTTCACTGGCCTTATTAAACTACCAGCACAGGAAGGGAAGAAAGAAAGAGAGAAAGGCATACGGTAAGCACTTGAGTTCAAGCATGCCGATAGGGTGGTTCAAGTTCCGCGGCTAGGGGAGACTTACTGAGAAAGACGGTAAGCAGCAAGCATAATGAAGTATAGAACGTCATACGTTCAGACCTAAAGTGGTTAAGATAGGCGGCAAGCCAAGCTGTTCGGTGAGTTAGAAAGGTTTTAGGCTACACCGTTCAGTGAGTTAGAGAGAGTACTACTAGGTGGTAAGAAAGAGTTAGGCTGGCAACGGCCCCAAGAGCCGAGGTAGGTTGATTAGCCACTGGCAAGAGAAGCTTAGGCTATAGAAATGGGTGGGAGACCTTTAGATAGACCATAATACTAGGTGGTAAGGCTAGCAAGCAAGAGGTGGGGAAGCATAAGAAAACTACCCGGATTAGGCCTCTAGTATAGCCATTTGATTGATGGGGCTGAACCGAGTAAACAAAAGTCACGATTGAATAAGAAGTTCCCTGGTGTGATTTTGTTCATACCGGAGTGTTGGTTCAAGTCCAGCTCGTGACGGAGAGTAGCAATCTCTTTTTCTTAAAGCAAACTAGCTGACTAGGCCTTCAGTCAATATAGCAAGTTCAAGATGGGGAAACCAGTTGACTGTCTCTTGGTCAAGCGTACGATCCGAGCAAGGTACTTTCTTATTTATTTCTTCGCTTGGAGCAACCCTTTTTGGTTGCCATGGATTCATAAATGGGTAGACGCAACCTGTTTGTCTTTTGTACGCCCTGCCCTTATAGAAAATAGTAGTATTACGCTCTTCTTTCTGCCAGAGAGATCGACTTGAAAGATCCAACCCCCAAAGTGCTCATTGAGTTGAGTATCTCTTGAGATCCGGGTGCGCGAGTACAGGATATCCTAACATGTGAACACCTGTGAACGTCCTTATGTCATGCCAGAGGGGAAGACGGCTCTAAGCTTTTGCGATAGTCATCCCCATGGTGAGTTGCCGGCTCACACGGGTCCTTCACCCCCAAAATAATAACAATCGGTTCATGAGCTGGGCTTCAAGCTACAAGACCCAAACAATTCAGTCAGTGGGAAAGTCAGCATGCGAGGAAGATGTATAATAGGAATGATGGAACCGAGCAGAGAGAACCCGGGGCGGGCAGGAGGATACGCTATCGAAAGAACGCCTACCTAAGAATCGAACTAGAATGAAGAAGTAAGTAAAGAAGATAGGAGCTGGTGGTGCATTTCCCGCGGAAGCAATTGTAGCAGCTCCGGCACCCTGAACGGAGCAACTAAGTCAAACAAAGGCCCTCGGAAGAGCCTGAAGTAGAGAAACCTCAAAAGTAAGTTATCGACCTCTACCTTTACTCCTCTACTCTCGCATGGGAGATGAACCCAATTAGTCTGGGGTTCCAGTTGTCAGTTAGAAAAAAGAAGGGAAAAGACCTCTCATTGTGGTTTGACTTCTGAAGAGAAAGAGCCACTTTTTCTCCTCCAATTGTTCTGTTGGATGATAATTGGATTGAGGATGAAAATCGTCTAATTCGAAATATCAAAAAATGATGACTGAAAGCTCTAGCCGAGTAGCAGCTTCTTATGTGGAAAGGTACATATTCCGAAATCAAAGCCGTTCCCCAGGACCCGAGGTTGGAGCTTTTCCTAATGAGTGTCCCTCGGCCGCCCGATATGCGGGACAAACCTGAACCCGTCGATTTGCTCGAAGTTCTTTCCTGTTCAATTTCATAATAAAGACGCAAAGACGAAGACGCAGCTGCAAGATCTATCTTCTCGTTTTTGTCTTCTATTAACTTCCAGTCAAAAATAGGATAGGGCTAATAGGTAATCCTTATTTTCTTTTGCTTTTGGCTAAACTGCTGGCCGTAAAGCCCTCATTGGCTAAGCAAAATAAAGCAGGTAAAGTCTAGAGAACAATTGGAAATTGCGAGTCTTCTAATTCTCATTCAGAACCTAGTTGACTAGATGTTAAACAATCACCATGACTAAAACTAAGATCTCTACTTTTTTGCCATATATACTTTTAAGACTCAGTCACGCGGAGGGCAGACCAACCGCAAATCCTGAGTGGGTGAGGGACCGGCTTAGGGAACTCTTTGACTGCCGGGCCATTCTTGTTGCGAAGGAAAGCAATTCCGAAAGCGGCTACAACCTTCACGCGGGCATCCTTAACCGGGATGCCTCAAAAAACACAGCCCTGAAAAGAATAAGGCGGGTCTTCCCTGAATGGGAGGGGCGCACGTTGGATGTTCAATTCCATATAAATTAGGCGTCCATTTGTGGGTTCCTTTTCAAGCTGGACGGACAACCCCTTGTGTGGGGGGAATACTCCTCGGAATAAAGACTTTCGATTGCCGCCGGGGCTAGTCAAAAGAACAAAAAGGCTACGACTAGAACCCCAGCGGGGCAACTCCAAATCATGGAGGCGAATCCCCCCGAGCAACTCCAAATCATGGGGACGACTCCCCCTGAGAGAATCATAAGAAAGCTCGAAAGATGTAACCATTGGTACGAAATCTATGACGATCCGGTCTTAAGGAAGCTTGCCGTGAAGTCCTATGAGAACATTCGGAATCTATACGAGGATCTGCAGGCTCTTTCAAATTCGCGGGCGACGCTAGGAGAGCGCTTTCTTTCTTATTTACACAGACAGGGTCAACCAGCTGAATACGAGCTCGAAGAGCTCCCAGAGAGGTATCTAATGCTTGACTGGTAGGCTTCTTGCCTCTGCTTTCATCGGCTGCTACTACCCCGGACCTTCAGCGTCCCATTTTCCGCAAATACATTGATTTATTCATTGCGCACAATCGGACGCTAACCTTGAACTGACCCTTCAACTGACTAGGAGTGGCTCTACTGTTAAGGAGATAAACGGAATTAGAGTTACCGCTTTCATTTCGGAATGTGGGACGACAATAGAGGTTCCCGCTTTCAGAGTTTAGGTACAGGCCCATAGATAGGATTCCGGTTCATTTGATTCGCGCTTGATTACAAGAAGCTCAAAAGATAAGGCCAAGGAAACAGGCGAAACTCAACTATAAAGGGGAACAGTGGCCACTCGACCGACTATCATGAACGAAGTGAGGGAAGGAGTTCGGATTGGATCCCTTAGGAGAGAGACGGAAGGTATTAAGAAATGGAATCAGGTCTTTGACGATCCAGTATTAGCTAGCAAGTGTATGGACTCATACTTTGATGACTCCCTAGTGGCCAGGGAAGCGTTAGCTTCACCCTTGGAACGTATCATCTACTCTCTCTAGCTCTCGACTTGACTAGAACATTTCTTTAGCTGCCTAGTTGGGTCGGGCATCAAGAACCGGAATTGATATCACATATGCCCTTCTCTTTGGTCCATAGCTAGCAACTCACCGTACCAAGCGCGGCAGCCTCACCCCCTCGGGAACGGAATCCTACCCTTTTGATATGTCAGCCAAACCGCCCAGATGGGACGAGACTAGTCCGGTCAACAGATACTATATGATACCTCGTATTCAGTACTCTCAGTACTCCCAGACCAGGGCTAGTAACTTTGGATCCCCATAAGTACGACAATCTCTCCTTCACTCGGCAGGGCACGGGCATCCGCCTTAATAAAGTACGTTTCCGTTTTCAAGAAGATTGATTGAAGCAGGCAACGAAGGGGACGAAGTAGCAGCAGCTTTATACGATATTGGGCAGATTGCCAAGACCCCTTTTATAACGTAGTTGGGGATTCGGCCTGGTTCCATAGAGGGAAGAATGGCAGGGGCCCTGTCGTACGAAGGGGACTGAGAGTGCACTTTGCGAAGCTTCTTTTAGATAAAAAAGAAGCGGGATTGCGGAGCTGTGAAGCGGCAAAGCCGACTATAGATACACCCCACTTGCGCTTTTAGCTTAGGTTTCTTAGTTAGGAACTTGCCTTTTAGTTAGGCGCCTGGCCGAAGGTTGAAAGAATGATTCGGGGTCAGAGGAAGGGGGCAGCATTCAACCTTTCCTCTATCTATGATTGGGAATTCCTCCAGTGAGTAGAAGTCCCCGGAAAGGTAGATGGGATAAAGGATAAAGGTCTCACTCTGCCAAACCAAAGATTCGGGATTACCCTTTCATCGATTACCTATCCTATTTAGTTCCAGACGCAGCCTAAAAGGTAAGAAATGGATGGAAGAGAATCCGGATCAACCAAGTATCGTACGCCCAACCCAAAGAAGATAAATTTGTGATAGCTGAACTCACTGAACCCCTGAAGGAGATCTGTTTTAAAAAAATCGCTAAATGGGAACCATTCGGATATTTGGTTTAGCTGGCCGATCTTATCAACCCCGTCATAGGTGAGCCTCTATAAGGAGGTTCGGTTCCTTAGGTCTTTGTACAAGCCAATAGATGGAGTGCAGGTGGTCACGCTTCACTTACCTCGAAGAGCTTTTCAGCAAGACCTTTTCACCATATAGATTGAGGCTGAGGCCTCTTGTCAAAAGCCTAGTCTTGTTACACGCCTGGCGAGCGTTGCTCTTTATGGTCGGGCGAGCTAGCCTATTTATATTATATAGACTTCCATTCCGAACCTAACTTCGCTGGATTCTGAACTCATCCAGCTTGTAGATCCCCTTCGAACAACCCACTTTGACAACTTGAAGAATACAGCGATCCCTTAGAAGCGATTGAGCGTACAGATCAATTCGTCACTAGAGTCACCTCCAACGGTAATTTATCCCAACCATAAACTGAAGCCCTTCATTTTTATTGAAGGACAAAGCAGGTCCACTACCGCATCAGGAGCAATAGCACGGCATGAGAGAGACTTCCTGCAGCCCAAGTAAAAAAAAATATAAAAATTACCCGCTCAATCAGATAGGACGACCTACTCCTTAGTTGAACCAGACTTTGCCACTCACCTTCATCCGAATAAGGAAGAGAGAGGTACAATATAAGGAAAAAACTGGTACAAGGAGTCCAGCTGAACCACCCAGATCAGCTTCTTTCATCAAGCAACACAGCCTAGCCTAACCCGAGCCCGAGTTCGTATTGGTCAATTTCGGGTCAGCAGGCAAAGGGAGCACCCACGTTCTACTTGCATATAGAAGTCGATCGGCCATTCATATCACTATGGTTAGCTCCGACTCCTTCTTCACTTTACCCCTTATACGAGGCTTTATTTAAAAATTTAAAGCCGCTTGGCAAAGAAAAGAACTTAGAGCGGTTTCGAAGCGAGATTGTCAGGGCGGTACTCTGACTCCGCTTCCGAATTAACTAAAAAAAAAAAAGCTTCTACCAAGATATTTCACGCAGCAGAAGCAACCTTCACACCTTAACTAACTTAAGCAGCAATCAACGCAAGAGCGCGCCTGCTCCTAGGCTCGAGATTTCTTTTAAATTTTTATTTCCAACAAACAAGCAGAAGTCCCAAACTAACATAGTAACTGCTATTTACTCACCCCCTTTGGAGCTCAATTCCTTAATTGAATGTACTATTCAACCAAGTTCCCGAGGCTTATCCGGAGGAGAAAACGGTTCCTCATACCTTTCGTTTCACTTTCTACTTTAATTAATAGGTTTGTGGTACGGTACTCTTCCCATGTTAAACTGCCCTGCCTTTCTAAAGGCCTGGTACATGTACCTTTTTTTAAAAAAACCTATTCTCGACCCTCCTTCCTACTCCACCCACCGCTCTTCCTTTGAGGCAAAAGTCTATCTTATTCGACCAGAAGAGCCTTCTTCTTCATTTCACCTATGGACTTTTTCCACGTAGCAACTTCCATACTGCACGAAGTCTTCTTCGGGAATGGCTTACCTTAGAATTGAATTTAGTCCCGCGCGCTCCTGAAATGGGGGCTCTTTCCCGGGTCCTTTCGGTGCGAAGGATCAAACCCTACGCCCACTGCCCTTGTTCCAAGATCTCACTTCATTCACGTATCTGCATCTGCCTCCTTTGTTTCAGAGCGCGCTTAAAAAGCTCCTGTATTTTACATATCCATACGATTGAGTCCTTGGGTTTCCGAAATAGTGTAAAAAGAAGTGCTTCGAATCATTGCTATTTGACTCGGACCTGTTCTAAAAAAGTCGAGGTATTTCGAATTCTTTGTTGACACGGACAAAGTCAGGGAAAACCTCTGAAATTATTTCAATATTGGACCTTGGACATATAATAGTTCCGAATCGAATCTCTTTAGAAAGAAGATCTTTTGTCTCATGGTAGCCTGCTCCAGTCCCCTTACGAAACTTTCGTTATTGGGTTAGCCATACACTTCACATGTTTCTAGCGATTCACATGGCATCATCAAATGATACAAGTCTTGGATAAGAATCTACAACGCACTAGAACGCCCTTGTTGACGATCCTTTACTCCGACAGCATCTAGGGTTCCTCGAACAATGTGATATCTCACACCGGGTAAATCCTTAACCCTTCCCCCTCTTACTAAGACTACAGAATGTTCTTGTGAATTATGGCCAATACCAGGTATATAAGCAGTGATTTCAAATCCAGAGGTTAATCGTACTCTGGCAACTTTACGTAAGGCAGAGTTTGGTTTTTTGGGGGTGATAGTGGAAAAGTTGACAGATAAGTCACCCTTACTGCCACTCTACAGAACCGTACATGAGATTTTCACCTCATACGGCTCCTCGTTCAATTCTTTCGAAGTCATTGGATCCTTTTCCTCGTTCGAGAATCTCCTCCTTTCTTCCACTCCGTCCCGATAGGACCCATTTAGTCACGTTTTCATGTTCCAATTGAACACTTTCCATTTTTATTTTTGATTCTTCTCAAAGGAGAAGATTATTCTCTTTACCAAACATATGCGGCTCCAATCACGATCTTATAATAAGAACAAGAGATCTTTCTCGATCAATCCCTTTGCCCCTCATTCTTCGAGAATCAGAAAGATCCTTTTCAAGTTTGAATTTGTTCATTTGGAATCTGGGCTCTTCTACTTCATTTTTATTTACTTATTTTTTTTATTTTTATTTAATATTTTAAAATATTTTTCCCTCTCTTTTTTTATATCATTCCTTAAGTCCCATAGGTTTGATCCTGTAGATTTTGACTCATTTTCTCATTGAGCGAGGGGTACGAAATAAATCAGATTGATTTTTCGATCAAAAGTATTATGTGAAATCTTCGATTTTTTCTTCTTCCTCTATCCCTATCCCATAGGTACAGTGTTTGAATCAATAGAGAACCTTTTCTTCTGTATGAATCGATATTCTTATATTCCAATTCCTTCCCGATACCTCCCAAGGAAAATCTCGAATTGGATCCCAAATTGACGGGTTAGTGTGAGCTTATCCATGCGGTTATGCACTCTTCGAATAGGAATCCATTTTCTGAAAGATTCTGGCTTTCGTGCTTTGGTGGGTCTCCGAGATCCTTTCGATGACCTATGTTTGTTGAAGGGATATCTATATAATCCGATCGATTGCGTAAAGCCCGCGGTAGCAACGGAACCGGGGAAAGGATACAGAAAAGACAGTTCTTTTCTATTCTATTAGTCTTTTCTATTAGATTAGTATTAGTTAGTGATCCCGGCTTAGTGAGTCCTTTCTTCCGTGATGAACTGTTGGCATCAGTCCTACATTTTGTCTCTGTGGACCGAGGAGAAAGGGGGCTCGGCGGGAAGAGGATTGTACCATGAGAGAAGCAAGGAGGTCAACCTCTTTCAAATATACAACATGGATTCTGGCAATGCAATGTAGTTGGACTCTCATGTCGATCTGAATGAATCATCCTTTCCACGGAGGTAAATCTTTGCCTGTTAGGCAAGAGGATAGCAAGTTACAAATTCTGTCTCGGTAGGACATGTATTTCTATTACTATGAAATTCATAAATGAAGTAGGTGGGGTTACCATTATCCTTTTTGTAGTGACGCATCTTGTATATGTTCCTAAGAAAAGGAATTTGTCCATTTTTCGGGGTCTCAAAGGGGCGTGAAAACACATAAGAACTCTTGAATGGAAATGGAAAAGAGATGTAACTCCAGTTCCTTCGGAAATGGTAAGATCTTTGGCGCAAGAAGAGGGGGTTGATCCGTATCATCTTGACTTGGTTCTGCTTCCTCTATTTTTTTAAGAATACCGAGTCGGGTTCTTCTCCTACCTGTATCGAATAGAACATGCTGAGCCAAATCTTTTTCATGTAAAACCTGCTTGATTTAGATCGGGAAAATCGTGCGGTTTTATGAAACCATGTGCTATGGCTCGAATCCGTAGTCAATCCTATTTCCGATAGGGGCAGTTGACAATTGAATCCGATTTTTCCCATTATTTTCATATCCGTAATAGTGCGAAAAGAAGGCCCGGCTCCAAGTTGTTCAAGAATAGTGGCGTTGAGTTTCTCGACCCTTTGACTTAGGATTAGTCAGTTCTATTTCTCGATGGAGGCAGAGAAGGGATATAACTCAGCGGTAGAGTGTCACCTTGACGTGGTGGAAGTCATCAGTTCGAGCCTGATTATCCCTAAACCCAATGTGAGTTTTTCTATTTTGACTTGCTCCCCCGCCGTGATTGAATGAGAATGGATAAGAGGCTCGTGGGATTGACGTGAGGGGGCAGGGATGGCTATATTTCTGGGAGCGAACTCCGGGCGAATATGAAGCGCATGGATACAGGTTATGCCTTGGAATGAAAGACAATTCCGAATCCGCTTTGTCTACGAACAAGGAAGCTATAAGTAATGCAACTAGGAATCTCATGGAGAGTTCGATCCTGGCTCAGGATGAACGCTGGCGGCATGCTTAACACATGCAAGTCGGACGGGAAGTGGTGTTTCCAGTGGCGGACGGGTGAGTAACGCGTAAGAACCTGCCCTTGGGAGGGGAACAACAGCTGGAAACGGCTGCTAATACCCCGTAGGCTGAGGAGCAAAAGGAGGAATCCGCCCGAGGAGGGGCTCGCGTCTGATTAGCTAGTTGGTGAGGCAATAGCTTACCAAGGCGATGATCAGTAGCTGGTCCGAGAGGATGATCAGCCACACTGGGACTGAGACACGGCCCAGACTCCTACGGGAGGCAGCAGTGGGGAATTTTCCGCAATGGGCGAAAGCCTGACGGAGCAATGCCGCGTGGAGGTAGAAGGCCCACGGGTCGTGAACTTCTTTTCCCGGAGAAGAAGCAATGACGGGGGAATAAGCATCGGCTAACTCTGTGCCAGCAGCCGCGGTAATACAGAGGATGCAAGCGTTATCCGGAATGATTGGGCGTAAAGCGTCTGTAGGTGGCTTTTTAAGTCTGCCGTCAAATCCCAGGGCTCAACCCTGGACAGGCGGTGGAAACTACCAAGCTGGAGTACGGTAGGGGCAGAGGGAATTTCCGGTGGAGCGGTGAAATGCGTAGAGATCGGAAAGAACACCAACGGCGAAAGCACTCTGCTGGGCCGACACTGACACTGAGAGACGAAAGCTAGGGGAGCGAATGGGATTAGATACCCCAGTAGTCCTAGCCGTAAACGATGGATACTAGGCGCTGTGCGTATCGACCCGTGCAGTGCTGTAGCTAACGCGTTAAGTATCCCGCCTGGGGAGTACGTTCGCAAGAATGAAACTCAAAGGAATTGACGGGGGCCCGCACAAGCGGTGGAGCATGTGGTTTAATTCGATGCAAAGCGAAGAACCTTACCAGGGCTTGACATGCCGCGAATCCTCTTGAAAGAGAGGGGTGCCTTCGGGAACGCGGACACAGGTGGTGCATGGCTGTCGTCAGCTCGTGCCGTAAGGTGTTGGGTTAAGTCCCGCAACGAGCGCAACCCTCGTGTTTAGTTGCCATCGTTGAGTTTGGAACCCTGAACAGACTGCCGGTGATAAGCCGGAGGAAGGTGAGGATGACGTCAAGTCATCATGCCCCTTATGCCCTGGGCGACACACGTGCTACAATGGCCGGGACAAAGGGTCGCCGCGAGGGTGAGCTAACTCCAAAAACCCGTCCTCAGTTCGGATTGCAGGCTGCAACTCGCCTGCATGAAGCCGGAATCGCTAGTAATCGCCGGTCAGCCATACGGCGGTGAATTCGTTCCCGGGCCTTGTACACACCGCCCGTCACACTATGGGAGCTGGCCATGCCCGAAGTCGTTACCTTAACCGCAAGGAGGGGGATGCCGAAGGCAGGGCTAGTGACTGGAGTGAAGTCGTAACAAGGTAGCCGTACTGGAAGGTGCGGCTGGATCACCTCCTTTTCAGGGAGAGCTAATGCTTGTTGGGTATTTTGGTTTGACACTGCTTCACACCCCAAAAGAAGGGAGCTACGTCTGAGTTAAACTTGGAGATGGAAGTCTTCTTTCGTTTCTCGACGGTGAAGTAAGACCAAGCTCATGAGCTTATTATCCTAGGTCGTTGATAGGATCCCCCCTTTTACGTCCCCATGCCCCCCCCGTGTGGCGACATGGGGGCGAAAAAAGGAAAGAGAGGGATGGGGTTTCTCTCGCTTTTGGCATAGCGGGCCCCCAGTGGGAGGCTCGCACGACGGGCTATTAGCTCAGTGGTAGAGCGCGCCCCTGATAATTGCGTCGTTGTGCCTGGGCTGTGAGGGCTCTCAGCCACATGGATAGTTCAATGTGCTCATCAGCGCCTGACCCTGAGATGTGGATCATCCAAGGCACATTAGCATGGCGTACTCCTCCTGTTCGAACCGGGGTTTGAAACCAAACTCCTCCTCAGGAGGATAGATGGGGCGATTCAGGTGAGATCCAATGTAGATCCAACTTTCGATTCACTCGTGGGATCCGGGCGGTCCGGGGGGGGACCACCGCGGCTCCTCTCTTCTCGAGAATCCATACATCCCTTATCAGTGTATGGACAGCTATCTCTCGAGCACAGGTTTAGGTTCGGCCTCAATGGGAAAAAATGGAGCACCTAACAACGCATCTTCACAGACCAAGAACTACGAGATCACCCCTTTCATTCTGGGGTGACGGAGGGATCGTACCATTCGAGCCTTTTTTTTTTCATGCTTTTCCCGGAGGTCTGGAGAAAGCTGCAATCAATAGGATTTCGCTAATCCTCCCTTCCCGAAAGGAAGAGCGTGAAATTCTTTTTCCTTTCCGCAGGGACCAGGAGATTGGATCTAGCCGTAAGAAGAATGCTTGGTATAAATAACTCACTTCTTGGTCTTCGACCCCCTCAGTCACTACGAACGCCCCCGATTAGTGCAATGGGATGTGTCTATTTATCTATCTCTTGACTCGAAATCGAAATGGGAGCAGGTTTGAAAAAGGATCTTAGAGTGTCTAGGGTTGGGCCAGGAGGGTCTCTTAACGCCTTCTTTTTTATTCTCATCGGAGTTCTTTCACAAAGACTTGCCATGGTAAGGAAGAAGGAGGGAACAAGCACACTTGGAGAGCGCAGTACAACGGGGAGTTGTATGCTGCGTTCGGGAAGGATGAATCGCTCCCGAAAAGGAATCTATTGATTCTCTTCCAATTGGTTGGACCGTAGGTGCGATGATTTACTTCACGGGCGAGGTCTCTGGTTCAAGTCCAGGATGGCCCAGCTGCGCCAGGGAAAAGAATAGAAGAAGCATCTGACTCCTTCATGCATGCTCCACTTGGCTCGGGGGGATATAGCTCAGTTGGTAGAGCTCCGCTCTTGCAATTGGGTCGTTGCGATTACGGGTTGGATGTCTAATTGTCCAGGCGGTAATGATAGTATCTTGTACCTGAACCGGTGGCTCACTTTTTCTAAGTAATGGGGAAGAGGACCGAAACATGCCACTGAAAGACTCTACTGAGACAAAGATGGGCTGTCAAGAACGTAGAGGAGGTAGGATGGGCAGTTGGTCAGATCTAGTATGGATCGTACATGGACGGTAGTTGGAGTCGGCGGCTCTCCTAGGGTTCCCTCATCTGGGATCCATGGGGAAGAGGATCAAGTTGGCCCTTGCGAACAGCTTGATGCACTATCTCCCTTCAACCCTTTGAGCGAAATGCGGCAAAAGGAAGGAAAATCCATGGACCAACCCCATCATCTCCACCCCGTAGGAACTACGAGATCACCCCAAGGACGCCTTCGGCATCCAGGGGTCACGGACCGACCATAGAACCCTGCTCAATAAGTGGAACGCAACGCATTAGCTGTCCGCTCTCAGGTTGGGCAGTAAGGGTCGGAGAAGGGCAATCACTCATTCTTAAAACCAGCGTTCTTAAGACCAAAGAGTCGGGCGGAAAAGGGGGGAAAGCTCTCTGTTCCTGGTTCTCCTGTAGCTGGATCCTCCGGAACCATAAGAATCCTTAGTTAGAATGGGATTCCAACTCAGCACCCCTTGAGTGAGATTTTGAGAAGAGTTGCTCTTTGGAGAGCACAGTACGATGAAAGTTGTAAGCTGGGGGGGAGTTATTGTCTATCGTTGGCCTCTATGGTAGAATCAGTCGGGGGACCTGAGAGGCGGTGGTTTACCCTGCGGCGGATGTCAGCGGTTCGAGTCCGCTTATCTCCAACTCGTGAACTTAGCCGATACAAAGCTATATGATAGCACCCAATTTTTCAGATTTGGCGGTTCGATCTATGATTTCTCATTCATGGACGTTGATAAGATCCTTCCATTTAGCAGCACCTTAGGATGGCATAGCCTTAAAGTTAAGGACGAGGTTCAAACGAGGAAAGGCTTACGGTGGATACCTAGGCACCCAGAGACGAGGAAGGGCGTAGTAAGCGACGAAATGCTTCGGGGAGTTGAAAATAAGCATAGATCCGGAGATTCCCGAATAGGTCAACCTTTCGAACTGCTGCTGAATCCATGGGCAGACAAGAGACAACCTGGCGAACTGAAACATCTTAGTAGCCAGAGGAAAAGAAAGCAAAAGCGATTCCCGTAGTAGCGGCGAGCGAAATGGGAGCAGCCTAAACCGTGAAAACGGGGTTGTGGGAGAGCAATACAAGCGTCGTGCTGCTAGGCGAAGCGGTGGAGTGCTGCACCCTAGATGGCGAGAGTCCAGTAGCCGAAAGCATCACTAGCTTACGCTCTGACCCGAGTAGCATGGGACACGTGGAATCCCGTGTGAATCAGCAAGGACCACCTTGCAAGGCTAAATACTCCTGGGTGACCGATAGCGAAGTAGTACCGTGAGGGAAGGGTGAAAAGAACCCCCATCGGGGAGTGAAATAGAACATGAAACCGTAAGCTCCCAAGCAGTGGGAGGAGCCCGGGGCTCTGACCGCGTGCCTGTTGAAGAATGAGCCGGCGACTCATAGGCAGTGGCTTGGTTAAGGGAACCCACCGGAGCCGTAGCGAAAGCGAGTCTTCATAGGGCAATTGTCACTGCTTATGGACCCGAACCTGGGTGATCTATCCATGACCAGGATGAAGCTTGGGTGAAACTAAGTGGAGGTCCGAACCGACTGATGTTGAAGAATCAGCGGATGAGTTGTGGTTAGGGGTGAAATGCCACTCGAACCCAGAGCTAGCTGGTTCTCCCCGAAATGCGTTGAGGCGCAGCAGTTGACTGGACATCTAGGGGTAAAGCACTGTTTCGGTGCGGGCCGCGAGAGCGGTACCAAATCGAGGCAAACTCTGAATACTAGATATGACCTCAAAATAACAGGGGTCAAGGTCGGCCAGTGAGACGATGGGGGATAAGCTTCATCGTCGAGAGGGAAACAGCCCGGATCACCAGCTAAGGCCCCTAAATGACCGCTCAGTGATAAAGGAGGTAGGGGTGCAGAGACAGCCAGGAGGTTTGCCTAGAAGCAGCCACCCTTGAAAGAGTGCGTAATAGCTCACTGATCGAGCGCTCTTGCGCCGAAGATGAACGGGGCTAAGCGATCTGCCGAAGCTGTGGGATGTAAAAATACATCGGTAGGGGAGCGTTCCGCCTAGAGGGAAGCACCCGCGCGAGCGGTGGTGGACGAAGCGGAAGCGAGAATGTCGGCTTGAGTAACGCAAACATTGGTGAGAATCCAATGCCCCGAAAACCTAAGGGTTCCTCCGCAAGGTTCGTCCACGGAGGGTGAGTCAGGGCCTAAGATCAGGCCGAAAGGCGTAGTCGATGGACAACAGGTGAATATTCCTGTACTACCCCTTGTTGGTCCCGAGGGACGGAGGAGGCTAGGTTAGCCGAAAGATGGTTATCGGTTCAAGAACGTAAGGTGACCCTGCTTTTTCAGGGTAAGAAGGGGTAGAGAAAATGCCTCGAGCCAATGTTCGAGTACCAGGCGCTACGGCGCTGAAGTAACCCATGCCATACTCCCGCTCGAACGACCTTCAACAAAAGGGTACCTGTACCCGAAACCGACACAGGTGGGTAGGTAGAGAATACCTAGGGGCGCGAGACAACTCTCTCTAAGGAACTCGGCAAAATAGCCCCGTAACTTCGGGAGAAGGGGTGCCTCCTCACAAAGGGGGTCGCAGTGACCAGGCCCGGGCGACTGTTTACCAAAAACACAGGTCTCCGCAAAGTCGTAAGACCATGTATGGGGGCTGACGCCTGCCCAGTGCCGGAAGGTCAAGGAAGTTGGTGACCTGATGACAGGGGAGCCGGCGACCGAAGCCCCGGTGAACGGCGGCCGTAACTATAACGGTCCTAAGGTAGCGAAATTCCTTGTCGGGTAAGTTCCGACCCGCACGAAAGGCGTAACGATCTGGGCACTGTCTCGGAGAGAGGCTCGGTGAAATAGACATGTCTGTGAAGATGCGGACTACCTGCACCTGGACAGAAAGACCCTATGAAGCTTTACTGTTCCCTGGGATTGGCTTTGGGCCTTTCCTGCGCAGCTTAGGTGGAGGGCGAAGAAGGCCCCCTTCCGGGGGGGCCCGAGCCATCAGTGAGATACCACTCTGGAAGAGCTAGAATTCTAACCTTGTGTCAGGACCTACGGGCCAAGGGACAGTCTCAGGTAGACAGTTTCTATGGGGCGTAGGCCTCCCAAAAGGTAACGGAGGCGTGCAAAGGTTTCCTCGGGCCGGACGGAGATTGGCCCTCGAGTGCAAAGGCAGAAGGGAGCTTGACTGCAAGACCCACCCGTCGAGCAGGGACGAAAGTCGGCCTTAGTGATCCGACGGTGCCGAGTGGAAGGGCCGTCGCTCAACGGATAAAAGTTACTCTAGGGATAACAGGCTGATCTTCCCCAAGAGCTCACATCGACGGGAAGGTTTGGCACCTCGATGTCGGCTCTTCGCCACCTGGGGCTGTAGTATGTTCCAAGGGTTGGGCTGTTCGCCCATTAAAGCGGTACGTGAGCTGGGTTCAGAACGTCGTGAGACAGTTCGGTCCATATCCGGTGTGGGCGTTAGAGCATTGAGAGGACCTTTCCCTAGTACGAGAGGACCGGGAAGGACGCACCTCTGGTGTACCAGTTATCGTGCCCACGGTAAACGCTGGGTAGCCAAGTGCGGAGCGGATAACTGCTGAAAGCATCTAAGTAGTAAGCCCACCCCAAGATGAGTGCTCTCCTATTCCGACTTCCCCAGAGCCTCCGGTAGCACAGCCGAGACAGCGACAGGTTCTCTGCCCCTGCGGGGATGGAGCGACAGAAGTTTTGAGAATTCAAGAGAAGGTCACGGCGAGACTATTCCGTCCATGAAATCAAACTACTTTGTTGTAGATCCAGACTGAAAGACATGCATGCTCAAATTCAACGAAGAAGCTCTGAACATGGTGTCTCACGCCATCACTCACTTTCCTTCATAATTGAACAAAATAGTAAGCCTCAAAGCAATTCTTCGGATTGCCTTCATAGGTAAACTTATTTATCTATACCCAACCCACTGCCCATGCCCTTAGGACGCATGGTCTTAACCACCCACCACCCTCAATCACGAAAACTAGAAGAAATCACTCGTTAGATAGCAAAAAAGGTCAATAAAAGCTTCTTATGTGGCATTTGGCATTTGTCCATCAATCCCATTCTATGTCTATGCCATCTTATTTACTATGGATTCAACCTCTCGATGCTCTCCTTGTCCTTCCGGGATGTCGAAAGCTTCAGTCAACACAGTCCTTAGCCCACATCTATCTAATAAGAGTCCTTACCCCGCATTCATCAATATCAATAAAAGTAGCAGGCGTGAAGGTTTAGTATACTCACTTCTAGTTACCGCACAACGTCCTATCTTCATTCCCTTGGAACTATGTATTGCAGTTGGCAGATCACAGAAGGAAGTCAATAGCATACTAGAGTAGAGGGTAGGGGGGAAGGAACTGATTTAGCAATACAGCTAAACCACTAATTATCTATAATAGGTGCCTATCTCTTTTCTTTTGTTACAGAATTAAAGAGTAAGGCATGAAAGATCAGAGAAAAAGGAATCAGTCTTAGAAGTTCATAGACGGTTAAATGCAGTCCTCGGATAATAACTAGGAGAGACAGAACTAGGAAGTTCTAACTCTAGCAACAGGGAAAGAGAACTCCTAAGAGTAAGAGCAGCCCTTCGTGTAGGAAGGTGTAAGAGCGAAGCCACTCTTGCCCCTTCTTCCACTAGTCTTAGAGCTAGGAACTGGGAAAGAGTAACCGAGAAAAGGCATGAAGGGGCTTACTAATAAAGATAAGGCATGAATGAAGGAGGTTACTAAGGAATGAAGGAGCCTAGTCTATTTGAGGCGGGATGCCCAAGAATAGAAGTAGCCATATGCCGAAAATCGTCTTCTGTGATGTCAGGGAGAAATCGTCTGCTCACTTGCGACAAGAGGGCATTCTCTGCCATTGATTCTAGCACAACCGATTCGATGTCAAAGGACAAAGGAAAGGCGACAAAAGCTCTTATTCCAACAAGCCCAGAAAAGAAAGAGGAGAAATTGGCTTAATTCTTACCGATGATATTACCAGTTATTCCGACAACAGCTTATGATATCACCCTCGGGTCACTCCCTAAAGAGTGAAATCCATTCCTTTAGCATAGCAAGGCTACGTGGTCTTCTCTTCCCACAGCGGATTCTATACCAGTCTTCTATCCAACAGCGCTTACTCCGGTTACTCTCGTTGCGGTTATTGCATCAAGCACGGGTTACGAAAGCAAGGGCGTTAAGGCTTTCCCTCTCAGATGGGGCCTCAGGACTCTTTTATCGGTGGTACTAGAATATGCATGTAAGGAGCGCATTCACGAGCACTAGCTTTCCTGGCTTGGGGGAGTATTGAAGTAAGCTATCCCACTAATGCAATTCGATGCTTCCTGCGTCGAAGGAAAGTATGGTCAATCAGTCGAAGACTCCCTCAAAGCCCCTTCTCGAGACACTCTTTCTTAGTCCCTTTGCCTTCTCCTTTTCGATGCCATCTCTTATTTCCCCTTAGATGTAACTTCCTCTATCAAATCAAAGAGCGGCTATTCACCATCAGGAAAGACAGTAAGCCAAGGAAAAGAAGGAACTTCTAACCCTAAGGCTTATGGAATTGATGCTTTCAAGCGCGAGGCCCCTTTTTCAAAAGGAATTGATAGAGGTTGGATCAATAGCAATAGTTCAGATAGCCACGAATGGGATTGATGCATAGGCTGCAAGGAAGGCGCAATTAGGACCAATAGGCTTCGACGAATGCCTTCTCCTTCAAAGCATCTTCTCGAAAGAAAGTTTAGTCATCCAGTTCAATGATCCGAGGCAAGTAGGCGAAAAAGACGGGCTTCACTTTATTATGCAACTCTTTCTCCTCCTGTGATTCTTGTTCACTCGGAGTTTTGTCTTTCTGAAAGAGAAATGCCACCTATTCTTGCTAATGCCCTTAAAAAACCCTCTTTAGATTGATACCCTTTTTTCGTCATGAGCTGCCCGGAAGTGACGGAACTCTCTTCCCTTCGCCCCTTGAAAACAGACTCCATTCTGCCTGTACTTTAATTAAAGACGGATACTCTTTTGAGGCCTAAGGACTATGGTTCCACAGCCCGACTGCTAATGAAAGTCTTCCTAGACTAGCAGAGAGAGAGCGTTGGATTGGGTGCTTCTTGCTTTCAGGAAAGTGAGGCATATTTATATGTTCAAGTTATCCCATCGGTGTCCGCTCTGATCTTCCCTTCTACCTCCAGAACTCGGAGGTTCTCAGGCCTCGGACGTACTTTCCATTGGAGAGGAAGCGAGTTAGCAAGTTAAAGAATTAAAAATGAATGGAATCCAAGTTTTTCATTCTCATTGCCGGGTAGAGGAGCGAAAGTAAGCCTACAACTAGGCAGCCAATAGCTAGGACGGACAGTAGCAGTCAGACTTCCAACCGCAAGTTAACTTGAAGCAAGAACTCTTAGGCAAGGGGGGGCGTAGCCTCTTTCGAGATTCGAAGAATAGCGTATATAAAGAGTAGTCAGAGGCAATTCGCTAATATGGAGCTGTTTATATCGGCTTTCTTTCCTCTAGCATGAAGCGGGGGTCCAGTTGCTAAGCTTCTGTCCTGGAACTGCAGGAGTGATGGTGCACACGCGATCAAGAGTGCCATGGATCATGGCTACCTCTTTCTCGGGTGCCGAGTACATCCAGGGAGGGACTTCATCAATTCGTGGGGATAGATTAAGTTCCTGTGCTTCTGTCTTCTGTTCCGGGGTGACCCTAATAGTAAGAGGGGTCATCTTCCCTGTCATGGCTAAGACTTCCGCTTGAGATATTGCCCACTGGAGGACATCTTCTGGTGCTTCATCGTACTCGAATACTTCTTTCAGGTCTCTGGATGTCTGGCAGATCATCTCTTCTACTACCGGCGGCTTTGGGAATGCTTCCTTACCATCTTCGTCAGGGGTCAAAGCATGCTTCAGTGAACCTTCCTTTACCGTTGAAAACTGCAATGGGGCCAGATGCCTCCATCATTCTTCCTTCTAAGTCGGCTACCTTTTCCTGCTGCTTCATCTTGATCGCTTTTGCCTTCTCTTCCCAGGTTGCTTTATACCGCATACCATAGGTATCTCTCTTCTCCGTTATTTGTACTGGCTCTGGATCACCTTGCAGGGTTGCACCCAGTCCTGAATCAGGCTCAGAGTCCGTCTCGTAGGGCATTTTATTGAAGCTGAAGGTAGCTTGCTCTTTGATAAGAAAAGATACATAGGGAAATGAAGATGCTCTAATTCAGGCGAAATAAGGCAAAGGGTCGGCAGCATACACATAGGTGTAGGTGCTCCGCTCGCATCTGTCTCGGTCATCGGCTCGGCTGTTCAACCGGTCATCTGTCCACCAATCAGTAAATATCCCATTCCCTCCATCTCTTAGCTCCTCTGCCATCTGGAATCGGTCATCCGTCCAAAAATATGATTTCTGTAAATAGAGCTACTTCCCGGTGCGCCATATCTTTTAATAGTTCTCATCCCGTCCTTGAGTCTAGTCGTGAATCCCTAGCTTGTTCGATACCGATTCCGTTAAATATCGATATTTGAATGAAAGTATAGTGTCAAGTGTTCAGTCAAGGCTGTAACCGGGTTAAGGCAAGCAAGGGAAAGCAACTGAAGAAGACTTATCCAATTAGGCTTTCCAGTCCTGTTCCCTTTAACGGAACACTTTCTATATCGGCTTTCTTCAAAGAGCCATGCTGAGTAGAAATGTGCCTACCAAACGGTACTGATTTGCTGCTCGAATGTTGAATGAAATGAAATATCGAATGAGTCTGGCGAAGGACCCCATCTCCTTTCTTCTTCTAACTACGCTCAGGTGCGCCTACGGTCTTATGACCTAGTCGTCAAGAGAGTAGGGACAAAGAGGTCTTCCTCCTCCAAGCCACCACTCGAACTCGAGAGAGGACGGGTGATCCGGTTTTGAACAGAATACTCGAAACCTCTCCCATCTATCTTCTAGATGGGCCCTAGCTCTTGCAAGAACTCGATAACCAGCCCCCGCAAGCCGAAGAAGGGTAAAAAAGTCTTTTACATTGTACCGATTCTTGACCACGGAAAGACCCATTGTCGTTCGACACAATAGAAGAGCACGCATAGAAATCGGTGAGAGATCTATGGACGCGTCTGCTATCATGAAGCGTTTTGCAAACTCCAGAGCTCCCGACTCGGATACCAAAGATTTACTCTATGATATACTAACTTGGAGTTCGGTGAGAATGCTCTTGTATTCTGCCGCTACCCTGGTATCCCCGATGACAACATCATCACCGAGAATAGCATAGGCCTTGAATCTCTCAGCACCGGGATAAACCCGCTCCGCTGCCATCCACACTATCATATGATGTGATAATGTGAAGAGAGGCCAAGAGGAGTAGTAACCTAATGGTTGACCAACGATAAACAACGTATACCGTTCCTTCCGCACCACCGGAGGTGTAACCGTTATATTATATAGGCTAACCCCAGACAGGCGTGCACAATGGCAGACGCAACATACTGATCAAACAAACATTACAGCCATCATCTGGTAGATGACCACTTTAGGCCATCTATCCGTCGCCGATTTCAAATCAAAACTATATCTTTGAAACCCACGAGGGACTGCAAGGGTTTTGTTTGATTGTACGTACCGTCTTGTGGCAAACGTCGGAGAACCGACATTGCCCAATCATGATACGGCCTTAATAGGCGTTGCTGTACGTAGTTTCCGATGATAAACAACCTTCGTTTACCACCTCCCTCGATTGACGCCGCTACTCGACTATGGTAGACGTCTTCGAACTTCTCTGCCATGTCCTCCGGAAAGACTTGAGAGAGAAATCGATTGATCGTCTCCGACAGATCCATGTTTACTTGATCAAGGGGATAGCGGATACGCTCCTCAAACAGTAAACATGAAGGAATCAATCCCACAACACCTAACTCGCCCAATAAATGGCGAGCATATGATACAATTTCATACTTTAATGAGGTGAAGCAAGAAGATCTCTTCTTCTTTGCCTCAGTATAATACATAGATAGAGTTTTGATGTCGACTCCCTTTTCTCACTCTAAGAGCAGTGAAGTTGAATTCGAGTGAAAAGCAGTTAGCTCAGGTAGCTTGAACTATAACTCTTCCTCCCACTAAGGGAAGAGGACTCACTTCAAGAGCGAGGTTTTCAATCCAGGTATCTTTTCCCTCTTCTTGCCCGGGCTTGGCTTTCAGACTTGACACCTTTCTTGTCGGAGTGAACGGGGTTGCCTCGTTTCGGGGGTATCTTGTTGAATGGCCGTTGAATCGTATATAACTGATTGTCTAACTAAAGAGGTTGGGAAAGACCTCCATACCTACCGATCTGAGTACAGAAATGCTTGTGTAATAAAATGGGTCGTTCTTGTATATGTCCACTAATTCATATATCCCCAAGGAACTCTCATTAGAAGGAGCAGCATCATATCTGAGTCCATAACTTATTTTGTAATAGAATAGCCCTTTGACCCCAAAGAAAGAAGTTTGCTCTTCCATTTCTTAGTAGGAGTGCTCCTATGTTAGCAGGACATTTCGTGCAAGAACTAGGTTTGAGTTAGTGCACTAACTAGGTTGTTTTTTCTCCCCTAATGGCTCTATCTCTGAGGTAACCCGGACTAGTAGCAACCGATCCTAGTAAATAAGATATTGTTTCATAGAATTGGTTGTTCTTTCTCTCTCCTTTCTTCTAGAGGAATTGAGTCGTTCATTTCGGTCTAACTTCGTTACTGTACCCCGGTCTCACTCCGACAGCGTACTATCCTAGACCTCTGTCTATCCCTTGATAGAAATTCATAGTTAGGTTAGCCAGCCCGGTAACCCCGACAAGTGGGAGGCTCTTCACTTTCCCTATCATACGATTCTGCCAGACTATTCTATTTCATTCATTCTCCATTCAAAACCGTCTATTCCGGGAACCCATAATCTGACGATTCTTTCATATGATTTTTTTCGTGAATTCGACATCAGTGATCTACGACCATCCTTTCTTCTTTCCATTCCAAAAAGGAATGGTTGGTATGCGGTCCGTCCTTAGAAATACCCGTGGAATCCCCCTTTTGTGATTGTTCCAAAGCGTGCTTCCGTTTCTTGTTCTTCGAGCTCAACTGGTCATGCTTCTTTCTCAGTTGCGCGATTCCTAGCTGCTAGATCCTAGATCAGAGGATGTAGGTGAGTCTGATTGTTCTGACTTCTACTGTTGTAAGTTGCCTTAAGGCGCCTTCCAGTTCCAGCCCAATAGGGGAACTTTCCGGTGAGGAGGATCCCATTTAGAAGAAGGGCGTTAAGCACCTACGTATCCTTTCGCCGGGTCAAAGATCAGTCCAAGCTAGGATCAGCTCTCGGAAGTCAAACTTATCCTCTGCAGCTAGGTCAGTTCGGGCTACGACCCTTCGAGCAGGGCAGTTCATGAGCTGCTATCTCCGACCGAGGTTAGGTCTTCTTTTGCTCTGCTGCTGTTATTATTCCTCCAACCTGTACACAAGCCAAGGCTTCTCGAAGTCAAGTACATCAAAGGTAGGGGAAGAAAGGGTCATCTCAGGATGGACTCAATATCTATTATCTTGCCACTTCCCTTTCTCTAAATCTTTCGTTTCAAGCATCAAACGGAAAATATAAAATAGTCATAAGAGAGTAGACATATAAACAAGTAAACCCGGCCCAGGAAGAATGTACCGAAACATCATACATATGAGACTGAAAGCTTCGTCTACCCTGTCTCTTGTGAAAAATTCTGTATTGATCGACCTGTGTGACCCTAGCCAATCAATTCATTCAATCAACGAACTGGTCGGGATGATAACCAGAGACTTTTCCTGTTCTTGGAGCTCAATCACTAAGGCAGGCTGCTTTCCGAGTCTCCCCATTTCTGTATTTCAAAAAATGGGGATCCCTCCTATCCCCTGCTAGCTGGATAAGGTGGGTTGCTTTCTCATAGTCTCCATTTCGAGATGGTGGATCAGGCTAATCAGACTTGAGCTCTCTCGTCTGGAATGGAGGGACGTTTAAGAATTCCTTTGGTAGTAGGTATGGGGCACGCGGAGACAACTGAGGCAAGTAGCTAGTTGACTGTAGGTTTAGAGCACGCTAGGATAGATTCTAACTAATTCTCTCTCTCCGGTCTTGCTCTTCCTCTTGCTAGGCGAATGGGCTTTGGTGGATCCGATCCCCCAAGAAAGGTTTTCATTCCTGCTCTGGGGGTTGTCCTAGATCACTAGGAGAGATAAGAATGTATTAGCTGTTAGCTCTTCTTGCCTAGTAGCTAGGTTCCTATCCTAGTAGTTCTCTTTCTTCCATTGCATCTATCTATCAGACAATCTTATGCAGACAATTATGAGATTGTCTTCGAAGGTATTCTACCTGTCCTATCCTAGCTACTAACGAGAACAAGGCTGCTATTCCTGGCGACGTACTCGAGTGAGCCCTTTCTCTTCTAGCATTAATAGTGGTTCGACCTCTTGCTCTTATATTCCCCCTCATGTAGTAAGGAAAGGAATAGGTAGGTATTATGAGTCTTAGAGTCCTCCCTTCTATCTTCTTTCTTCCCGATAGCTAGGAAGCCAACTTCCAAGGCAGGTTTTTCTTCCTGTAGGAGGATGTCTCCCTTACTGTGCTTGTAGTTGAGTTGAGTAAGTCCTCCCAGCTTCTTCTATGCCCTAGTTCCTAAGGTTCTGATCATTCTCCGGTCTTTCCATAACCTTCCCTGTTCCTTCTCCTTTTTCGGGCGGGAGAACATAAACTATTCTAATCTTCTTCCGTATTGATCTTGATCGTCGCCCCTATAAATCCCTAGAAGAGTTTGACGGCCAATCAGGATCTACGTAGAAAGCGTAGAATAAGTCCCTTAAGGCGATCGGTAGTCTTTCCTGAAGCACTTTCTTTAAGCAATGCCTCCGCCTAATCTTTCCCTCCAGTCCAGTAAAGTCCAGCCAGCCGTATCAGAGCCTCTCAGAGATGTCTGTCCATTCTAAGTTGTTCTGGTCGCGGGCGGTTCAAGGCCTTCTATTCTAGCAGAAGCGTCCCTGCTCAGCGTAAGACTTAACCGAGACCTTCGAGTCAAACCTGCGGTTGAGCTCGAGCAGTCGGAACACAGACCTCAGTCAGGTTGCCCGGGGAATACCCCTATAGCTTCCATTTTCCTCGTGACATGTCGGAAGTCGGGAGGAGAGGTAACAAAAGCGGACTCTTCTAGCTTAGCTGCAAACTTTCTGCTCACTGAGTGAGAAGAGTCCCCTCCTTTCTTTGTTGACTCGAATCTTATTCATTTCTATCGTGAATGGAATCGAAATCATCGAGAAGTATGGGGTTACCTCCGGAGGTGCTTGTATCAAGAGATCAATCAAGACAGAAGAAAACTCAGACATCGGTATCGGGGTCACGGAGGAGAGAATCAGTTCCCGTTATAACGCACTGCCGACGCTTTTCCCCCACGGCGTGCTACCTTCGACTTTTTAGGGTAAGGAAAGTCCGAAGGCTAATCCGGCAACTCCCTGGCAGGCAAAGAAAGAAAGGCAGGTCGAAGAGCGGAGGATAGATAGAGATAAAGCTGAGGTAAGTAGTTAACTGAATATGGATGCTAGGGTAAGAGAGTAGGAGAGATGGAGGTTTGGCACAAATTGCGATTTTCTTTTTATTGAACTACTGAGCGCTAAACAGCATTTGGGAACTATAGTCTTTGTTTGTTTGACTGACCGACTCGAATCGATTGGTCACCGATAGAATATCCGGGGCTTATGGCAAAGCCCGCTTTCTTCGCCAAACAATATTTCCTTCTTCTTCTTTTCTTTTTCTAGGTTCTTCCTCGGTGTTAGGTCAGGTCTGCTCTTGCGCGGGTATTCCCAGTTCTTACTATTCCCGGGCTATTGAAAAGAGAAGCTAAACCAAACCATTAATTCTTAGTTCGAGTTGCTAGAGCTGATGTTCTTGCTAGTTCTGGTCAGCGTCTTTCCTCTGATGCGAGGGAAAGGTGAGTGAGAACTACGGCATATAGTAATTTGTCGGAGTGTGTTCATCAGTCTTCCTTCTCTGATAGGGCAATTATAGCCTATAAAAAGATTGAGTGTACCCCACCTCCGGTAGACCCCTTAGTTTGAAGTACGAGTGATTTTACTGCAGCTTTCAGGGCAGCTCTGTCAAAGGGAAGTCTAGTTCCTTAAAGGTCAAGGGCAGTTACATTAGCTAATTCTCAGTGTCACGGAAAAGCGCCCCGAGGGGTTCGATGCGATGTAACGGATCCTCCTGCTTGGTCTTACTATTACCAGCCAGTCCGAGAGTGAAAGGCGCTCCTTGGCAAAGGAGCTTACCAATGCCCCTCCTGCCGTTTCCAATTCATATATCGATTTTTTCTTTTGTCTGTCAATCGACGTTTCTTTTTATCCTTTCGAGAGACCTCAGCGAATTCAGAAGCCCCTCTTTCGTCTGGCCTCCTGCTGCTACGTCTCGGAGTCGGCCCCCCTATCACTTAAAGGCCTTATCGTACGAAGAAAGCTGACTTCTTTTCAATAGAAAGGAAGCAAAATAATGTTATAATCTAACAGAAGCCAGAAATCACACAGCATAGATGAATGGAACAATAAATGAAGAAAACCTGAACGGATAAAGAAGAATGCAACCCTTTTTTAAGCTCGTTTCAAGCCGGAAAACAGTAAATGAAGCTTACATCACCCCCCCTTTTTTTTATTTTTGCATTTTTAATATAAGAGCCTAAATCTAACACTACCCATCAATCATCCAACACAACCAACTATTCATAAAAGAGAAATTAATTACAGAAATCAGTGAATGAAATAAGACGGCGATAAAAAAAAATGAAATAAAAGACCTAGGAACAAGCAAGGAAGATTTTTAGCCCCAACGACAAACGAACCTACGCGCGGGGCATTTTCGGGGAGTAGCCCGCTTCCCATTACTCAATAGGGCAATTCCTCGCACATAATTAAGGGAGCCATTGAAAGGTGACTAAAACACCAGAAACGGCGACTACCCGAGCTAATGATAGAGGCAAGAACACTTTCCGGCCAAGTCCCATTAATTGATCATAACGATATCGTGGAAATGCTGCACGGACCCATATATATAGAAACAGAAAAAGAATCACCTTGATACTAAACCGGATCGAGCCCGGGATCTTCTTGAAAATGGGAAGATCTAGGATAGGCGGCCAACCTCCTGGAGAGAGCGATGTGCATGGACCAGGTGAGTAGGGATGCAGCTCCGTGGACCGCTCGTCGGGCCTGATAGGTGGTGGTATCACACCCTTCTCAAAGGAACCGTACGTGACACTCTCGCGTCATACGGCTCCGTCCCGGAATAAGGATCCCCCTTTCCTTTGACCAACGGGTCCTCAAACCAACCTGTCCTCCCTTTCTTGCTCGTTAGCGCTTTAGTTTTCAATAAGGACGTTTAGGCTTTACTAATAAGATAGAAAGGGCTTTTCTCGTTTAGTATTGCTTTGGCTTCGCCGTATCTTGCTGGCGCGGAAGCTACCGCAACTAAAAGAAAATGAATGAAGGAAGAAGGCATTAGCATTAGAAAGACTACAGAGGCATTCCGGGCCGACTACAATACAAGTCATGAGCGATAGCGAAGCCAAGCCGGATAGGCTTTTTTATGTCGAAAGCCCCAAAACTAGCTATCTTATAGCAGACAACTAACGCAAGCCTACTCAACTAATCTCATAAGTAAAGGCCTGTTCGCATCGCAACTAATAGAAAAAAACAACTACTAGACTAGACTAGTAGTTGAGTGCTCCTTGTTGTTCGGATCTTGACCGGGTCCGAGCTTCCCAAGCTCTATGCTGTTGGGGAACTCTGCAAGGGTCTTACCACCTTCTTGATTTACTATATTTGAGTCTTTGGAGTACTTTGGGATTATATTCCGCGCCGAGGATTTGTGCTTGTGGGCCGGGGTGAATATTGCAGACCAGCGGATCTGGTGGTCGACAATCGTTCGGACTTGGTAAAGGTTGTCGCGGCACCTGTAGTAGGACAGAGGACTTATCGCAATGCCCGCGGACCAATTTACGATGTCTCCGTCGCTGACGTTCGTCAAGCAGGCCACGTGGATTGGCCAGGGTCTTCTTCGGCTAATGATACCTCGATCCCGAAGCCTTCGGAGTATCTTTTTGATAGGCGCCTCTATTTGTATGGGGAATTCGCTGCTGATAGATCTCGCCCAGTGTCCCCCTCCTTCCCCCGCCGCCTTCCGACCCGCGGGAGTATACAATGACAACTTCCGGGCATGAGTGCCCGATCGTGAGACTGCCCGTTGAACGTCCGATGGCACCTTGCTCCGACCTGAGCTATGCAACAACGAGATCCCCCTTGATCCCTGCCGGATGTGCTTGACGGTCCCCCATAATACGCTCACTTGGGGACTTCTTACTCCAGCTGTTCCAAGAGTCTCCGCTAGTTGAACCGCGTCCAGTAGACTCCCTGTTCCGCTCATCCCCTTCGTCAGCTGTTTGATCGGGATACTATTCCCTAGGTTCCTAAACTTGGAATGGATGGCGGAGCGTAGGTGGCAAGCAGTTATATGGATACGGTGCTTTACCCGTAGACGCTTCTCCAGCTCTCGCAAGAATTGTATGGGAGTCGTCCTCGGAGGGACTTCCCGAATGATCGTACCGAGGAATTCTACCGTACTCCGTGCAGTTATTGTTGTTGATCCTGCAGAGCTTACCCAAAGGTTCAGGCCGGATTGTAGGAAGTGGGCGATACGTTTTTGTATTTCTATGAGAAGCTCTACGGCACCCACGATTCCCAGTAGTGAGTCGTCGGCATATCGCGCGTAACAAATCCTTATTAAGTAATGGGTTTTTAAGGGGGCCAGCTTACGGGCCAGGCGCCTCTCTGACCTGATAACTAGTATCGCCTCCCCGCCCAGCTCTATCAGCAGGCCCTTTCTTTTGCAATACTTAATAAAGTCTCTCATGGCCCAATTATTATTACAGCCTTCTCTACCATAGAATTCGGCCTTCGGGGTCAACCCAGCGGCTTCTATGAGGAAGGCGGCGCAAAGGAGGCTCGAGGGCTTGTTAAGGAAGGCGGCAAGGGCCGACGAAGGGGGGAAAACGAAAGGCGTTTTCTGGTCCCCCCTGAGCCGGGGGGTGCTTGTGGGGGGGGTGTGCCACGACGAAACAAGGGAATGAAAGGCCGCTTTGCGTTGGATGCTCTTTACCCTCCCCACAATGATGGCTCTGTTGTCTTGGGGAGCGTTGAAGCTTGCTTCTTCTCCAGAGTTTTCTTGGTCATCAATACGACCTGTCCTTAATAGAACCGATCTGATTCTCTGAACAATCGGAATTTCGTACTTCTGTCGGATCCTCCCTATCTCCTGATCGAGCTTGTGTAGGTAGATGTTGCCTGGTAGGGCCGATAGTAGTACACTGTGTGGAACGGAGTAAGGGCCCTTCTCACCTCCTACGAGTCGTCCGGCGGAAAAGACTTTCTGAATGGAGTAAAAGAACTTGGGATCGTCGATCTCTTCCTTAAAGATTGAGATGAGTCGATGTCGGTCGATGGTGTGAAAACACTTCCTGATGTCGAATTCCAAAAACCAGCGAGAGGTTCCCCACTCTTCTTTGATCCGTCTTAGGGCCGCGTGGCAGCCTCGACCCGAGCGGAAGTGCGATGTGTCTGGAAACTCGGGATCGTAAATGGATTCGAGTACCATTCTGATCGCCTCTTTCATGATCCTTTCTATAGGTAGAACTACTGTGAGCGATCTAAACTTCGACCCTTATTTCTTTCTTCATATTGTAAAGGGGAGCAAAGCCCCCTTTTTGCTCCCTCTATTGATAGATCAAGGGCCCTCCTGCCGTCGTTTCAGTGACTCATAGGGCTTCCCTCAGCTCAGTCTTTTTGGTTCTTGAGAATGGTCGCCACCTCTCCCAGGACCGGAATGATTCTCCCTGCCCGATGGGTCTACATCCATCCCTGAATGTCGTCGGGTACTGTTAACTTCCCCGCCATTCTTGTAACTGTCACCTGTAATCCGCGCAGGTGTGTCCGCACCCCCCTGAGTGGACGAGAAAGAAAGGATTTCTCGGAGCAACCCCCCAGGTTCCAGACCCAGGAGTCAACTTTCCCGTATGAGCATTCGGTACATGTATCAGTCCGTGGAAGAGTGAAAGGGTCACCACTACTGAGGATCTCCCCCCTAATCTTAGATAGGTCGTCTGAGGGTTCGCCGCGGTTCATTGCTGTGCTTACACACTAGGCTACCCTTCTCCGAAAGCTCCGCGGGACCACCTACCACTAGTCTTCGGCCGGAGGGGTTTATTGCACAAAAACGCCGGGACGCAGGCTCCCGAAGAGGGAAGCCCAACGAATGTCAGATGCAAAGCCCCGCACCTCATTAAGATCATATTGGCATACTCTCCCAAAAAAGAAAGAGCAGACCCCATTGAAGACGGGAGTGAGGTACAACAAGGCCATTTCTGTCCGCCGCCCTTCTCACGGAGCCGTACGTGGACGTTACCGCTCATACAGCTCCCAGCCAGCAAGCAGTTAGCCTTCCTCTACAAGGAATGGAAGTGTGGATGAATCGACATCAAATAGAGGAATTTTGTTTTTCTTTTCAGCAATAACATGATAAGAGCATCCCTTTCACAAAAACCTACAGACCCCCCTATCCTGCCACTTCAGCACCTTGTGATCTTTGAGAAGATCATTACGAGCCCTCTCCGTTAATGTTTTTGTAGATTTCGAAAATTCCATGGTGGATCAAGACGAGAATGAATCCGGGAATCCAGGACATACTCATCCTGGAGCTTCTGCTCTCCTCTGGGGAGGGGTTTTTTATAGAGAGAGAGGTGAGTCGAGGGTAGCCCCCCGCTTGACCGATTTCTCGGAGTCGGAGGAAGATCTCTCATCTGATGACCCTGAACAAGAAGGAGCTGCTCTCGATGTGAGATCAGCAGCAAAAGAAAGAAGAGGAATTGGATGCCCCAGAGCAGCAGCCCCCGGATAAGCCTTAAAAAAAAACACACACAACGGACCGGACACAAACAAAAGAAAGAAGAAAAGGGCCATGATCCTATGTTCGTTTTCGCCCTGCCCCGATGATGCACTCCTAGCCCGCGGAGCTACATACCGGAAAGACTCTCTCTATTTCTTTGAGAAGAGAATTGTTGGTTTGACCGACGGACTACGTGGGAAATACGAGATCTAGGCAAGCCGCTACATGTTCTCCCCTTGCCCTTGAACGATAGAAGAACTACTTATCTTCTCTTAGATAGCGGTCGATCGGTTCGCATCTATGGTCAATCAATAGGCCCGCGGATCTATTCTTCTATACGATAAATCGCCATCTCGTAGCACCACCACGACACCGATTCTCCGACAAAACCCCCGATTTCCCGACAGTTAGGTAGCCGATAGTAGTAGAAGCTCTAAGGCCGCTATTCCTGACAAGGAATAGAGTAAGGCCTTTACCGATCTGTTCTAGTCATCCGTTCTCCGAACGTTGTCTATATCAGAATAACCTAGCTCCAAGGATGCCTCTTCGAAGAATTTCTTTTTTTTCTTTTGTTTTTGTATTTTTGATTCGAATTAGGACTTCAGTTTTCCTCCGGTATGCTGCTCCATCATCTTCTATCCTGCGCCTAAGTAGTTGAAGGGGCCAAGTTGCATAATCGTTTTGGCTTTCTGATTATACTTCGCTTGCTTGCACGACCGCCACTCCACTCCTCTTTGCTTGAAAAATAAAATATTACTTCGCTACCTTTCTCTGAGCTCCTAGGCAACAGATCCTACTCCCTAAGAGGAGTCATTAAGAGGGAGGGATCCTTTTAAAGGAATTCGTGCTGATTGCCTAACTTCGGGTACTTTCAAGGCTCACACTACAACAAGAGTCCGAGCGACTAGGAACAGGCTTGAATACAGAAAGAGATTCGTACTCTTTGCGCTTATTTACCAATTTGCTTATTAACAAACAAACACAGCCATGTTCGCTTACCCCTTTGCCTACCAATGATACAGGAAGGCTTACCTCAGACCCGAAGCCCCTATAATTGCTTCCACTTGAAGAGACTGACTTGCGCCATAAGTACTAGACTTTGATAAAGGAATGGGGGGGGCGAAGATATTTAATACTTGAATGGTAATCGTAAAAAGATAATCAAACCCTGCTACCGGAAAGCGCCTATTACAGAAGAGGGACTCGATTAAAGGACTCATACAAGACTTATTCCAGACCTATCCCTTCGCATGCTTCTAAGGCTCGAACTCGTCACTAAGTACGAGTAAAGCAGGAGCTATTCCCGTTGTTGTTGTGCTTTCATGGGGAGAGTACACAGGAATCGTTCCAACCTCTTTCAATCGGTCGGTATCAAAGGATCGAAAGAGGTCTGGCTAATCAATTGGTCGAGAACGAGGTCCCACTGTACAAGCAGGAATCTTTCCCTTCCCCTTCGTTCTCCCCTTCCCGTTCATCTGGAAGGAAGAGGAAATCGACCCCCAGCAATTGGTCATCATTCCTGGCCGGCTGGTGCTTTTCCCTCCCTTTCACAAGCTTGGTTAGCAAAGTACGATTCTCATTGGCCACCAGCTCAGCCTCGATCTACGGGCATTCATCTCCATAGCCCTTTTTCTTTAGCAGTACAGGCCGGCTGGCCGAGGTCGAGTTCCTCCCTTATTGAGAATCTATATGGCTTTGTTCGTCTCTATTATTTTCTTTTTCAATAGCCAAAAACTTGAGTTTCAGGTCTGCGAGAGGTCAATGTACTAGGGCTCATGCCCAAATAGGGGCTTTCTTTTCTCTTGCATGCGCCTTCGTTCCTCATTCATTCAAATCAAAGGAAGCTTCATCGGGAAGGGATAGGGATGGCGCATTGGCTTGGTTGACGGCTGGCGAGCTTAGCTTAGAGAAAAGGTTACTTCTAGTTCCTTTCGGGTAGCGCGAGTGGAAAGCCCTACAAAGTCAGCCCTCAAAGTCTTTAAGTTAAGGAAGCCGAGTTGAACAGAAGATAGAGTTTCAGTTCCAGTGAAAGCCCCTACTCCCAACAAGTTGGGAAGTGAAGTTCAAGTGCCGAAGTCAAAGAGAAGTTTCTTATTTCTGTGGCCGCGGTTACAGTTGCAATAAGTACTTTAAAGCTCAACAAGGCTTTAAACGAAAGCCTTGCTAAAGCAGATCAGGAATCTAAAGTGTGAGCCATAGCACAGGGACTCTCGGTTGGTCGTAGAAATGAAACAGTTTTCGCTAGTGAAGCTTTAAGAGATAGGGCAAGTAGTCGTAGAAACTCCTTGCTTTGTTGCCGGCTTTCATAGTATATAAAAGAGGTCGCTTTCTGCTTTCCGCCTTCCACTTTGGTTGGACGGTAGTTTCGGGAGCCAGTAGCGATAACAGGTCGAGGGATATCAAAGAGAAGGTGCAGTTAGTCAAGCCTACAGTTCGAATACCGCGGTTAGTCAGTACGGCAAGTAGAAAGGCAAAGAAGTAAGCTAGGCGATTACCTTCTGTCATAGGAAGTAGGCACCAGTACCAGTTCCGGTAGTGGTTACAGTAAGACTGCTTTGAAAAGATAAAAAACTCCTTGCTTCATTCTTTTTTGTATAAGTTGGCTTAGAGAAATACAAAGACAGAAGGTAGGTCGGCTAGTCTGGTGCCGAAGTGCACTTGGGAAAAAAGAGAAGCTTGGCTTAGAGAAGAAATCCGTCTTTCTTCCGTCACGGTAAGCGGGTTCTTTCTAGGACTGATAGTTCAGTTCAAGCGTATCATAGATCAAACTCTTTCAAGCCTTTTATTTTAAGTTTAAGTCAAGCTTGTTGTAAGGCTAAAGCCCCTTTACTAGTAGAGGCAGAACGAAAAGTCGGAAAGCAGTCAGTCTTTTCGGTAAGTCAGTGTTGCAAGTCTTATGGTCCGAACAGAGTAAAGAGCCGGCACTCCCGGAAGCCTGTGGGGAATGGGGAAGGAAGACCAGACAGAGCTTGAGCCTGAGAGAAGGAACGAATATCGCTAAAACCGAGACTCCGAGACTCAGGTCAAGGAGATCAGATAGACGAAAAGTACTTTCCCTCGTATGGAGAACAAATCCTATCTCTTATCTCTCTAGTTCCGGAACTCTTGGTAAGCTAAGTTTCTTTGAAATATACCTTTCAAGAAAAGACCTTTCTTTTACGCCTTATTTGTTATGAAAGCGGAACCCGCTCGGAAACCAACTTGATCGATTTAGTGCTTGGATTAGGTCCGGGTAGAGAACAGGTAAGGGCGGTAGGCTTTTCACTTTAGCCGTTGTTATTAAAGGCCTTACTAGTTTAAAGCTTTTTGGATCCCCTCTTTCTTTCTAGTTAGGGAGGCCGTAGATGAAAGCCTCTTCAGTAAACTCTTTCCGCTTCCGCTTCTGAATCTGGATGGCGGCTTTGGTTGGAGAAGAGAGTGTTTCAGTTACGGTTTAGGGCTAGTGAGTTACTATACGTTCGTGAAGGCAGACAGGCGCTCGTAGACAGAAAACCGTTTTCGCAGAGCGACTTAGAAAAAACAAACCACTTCTTGTTTCGAAAAGCGCTGCGTACAGTTCTGGGGGTTGTAGAACAACTACTTCTTTGCCGTTCTTTTTCCGTTAGCCAGTATCGAGACTCTAAGACTCCTTGCGCTTAGCCCACCGCAGGTGCTTTGATAGAGAGTCACTTTCGGGTTGTAGGGCGCAAGGGGATCTTGAATCAATTCCCTCTTTGCCAGTAGCTAGTTTAGATATGGCAAGCGGTTCGAGTCAAGTGCCAGTTAAAGAACCAATTGTTGGCAAGAGTCACAAATATGAAGTAAACGACTTGGTCTCTTCTTTCTTCCTCTTACTACTCCTTGCCTCTTCTGGAAAGTGACTTTGACCAAATAGAGTATCCTTCCGTATAGGGGAAGGAAAGGCTCTCGCAGTAGTTGTTCTGTAAGGGCTTTCATTAGCGTGAGAAGGCGGTGAAAGGGTATTGAGCTAAGAATGCTTATACAGGGCAACTATAGGGCTTATAGAGAATGAGAGGGGCTCACTTGACAGAGTGCCGAGCATTGTTCGTCGTGCTAGTTCCGCTACTCCAGTTCCAGTGGTAAACGAAACCTTCTTTCTCTTGCTTTCGGGCCTACGTCTCTCTTTCAAGGGTTCCACTTTCTTTGGTAGCTTTGGGCAAGGCAGTACTGGTACTCAGTCGATCTTGCTCTAGCCGCTTTCGGCTTCAGGGAAGGTTGACTTTTCCTTTCCGTGAAGTTTTTGTTCCAGGCCCCCTTCTTAGTCAATGGACTGATAGTTGAAGGGACGGGATCATGATATCTGGCATACCAACAAACAACTTTTCACGAAAGCCCTCAAAAGAGGAGATGCGCTCAAATACAGAGAGGAATGGAGTAACTCAACTCCGAGAGAGGAACGTGGCTCTCTAACCGCTAGTTTCTTACTTCTCAGGTTCTTACGGGGAATCTCAAAACAAGGTTTCCATACAGATCTTTGGCCATAGAATTGGTTTACCCGTCTTGAGGCATCCCTTGCTCTGCTTGCTCCGCCTAAATATGTATCAATAGCAATGGCAAGATCAACTACTGAAGGGGTTGTGGCACCCGTTTGGCTTTGTTGGCATGACTCCAGGAATTGATCTGAAATAGTAGCCTGCTGACCAAAATGCCTATGATAAAAGAGGCACTAGCTAGTTTACTTGCCTACTTCTTAGAGCGAGGACGTAATCCCGGCTCTATCAGCAGAAGAGGAGATCCTTCGTCCAGGAGTCCATCTCTATCTCGGTCTGGGTAATAGTGATAGAGTACCTACTGAGTGGAGGGCTCTCAGCGAAGCTCGTTGTTTAGTAGTCTTTCTCGTCGGAATGGTTATGCGGTCGCAGTGACCTTAGCTTAGCGGGCCTACAAGAAAAAGAAATCCGTACCAACACATTAGTCCTTTTCGGATCCATTTCGTTATGATTCTTTCGAGGTTGCGGAAGAACCTGAAGTTGTATCTCTCGGCGTCTCTTACGAGAATGAGTTGATGGCTAGGCACCTATCGCCTTGTCTGTTTTGCATGCAATAATGGTGAATTCTACTTATTAACTCTAAAAAGTAAGCAATTAAACTTCCCCTCACCCTGATCGTAGGGACACGCAGGCGCTAACCGATCGACCGATCTGCATGTGTTAAGCACCCCGCATTTAATTTAAGAAAAGAGAGAAGCTAGCGTCCGATTCCATGCTTCCGTATGCATCGACATCGTCCGCGATTCGATAGCATACGGACGATGCCGCTGCACAAGTAATTGCTGTTGTCGCCTTGTCCGCCGTTCTCTTATCTGCTTGAATAAGCTCACTCTTGGTTAGCTATGAACAAGGAGTGAAGAATCGTTAAGGAAAGATTTGATTCCCCAGTCTCTCCTATATCCTATTGCTATTCTAGCTGGGATATTCTCTCTATGAAAGCATATAGGAATCAAAGGTAATATCGTATAAGTCTAGTCAACAATCATTCCTTTAGTTCCATTCGTTCGCTTTAAAGCACGAGCTGCGAGAAAGAGATAGATTATCGATCTTGTACTAATCGCCACTCTCGATTCAACTACAAGCCTGCTATTCACTCGATTGAAAGTCGGATCTTGCCTTCACTCCTAAAGAAAGGCTCTGGCAAGACCTCACCTCAGAGCATTCAAGCATTCGTTCAGAGTCTCTTAGAGGAAGGAAAACATTTTTTAAAGCTCTGACACTGCTACTTATCATCATAGCTACTGGTCGTTATTGCCTTGAGCCTGGATCGACTACTATCTACGTTAGCACCTAATTCAACTTCTTCACCAAGACTTGTGAACATCGCTTTTCGCCTTGCGCCTGGGCTTTTTTCAGACTCTTATAACTAGTGTCAAGGCCTTTTTCTTTGTCTGAAAATATCAAAATTATAAAAAAACTCTCTCTCCATTTTGTATGCTCCCAAACTTAAATACCTCAATCGTAGGTTTTGTTTTGCTGCTCAGATACATAGGCTATTAATAAGGTGCCGATTCGTCTCATAGTCATAGACAAGCTGCTTTGCAAATCGCCTTAGCTGCTGTTTGAGTGGTAAGGTAAGAAAGGCTATAACTCTTTCTTTGTCAAAGAGCAAGGGAAGATAAGTAGTTGTCTCAGGTAGTACGGTAGCTATAACAGGAAGGCAAGCAGTAGCGGATAGTTCAACCATAGGGAGCTCTCAGCTAGAATAGTCCATCTACATCGGGACAGTGATCGGAGGCCGATATTTCGGAGTGCGTTAGGCCCCCGCACGTGGGTTGAACAAAGAAGCGAAAGTGCTCAAACAAAAGCCTTAGTACGCTCTGACTGAAGGTCGCTCCTACCTTCTCTCGCTCGATCATCCCGGAGAGGAATCCTGAAATGTTGACCTCACTTTGAGAGGTACGCTGCATGAACGAACCCATGATCAATTCAAGCCTATTGAGAAAAGCAATTGTTGGTCTAAAACAGTCTTCGAGGGCATGTTTTGATAAATTTAGTAAAGTAGTTTCTGCATATGGACTGAAGCAAACTGAAGTTGAGCATTCATCAGTATTTGTTTGTCATACCCAAAGTGGGTCTATAATCCTTGCTGTGTATGTTGATGATATTGTGATTATAGGTAGTAACAGGACAGGAATTGTTGACCTGAAACAGTATTTGAGTAAACACTTTTATACCAAGGATCTTGGAAAGCTTCGGTACTTTTTGGGTATTGAAGTAGCAAGATCAAAGGCGGGAATATCACTTTCTCAAAGGAAGTATGTTACACACTAATTATATTAGAGGAGACTGGATTGTTGGGACTGCGGATACTCCTATGGATCCGAATGTTTCAGTAAGGATGATGGCCTGCTCTTTGATAATCCAGGGGGATATAGACGTTTGGTTGAAGAATATGCTGCAAGAACTTGGGATTAAGCATTCACAGCCTATGAATTTGGTGTGTGATAACCAGGCAGCTGTCCACATTGCATCTAATCCAGTATTTCATGAGAGAACGAAGCATATTGAAGTTGATTGTCCCTTCGTACGGGAGAAATGCAACATGTAATTCGAACAACACATGTGAAATCAATAGATCAGCTAGCTGATTTGTTTACCAAGCCATTGGGGGGGTTCAAGGGTTAGTTATATTTGTAACAAGCTGGGAACATATGATCTATATGCTCCAGCTTGAGGGGGAGTGTTAAAGGGTATAATTGTCAATGTATTTGTGTTATTATTTAATAGAAATACAAAATACATAAGAAGTCCGCCTTTGTGGCAAAGGCCTTGTCACGAGCTGGATTCGAACCTGCACTTTCCAGATACATGGGTCCGGGTTTCAACCTTTTTGATCGTGATTTTTGCCGCTTCGTCTTCGGCAGACTACATCCGGAGTCGACTTTCGTTTCGTCAACAACAATATAGCTATCTATTATAGCTTTAACGAAACCTGCATCATAGCGAAAAAAAGTTTATCCGCGATTTTTCCTTTCTTTGAGCCGATTCGTCGCTTCTTGTTAATACGCAGATAAACGCCGTGGGGGATATGGATTTAGCGTGATAGCCAGGATAATGGAAGCAGCAAAGACAGCCCCTGCCTGCATCCTTAGCTTCTTTTTGTTGATATCCAGAGGGTCGAACTCGGTGTCGATTCCCTGAAACAACTGTCTGGTCTCAGATTGGCTCCCCGCATTCACAAGGACTGGCTACCTGCAGGTGGTTGCTACATACCTTGTTGGCAAACGTATCCCTAACTACTTCAATAACTTTTTTGAGGTCGACGGCTGTTAGCACGTCTGGTTGCAACACCATCTGTTCTGGCGCTAAACACGCCCACACCCCGAACCCTATGATAGCGCAAAGTGCTAATACAAAAAGGCGTGTGTCGCGCATATAAGAATACAGTATAGCGTCAAAGTTTTTGACGACTCTGGCCTCTTTTCTTCTTTTGATTATAGTTGTTACGCTGGCAAGCCCCCTACCTAAGTTTTTATCTATCGATCTTATGCGCGACATTCCTCTTGTTTTGACGGTTCTCATGGGCAGCCACTTCTCCCCCAAGCGGTATAGTACCTTTGTGTGTTTTCCTATTTCATTTACCCCGATGTATCGCATTGCTTCCTTTATTCTTTCCTCGCAATCTCTCATGAATATTTTAGTTTGTTCATATTCAGATTGTTCCTTACATTTTTATCCCATGCGTCTCTTTCGAATGTATTTTGTACTGTAAATACCTTAGCCCTCCCTGCCTACTTCCTTACTAACTGAAAAAAATCCCTAAGCTCAGGTCACCTAGCTTAGAAACTAAACGAATAGGACTCATTACTGACTTGCTTGCCGAGCTTACCGAGTAACGAGCACACCGAGGAAGAGTTATTGATAGATAGACAGTTAGACAGAAAGTTTTTCAGGGGCGGTAGTTCGGTGGTTCGGATGCACTGAGCGACGGAAACAAAAAAAGAATAAAGCTACTCCAGATTTTCTAAAGGCCCCCTTAAGGGCTTCTAAGGCTTTGTAAGTAGGCAGGTCAGGTCCATTTAAAGTTTTTTTCCTCATCTTTCAGAGACTAACTCGTCTTGCTTGAAAGAAAGAAGACATGCTTCGACTTGCCCCATTGATTTATTTAGAGACAGAGACAAAGGTTAGTTGGCACTTCGCTTTTAGCGTTCCGATCGATTGCCTCACTTACTAGCAAAGACGACAGTCTTAAAAAAATTCCTAAATATTCCTATCCTCGATAGTTGAACCAACTCTCAATTCAACTGAATAGTCAGGCCCAGTTCGAGATTGAATCATTTACTGTGATTCAAAAAGAAAGAAGAAGACCAAAGCCCTCGCATAGTGAAAGTTGCCCAAATCGATGGGGTCTAAAAGTACCTAGTCGATAGGATTCCATTCCCAAAAAGGGTTACAGGCGGATAGGAACTGGATCTATTTGAATAGCTGCCGGACGTGCTTTTATGGAATCCGAGGATCATCTGCTCAGGACCGCCTTCTTGGAATAGCTGGAATGTTTATCTGAGCTAGCCAATATTTAGGAAAATAAGGCTGTTGGCCAAGCTTTGCGAAAAGTAAAAAGGCCAGGCCGATAGCCAAATCAGATATAATAAATGCACCCATAGCTTGGTGTGGTTTTTCTTTTATTCAATTACATGCTCCCCTGGATTATTAACCTCTCGTGCCTATCGGTGGATAGTCCCTTCGCTTCACTCATCTATTGACGTACTAAAATACAGAGACCTACCCCACCCACTACCCTTCCCTTTACGTACGTGAATTAGGCCCTAGCTCGGGATCGGGCAAAGAGGTTTTTTTTCCTATGCCTCGTATGTATTTACCATCGGAACTGTTTATTTGCCTTAGACCCAAATACTTTGGGGCTATTCTATTAACAATCAGAGGAATAACCAACCCCTTCTTACTTAGGAAAAGAGTTCAATTTCGATAACTCTGCTCTCTTATAGCTAGAAATGCTTTCGTCAAGGTAAGCTTTCAGAAGAGAGTCTCCAACTCCGTTCCTAGAACTTTGGGGGGATGAAGCCCGAAAAACTGTAGCTTCCACTTTCTTTTCATGATTTGAGTTTTTTCTATCAGAAGAGGGTATTTTGATCGTTGGGCCGAACAACTTAAAGTTATGCTTTCGTTGACCTAATTGCTAGAGTACTTGTTGGTTCGCGTTCAGTGAACCGATCCAGCCTTTGTTTGTGTTTGAGCCGGTGGGTTGTGATTGAGCTTAGCTTGGCAGATCTCGCACTGTAATGCAAGTGCTTATTTACGAAAGATAGATTGTTGGTATGGCTGCTGCTACCAAAAGCACACTAAGTTAGTCACAGGTAGAAACCTTTGAGCTCTACTAGCTCTCCGACTCTATAAACTTAACTTGGCTTTCCCGCCGCCCCTTTACCCCATCTTTTTTGCTTGCTATGAGCGTTACTGCTGCTCAAAACGGTCTTTCTTTGCCGGTTGCCGAAGGCTTAAAACCGACAGAATGACCCGGTAACGTTGCACTCCATTGGCGGATTTAGCAGCAGTAGCATCAGTGGCTTGGCTTTTCGGGGTGGACCCTTTCACTCTACCCTATGTTATTCTATACGCCATCGATGGAAGCCTCCCATGCCCTGTTCAGTACTTTCTTCATTATCCACTGATGAACCCTTTGATCGAACCTTCCCTTCCTGAAGTGGTGGGGATTGTCTTCCAGACATAGATATAGGAAGGGGCTCGACCCCCACCCAGCTCGAAGAAGTAGCTCTTTCTAGTTATCGTAGGAGAGACCGCAAAAAGTAGGGATTAGTTGGAACAGCTGCCGCGGCTTGAATTTGAGTGGATGCCCAAATTGAGGAGTCATTCCCGCTGCTAGGAGATGCCAAATGCGCCTGCCCAGTCTCATCTCGAAGACAGAGACCTGTTTTGGAAAGGAAGCCCTACCCGCTCCAGTCCCTCATCCCATCTCCGAAGAAAGGGCCAATACCAGCAAGAACTGGACTGCCTAGCTGATAGGTTAGCTCGCTCCATCAGGTATCGGATATCTGTCTCAGCTATAGGAAATAGCATCGGTGAGGAGGGGGAAGATACTGCAAGGATTCTGAAGACGAAGAAGCTTGCATGTCTATCGGAGAGATTAGTTTGACCCGCTATTGGAGGCCGGTCGTAAAGCTGGTTCGCCGGCAACGGCAGCTCGTGGGTCTGTGTTAAACGATGGAGGCCCGTGTAAACTTAGATCTAACGATCTTCCTGGTCCTTCGGGTTGAGGAAGCTATCCTAGTTGCGACCCCGGTTGAAACCCAAGGCCTTGCCCTCTCTGAGGGACTCGAGCTTATCGATCTTGGGTCTAACCAAGCTGCGCCTTCTGTTCAAGCGAACAACTTCAAATTCTGGTGGAGACAGGCCTTAATCTTGAATCTAAATCTAGTGGAAGGTTTCCAAATAAAATAGGGTTTGCTATTGGATGAACATTGTTATTATTATTTAATGCGCAGGGAACGATTTTCGACCGATCAGCTTATTTAATTTCCTGGAAGGATCATTTCCAAAATCATGGTCAACCAAATCCAATGAGGCCAATCCCGCAGAGACCTGGCTCGCTTAAGAAGGAATACAAATCCCTTTAGTTATACCTTTGCTTACGGAGAGAATAGACCGGTTGAGTTTGTTATTAGGTGCCTACTCCCTCGTCAATAGTGTAAGCACTCTGGACTGACCTCGTTGATAGAAAAGAAAGGGAGATAAAATCGACTAGAAGGACATGCTTTTGGAAAAAACTGGAATTTCTTCCCTAGTGTCGTCCAAGCTCACTATCCCTTAAGTTGCTTTGGGTAAGTGTATCACTGCTCTTTGTTGAATCCTTCTGAGCTAAGCGAAATACCTCCTAACACTCTTGTAAATGGGAATGGGTTAGGATGATTATATTAACACATGCAATTCGAAGCCGGACTAGTTCGACTTAAGCCATTCCGTATCCGCTTGTTTTCGGGGCGAATCTACAAAGGTCAGAAAGAGAAGAGAAAGGACGACTCTATCTCTTTATCTCTATCTCTTAGTTAGCCAGGATTTAAACCTCTCTCCAGAAAGCAAGCAAGCTGAGCAGTTCTCACTCTGTCCGGTGAAAAATAAAGCTTAAAGAATGCCGTAAAGTGATCACAGAAACTTCATACATACCGATTCGCCACGTGAAAGCTACTAGTCGAACTAGAGCCTTATTATCGTTCCTGACCCCTAGCCAATAGGACACTTACTCTATCTATTGAGTTGAGTTGTCTCCCCTCGGGGGTCAAGGTAGAGTGATTAGAGCTTACTTCTTCTTAAAGGGATCCATGTCATTTCACTGAAGACCAAAGACCGCTTATTCTTCTTTTTCACACGAACAGGGTTCAAAGGAGAACGGCTCTTGTTTGGTTCTATCTTAAAAGAAGAAGATTCCACGTGCTAGCCGAAAGGCCGCTTAGGATTCTGCGTTCACTCGGTTCTCTAAATAAAGGGAGAGAAGTCGCGCGAGGTCGAGGGGAGGAAGAGAAAAAGAAGCAGCTATTTCACCGTCCGTAATAACCACAGTTTTCGGGTTATCGGGCATAAGCGTAGCAGATCTTCTTTAAGAAGAAACTCCTTGCCACTGTCGGCATTACCTATGTTGAAGGAATAAACAGTCTGATCTTTTCCAAGGCAAAGAAGCCTTTTTTGCTAATTCTTTAATTCATTTCTTATCAAGTAGGAATTGAACCTACGACCAGTCAGTTAATCATTGACTGCTCTACCACTGAGCTATTGAGACGGGCTTTTTTAAGAATTGGTTTGCTAAATCGACGCACAATCTTATGGGGCGATTCCCATTCTTGTGAAGTGGAAAGGGCAGAGTTCCGTATTTACTTAGATAAGATAAGGTGGGAGAATTAAACTAAGTAGTAAGTACGGTTTGCTCGGGTGGAGTTAAAGCGAAAGCACAGAAAGAAGGATCTCAAGAGAGTCCTTTTGTGGCCCACCATTTGTTAAACCCCCTTTTCTCGGGCGATAGGGATTGCCTTTTTAGACTCCGAGGCTCGAGTTTTTGGTCGTAATTCTTACAGGGTGGAGGTCCCCTGGCGTAGTACAGAAAGAAAGTGGAAGAAAGTCTCATTTAGTCTCTTGGGGGTCTATTATACCTACTGTCATCTAATAGCAAAAACCTATTAGCCTTTAGATACAATTCGCGCCCGGTATTATCGGTATCTTTGAGCGCTTCGATGACCCAAACGAGATCTTCTCGTGTGACATCAGTTCTTCCGCTCCTTTCGAAGGCTAGATGCTGCACGATATCTAACCAGATAGAATTTTCTCTAACAATAGTCGCCTGAGCGAAATATGAAGAAAGTATGAAAGCACCTTTTTGTCTTAATTGGTTTGGTGTATCGGTCGGATACACCTCAACTTTAATTAAATCTTCTGGTCTAATTTCTTTCGTTTCTTCGTCGGCCCTTTTTTTTTCCATAAACCAACCAATTTTTTAAAAAACGGGAAAAAGCCTTTCTGACTTCCGATTCCGAGCCGGGAGAACCCTCAGATGGAACCATTTGGTTCCCGAAAGTCGGGCTCTCCGAATCCAAAAAGTCATATAGTGCCAACCAAAAGAAATCAAATGACATCAAAAACCTGAGGTAACAAAAATGAATAATCAAGCGGAAGCTCCTCTTAAGGAGCAAGAAATAGATGGAAACGATGACTGCCGAAATCGGATTTCCTTTTCGTGAAGTTTTTGTTCCAGGCCCCCTTCTTAGTCAATGGACTGATAGTTGAAGGGACGGGATCATGACTTTGACTTCTAGGTAAACCTGTAAGTGAAGGAAGGAACGGCTGTAAGTTAAGATTTCAGTGGAGTTGAACCTGCACCCGAACCAGAGAAGGAACCGAAGAAAGCCAGTAGTTCAGTTTCGGTACTCAAGTTCCAGCGCTCTACGAAAGAGGTAGGTTCGTCAGTTTAGCCCCTTAAGGCTTAGGGAGGGCAGCTTTGCTTATAGGTTTTGCTTAGAGAAGAAATCCCCTCCGTTTTCCGGAAAAGACAGATGTCGGTTTCTTGGGAAGTCGCAGAACAGTTCCAGGGCAATTGGCTTAGAGAAAATTTCCTTTCTTGCTTGGGCGCTTCAGCTCTTGGGAGATCCGGAAAAAAAGAAAGATACCCGTCAAGCTCTTTCAAGCTTTGGAGTCTAATACTCCCGTTGTAGGCACTCGGCAGTAAAGTCAGTTCTTTTTGTATTAGCGGTACGAGAGAGCGGTGGTCGCATATTTAGTCCGAAGGACCCTTCAAACAAAGAGGGGCTCGCTCTTTCATCAATTTAGTCCAGAGTCAGAGTTCGCAGAGAAAAAAAAAACCTTCGGACCTGGTCAAGCGGTAGTCAAATCAATCTTGCTTTCCGGATAGCGTAGTACTCGAGGACTTTAAGTAGGCGACGGCAAGTCTTTCACTATCTTTAACTCGTTTATCAAAAGCGAGCCCCTCTTCAGAGAAAGCAAGGAAAGCCCCCCCTATCACAACAAGGCGGATAGCGGAAAGGTGGGGTAAATATCTTACTCGGTAATCGTCGGTTACCCTTCTATTCAACCCTCCCATTCCAATGAGAGGTAGGGTAAATATCTTGGTTGTAGGTTGGGAATATTTGAAAGGTAGGTAAGGCGGAAAAGAATGATATTCGAATGGAAGGGACTATTCTTAAAGGCGGTGAGTTTAGATTGTTGGTTTAGGAGTGGTAAAATGGATTGAAAGTAAAGGCCTATCCCCCATGAGCTCAACCTCCACCTCTACCCCCTATCAACATAAAGAGGGTTCTCCATCTCGAGCACCATAAAGACTCATATGCTGTGATGTATTAAGAAAAAGAATCGATAGTTCGGAACACACGAGTGAACTTGCTGAATCACTACGCCCAAACATGTATGTTCGTAACGATCCAGTAAGCACAAAGATAGTGTGTGTGGAAAAAAGTTCGTGGAAATCGGAATGAGTGTGAAAAGTGTTAGAGAGCAGGCGAGAGAAGTCGAGATATTCGACCGGCCGGAACAAAGGAATGCTACTCCGCTCTATCTTCCGGAAGCAGTTCTCATCCGTTCCTCGCCCCCCCTTTTTTAAGTCGTATGGGTCAGTATTAATTTCACTAGAAAATGAATCAATATGGTCTGAATTCTCACTAAAGGCTCGTGCACTGGGCTCCCACCTCTCTAACTTTTAATTATTTTAGTATCCGAAGTGACTTGCTGAAGCAAACCCCGTAGCTATTTGTACTAAAAAACAAGGGCTTTGTAGCTTAATATGGGTTGCTTTGCATTCCTTCCATGTCAACATGTTGGTTGCACTCACCATCCGGAATATCACCCACTTCTACATTAACTCGGCCTTCAATCGGAGAAAGACCACATGAAGGTGCTTCCAATCCAACATCCTTGTTTCCATCAACAACTGTAGCTGCAATTCCCGTGTGCCTGCTGACATCAAACTCATCTAACACCTTATTTACGGCAGTCTTATCTTCGGTTATTTTTTTAGCATTCAAAACGTAGCACCAAGATGTTTTTCTGCTATAACAGCAACTTCATCTACATTTATTCCAGCTACGGCATGATTATCCTCTGGATTAATACCACCTTGTATAGGATTGGCATGATTCTTCTAATTGTTAACATTGACTTTTTAGGGAGGTATTTTAACCCATTGCTTCCGAGGAAGGTATCTCAGGAGCTTTCTCTTCCCTCGCCCTTTATTTAAAGCGTTCTCCTTTCTCATCTTTTATTGGAAAGATGTGTAGTAATAACAAAAAAAGGCCTCTCTTATTGGCGTATAAACGGAAATGGAAATCAATCAAATTAGAATAGGAAGAATAGGCACATGCGGTTCACACAATAACTGTAACATTATCTCGCTCGTTCTCTTTTATTTGAGTTTGATGATGTCAGTTATAGTTAGCAGACTCACTCTAGGCAACGAGAAGAAGATAAGAACTCAGGAGGGGTCAGATGAGTGCATGGTTTTTATTCCTTCCCCTCCAAGATAAAAAAGAATATGCTATTGAGAAGAAAGAAGAGACAGAGCGGGAAGTGGTAACTGTTCAGGCGGAATCTTTCCCGGATTATGATGAGAAAGCGGAAGGGAAGGAGGTTGGAGTTCTGAATAGTAGAAATGACTTTGACTTTGATGGTCTTCCCGATCATGAAGTCAGAATTCTTGATCTCGTGACTCAGCCTTATGTTGATGATTGCCAAGCTGCCATAGAGCAACAAGGAAATAGTCTGGACCTTACCTTATTAGAGAAAGGGGGATGGGCCTGCAAAATGATCTCTGTTGAATAGAGATATAACATTGGAATTCCTTCCTCCGTCAGGATGCTATTGAGGAATCACATGAGCAAAAATATTACTTGGTGGAATTCGACCCATTCCATTTTGCAGTCAGTCACAAGTATATCATCCAGGCCAAGGGAGAAATACAACTAGATTCGGCAATTTTGTTTAATGAAAAAAGATGAAGGCCTTCCTTCCTTTTCTTTTTTAGTTCATATCAGCCTGAATGAGGAAGTGGAGCGAAGGTACCCCGTCTAAAGGGGCATAGTCAGGGGAGGAAGATCTTCATGCCTTAATCGATTCTCAAGTGATAGATAAATACCTCTTTTCTTCTTACTAGCCTAGCTGTTATAGACCCCTTTCTTTTGTCAGCTAATACTGGCACGTTTGACCTTACTAGACTAGCCGTAGCTTTACTTCCTTGCTTTCGGCTCTTAGTTGATAAAGACCTCGTCATGTTAATCCTCTTTGCTTGGCCTGCTCTTATTACTTGCTCTGTTAGACTAATAGCATGTTTGAGCTTATTTCCCTGCCTGTCTGCTGCTTTGTCTGACTATTAGGACTAGGACTAATGAGCTTCCTTTCTTACCGACTAAAGGAAGTAATAATGACTAAACTAACTTAAGACTTTCTTAAGAGCTAGCTGAGTGAGTGTAATCTCTTAGTCCGAATTCAGTTAGAGGTTAGAGTAGGGAAGAATACCATTCCTAGTCCGTTGCTAATACGCCTGCCAATCATAAGATTGGCAAGCTATATTCCTTAGCCTTATTAGCCTTAAAGCCTGCCTTCCTCTTATCTTCCTTATGGAATGGGCTCCCCCTTAGAATTAACGAGATCGTCAGTCTTGGATGAATCCTCTTGAAACGGGGTCGATCAACCCTAGAAGACTCGATGGCTTAACAGCCCAGTGAATAACCTGATTCAGAGAGAGAACCCGGTCTTTAAACACTCGCCCTACTTCTAAAGATAGATAGAAAAGGTTGGGGAGTGCCAGATGCGGAAGCAGTTCCAGTCCCAGCTGCTGAGATGGCGTAGTGACAGGCGAGAGCAATAACAACAGAAGCAGCGGAAGATCCTGCAGTAGTATATTCGGTTGTTTGCGGTGGAATAGATTCAAGCGTCCGGGCCAGTAGATCCAGAGCAAATAGGCGTTGACTTAGTTGCTTTTGCAGTGGATTCTAATCCCGATGTTGATCCGACGCAACTTACCGGTGATAGTCGCAGCACCAGGAGCTTTCAAGGGAGGCAGACATGTATAGATAGTAGCTGATAGTGGTATACCTTCCGGATCGAGGGTCCCACCCGGTAAACACCATACAGGCGAAATACCTGCAGGGGGAGGAGTGAACGGAAGATAGAAGAGAAGTCAAAAGTAAAGTAAACAGTTTCGTTAGCGTAAGAGCATTATCGAGTCTAGTTCTCAGTCCTCGGAACAGATAAGGGAAGGCAAGTTTCACCTTTTTCCTATTGTATTGTCTTGTTTCAGAGCTTCTTTCAAGCAAGTCCGGCGGGCAGGCAAGGGCGTGAAGATGGGCGGTTGGTTCAGGAAAGGTGAGCTTTGAAGGCGTGCTTCGAGTCCAACTTCAGCCGAGCTTTGAAGGTGTGCTTCGGGTGACATTTCCTGATCTGAAATTTCGTTAGTGAGCTGGTTCGGTCTATCCTTTCTTTAACTTAACCGAGGGTGGTTGCCGATAGAATGACCGTGAGATTGGCGGAGTGCTGATTCGAGACAAGCATCTAGTTGTTGCCTTCGAGAGCAGGAAACTGAATGAGACGGAGCATAGGGCTAGGATAGGCTATGGAAGGAGCAGCGCGAAGAAAGAGACAAGCGGCGTGTCAAGGAACCTACGAAATGGATGCCCCAGCCTTCCTCCCTTTACTTTACCTTAAAACGCGGCGTCAAGGACATATAGACTTTAGGACCTGGCTTCCCGGTCCTCTGGAAGGCGTCGCACGCCCGACAAAAATCCTTCACATTTGTCGTAATGGTAGGCCACCGGAGTCCTGCCAATAGAATCTTTCTTACTTTAACTTTAGGCCTGCCCATTGCCTCCGGAAACTCCTGGTGTGCCTCTCGCATCAGAGGCTTATTCTAAATACACACACGGAGTACTTCGAACCCATTCTAGAAAGTACTCGATTTATCAGCTGAAAAGGCGCCGATGTGAATTTATCCTTCAGGGCGCCGCGAAGAACAAACTGACTACCTTTATTCGATAACAAGTCTAGGGGCCATACATAGCTAAAAAATTTCTAAAACACTGGTAATAACGTGTCCCAGGAAGGATCTTACTCCTTTCACAGGCGTCGTCATTTCCAAGATCACCTTCTCCTCGTAATCCTTAACGGCTTTGTGTCCTAGCAGCCGTCCCTGGTTCATTAAGAACTGTGGATTCAGGGACAAGCCGCGCGACAGACGCCTAAGCACTCCTTGAGCTGTTCTAAGTGCTCTACCTCTTTTCCGAAGACGCTATAATCATCCAAGTCAATCCTTACAAGGCCTTAGAGTAAGTAATCTTCTCAAAGATAATGATTACTTAAATGATTCATTATACAATAAAAACGGCATCCGGTTGTAGGCGTAAATCCAAGACGACGTGACAAAGGTGGTAACTTATCCTTTTCGGCGATATGAACGTCGATTCTGGAATAACCTCTCATATACGCTGTCTATTCATGTTATTCTTTCTTCTAAGCTAAGATTACATCTTGGAACGACAACGGGAAGGGATGGGATCTTTCTTTGTCACTTTTTTAAGTTTTCGTCAGTCTACGCAGATCAAACTCTTCTCGTTTTTATTAAGAGCTATTGGGGACACCAAAGAGCTCGTGCTAACTCTGAATATGATACCGGCGTCAAGCATTCGTTGAACCTCCTTTTCTCCTTCTTTACATACAAGTTCAGCAACAGAATTCGGGTTCATTCGTCTAGTCCTTTGTTTCACAGGCTTGGCCCCTTCCTTTTTGGCGTGAGCCGGAGTTAGACATAACTTCCTTGTTTCTTCGACTAGTTTCTTTTAAAATGTTCCGGGACTCTATTTTTCATTTGATTCTTCTGGGTGCCTCTTTCTCCTTAGTACCACTCGTCTCTCCCCTTCCTTTTAGGCAGTACTACCCTTCCCTTGTGCTCGTAATCAGCTTCATATAACAATTGAATTGAATTAAGGCTTTCGCAGCCATACTTTTCAACAAACTAGGCGCTTTGTTTTCGTCGCCCATTCTGCGTAGGCGGTGCTACTCCTCTGGCCCTTTCTTCGATCCACCCACCGCTTCTTCTTTAGTCTTTGGTTGATGAAGACCCTTTGTTAGGCTCCTTCGTGTTCTTCTCTAAGGGGGGAATAACAAGTTCATTACGGTCCCCCTAGTTGGATCGCGTCAAAGTATATTGTGAGTATGAGTATATATATACTTATCTACCCCTCGAGAAATCGGATACTTGATTCGCAAAATAAAAAATGACTACCAGTTTTTTTTCATAGGAAGACCATCTTATGCAATCCTCACCTCTTCGGTACTGCTTACTTACGTTAATGCAATGCCCGATTTTGCTTACACCTTTCATCATGGCTTACCACTACCATGAATACCCCACGTTGACTTGCTTTGTCTTGCTTATCCCTCATTAGCGATAAGTAAGCCCTTTTACAGCTTAACCCCCTGTGACTCTCATGCTACAGTGCGTTAGGTTTTTTTTGGTCGGGAGTGAAGTGCCAACTAACTATGTTGAGGCTTGCCTCTAGCCTTTAAGAGAGTAAGTAGAGGCATAACGGTAGTATCGGGCGGGGGGTATAGCTGGAGTGGAGGTTCAACGTCAAGTCCACTCATTCAATGAATGTTGTTTCATTCACCATACGGCTGAATCTTACTCCAGAAAAATGGAATGGGAGAGTCATCGGTCTAAGAGGCGCTGAAACATTATATGACCACCAAAAGGACCTTTATCACGAGCTGGACTCGAACCAGCACAACACGACTCCACCATTTCTAGCATTCCTAGTTTCAGTCAAGCGCCGGGTACTTTGGTTGAAGATATAATATAGCTTTCCAAGCGGACTGAAGAAGACCCACCTATTGTATTGGTTGAGTCGGAGACACTTTCACTAAGTAAGGCGGCTAGCTAATCCACGGAAAGTAAAGTAAGGAGGAGGGGTTAAGAACCGAAGGTTGAGACCGCGCGGGGAGCTAGAATGTATCTATTGGTTAGGCCGTGATAGCCTCTCTTTCCCATATATAATGGGCTGCCCTGACCTCCTTTTTAGTTTTAGTAAGGTAGCCAAAAGTCCGGGATCGGAATCAGAACCAACAGCTGCGCCTTCCATTTTGTAAGCTCCGATCACATAAACCTCGTCCCATTAAAAGGTGTATCTACCTTGTGGTTTTTGATGGAAAGGGGCGAAGGAGAGAGATTTCTCACTTTCCAATCCGCGGAGGCTAGGATGAGGGTACGACCAAGTAGTCCCGACTCTTGTAATTCGGTATATGAATTCTCATACCTTCACTCTGGGATCGGGAACAGAAAGACAGTTACTTGTTGTAGTTGCACGCTCGTCCCCTCAAGAGATGCCCGCCCAAAGTGAACTACTTACTTCACTTGCGAATAATATACTACGGAACACCAATCCACGATTTCTAAAGATCGCTAAAGAGAAAATGTTAACTTGATTTGTATTATTTCTTTTACGCTTTCATCAGCTTAGGCCCCTCCCTCCGCTTTTCCAGTACTATAACTATATAGTAGGACTAAACCTATACTATAGTAGGATAAATAGTAGGTTTCCCTTTCTTTAGTGGTGGCCACGTCTCTTGAATATATAGGACTTGGATTTATTGGATATAATAGAAAGGTTATCATATCTCGAAAAAATGAAAATAACATATAGCTCCCATAAAAGCCTATCAAAAGAAGTAAAACCCCCCCTTTAGTAAGGTCTAAGCTTTCATTCCGTTCTGCGAGAGTAGGCACCAAAAGCTGTCCTATCATTTATTGGAGTGGAAGGCGCTGCTTCCCATCCTCATTCCGAAACAAAGAGAGTAAGGCCACTTGTGACGTATCTTATTGGTCCAACCCCTACTTTAAGAGGAAAGCACAAATCCCCTTTTCGTTTAGCCGATATCTCTTGAAGTATTTGTTTTGAAAAGCCTGCGGTCGTCAGGCCTTTGATATATCATTTATCTAGTGATCGAGAAATGCAACTCGATCAGGGTCGAGCCAATTATTGTAATGCTTCACTCACAGCTACAAGAATTGGTCCGGTTCGAATCCCTTCTGCCTTAAATAGTTCGTACGCATCTTTTTCTTTGCCTTTTGTGCAGTAGGGTCTTTAGACACTTGAGTTGCTGCACCCCCGCGGGTTGGTATGATATATACTCGATTACTCATACTTGATTGCTTGATATATCCATGCCAGTAGGGAGGGAAATACTTAATTGGCTTCGAGCTGCCCTTCTCTTTTTGAATATGGAATTCCCTTTGAACGGCGGGGCATATTTCTTTATAAAAGAAAGCCCTATTTTTGTTAGCTGTTAGCGCGCAGTAGCCCATCTCATGATACGGAGAGTTTGATATGAGTAACAATTAGTTTCCTTTCACCGGGCGTGTGGCATTAAGAGCCCCTTGGGATCCTTCCTCATCAAGAGAAGAGATCCACTCATGCATAGCTTCGACTAAGAATAATAATACAAGGGAGTCTTCTTCTTCGAAGTCGCCCTAGGTTCCGATCCACCATCGGTGAGACCCCTCTTGCTTAAGTACTGGTTCCCTTCACTAAAAGAAAGAACTCGTTGAGACTTGGTCCATTGTTAGGAGAACCTCGTCTCTCCCTCTCTCACCTCAAGGTATGGTTTGGGCCCTGTGGTGGTGCAGAACTAACTCGATAAGATCAATAAGATTCAAGATCCATTGAATCCTCCCGTAGAGTAGACTACCGACCTTTATTAGCCAACCTCTTCGATTGATCAAGTTGAGACAAGCAAGCAAACTATGTATGGCCGGGGGTTAGACACGAGGGACTTCAGAAGACTACACCTAAGCTGAAACTGGCACCTGAGAAATTCCAACTCCTGCTGACATATTATTTACCCGGCGGGTAATAGGGAGAAGGACTTCGACTGAGACTCTTGAAACATCAAGTGCGCTTTCGTCCCCAGAAAGGGATGCCCCTTATATTTTATTATTTTCTTTCTATGTGTAGGTGTTTTCATCTCTCGTTGGACGATTCCAAACTCTTTGCTTAGCTAAAAGATGTTAAACACTATTGCATCTAAGGTCATTCGCTGCTTGGGCCAGCGTTTCCAACTCTATAATTAATACCACATACCGGAGGTGCCCCATCTTGACCTGCGGCTAGCATCTCAAGGTCCATGCACATCCGAGGGGAAGCCAGATCCAGATCCTTTGGGAATTAGTTTGTCGGCAACCCCACTTGCCCAAAAGCGGATTCTTAAGATTTTGAACTCCTAGTACGCCCGCCATAGCATCTTGGAAAGAACAATTGCACTGTCGAAGTGTCCATCGCAGGCTCTAACATCCGAAGCCAGAGTCGTTGCTGAGCTAGAAGCCACATCCATATTCACGTCCGAGCCCTATAAAATAAAGTAAAGTAAGGGGCCCGATTCCAGATCCGAAGCAGCAGCAGCCACCGAAGAAGGAGCAGCTTATGACTTTGAAGCAGTAGGATATGCCTTTTCTTTCCATTATGTACTTCGGGAGCTAGGAGTGGGGAGGAATCCCAGTAGTGGAACCTAATCAATTGACATCGGGGATGGAACAGAACCCGACTCTTATCAGATTCTCCTTTCCCTTATATTATAGTTCAAACTCGCTTAAGAGCTCTTAATCAAATATGCTAAAAATATGCTATGCTAAGTAGGTTGATGGACAGAGACAGAGGTCGACTTTAATCATATGCCTGCTCGTTGCGGAACTCTTTCTGGATTTCGATCTGGAAGAGGACGACCACTAGGATTGATACTCTGAAGAAAGGGATGTAAGGGAGGGGGTCGGATTTGTTAGGATGAAAGGCCTACGCGTCTTGGGATATTCGTGCGGATCCAATGTTGTTAGACGTGGCTCCAAGAGGGACACCGGAGATATGTATGATATCAATTCTTGTACTTTCCTTTCGTCCGGTCTGCCACTTATTGGTCGTTCATTCAAGGGGTCAGCTGGAAACAAGTTTCGCTTGGCCAGCAAGGCTGCGCTAACTGTTGCTTTCTTCGCTCCTTCGATTAGCTACAGGGCAGGCAGGGATTCTTTCTCTTCCCTCTCTTCGTCCTCGCTTGCCTTTAGCTCTAGCTGCCTTGTCTTAGCTAGCCCTTTCGGACTTGCTTTCCTTGCCTTGCGCTGAGCGGACCCGAAACGCCCACCGCCCTCCTTTTCATCTCAATTTCGCTTGATCGCCTTGTACTGAATACGGTAGAGCGCGGAGCCCATACCTTAGCTTAGATCGATCCCATTCCCTATGATCCCTTATCGCGTTGAGCCTTGAGCCCATACCGATTGAGTAGAGCATTGAGCACTGATCTCGAGTGAACTGAACCGATGCCAAGGGAACTGATCCCCTGTCAACTTCGAAACCTGTATAGTATCCAAAACTTTTTGACGTGTCCTGCCCTAAGAAAAGGTTCCCTCCCAAATAAAAGGAAAGGTTCAACCCCTTATTTCCGAATGAAAGATCAGCTCAATTATTTGCTTCGTTCAGATTGGATCTTACGCCAGACGTGGACCGGCCCGCGTAGGGCACCTTTGGGCGCCGGTTTCTCGATGCCAATCTTTCACTTGAAGAGCGGCAAACTAGACGCTTTTTTTTTTTTAATTCTCAGTTCACGACTTTCTTGCATGTGCTCACGAGCGGGATTCGAACCCGCGCTTCAGGATTACCATCCGGAAGCTTCCCCCTAAGAACCGTGATTTGGTTACCCGGTTCCCTACGCTCGGTAAGTACGTCCGGGGGGGAGTTCTTTTACCATTTTGACTCCCCTTTGTCTTTATAGCCTAGTCAAAGAAGTCAAGGTGCCAGCTCCGCCATTCAGGCCGTGCTTGAGCCCGAGCAATGTCTTGCATAAATTGTTTAAATTGCCCCTCTCTTAACTTGCCCCGAAGGTATTCGTTGGCTTTCCGCAATTGTTCCAGCCGGATTTCCATTTCTTTCATTTGGCGGTGGAACTCCTCCCGCTCCGCATCCGACATAAGGTGTACATTGGGAGCCTCCGCCTGGGGATGAGTAAATATTTCTGGTGCAGGGGGGATGTACGGCATATTTAGGTCTAGGTCGGGTAGCATTGAGCAGACACCCTTGAACATAGAATAAAGGGCAAGACAAATTCGTACGAAATTCCAAAAAAACAAAAAAGAGTAGTATAGATAGAGACAGAAATGATAGGACTTTCGTTTGCACACGGTTTCAAAACCAAGTTGTGTACCGTCCGGTTTGCAACCCCTACTATGACCCATTCGGTGACTTTCGCGGTCGCCCTTACTGAACCGACTTGAATCTGAACTACGATTCAGATCAAGTCTTACCGAAATCGGATTTCCTTTTCGTGCCATATGCGCTTAGACTTTACTTTTTCCCCTTTTTTCTTCCCAGTCCAATATTTGTTCTCGAAGGTCTTCGTTTCCGTGTAAAAGAAAACTCTCCAAATTTATGACCAACCTTTCCCTCAGTGATCTTACAACGAACAGGAGTTTTTCCATTGTAAATTCGTACGGAGCAATCAACGAATTCCGGCGAAATAGAAGATCTACGTGACCAAATTTTCCTGTTCAAAAGAAGATCTCTCTTCTTCTTCATTCTCAACAGGAATGCATCAAGAAAACTGCCCTTCCATATAGATCGTCGTGGCATGAACTCAGAATTTCTTTGCTTTGATTCCGCCCCTACTTCAATTAAAGCTAGCTCCTACTCCTCCTCCTTCTCCTCCTTCATCGTCGTTGGTCCTTCGTTCGTAGTGGTCATTGTATAGTGAGAAAGCTCACCCCTGCCTTTAGACGAGAAAGCCCTCTTTTACATCCCCTAGACAAAGGAAATGCTACAACCCATTGTTGTTCTTTTGACGATGAACCACTCCGGTACAACAAGCTAAAGTGACCTCTACGCTTCGTCCCCGGTGCGTAGGGCCGATCCCCGTGTGCTAGAGGGAGGACCGGAAAGTTTGTGTTAAGCATATAGTTGGTTCTTGTCTTGTTTAGGCATTTGGTGCCCTCTCTGCCGGCCTGCTTAGCGACAGAGCCACCTTCGTCATATAAGATACGTCGCGAAAAGTCCACTCGTGTGTCTGTTCCCCCTGCTCGCTTGTCTGATTATCATTGTGACTACAGTATCTCCCATCTCTTGCCCAGGTCTCGCTCTAGTGTTCGACATCCTATTGAGTGAGAAGTTTGTTTCGTATGATGCTTTTCCAGTCGAACATCTTGCTTATGTTTCAGAATGTTCTCAAGATATTGAGCCTACCCGCTTTGAAGAAGCTGCAATGGAGAATCAATGGATGTCAGCCATGTCTGAAGAAGTGAATGCCATGCACAAAAACAAGACATGGGAATTGGTACCTCCTCCTTCAGATAAACATGTTGTTGGTTGCAAATTGGTTTACAAGAGAAAATTAAAATCAGATAGATCAGTTGACAGGTTTAAGGCCAGGCTAGTTGCCAAGGGGACCGGTATTGACTACGAGGAGGCCTTAAGGGGGAAGTGTATATGCAACAACCGAAGGGATTTGTGGATAAGCAAAAGCCCAACTATGTTTGCAAACTCCGGAAAGCAATTGTTGGTCTCAAACAAGCACCCAACCTATACAAGGGGCTCGAAAGAACTTGACTAATAAGGGCCCTGTATATACAAGGCCTTGGCTAAACTCATAGATATGGCCCTTGCTCTAGTAAACCTTTCGATCCCTTCTATTTACTTAATAATAGTCAGAATGCAGGTTAGGGCTTTTCTTCGCTTCTCGAAACCTCAAAATATTATATTCTGATTTTCCATGCTTTTTTGAGGTCAGCCCTTTGATCCAGCGGAATATCAAGAATTGACACTGCGGAATCGGGGCCAGACTGCGGGGTAGAGCATTCAGGGCTGTCAGGAGGGAGCTCGTCAGCTAAAATGATAGGGATTTGCTCGGATACAGCCAGCTCTCGCTCTTCTCTTTTTACGGGCAGGACATTTGCTGAAACCTTAACAACACAGCCGTTGTACGGAAACTTCAAGCATTGATGGTATGTAGAGGCCACAGCTTTGGCTTCGTGCAGCCACGGCCTCCCCAGTAAGAGATTGAAGGAGCACTTGATATCCAAGACCACGAATTCCACTAACTCACAAGCGGGGCCGACCTGAACCCTGATTTTGACAACGCCCAAAACATCCCTCTTTGATTCGTCGTAGGCCCGCACCCCGGTGAGTAAGGAATTAGATCCTCCTTGTAATCGGAGGCCCGCCTATCTGGAGTCTCTTCCCAGCTAGAGTCCTGCGAAGACTACTAAACTAAGCCATCAAGATCGATGGTTGTGTGCGGCTCCCTCCTTCCATAATGTCAATACCCTCACTTCTTGGCTTTCCCTCCTCTATGGGTTTGAGAAGTGTGGTTATCAATAAAAACCTGGTAATAAAGTCGGCCGCCTGTGCCCCGAGGCAAGCGAATGAGCAACCAAACGAAGCCCTCACTTATTTCGTTTCGGGGATTAAGAAAAAAATAACCCTCACCCCGCCCGCTACAAGCTTCTCGAATCAACACGAAAACTGTTTTGGCATTCCCCTTGCCTTGTTTCAATTCCCTGCCAAGCGCCCCTCTTGCACTCAGGGGCGTAGCCGTGACATTCTCTACCGCCCGCATGCGAGGACCCAGGCCAAAAAATTCAAGCCTCCAGCCCCTTATAGTCAGTTGGCAGGTGCCGTTCGTTTAGTTACGGGTGAAGGCGCTAGTGGAAGGTCGTAGATCACAGAGAATTCCTTCTCTTGCGGTAGTGGTTGCGGAGGAAGGTGACTTCTAGGACTGATAGTGCCTTACTATATAGGGGGCTTTGTGATCAATTTAAGCTCTTCAATGAAGTGCTTCAACCACACTGCTTCCTGCGTGGCACTGCAACAAGCGATGTACTCGGCCTCCATGGATGCCCCTCTCTCTTAAAGGCGACGGACGTCTGTTTATTACTGCTCCATGAAACAGCTCCACCTCAAAGCATGAACACGTGGCGTGGCCTGAAGTGGATTTCCTATGATCCGAGTCACCTCCCCAAATTTGATTATTCTTCAGAATACGCCTTGCAATTTCATGTCAGTACCTGGGTAACACAGCATTAAGTGTTTACTACCTTTCATGTACCTAAGTACCCTTTGAACTGCCTGCCAATGAGCTTGTCCGGGGTGACTTTGGTATCGGCTAACGAGCCCAACTGCAAAACAAAAAGAGGGTCTGGTACATAACATGGCATACATCAAGCTTCCCCCTTTTCGAATCAAGATGAGCATAAGTTATTAGAGACATCCTCTTTTTCTTCATCAGTCTTCGGGCATAAGGCTTCAGAGAACTTTGTATCCCGACAACCAGGAGTATCCTGGTTGTTTACAAATCAACATATTGAATCGACTCAGAACAACATCTAAATAGCAAGGGATTTCTTGTGACAAACCAAACCTTTAACGATCTAAAGTTTTCTTTATTCCTAAGACATAGGATGCCTCTCCTAGAACAACCTTAGCACTTCGGCCCCCCGACGGGGCCTACATTTGCTGGGCTTGAATTTCCAATTTCGAGGATAACCGGGTCTTTCTTATCATTTCAAATTCCAGTGATCAATAAGTCATCTACATAAAGAGCAAGTCTCTTTATATTCCTACCACTTACTCAAATGTATATGCAATGGTCTCTTGTGTTCATCACATAGCCTATGCTAGGCTAGCATCATGAAATTTCATATACCATTGCCGGGAGGATTGCTTAAGTCCAGAAAAAGATTGATTAAGTTTATACTGAATTTCCTTTTTCCACATAGCCTTCTGGTTGTTCCATTTAGATCTCCTCTTCCAGATCCCCATTTAAGAAAGCTGTCTTAACATCCATCTGAAACTACTCCAAATTAGAATGAGCAACAATAGAGACAATAACTCGAATGGATGTTATCTTAGCTACAGGTTAGAAGGTATCTACATAGTCCCTCCTTTTGAGTATACCCCTACTTCAGTAAGGATGGTGTTAGCTTAGCAACAGGGCTGAAAGTCTCATTATAATCGAAGCCATATTCCTTTGCATAGCCCTTGGCCACTAGGCGAGCTTTGTACCTCGGGAGAGTCCGCTTTCCTTTTTATTTTATACACCCATCTACTACCAATCGCCTGCTTTCCTGGGGGAAGCTTGATTCTACGTAAAAGCAAGATCCCAGGTATCATTCTTCTCAAGAGCTTGAATCTCTTCCAGCAATAAAACGGCGCGCAACGGCTTTCGCTAACGGCGCTCCATCGTTGCTTGTTCCCTTCATTATGAGTCAAGGGGCTTGGAGATTTGCTACTAGCGCACGGGGTTTAGTCAAGTCAAGCCTACTCCTTTATAGTGGAGTGGAGTCAGGGTAGAGTTTTACGTAGCCAGGTAGGCTCAGGCTCGGGGCCTTCGAGAGGTAGGGTGACCCGGGGGAGCTGCGCGAAGGGCGATCGAACAGCCATAACAACAATGGCCGAAGAGCTACCAGAGCATACAAGCAAACAATTTGCTTATTATAATTAGGTAGGATCAACCTGATTTCGGAAGGCTGAGCTGCCCTATTAGAATCTATTAGATTGTTGGGTCGAGCGGAGGTGAAAGCTATAAGCGGTAAGGGGAAAGTTAGCAAAGCGCCTATTAGTCTTTATTAGAAGCTTCGTGAAGCAAAGGTTTAGGACTCCCTCATACTCGATTCATTAGGTACTATGCTATAATGTTTATTTTTTATCATACCATAATAAGTATCATGGAGCAAGACAGAATCCTCTTAATATCTAGCAGTCGTATTGCCGCTTTTTTATGCACTTATTGTGTCTAAGTGCCCCACCTGCATATGAATCAAAGTAGCAGAAGATAAGAGATTCGATCCGCTCTTTAATGCCAGCCAGAAGTGTTCGACCCGCCTTCCCCACCTGTTAGTCGTCTAGCCACATGAGACCTCCAGAAGAGTACGCGCGTTAGCGCGCTACTTATTTCATTTTTAATAAGACTTTCAGGAGCGAGCCGAGCAGTAAGTAATAGCGAAGATAGAACTCGTGTCGCAACGCAAGTAGTTTATCCAGCAGCATCTTATATAGTATCCAGTCCAGCAGCAGTAGAGCAAGCAGAGGTGGCTAATTGGTAAGGGTAGAATAAGCAACAGGAAAGGCAGCAGAACTGGGACCTGCAGCCAAGCCAGCCATGCTACACCGAAAAGCCAAAGCCAGCAAGCTAGCTAGTATCATATCCTCTTCCGGATCCTCCAGCACGAGTTGATTATGCTATTGATTAAGCCCTTGGTTATGCTGCAGCTCCGACTTCTCGAAAGAGAGCAAATCGCCCAAAGGAGTCTTTGGCGGAGCTTGACCCAAGACGAAAATGCGACCCGTCCTTTCCTTCATTCAAATGCCCAGCCACATTTCCATTTGGTTATGCTATACGCTAGTACTTGTTGCGGGGGCAGGCCATAGACCTACTAAGTCGCTAGCTATATATATATAAATATATACATTTGCTCAAGTGTGAAAGCGGAGGGTCCTGCACATAAAAAATATTAAACTTCAGAGACCCTTTAAAGCCTTTTATTACGTGGTCAAGAGACAGAAGAGTTGTCATTGGAAGAAGAAGCGCTTCGTGAAGAAAGCATTCGAAGACGAAAGTACGTATCTCAGATGTCAACTTCAATCGCATTCATCTAGTTTGCTTTAAGAAAAAGAGAGTGCAACCCTCTCTCTCGTCACGAGCTGGACTCGAACCAACACCGCCGGGAACCCAAGGGCTTCTCCCCTTTCTTCAATGACCAATTCCGGGAACACCTTGTTCTTGCCTTTGTTTACCTGCATCCATTCCTTGTCCACTCCTTGTGATTTAGTATGCTCCTCTACATTCTGGGTTTGTGTATTGTCCTTCCCACTGCTCTCACTACCATGCCCAAACGAGTTGCACTTAGAGCATTTAGGGGGGAGCCACTGAGACTCCACCCCTACCTCTACCGTATCCCCCTCACAACCCACTTCAACAATTCCTGGAAGCTCATCTTGTGCTTAAATTTCAATGCATATCCTAGCATATGAAATCCTCTCCTTTGTTTGGTGAAAGGACAAGCAGACTCGATCAATAGTTAGTGCCCACGGGACTTTACTTCTCTCCATGCCGAGATGGACTGGAGATGGATATGAAGCGAATAGGCCCTCATCTCTTCCATTTGCTCTCACCTTTGCTCCTTCCTTTTTCTCTGCATCGGCCTTTGCAGGAGGTGAACCTCTTCATCTAGATCTCGATCTTGAATTGGGTAACGAACTGCTACCTATATAGATAGCTGCCTTTGCTTTTGCAACTGCTGCGGGCTATGGCCTTAGAACAGGATCAATCGCTTTCTAGCTATGGATTTGGAACTATCGATCAATCCATACAGCAGTTGACTCTGTTGACTCAGAACCCGTTGACCTATAATCACCAATTACAGATATAGAGCGAGATCGAGAGCCCATTGTTGTTGATGTCCCGCCTCAAGGGATTTTGAGTTCGATATAAAGTCCCTTGGAATCTGCGCCTCGAACTGGCTTAGGTGCGGCCTCTATAGCTTATACTGAAGCTGGTGCATCAATGAGCTTTGGTACTCAAACTTCAAGGGATACCTTGCGGAGTGCTTCTGAAACTCGGTAAACAAGATCTCCTGTTGTTGGTGCTGAAGCCTTTGTCTCTATAGCGGCTTGTTCCTTCGCGAACTCACCCATCGTCACTACCTTCTCCTTCTCTTCTCGATACTTAGCAAGCAGAGCTTTGAAGAGCCTGCCCCTTCTTGCCTGTTCACCCGCCAGAAAGATAAATTACGGAACCGGGAATTAGAATTAAAGGTATTGAGCTGCTTATGTTATGGGTCGCTATCGCCTTAGTTGACTTCCACTACTTGACATTTTTCCGTTAGTAGATGCTGTGTATCGGAAAACTTATTCTATTTCTATATATATAATAATCGAAATAGATCCTCGAGAAAGAACTTATGAATGAGTTGTGGCTAGCTCACTAGCTTCTATAGCTATAGATGCTACAGCTGCTTCTTCTCTTTTCCGATGCTTGATGCGATCGAACCGAACACCTGTCTCATATTGATTTATATAGTTATAGAAGTCTAACGTCGAAAGCGCCTGTGCAAGGAAGGTCTTCTCTTTCCCGTTTTCGTACTTGGTTGAAGCTGCGTATCGCAATTTGTTATATTTATTGTTATAATAGGAGAGGTCTAAGTAAGAGGATCGACCTATGAATTAGCTCTAAGAAAGGGGCTGTTTACGTTACGAATGGAGTTTGTTGTAGTTTTCGTAGTATAAGTAGCTTCCTTCTGGTCTAGCTTATTATCGTATGTAAAGATCGAAAAATCTCGCCCAAAAGTGCCTTTACTAAGGCCGGTCACCGGTAGATCCGTTCCGAACAAGTACGAAAGTGAGTTCCAAGAAAGCAGGAGAGACCCTTGGGAGCCTTGCTTTGCTCTCGGGAAGCAAAGAAGCTAACTAGAGGAACTTCAAAGGCGTAGCGTAGATGAAAGGAATTCTACTATCAAGGCAGGAAAGAGACAAGCTACATCCTACAGGTAAGATCTCTTTCTATCCTTCCTACGCTCTTCGCCTAGCTACAAATCTAAGACATTCCTATCTATCCTTATCCTAGCTTGTTCTAAACCTACAGGAGGAGGAAAGAGAGAACTCAAAGAGAGGGAAACTCATGAGGATATCAAAACTCTCGTTGAAAGGGATCATCTCCAATCTAGTTGTAAGGTCTTATCCCCTTATTAGTAGCCGAAGTGTAGGCCGGGTAATTTAATTAAATTAAGGATAAAACTTTTAACAAAAGCATCGGAATACTAGAAAATGTTTAATAAGCGTTAGTCGACCTCCGGAGGACAACAATTTGCTTTTCCAACCTGAGATTCTCTTTTTAATTTTCTCCAGTAGAGGAAGGCAATGTTCTCTCTTTATTCTCTTGAGGGACAGGGGAACATCCAGGTACTTGATAGGAAAACTACCATTTTTGATTCCTCTTCAATGATCTGGAATTTCTGCGAGGAGCTCTGTTCGAGAGGAAGCACTGGCTCTTATCGAAATTGACCTTTTGGCCATTACAATCAGCTTCTTACTTGTTTCCAGAAAGATTTTCAGCTTCTTAAGATTCCGTTTATGGCCATTATATAATATTCTAACATCGTTCGCAAAGAGAAGGTGGGAGAGTGCTGGGCACGATCTCGAACCATGGTAAGGTGTTATCATTTTCAATGATACCAACTCCTGTAGGCCCCAGCTTAGCACTTCTTCAGCTAAAATCAAGAGGCTAGGTTTGGAACCCTAATCCTCCGCAGCCTCAAAAAAAATACCAAATCTCCCGTCTTCCTATTCGAGAACCATATCTCATTGCAGAGCCCTTTTCATTTCGATAGCCAGCATTAGCTAATGTTCACACATCCCTCTCTTTCAGAGCCTCTTTGAAAGCCATAAATCGCCCTGCCTCACGTTCCCTCCATCCGAGCCTGCGGCATCCCGGCCGGCACATCTCGAGATCGAGTTTCAGTTTCTTTTCTAGTTGGGGATCAGGACCCGGCGTCAAATCCACTAAAAGCATAAGTTGCTTTGTTGATGACTTAAAACCACCATCGGTAGACCCATCCACTTATCCCTCTATCGTCCAGGCTTTTGTCCCTATCCACGTGTGATTGATAAAGAAATTCAAGGGTGCTGCTCGGGAAACCAGGTTTGGTTGAAATGCTACTGGTGATTGGTGCTTCCGGCCGCAGTTGGTGTATCATAAACGAGTTCTAACCGGAAAAAAAGCTTAGAAAGAGGAAATGCTATGGTTCTTGTTGCCTTCATGGATGGTTACCTATGAGGTATGGCTTGAAAGCGGTTTTCTACTATAGGAAAATTACAATACAATAGAGATTTCTGGACAAACTAGCGAGGAGTTGACTCCCAGGAAGGGAACAAACAGCAACAGACTTCGCTTCGGTCCCTACTGCTTGAAGTTCAATCCCCTCAGGTTTAAGAATCCCGAACCTCCCGCGGGTATAGGATTAGGATTAGATCGTACACCCGCAAACAAGACTGCCCTGGGCGGCTACCTGCTTTCCTTTCTTTATCGAGGAAGCTCGCCGGAGATCTATTCCTCTTCCTCTGCCTCAGCAGGATCTGGGGTTCCCTCCGCTTGTCTTGGTCCTTAAGTGGAATTTAGGTCCACAATATTCATTCCCTGGTTACACCTCAGATTCTTCTGATTCAGAGTTAGCGCCAATCCTTATCTAATAAAATAAGTAAATCCCAAAAAACCCAATTCTAAGGCTGGTCTTTGGGCTACCAATTGCCGTTCAGTTTCCTCTGGTCTCGTACCGGGTGAGATAGCTTGAACAGCGGTTTTCTTTGTCGGGTATTCCGCTGCCTACGCCATGCTTTAGTCCTCTTAGCCCTCTACAGAGTCATCCTCCTAGGCTAGGCTTCGATCATCCGCAACAAAAGAAGAGACGAAATCCATGCCTGAGCCTGAAACTACATGGAACAAAGACTGCTCTAGGCTGAGATTTTCCTCGCCTCCCTTATAGAAGAGTAAGCTTCTGCCCATCTTCCTTCTTTTAAGAAATAAATAGAGTAAGGTCTTTACCGATCTATTCTATGAACAGGTCTTTCTTCCTTATATGCCTTCCCGAAGAAAGGGTGGTTGTGAAGTGAACTTCCACCGAAAGGAAGTTCCAATGAAAGCGTTTCAAAGGTTATACATTAGCGATTGATCGACCGGAGTTGTTTCAATAATAATATAAGCCCTAGATCGAGTAACTGGGGAGCAGGGGAAGGCCTTCATGGAGGTTATCATAGGAGTAGTTCGAGGTTGTTTCCGGGTCGACATTCGAATGAAAGTAGGGGCTGTCAGGTAATGGAGTGGAGCGGTCGATCAAGAAGGCAGCTATAATGAGTGGGATATTTTTTCGTTTAAGTAGTTAGGGTAACCGAGCTAGGTAGCTTGCTTCTTGTTTGAGTTGAATATGGACTTTCAAGTAGTATTTCAGATGGGAGTACAAACAAGTAAGTAAACTAGCTGAGCTAGCCGCATTCCCAGCTACTTAGTACCCTTCTTTCAATTACAGCTATCTAAGACATTCAGGGGCTGTGTAACTGCTGTTAGAACGCTTTTCTTAATCCGTTACGGATGTCGAAAAGTGAAGATTGATTAGCTGTCCCAGGGAAAGGAGTAAGTATTGGCTGTTGGCATGTCCGAGCTAAGATTGGTTGAGGCGGGTAAAGACGGTTGCGTAGCTTACTTGGTAAAGGACTCCTTTAGTTTAGCGGTCATGGATCGATTCTAGGTGGTTAACTTGTATACCCCTATTCTCAGAGTTCACGTTCTGATCTAGCAAATCGACTTTTCAGATGAGTTCCATAGTTTTGGACAGGACAGGTGGGAACCAGGAGGTAAAGCGTCTGTTAAAGCAATCGGGCAAATGCGTGTATACTAGCTTACTAGCTTTAGTAGCTTGTGTACTAGCCTGTTAAAGGAAGCAGGGGTACGCGGATTTGGGATGCTAACTAAGTTAAGTAGATGCGGAAGCGAGGTGCGAAAGCAAGTGGGCAACAAGTGGATCGGGCTAACGGTTTATTTGCTCGTTAGGCTTTCCTGTTCGAGCAGGCATAGGAACAGTTAAGCCAGCATAGAGCAAAGCTCAACCAATGGGCTATTTGCTATAGTTCAAAGCCCTGTTCATAGAAGGTCCGGAGACATGAGAAGGTGGTTTACTTACTTTTGTACTAGCGTGAGCGTACTTGTGTGTTAAAGGAGTACTTTATTTGGGCTGCTAAGTAGAAGTAGAAGCTATAGGCGAAGGCTTTCGCGCCTTGCTGTTAAGTAAGGTGTCGTCGTCGGCCTCTTGCTTATAGGGCCAGTTGCTTATACAGCACATATTGAGTTGTTGGTATTGTTCTATGTTAACTGGATCGATAAAGTCAACTGAAGGTATTGCCTATACTTCTCGCTCCCAACTCGGAACCACTGACAACTTCTCTTTCCTCCGATCAATATGAAATAGTTCTACTCGCCCTGACTTGTGAACTGAAAGATTCTTTGATCCCTATCCCTATCGACTAAGTCCGCAACGGAAAGAGTGATCCGCGTAAACCATTGAAAGCAAGCTAGTTTACCAGTTAGACGAGCTACGGATGAAGTTTCTCATTCAGGAAACTCTACTTTCTGTCACCGCAAGCCACAGAGGCTGAAAAAGAAGCTACTCGCCTAAGCAGAGGAGAGCCGGTAACTGTGTTGAATGTAGAGGAGTGAGATTGAAGCATTGGATCCCACTAAAAAGCTGGAAGAGCCCGGTTCTGATGCAGCTATAGATGCTATTGGGTCACCCCCTTCCCTTTCGAATGCCGGAAATAAAGATGTTGCTGATGAGCTCGAGTCTGGAGGTTCATTGGTTGCTGTTAGCTCACTGGGATAAGAGGGATCAGGATAAATGGATGGAGGTCCGCTTCTAGGTCATAAGCCCATCTGCGATTTCCTCACTCGCTAGCAACCAGGGATTCAATTCTTCGATTCCCTTCTCTTCTGGTTAGCAACTAACTGGCTCTCGTACTCGGTACTCTCTCCTCTATGTAAGTAACGGAACCCTATAGTACCCGGTCTGCCTCTCGCCCATGGTCCCCCTCCAAGTCGGGGTGGATCGCCCCGTCCTTGCTTGCGTCTCTGTCTCGTACTCTCTCGTTTTGCTCCTTTCCGGTGACTCAACCCCCCAGCCGGTTAGGGTTAGGCTATTATGGAGATGATTCAATTATTAAGCCATAGTCATAGCCCAAAGGAAGACATGTATTTAGATCGTTTCACTCTTTGTAGCCCGTTGAATTCGTGCTTAAGAATCCCTTCGCCTCGACATGATTGATCTCGTACCTTCGCCCCTGTCAGCTAAAGGACACTGGAAACGATATAGGTTAGAATTGCCTCTCAAGCCAAGCCTGCATTCGGAAGAGGTAGAAAAGCCGTCAATCAAAGGAAAATCCCCGCGCCCCCTTGTGGAGCACGGGTTCGGGTTACTTCCTTCCAACTATTGTGCTTCTTATTTGCTTTTTTACTCCAGTCCAGGCTATTCATGATCTTCATTCTGTGTTTGCTCACCTTTCAGTCAAAAGAAGGCACAGACATCTCTAGAATCTAGTCTGAAGACCATACCCCCACCTTTCACTTCTTTAGCCCATGAGCCCTGATTTCGTGTCTTCAAAGGCAGATCTCCATGCCTGAGACGTGAGATGACCTGAATGCCTTCGACTGCTGCTCTAACCATGGATTGGTCTCTGCTCCCCTATCTGCTTGATCATAATCTGCGCCTGAAAGCTTCCTTGAAAGGTTTGATTAGCCGATCCGAGGAACCCAACCTGGAGTTGAGCTTCTTTTCATCATCGCCTTCCACCCTTGGCTATTTTCTCAAGATTCAATTCATGGTCAGGGTAGGAATCTTCAATCAATCTGGTCAACCTCGGGAAAAAGACCTAAAGGAAAGGGATCACCTGGCACTGCTGTCAGCTTAGTCCTCTCTGTCATTGGTTTTCTAATTCAGCTTGGAGCATTTCACAAAAGAATCTTTCATCCTTGGGCCTCACTTCCACTGATTTCAGATTCTACTTTCCCTGGGCTTGGGATTTACGAATCAAACCCCAAGAACGAGCCAAACATAAGCTCTTTTCACAAGCCAGAATTAAGATGAAGCTTACTACGAGACGAGAAAAAGAAAGCGGAATAGAATGATTTTTAGGCTTAGTAAGCACCTATTTCCTCGAAAGGAAAGGCTAAAACTCCAATCTCCGAACCACCAGATCAAGTTTTTCTTGAAAGACTAGATCCCTAAGAGGAATGAATTCTTTTTCACTCTGGTCACTCACGTGAAAAAAAAGAAGCCAAGAAGAGAGGCCCTCTGGAACGGATCCGCTGATGAGCGCGAAAAACAAGTGAAGGAGGCAGGGAAGTCAGTCCTCTAATCTAAGCCACTCTCCGGGACAATGCCTTAAACGTAATAAGAGCTGCACCCAGAGCAGAGCCCCTTACCGTGGGAACAGAAGTAAATACCTTAGCTTTCGACAGTCCCATGATTGAAACTGGTGGTATCCAGAGACACTGGAGCCACAAATCACATGACTTCCGACGGTGCTTCCCTTTTCTCAAAAGTCGACTAAAAAGCTCCAACCGAAGGAGCGCCAGGAAGGAGATTGGTTACACGCGAGCGGTGGTCAGCGGGAGCAAGGGCTGAGATTGACCACTAAGAAAAGGGGGCACAAGCCAAGCAAGCGTTAGGGTGGTAAACATGCTACTAATGCCTAATGAAAGTCAGAATAATAGGCTGAAGAATAGGTATCAAAATCCAAAGTCTGAAGCTGATTAATGAACTGGCGTTGTTGGCGCCCTAAGGAAATGAATGACTTTCAATTCTAAGTATGAAACTGGGACTGAGCCCGTTCCTCAAGCTTAAGAGCTACGAGGATACCGCCTTTCAAGGCACTCTGAAACCGGCAAGTTTTGCCTTCCTTGTCAGTTAAGTGTTCGGCCTATTGATTGACACTGGCACGACTGGAATAATAGTCCCACTATGGTTGGACCCTGACGGCTGTTTCGGTTCGACGCTTTGATCCCGGTCGTGGAAGGTCCCAGGTATGAGGATCGGACGGGGAAGTAGGAGGGAGGTCGGTCTCTCGACCCCGGTTTCGTGTCCTGAGTAATGAAAAAAAGTTTATGAGGTTATAAGTCTGACTTAGAGGACTCTGAATATGTGGAGTAGTGAGCCGATCCCGCTTTTCGCGGTTTTGATCGTTCTTCCAAACGAAGAGACCAATAGGGGCCTGGCCTAGCTTCTGCGAACGATTCGGTGGATAATTCTTCGTTTGATTCGGCTTATGACTCCACGGAGGATTCCTAGTCTGCTTACTCCCCCACTGCCCATGGCTAAAGAAAAAGCACTTTGGCTATCACAAAAGACCATGCACAGGTTCATTCTGCTGCAAGTCCTTAAAACTAAACCCTTTTTCACTTACCTTCCCCAACAACCCTAGCAGCATATCCCGTTTTTTCATTCGAAAGACGAGATTCCCTTTCTCCCGATCTCCTACGTATGGAGGAATTAAGGGGCAAGTTTCGCCTTTCTTATCTGACCATTCCCGGGTCAGGAGCTATGTACCAGTGCCTTCCCGTAATTGATGGAGGAGCTTTCCACCTGTCTGAGGTAGCTTTTTCGGGAGCTGTCCCGGTCCCGGATGCAGCCCCGTCATCAGTAGCTAAAACTAAGGTGGCCCTTCTCCATAAGGCCCCGGAAGTTGTATCTTATCGAGTGGACTTTTCGCGACGTATCTTATATGACGAAGGTGGCTCTGTCGCTAAGCAGGCCGGCAGAGCCACCTTCTTTGGGGTCAGTGAGGAGGACAGGACAATCCCCCACTCCGGCGGTTTCTTTCTTTACAACCGGATTATACCCGGCCCGGTCCTATTTCAAACAAAAGAAGCAAAGAAGGGAAATCTTCGTAAAGGCAGCAAGGGCTGTCACCTTCGAATTGAGTAGTTTTTTTTTCTTTCTACTCGACTTTTCTTTTGTAATCGAAACTCTAATCGAAAGTAGACTCAAGCCTCACCCCTTTTTTTATGTATGTGAATTTTCCGAATCTAGTTCTAAATACTGGACTGATCTTTCTCCGCTTCAAAGAGGGTCTATTTTGATAGATAGAGATAGACAGGAACTAAGCAATAAGAACAGAATACCAAAGGCTTACTCCCATTTATCTCTACTCTACTCTATCTATGAAGGCTATGAAGGAATTCGTTCATAGAATGCTTTTTGATTGCACTACTTTTTGAAAACAACCGTAATAGACCCGGCGGAGGAGATTGTATCAAAGGAGACCCGTTTTACCGATCGTTTGGTTGGGTGTGTCCTTAGTCGCCCCGGAGAAGCCATACCCTAAGGAAGCTTACCCAACTCATCGCTTAACTCCCAAGAAAGGAAGACAAGACAACCCCAGTAAATCGTGCATAATTGAAGAGGAAAGATTCTCTAAAAGCCGGCGGTTTCTTTGTGTTAAGAATGGAGACTTTTTGGTGTTTGCCGGAATTCCGACTTGGGGATACCTTTGACCGATTGCTTGCCCCTTCATTATTATTAATAAGATGGGGAAAAGCGGAAGAGGAAGAAGAACCTTTCAGAATGGATCCCCCTACTCAAAACTAAGAGGGGATTCTCTCAAAATCTCCGAAGCGATAGGACAAGTCATGGTGATCAATGGGGAAGACGCATTGCCCTCGAGCTCGGTTAATAATGCACCTGAAGAACCACGAAAGGAGGAACATACTTCGGAATACTTGGAGTAGAGGGAAATGATGTCAAGCGGATCGGAAGAAGCCCGAAGAATCAAACAAAGAATTCATGAATGCAATGAAGCAAGCCAAGATCAACGGAGGGGCATCCAGTCAAGTACCTACATTCCGATTCCCAATCTCATGGATGAGCCTCCTCTACGGATGCAAAGAGCTCCCGCACCTTATTTCATGAATGGGCAATCCGAGAGGCCTCGAAAGCGATTCGCTTATGAATCTCCTATTGAAGAGTTATACTATGATCGCTCTGTGGTCCCCATGGAGAAGCCTCTCAAAAAGAAAAAAATTGAGGCAATGATATAAGCTGCAGTAGAGCAGACCAATACGGGAGGAAACTGAGATTCAAGGATTTTTGCCGACATCCAGATGTAGCTCTGCCGGAAGGGTTCAAGATACCGAAGTTTAGTAAATACAATGGGGTCGGCGACCCATATCATCACTTGCTGTCCTTCTGTGGGGATTGCCGAGGCCTTGATTCCCAGCCTGGGTTATTTTTCCACCTTTATCAGAAGTCATTAGAAGGGGAAGCACTCAAGTGGAACTCATCTCTCCCCCTTGATGCTCTACGTAGTTTTGACGATGTGATTGACAGATTCACCGGCCAGTAGTTGCACCAGGTGGAACATCCCCCAATCTCTGTGATCTGGTGAATGAAAAAATGCAGCCCGGTTTTTAATTCATTACCTTTGTTAACCGATGGAGGAATTTTGCAGCTAAAGCAAAATGGAACATAAAAGAGGAAGATGCAGTACAGATGGTTATCAATAACCTGCATGGGCCCATCAAGGAAGCGATGGTGCTAGGAGATTGCCAAACATTCCCTCAACTGTTTGAACGAGCTGCCCGCATGCAGAGGAGTATAAAAGACGGGTCTATCACTTTCCTCAGGAACAGTTATAATGGGGGAGAAGGCAAGCCGAAGAATACCCTAAGAACCCAGCAGCCAACTCAAGAGGTTACCATCAGTCCGAATCAAATTAATGCGGTTCAAGCACAGCAGAATGCACAGAGACAACAGAGCACCCGGAATCAGCAAGCCATCCAGGGGGCCGGGGCCGTCCCCTAACCCACTCAAACCCCTCCTACCCAATCGCAATCGCAAAACCCAGCGCAAGCTCCGCCCAGACCCGCTTATAACAACGCTGCGCCCCCGGCCAATTATGATCCTCAGCAGCAACAAGGTGCTCCCAAGCGACCCTGGGGACCCAATGGAGCTCACTACCATCCATTACCCCTACCCATTCCTACCTATTCTCCATCCTTCTGACCTGGAAAGCCATTTCTCTGCCCAGAGATAAACCACTCCCCTGGCCTCCTGGTCTCGACTATTTAAAGTTCTGTCCATTTCACCGATACGCAGGCCATACCATCGAAGAGTGTCAGACTTTGCGTGATGTCATCTATGACATGAATGATGAAAATCGTATCAATTGGAACGAAGTTAAGGCATACCTGAAAGCCGCCAATGTCACTGAAGCTACTGGGGATCTATACTAATCCAATGCCACAACATCAAGGGGGACAAGTCACCACTCGGGGACCTACACCGGTACAAACTAATCCAGGACCTTCTGCCAGCGCTAACACCATCCGAGCTTGCACTGCCGCTCGAAGAGAGATGGCTGTGAGACCCCCTCAAGTTCTGTAATTCGAAGGAGGTTCTGAGAATTCAAAACTCCGGAGTCACTTTCTTTGCCCCCAGGAATCGAAGTTCCAAAAGCAGACGAAATCACTATGGAACCGGACCTCCTCGCTGCCGCTCAATTCATTACCAGGAAGAGGCAAATTCGCTTTTTTAGTAAGGGTGGGTTGAAAAGGTGAAGAAGGAAGAATGTATCCGAACGAATGCATCGGCAGATGAAATTACCCCCTTTTTAGAAATCCCCTCGTCACCTACTAGTGAGCCGGAAAGCTTAGGGGCGCCTCTCGTTCCTCTTCCCCCATTTGACAACCCTATCTCAGAATGTTCGGATGATTCTTTGGAACCCCCTTAACTAATAGATGCTTCAATACTAAAGAATGGGGATGTTGGGAAAAAGCAGAAGAAAAGGATTTCACGGGCAGAAAGGCGAAGGGAAGTTCGGAAAAGCCTAGCAGACGGGACTATCAACCCCTTCGTACTTCGATCCAATCAATCGATCGATCAAGAGGCTAATCTCTTTTGTTTGGGCCGGTAGCTAAAAGTCTCTTGAACAAGGGAAGGGCAACATAGCATTAGCTTCAATTGAAAAAGCTCAACCTTGAAAAAGAAAGGTGGTAGGCCGAAGAACCGTTGAACGCTTCAACTTGGCCACTGAAGAAGGCGAAGGCTGGGCGAGAGACTAGGCCAACTTACTGCTTACTGCCATGCCATGGTTGAAGAGCTTTAGGCTCCATAGACGGAACTATGTATTAGGTATTAGGGGGGGGGGAGGACACCACTCAGCACCTAAGGTGGGGTTCAATGCCTAACAAAAACGGCCAAAAGCAAAAAAAGGGCAAAAAAGAGATGTATGGCTGAGGGGAGGAGAGAAAGAACGCATGCATGGGGATTCTGTCTGTCGGAGGTTCGAGAATCTATGAAAGGACATCTAAGACTAAGGAAGAATTCAAGGAAGTCCATTACTGAGAGAAGTGGTGATCTCGTCTTGCTTGCTGGGAGAGAGGAAGCTTCCGGACCACCCTTTCCAGCCAGATAGCGAGCGATCACTCAGCAATGAACACTGACTGAAAGCGGCCGGGAATGAGTACCTATCCCTTACGGGAATCGAACCCGTGTCTTCGACATGAAAAGACGATGTCCTAACCACTGGACGAAAGGGACCAAAAAGCCATTCTTCATATACCTCAGCTCCGAGAATAGAAGTGGTTCGTTTTGTTTCTATACGCAATTCAAGATTTCGTTTGTGTTCATGTTGGCGATTTCTGATGTGAATTCGGCGGGTCGTCCCCCCTTCCTACGGTTCCCCCACCGACCCAGTGACACACCAACCACGCCCCTTCCCTTTCTCCGATCATAAAGCCCCCTGATCCCTTTATTTGATTTGTCTTTCATCCCCCCTGAATAAGTAAGGCCCCGCTCCTTTTAATTAAAAAAAAAAGAGGGGCGAAGCGCCCGTTTGAAGTGGCGAAGGCCTATGCTACAGTAAGAAAGAAAGTACGTTGAGGTTACGAAGTCACTTAGTCGAACTAAAAAGAAAGGGAGGCTGAGGTTACGAAGTAAGGTCAGCTGGTTAAGGAAAGCTCCGCTTATGAAATCGCTTAGCCGTTAATTAATTCAATTAAGTAGTAGTAAGGCGTCGGTACGGAGTTGCGTCAGCTGTGGATATAGACTAGGCTAAGGGACGGACTTTATCTCTTCTATTCTCTTCACTTACACCTTACACTTCCGCTGAGTCTAACGAGGCTCAGGTGCGGAGCCTTCCACTGTGGACCGAGACTACGCAAAGGTAGAACACCATAGAAACTTCGCTGACTTTATCATAAACCTTGATTTCGCTACGAAAAAAAAGAACCCGGAATAGCGGAAATCGGTTCGTGTTCCGCTTCCAAAGTCAGTCGTCTTTGCCCAAGTGTGAACTGCAGACGACTCTCCAGCGGTTCCATTCCTTCTTACTGTACTTCTGGGTCAACCCAACCCGAATGGGAAGAAGAGGGTCAGCCAAACAGCGGGCAGCTCCACTTTGTACGTTTGCTGAGCAGACCAATCAGGCATTTTAGAAAAGGGAAGGGAACTTATCACCGAAGGAGGCAGTAGGAATGAAGGAGGCGGGAAGCTACCGCTTCTAGAATGCAAGCTTATCCTTGACTTTTTTTTAGAGCGTACCGGTATTTTGAAATAATAAAAAAGGGTTTATGGATGAAGTAATCGGAATGACAAATGGTTGCGGAAACCGGAGAAAGTCGGGAACCGTCGGTTACCTTTTGAATCAAAGTAGCGACGAGCCGAGTACTACGACTACAGGGGGGGGAAGCAAAGCTTCGTAGACAGCTTCGCTTCCTCGTCGCTTCTTTCTGGCGACTAGCTTCTCAAGTGGGTGGCTTGGTAAGCAAGCTACCTTCAGCATCGGTAAAATCCCTATCAATAATAGGCCGGAATGGTGGGGAAGGAGGCCCTCCCTACTTCAATGGAAAGGGGGAATCGCCGTTTCACAGCCGCTCCTCTACAACTACCTTTCGCCCAACATGATCACGAACGAAGACAGAGAATTGCGTAGATAGGAGGAGGAAACGAACCAGCCCACTTGTCCTGATCGGAACGATTGAAGAAAAAAAGAGAATGGTGGCCCCTTTCGCCCAGGGGACATCGTCGGAGAACAATGTCGGGGACAGGGTGAGAACCTTCCGTTGGTTACGCCCTTTAAGTGTTGGTTCTTCCATATTTAGATATGGAGCCAGATAGAGATCTATATCTTTCTATCGATAGATCTATTGATAAATGGATATTGATCCGGTTTCAAGATCTATGAACAAGAGAGATCCCTAAATATCTATTTGAAAAAAGAGATGAATAGATAGGGCGGAGCCAGCTGAAGGAAGGGCGCTAACGCGCCCCTTATTGAAAACTAAAGCAAGAAACGAGAAAGTTTACTTTGAGAAAGAAGGGCCAACTATTTATATTATAATCTTAGTAAAGGCGCGTTAGCGCTTTAGTTTGATTGCTCGTTAGCGCCCCCCTCCCCCTATTATATTAGTTTAGTCATAAAGGAACTAAAGGAAAGCCTTTTGACAACCTTACTAATAGAAAGGGGATGCGCTCAAGCATGCGAAGAAAGCTCTTCGAGCTTCCCTTATATTATGGAAAGGTTTGTAGAAAGGGGCTTCTTTAAATATCCCATAAATAAAGTAGGAGCTTCAAACTGTAGTTTAGGGGTGCGCAGGTTTGGAACCCTATACAAGAGGCTAGCGCGCAATGGCTTTCTCTGATAGAGGCTCGCTTCTTCAAGCTCCGCTTGCTGCTTTTCATTTTGATAGGAGTAGGTGCTTGCTGCTCGTCAAAGCCGTAGCTTGCTGCTCGCTCGCTGTCTACTAAATGAGCCTTCACTGCCCGCCCGGCCCCTTTCTTTAATCTTAAGTAAAGTGAAGTAAAATCAATGAAGTGAACAGCCCAACCTCTTTGTTTGAAGCTTTGCCAGGAAGCTTATACTTGTTGAAGCTTTGTTTCCCCTAATTCCGAAACACAACAATAGACTTGCAACTATAGTATAGGAAAAAGCTTCTCTTTGATAGCGGTAATAGGGGGGAAAGGATCTGATCGTAGATAGAGACTTAAACCTGTGCGGGGGTAGGGGCGGATGTAGCCAAGTGGATCAAGGCAGTGGATTGTGAATCCACCACGCGCGGGTTCAATCCCCGTCGTTCGCCCATCAATAAATGGACCATTTGTTACGGAGACACAAGACAAACCTAGAAAATCTTTTTTCTGCAAGTCATCTTGAGGCTTTCAAACGCATCCAAGCAATTGAAACATAGAAAGCATAGATTCGCGTCGCCTACTTGCTGAAAGCACAAATGGAATGGCCGATCATTCATTGTATGAAGTTTTTAAGACCTCACTAATTAGCCTTACACTTTTTAGTTCATAATGAATGAAATGAACCCCCGGATGAAGAGAAAATCTCCCCTCCCTTTTACTAAACCATGGGGAGCCCCGAGTAGTTTACCGGACAAATTGAGTTGTCGTGACGATACCTTTCTTAGTGGAAGATCGGAAAAGACTTCTCTTCATCACGAGACTGATCGGATCTGCCGTAGACACCCGAGAGACCTCCACAAGGCAGGCAGTAAGAGGACAACAAGCAAAGAGTTATGCTTTCATTTCTTTGTTGAGATTGAAATCAAGTTCTTTAAAAAGGGGTAGGTATAATGCACGCAGGCCAAGTCAAGAAAAGGACTTCCTTACTTTTCTTTCATAGTAGTCTTAATGACTAGTAGTTTGAAGCCTTAAGAAAGCGGTTGGCACTCGGTTCCTTCGTCTTAAGTCAAGTTCAGTTTACTTTTTCGATTCGGAACTCTTAGTCAAACTGATGGCGAGATCGATTTTTTGTTCGAGGTTCAAGAGAAAGGAGAGGAACCACCGCCCAATGGTGCTTTTACGAAGGTCACCGGTGGCTAATACCTTCTCGACACTATCGAACCTGAAATCCACTCTCAATCGCTCTTTTTAGTGGGTAGGAAGAGTTTTCGTATCCTGGACTTAAGGAAGGCAAAAAGTGCCCTATCTGCCTTGTTGTGATAGGGGGGCAGTGCCAGTTGTTTGTTTTCAAGTCAAGCTCTGTATCCCTATCTCTTTTTAGGTTGGCATAATAAAGAAAGAGAATGCCAAGAAACAACACATACCTATCACTTTTGGAAGGTTCGGGATCGTCAGGGAGCCCCTATAGACGTAAAGACTTGACTTCACTGAACCGGCACTACTCTTTGTCGGGCTCCTACCACTCGTCCCTCGTCTGCTCGTCGAGTGCGTCCCTGGCCCTTGCTCGTCTCTAGTAGCCGATCGACTTTCTTCGCCCCTCTCCCGCTTATTGATTAGGGCGAGTCACTCAAGTCCCTTGTCACTCGTCCCTCTTTTACGAAAATCCCGGGGTTTATGCGTTTTTCGGAAACTAAAGTCGCTCGTCAAGCTAAAAACAGACGACAACGTTAGGGGCGAGCGAAGTAAAGTACACAGCGAATGTAGTTCTACGGAACCCTTAAGCTTGCTTCGTAGACTACACTCGCTGCTACCGAACGCTGGGTTTATGCCTTCGTTTTTCGGTTCTAAAAGTCCAAAGTCACTAATAGCCGAGCTCGACAACGAAACGGGGTTTCAGCGTCGTCTCCTACAACTTGTTTTCGTCCTTCGCTCGCCCTACTTCTAAGGATAGATAGAAAAGGAGCCGAAGTCACTTAGTTCCGTTAGGAATTCAGGAGACGAAACGCAAAGTCAAGTTCCCTAACCCTAGCGAAGCGGTATCCGGGGCTCCGTAGATACCTACCGGCGAATCCGTGCTTCCTTCAAATAAAGGAAGGGGGGTTTCGGGTCGAAACTAGCCAGGCAGGTGAGTTGTTTACAGAACTGTACTGATTACGCGACTCGACTTTGAAAAGGACGAGAGGACGAGCTCCCGGGAGCCTTCAAAGTCGTGTTGAAGCGGGGACAGGATACCTGCAGTCTTCAGTAGCCAAAGACCAATCCCTTGTTTATACCCAACTCTAAAGTGTTTATTACTTTACTTCCGGCTAGCTCTAAAGTCTAAAGAACTCCACTTCTCTCTCTAGCGTCTTCCGGCGGAAAGAAAGCCGTTCCTTAGAGTCCGTTCCGTCGGTATTAGATTAGATGTTTGTAGAACCTCCTGAACGTTCAGTCGGTTCCTCCCACGTAGTTCAGTAGAGCTCCGTGACCCTTAACCAATAGAAAGAAGCTGTCGGTAACCGTCCGTGAGTTACCGGGATTCAAATTCAAAGGACCGCTCCGGGAGCCTCCGCTCGTCAGCCTAAAAAGATAGGAGTTCCCTCACTACGAAAGGTGTCCCGTGGAGGGACGAGTTCCTAAACTACGAAAGATATGGAGCGGATGGCGTACTGATAGATCTCCTATTCGTTCTGGATCCAGCGGAAAAGGCCCTTTCTATCTTATTAGTAAAGCGCTAACGCACCCCTTATTGAAAACTAAAGCAAGAAGCAAGAAACTTGACTTTGCGAAAGCCATGAGAATCAGTCAAAAATAGATTCTCAAATATGGCATTCAAAAGCAAGGAGAGAGCATCCATGACAATAATATCTTCCTTATATGGTTGTGTGATTTGGCGCATCTTTCCTGGCCTGTTTGTCTTAGGAATAAAAGATCGATTTCATAGGGAAACTAGGGAGAAAGAAAAAGAAGAATGAAGTAATAACCTTTGAATCTCCGTTACTTTTTTATTCCTAAAAAGCCAATTGTGTTGTTTGATAATGTAGTTCGGGAAAGTCTTTCCTCTTTAGTTTTATGGTTTTTCTAGCGCATTTTCTTTGCTATAAATCTTTCAAGTCTCGAAGACCGCCGGAGAGTCTAGACGACCCTCCGTCCTCGAAGGACGGTCTTTAGTCCAGCATATAGTACCTCAGATCAATTGAGTACTTATTGACGTATGTCGCTTCTTCACGTATCGGTCAAACGGAAACTGGAGGGTCCGTCGTCCGGGGCTTGAGTGCAAAAGAACAGCTCCAGACGAGAGTGCAACGTGGATCAGCTACGATAGGACCCCTTGGATCAAATGAAATAGCCCCATAGCCCCATTAGAGTAAAGGGAGTGATACGCCCTGCACATGGCGAATGAAGAAACACGGCACACTCGCCTTTTGCAGACCTCTTTCGTCACCCAACAACTTTCATTCCCGTTGAAGCATCCCCATTTTCGTCTTAGGCGAACCGAAAGGATTCATTTGCATTTGACCACTATGATCTTTCACGACTTGACCCCTTTAAGAAACCATTTCTTTTCAATGGAACCTGTGAGACCTATTTGCTTCTTTTACGACTTATTCAACCCGAAAAACCACAACCTCCGTGTTCAGCAATCAGAACCGTCTCGTCAATGATAGCACTCCCTAGACCTCAGGTCTATAGACCCCCCTTTCTCAATATCTCATTGAATGTCCCGACCTTTTTATGAACGATGTGGCAAAAAACCTAAAGTCTGCTCCGTTCGAGACAGGGTCCATAGAATGTGGAACCCCCCGCTCCAAGCGGGCAACGTAGGGCTAGGAGGTCAGGTAGTTGTTCGGGCACTGCCGAGAGGAAGGCGATCAGTCTAGTCTAGTAGGCTCTCTCTCACCAACAACGGTGGGTTGTACGGCTTCTGGGAAAAGCGCTGGGAAGGATAGGGATAGCGAGACGGCGGTTATTGGATCGGTCAAACGGGACATCCAAAGTTTGATCTATTCCTATGCTCCGCCGCCCTCCCCGACAACAAGAAAGAGCCCTTCCTTCTGCTTTGGGTTTCGCCCTTTTTTTAATACGAATGGTTGCTCCACTCATTTTCTAATCAGACCTGTATTTCGGAGCTGCGCGATGGCCCCAGTCCCACTGAAAGGGAACAGTCCTTTAGGGAACGACGAGGGGCGGCACTAGCAAGACGACGTTTGGTATTTCCACTTTTTTTTTGGAAGGTTTGGAACCCTTACTCACTCAACATAGGGTCCAAAAACCCGACATACCCTTTTTTTTAGAGCGTATAAGGGGAAAAGAGCTCTTGCATCGTTAGCCGCTTCTCAGCATTTCCTGCCTGAGTTGTTGACCATCACCTGACCTGACCTCACACGGGAGGCCCCGCGCCGAGTGATTCTCCCCCCAAAAACTCTACATGTGATTTAGTAATTTATAACCCATTTTGGGGTGCAACCAGGGAACAACTATCAACTAGTTTGAAAAGTTCTTCCATTTAGTAATGGAAGTCATCCGTTGTCACTTTCTAAGGGTATGGTAGAGGCGCTTGAGAAGGTGGACAATCCTTCAGTGAAGACCTAACGAGAGGCTGAATTCAAACACACCCAAGATCCACAAGAATCGTACGAACATCTATGGAGCGTAGCAAGGAGCCTTGGCTTCACTTCAGCTCTCGTCACCTCACTCAATCCTACAGCGGAAACTCGAGTCGAGGCGCTGCAAGCGAGCAAAGAAGCACTTCTTGTAACCAAAACACAAACCCCATGGATCAGCAAAGGCTTGTTCTGGACCACGCCGCTAGATTGATACTGCCAGCTTATTTTGGGATGACTGCCACCTTCCTATTTGAGTAAGGAATGAATATCGGACCCTACTGACGTTCAACCGACGACCGGGCCTAGTGGTGCTTGCGGCTTTTCCTATTTCGGCTTGGATTGAAAATACTGGACAGGAAAGGAAAACTTTCCAGCCTTTCAAGCCCTACTAAGTAAAGGTGGATGTGTTGTTGGCTGCTTCAACCCCACTTCTGCTCAACATCGATCCTCTCACATACTTCCTCAAGCGGCGGAACACTCAATGCCCAAGCAGTTACACGTTGTTGATTTCATACTCCTTCGGTAAAGCCAACAACCATTCAGTGAATTGTCTTGTGTTACTGCCTTTCAAGACGTTCACTGAATCCTTCACGATGGTGGCAGGTACTAGTACATCGAAGCCTTAGAGAGCCGCTGGACCCCAGACACGCCGTTACGAAGCGCCATCAGCCCGGGTCAGGCGACCCGAAAGGACCAGACATAAACCACCCGCTAAAGCAAACGGTAAATAAGACAGGCGATCAAGCTGGACGGATACAGGATGGATTTTTCCAGGGTGTGTGAACTTCCTTATATATTCAGCCACATGTTGCAAGCGGGTGTGAAAGGATTTTTTGGCCTCGGTCATTCTTCTATGAAATATCGATTCTATCAATCATTCCATTTCAGAATCGAGTCCCCCCTGAATAAGTAAGGCCCCGTGATTCCCCAAACCAGCTCCTGGCCCTACCCGGCGGCCGGGGGTATTCGGCATGGGCGGGGAGAGCATCTGAAGGGTTGCTTCACCAAAGGTGATCACACACCGACCCGGGCAATCACTGGCTACAACGTAATGCTACAATCGATGGAATTTTGATTGATTCTATTCAGGCGGCCGGCCGCCTGAAGCCCCGCCCGCCTTTTCTATATAGCCGCATAACCATAACAAGTTTTCTCTAATGCCATACCAAACCAAGACCTTTCCTACAAGGAAAGCAAGAACCCGCGGCTCCCCGAATACCCCCCCCCCGGATTGCGTTTTTTTCTGCGGGATTTAGGGATTCCTGTCTTTTGCTCATATTGTCTCCTATGGAGATGGATTGATATGGAGGGTTTCCACTTCTTACCTATTCACTTCTACTTGAACCGTTCAACGAGCGTTGTAACGATCAAAAAGAAGATCTCCTGGCTCAGCACTACTCAACTTGTGGGGTGTCACATACCCTGCAGACAACAACTGCAGCAGTCACCAGTCTGGTCCCCTACCTCACAAAGTAGCTTGATGGCCGAACCACTCCCAAGGCGAATAGTGCCCTAGGGGCCGACCCGACACCGACCGGCGGATACTCCCGCGCAGTAGGAGCGGACTGAGTCGATATTCGTCTACGAGAGGCGCACTCGTATGCCTTTCGAGGCTTCCCCCTTGTAAATATTCTCGGGTAAGAAAGCAGAACTTCACCTCTTTCTGTTGCTGAACACAAACCTACTTTAGATCCACTAGAACATGTAGATCTACTAGACTACAAACAAAGAAGTTGGTAGCAACAGAACTGCCTCTAAACCACTAGAGACAGTCACCTACAATAATCAGTCTACCTACGCTACATTGTAGAGAGACGTTCGACTCCACGTGTCCGCCGAACAGTTCCGAAGTAGCAAGACGAGTGAATGAAGGTGCTGTAAGCGGTAGTGAATACTCGTTCCATGGAGACAAACCCCTCCGGCGGAAACGTTCCGTCACTATAGACTGAACTCGCTGTGAACCTTTTCGATTATTAGTAGCGGCTCGTGAAGTAGCCCTCTTTCTTTACAAAAAAGTGGATACATGCCCCTTTACTTTCTATTATATTAGTAAAGCCTAAACGCTCTTTACTAAAATATAATAGAAGGTAAGGCAGTCAAGGGTTGGTGTGGCTAAGTAAAGCTACGGCTCCTTGGTGGGAATGAAAAAGCGGTACCCCTATCACAACAAGGCAAGTTCAGTTGACGGACCACTTTTTGCCGGGAGAGGAATCGTTTTTGTAGTAAAAAAAGCTTATGCACGTAGCTCGCTGGAAGCTAAGAGTCTTATAGCCCAAAAACGGGAATAGCGGTTTTAGTAGTTCCTTAATACCTTATTACTAATCTATTTATAGTCAAGCAAGCCTTTCACCTGGCTAACACACAAAAAAGCACCAGCCGGGCCTCTCTCTTTGTTTCGATGAAAGCCTCAACGCTCGCGTTCTACGGGGAACTTTTTTTACTATTTACCTTCAAAGCCGGAAGCAAAGGGCGAAAAGTCCAAAACTAGTAAAGGGTGCTTGTGTTGTGGTTTTGAGTTCCTTGGCTTGTGTTCTAATAGTAACCACAGGAAGAAAGCGGGGAGCATTCTCTATCAAATAATGATGGAGGGGGTTCATGGTCCCTAGTCTCGTTTTTGCCGAGCCTGATTCTCTATGGTATGGACGTCTTTGATTGAATGGAGACAGATATATAGAAAGTGTGCAGTGAGGGATCTTTCTAGGTAGCCAGTCTTTACTTAACTCGGCCCAAGCAATGCCCAAAGACTCCCATGCCTTTCTTGGTTGGACCAACCGGCGATTTCCGACAAGTCTTTCTTAATTTTTAGAGCAAGAAGCGGAACTACAAGAAAGCTTTCTTTATATGGATAACCAATCCATTTTCAAATATAGTTGGGAGACTTTACCCAAGAAATGGGTAAAAAAAATGGAAAGATCGGAACATGGGAATAGATCTGATACCAATACGGACTATCCATTTCCATTGTTGTGCTTTCTGAAATTGCATACCTATACAAGGGTTCAAGTTTCGATCGATATTTGCGGAGTTGATCATCCCTCTCGAAAACGAAGATTTGAAGTGGTCTATAATTTACTGAGTACTCGGTATAACTCACGCATTCGTGTACAAACCAGTGCAGACGAAGTAACACGAATATCTCCGGTAGTCAGTCTATTTCCATCAGCCGGCCGGTGGGAGCGAGAAGTTTGGGATATGTTTGGTGTTTCTTCCATCAATCATCCGGATCTACGCCGTATATCAACAGATTATGGTTTCGAGGGTCATCCATTACGAAAAGACCTTCCTCTGAGTGGATATGTGGAAGTACGCTATGATGATCCAGAGAAACGTGTGGTTTCTGAACCCATTGAGATGACCCAAGAATTTCGCTATTTCGATTCTGCTAGTCCTTGGGAACAGCGTAGCGACGGATAATTAAGAATCAGAATAGGTCCAGTCCAGGGGACAAATCAATAGGAAATGCTATTTGCTTCGTAAGAATAAGAATTAACTTCTATGAAATGAAAGAGTTTCACGGGAATTGTCTTGATCGTCGGATATCATTGATAAATAAATAGGAAGAAGTGTTATCGAACGATTTCCTGCAATTCTTCCCAGTAGGGAATGAGTAAAGAATCAAGCTACAAGTCTCGATCTATACGAAACGCACTGGTTTTTTTGTGTTTCTTTCGGTTTCTTTGATAGCAGAAAAGCCTTACTCTATAGGGGCGCTAGCGCTTGACTAATAGAATATCAAAGGGGCCTGAAAAACGTAATAGGCTGCTACTCTAGGTTCGCTTCGCTTCTTCAAGCTCCGCCCCTTATTGAAAAAGAAAGCGCTAACGTGCCTTATATTATTAGTAAAGCAACCTTTCGCGCTAGGCGCTCACGTTTTTTGTCTGGGTGGAAGCTGGCGGCAGGGCTTGCTTAACCGGATACACGGAATTGGGATCCCTGTCGCATGCAAATATTTCTATCGGGAAAGCCTCGCTTATTCAAAGGGCTGATTATTTATAACCCTTTTTGCTCATAAGAAAGTCAGTGTTGGTAGGAGCGGCGGGATGATGATGAGTATATAAATCAATAAAGACCAAAAAGAAGAAATGGCAAGATAAATTTTATATCGATGGAGGACGATGTGGAAAACAGGGCAGGGATTCTCTACAATGACACTGTAGACCAATTGAAAGAGATATAGCGCAGCTTGGTAGCGCCTTTGTTTTGGGATTTCACGGGTTCCAATCCTGTCATCCCTACCTATTCTTCTCCTCTGGGCAGTAACGAGGGATCCATTGAGATCGATTCAAATTGGACATACATAATCTTTCATTTTATGATACTATATGCATGCAAGATGTATTGGGGGTACAAAAAGAATCCTTTTCTTTACAGTCGTATCTACTGTGATAAGAAAGCGCTCTTAGTTCAGTTCGGTAGAACGTGGGTCTCCAAAACCCGATGTCGTAGGTTCAAATCCTACAGAGCGTGATTCCGTTCTTGTTAGGTCTAATTACAATGAAATAACTTCACTAACTTGAACAGTTAATTTTACCTCCTGCGGATTCAAAAAAGGGAGGAAGTAAAAAGAAAAATGTTAATTAATCAAAGGTCCAACTGATCACCGCGTCTGTATTGTAAATATGCAGTTACGAATAATCCAGCCAAAGTAATAGGAATTAGACCTAACACGATTCCAAATAGAAAAACTTCAATCATTTCGATTTGTTTGAAAGGGGAAAAAAGAGAGGGTTCCCTAAATAAACATCCGAATCGCCCATGAATCTCAATGACCAAGAATTGGCAATTGACGCGGGAAGGAACTATAGAATACCTGGAATCTCACAGAAAGATTTATTTTTATGAATTGTTCATTCAATTAATTTCGAATAAGTCGTATCTTGCTCAGACCAATAAATAGAGCTGGGCTTATAGTTGAAGCCGCCAGTAGAAAACCGAAATAACTAGTTATAGTAGGCATGAAGGAGCTAAATGAGATACGTGTTTTTATATATATATATTTTTATAAAAACTTACCTGAGTTTCCATTTTTGGAGGAAAAAAAAAAAAAAAATACCAAGTTTTTGATTCATCTTCTTTCATCGAAGACTATCTACTATAATACTTGTTACTGTACAACCAACCAATTCCTTAAAATGAAAGGATTCGAACAAAAAAACCTTTTCTACAACCATGAAAAGGGGCTTTCTAGATTTCGCATCTAATTGAATTGTGGGAATATTCTAATCTCTTTCATGAATTATTAGAACCCAACTCGTCGGACTCACACTTTACCAGATCTTCAGTTTCTAGTCCGAAGCCAGTAATGGAAAGAAAGCCTATACTACAGGAATTTTAGGAATTTTCTATTGAATGGCACATGGTTCTGCATTGACAAGCAACAAGAAAGGAAGAAAGAAATGTTGTCTCACTTCTTTTCTATACTGATTCGGTATACTCTAAAGACACCCTCGGTACACTATTGAAGATCTCACAAAGATGAAATCTCAGTGAATTTCCATTTACTGATCCCATCTTTCACAGAATCGATCCCCCCTTTTACTGTACATGAATATGTGGAGCTCAGCATGTCTGGAAGCAGGGGAAAACGTTCTTTTGCTGATATTATTACCTGTATTCGATACTGGGTCATTCATAACAAACCTATACCTTCCCTATTTACTCGACGAATTAAGGGGGTTGGTTATTCGTCAGCACGGGTTTATCTTCCTCTTCTGGTATAGGTTTGGGAGCCCTCGGCCAAAGGAGTATTTTACAGAGAGCAGACAAGGAATTCCATTCAATAAAATGCCGTTTTTATTCTTTGGCACAACTCGATGAATTTAGTAGATCCTTTTAGGAGGCCCCCTATTAGTAAGCTTAGATCGAACCTATCCAATTTTTACAGTGCGATGGTTGGCTGTTCACGGACTAGCTGTACCTACTCTTTTTGGGGGTCAATATCAGCAATGCAGTTCATCCAATGATAAACCTAATCCGAATTATAGAGCTACAACACAATCAAACCCGAACGAAGAAAATGTTGAATTGAATCGTACCAGTCTCTACTGGGGGTTCTTAGCCTATATATGACGAGCTGAACTAGCTGTTTTCTTTTCAAATTTTTTCTTAAATTAAGAGAAAGAAAGAGAATAGTAATAGTAGGAATTCTCTTATCCCATTCGGAAGGAGCTCATCTCAAAATTCTCCATGACTGTTTATGTCTCTAGCATGACCACTTGATGAAATGTGGAGGGAAGTGGGGTAAATGGCCGATACTACTCTACTGGAAGGATTCCTCTTTGGCTGATAGGTACTGTAACTGGTATTCCTGTGATCGGTTCAATAGGTCTTTTCTTTTACGGTTCATATTCCGGATTGGGTTCATCCCTGTAGTAATCGAATGAACTGGGTTGTGCCTGTTCCGATTCAAAATGACAAAAGAACCGGGCAGCAGTAGGAGCCCTAAAGAGGAAGGGGGCAGGAGCACTCGACCCTTGAGAAATGAACAGATTATGTTCTCTTATTCTTGTCAAAAGCCGAGGAAGAAGTTTCGAATAGGGGCCGAAGGCGTGAGTACAGTAGACGCTTGAAAGACTATATGGAACTCAAATCTTTCATCCCAGTCTCGAAATAGGCTGTGTCGAGACTGCAATTATGACTTTCGGGTTCTTTCCCCAGCCAGTCGCCCCTGTGTGGGAGGGGTCAAGCTTGGAGACTTCTCATTTGTGGGGAATCAAACTATCACGCAACTTGCATTCTGGTTCTACATATCGAATTGGAGAGTTCCGGTTTTCTAAGGATTCCCTATTGCTGGCATAGCAGGGACTACAGAAACCATAGTTGCACAGAAATTGCCTGCCGGACAGAGGACTGTTGGTCCAATTAATTACACAATTCTTTATTAACGATATGGCTATAAAAATTTCTCCTATCTTTTTTCAGCCCTCTCTACGCCTTCAACAATGAGATTTCAAAAGACGATTCTTTCTCCACTGCTTCCTGACGAATGATTGATAGGAACGGATTGCCTGGGCTTCCCTGCATCCGATCAACTCATACCTCCCAGCCCTCTCCCCAGGATCTCATTCAATAGATCCAACCCATTTATAGGGTAGATAGAGGAGTTCGTCCCCCGCTTCCTTTGCTCCACTGGCACCAAAGATCAAGAATTCGAGATAGAAAGAAAGATTGGTTGGTGGGCTGCCCCCTATCACAACAAGGCAGATAGCGGAAAGGTGAGCAGCTATAGCATCATTGTTCATCTTCCCCTCGCTACCGGATGAGTGAACTCTACCCGCCTATGCTGGATGGGATTGGATTCAATCCACCCTCAGGCCTTGGAGGAGCATATATTGAGATAGGATTGAATGCCATGCCCCGCCGGGTTGCATTGGGAGAATAGGTAGGCCTTGTTAGCGGCACAGCATCAAGAATGGATTCAATCAACGGATTCCCCTTGCCTCCTGGATCCACTGGGCGAGTGGAAGACATTGAGAAGGGCTTCACATCCCTTGCAGGGCTTTGAGGAACTTGGTTGCGCTCCTCCGATTGACAGATTCCTGGAAAAAAAGAACGCCTTGAGGCGGAGGATTGTACCTGGAAATAGAAGCTCTGTCCCCCTCACACTATCTTTTGAATTAGGGGCTTTCGGGATTTATTGAAGTACTGGGCCTGGGCGCAGAAGGAATCGTCCCACCGCCTTGAGGTTTTGAATGAGGGGCCTTGGAACGGATCCACATCGTATTCATTACTGAATATCTATATGGTTCACCAACTTCCTCGTTTTGTTGCTCGGATTCGAGAGATGGCCTTTCAATACAATAGACCTTAGGGGAAGATAAGACAGACGCAACACTCATCCCGATGGATGCGAGACAGCAGATGATGTGGGAGGTGTGTTTCCCAAGGAAGAGAATACAAGAAAAAGAGATCAGCAACTTTTACTTAGCCCAAGCAATGCGCTCCGAAGGGCATTGCTTTCGGTGCAATCCATATCTCTTCCCTTGCTTTGCCTGCCTGCTGCTCTGCTCCCCCTTCGAATGAATTGGATCCGCTGCCCCTCCAATAGAAGCTGAAGATGCGGGCTTAGAGCTTTCACCCCGCTTTCCCTACTTCAATGGAAAGGGGGGAATCGCCCATCTAATAGCCGTTTCTTCGGTAACGGTCTTTCCAAGCAAGATGCACTTCTTACCGGCTTTCATCTTAATTAAGTACCAGATAGAAGAAACTATTAGTAAGGAGTTCACGGATGCTTTTTTCTCATCGTGTAGCCGGATAATTCGAATACCGCTACATCCTTCCATTCCTCAGAAAAGATGATCTACTAGTTCGCTGGCTCGATGGAGGTGAATTGGATCGGGTGAAAGTGGTTATCAGAAATCGATATCCTTTATTGGGATTGAGGAAAGAAGTGGGATGATTAGGCCGAAGTGGTTGGTGAAGTCGTAATTTCTTTCTTGCTTCCGTCGCGAAGTTTGACTTCGCGCAGCAAGCGGCACGGAGTGATTTTTGCTTCGCCCTCGCAGCACCAATCTCTGTTGATTCCGGTCCAACCTTGCCTCGGCAAATACAGCTCTACCCGACCCTCCCTGGTCCGGTTGAAAGCCTCACTCCCTCCCTCGATGGGTCCAACCTTCTCTATCAGCTTGGTCCGGTAGAGGATCATGCTAGGGTCAGATGATCCTCCCACCCCTGCTTCCGGATTTTGATCCGCTACTCCATCCGCATTTGCCGATGGATGTGCATGACGCTCCTCCGTAATATCTTCCTATACCCTGCAAGCACCTACTTCTATCAAAATGAAAAGAAATACTAAACAAGCGAGAAAAGCCCTTTCTATCTTATTAGTAAAGCGCGCTAGCTGCAATCTTTCTAAAGCAAGAAGCGAGAAAGTTTACTTTGAGAAAGAAGGTGCTTGTTGCCGCTTTATTAGTAAGGTTGCTTGTTTTATATCTCCTCAATAAAATAAAGGCGAAAGGTTGCTTTACTAATAAGATAAGGCGCGTTAGCACTTTAGTTTGATTGCTGGGGCTTATACAGGCCTTAACTTAATAGGAGTAGTGTCTACCCTACCTTTCTCTACTGTATAAGGAGGGAAGTTGAGCTGCTTCCACGTGTAAACTCGTCCCACGCCACCCCAGTAGTGCTATAGGTATTCCTTAGTGGCAGTGTCATATATTTATTGATATGGATTCTCTTTAGCCCCTTTCTAATATAAATTATGATCTTAAGATTCTTATCTTCACTTTATTGACCCCCTTTTTAGACTTAGACTTAGATGTCTTGTTTAAGATTAGATAGCCATCCTTACAGCTTTATATCCCGAAATCTTGATATCTCTTTCTATTGCTTTCAGGCCTTTTTCATTATCCATTATCGTGATTATAATCTTTCTTTTCATCGGGATCTTGATCTTCTTAGATTATAGTTATACTCTTAGTACTATTGTTGGCTCAGAGCCTTCTTATGGGTCGGCTCCTCGCCCTATAATTCTAAGAAGTATAATAACTAGAAAACCGCTAGGCCATATGAACTTTATAGGGAAAGGGGGGAAGGACGGCCCTCGGGAGACATGGCCCCACAACGTCTGTGTTAGCCCTCGGCTTAAAGTCGAGGGGTCCTCGTCCTCATCAGGGTTAGTCAAGGGTTCCAAACCTTTCTCTGAACGCAGATCCAAAGGTAACCGAGGGAACGAGGTTTGTAGGAAAAGGAGCGGTCTAGGAAGGAAGGAAGTGGGATGTGAGAGAAAGTCTTACGATCCAACTATTTGTGGTACCCCTAAGATCCTTGGCGCAGAGGAGTCTTCATCTTGGCATCCATCGCAACTCCCCATGCTGGTAAGTTGCGGGTCGCTCTGATCACTCATCGGTTCCAACATGCGCATATCAAAATGAGTCTTGAGGTCTTGGAAGATATGCTTGGGTAGAAAGACTGGGCCAGGGAGCAGCATGTATAAGAGCCGAAATAGGAGTAGAGGAGGGCGCACCAGACGTTGTTTTGGTTTCCATAGCGGGACTATCACCGGTAAGTTGCGTCGGACCAGTTGCGGGTCGACCCGGTGGCGCATCGACGTCTTGAGCGACTGAGAGCCTTGATCCAACCCCAGGTGCAGTCGCAATCCGCAGAAGTAGCTTCAATCGAAGGTCGCGCAACCGCCAATAAAGACATTGCTCTAAAACTCCTTAGAGGTTTGAGAGTGGAAGAAGATTCATCACCGGGCTGGAGATATCCGAGATATAAGAGCAGAAGAGGCCAAGTGGAAGGTAGCCAACTGCAAGACATAAAGGCCTTTCAGCAGGCAGTCAAGCAGAAGTCTCGGAGGGGATTTTGGGACCGCATACTGACTTTTTTTAATTTGAATAGAAGAGACCTCCGGAGCCAAGAATAGGAGTTTGTTTTGGCCGACGAAAGGTTCGGGCTAATGGGCCTCTTTAGATTCATTTCCGCAGTCGAGTGATTTGACCGATTGATTCGAAATCGGTTCCACTTCATTCAAATCCCTTGCGATTGATGAAGAGTTTTCACCAAAGCCGGTTACCGCCTTCCGGGCCCAGCTACTGAGGTAAGGGGCAAAGGATCCACTTGATGAAAATAACCATCCGATAGATAATCCCACCCGGCCTAGCTATCGTAATGCGTCCCGATGCCAAAGCTTCCTGAACCTACTGAAGCGAGGAATACTAGGATCAGAGCGCTAGCATCCCTTGCTCTCTATCGATTGCTCACTGCCGTCTCAGCCGAACAAAAAAAGGAATAGAACCGGGGGCACACTTCCCATTTGTTCCCGTCCCAATGTGACCATCGATAGCTTTCTCTATTGAAATGGAATCCCCGGTCCTATCTTTCTCAATTCGTCGATCGACGGCCGCCCTACTTCTAATGATAGATAGAAAAGGTGGGAGAGGGGCTGAGGGACGGCAAAGATACAAAAACAAAAACTACATGGCATACGTACGTCAAATGGTAGGGCCCATTACGAACAGTCATTAAGGCGATCCCCAATCTCGCTCGGCTCGGGGCGATCACTTGAACAGGGCGGGATTGATCGATCTACATCAAGAATTTCGGCTTCCCTTCCCAGGAGCGCATCTACAGAATAGAGAGAGCACGCACCACACTCCTACTATACCAGGGCCTTTAGCTTTCACTGGGAAGAAGAGATGACTTCCAGCTAGCTTTTTTCCCTAAACCTAACCAATGAATGATAGGCCGGCTTAGGATAATAGAAAACGAATTCACTTTCAGTAATCGGAGGCAGGTCAGGGGCCGGCGGGCACGCCCAGCTTCTTCAGTTTGCGAATGGGGCCGGACCAATGCTACGAGCTTCCGGAATCCAATGGAATCTTCGTAAAGTCGATCATTACGAGTGTTACGATTCATTCGATTGGCAGGTCCAATCGATTCATAGCCTCTCGAGCACAACCCATATTCATGCAAGGATTGGTGATTGAGGATCCATACAGAATTTTATGAAATATCTTAGAGATCAAGGAACAGATGCTTTCTTCAGGAGAGATGAATACTATATGGTAGCGACAGGGAATTCTTTGGCGTTGAATCGGGTCAGGAAGAACAAGTTGTTCCAGCTCCGGGGAACAGATTCATCTTCGAAGCATTTTTCCCTTCCTTCCAATATTTTGGATTTTAGCTTCCCCCATTCCTTTTATTGAGCATAATGATGCGAATCGGGTTTGTTGTTTTTAGTATGCAGCGTCAAGCAGTTCCGCTTTCCCCTACCGATGATGTGCCGAGAAGTGCATTGTTGGAACTGGGTTGGAACGCTTTTAAGACCATAAGCTCTAGATTCGGGGGTTTCCGCTATAGCCGAACACAAGGGAAAGCTCATTCTTTTTACCGGAAAAGATCGTTTTATCAGGTAATGGAGACACTATAAGCATTCCTTTGGTTATGTATAAGCCTTCCAACAGAAAGACTTGTATGCATCAAAAACCTCAGGTTCATAGGGGTAAATGCATTCAAAAGGGACAAATTTTAGCGGCTCATATTTCAAATAAACATCGCGGCGTGGAAAACTCGTTTTTTTGGGGGGGTTGTCCCCACTGGTTTGCGAAAGCAATGGGAGACTTGCTCCATAGAACTCCCCAGAGACTTTCGTCCCCAGTATTCTCTATGGGCAAAGGCGCTCAGGTGCGCTTAAAGTCTTATTGCCTAGACGTTATCTTAAGACGAGGTCGCCACCCCGCCTGCTTTAGTCTCAAATAGGGCGCAAATTGAGGTGAACACACTGGACCGAACCCCCCTAGGTCAAGAGCTTTTGGCTCTTCACAAGAGAGCACCAGGTCGTAACACCGGAAGACTGCGCCGTAATTCTTAAAATGATCTAATTTATTTGTACGGTTAGTCACCAGTGGCACAACCGGAGGACTAAGTAGCGCCTCAATGGGAGTATTGAGATCCTCCGCGATAGTGTAGTACCAAGACCAGTAAGAGAGAATGGACTTCATCCATTCGGACAAAACCCATGCCTCTCCTAACCAGTCGTACTCTGACCAGGCTTCGAATAACTCCGAGATCACCGAGTCTCTCGGGAATCGAGGGGTCAAGAGCCTAATCAGGTACCCCCTCACCATACCTTGTTGATAACAGGTTAAGTGTTTACCAGTGGTTGCGCTTAACCAGATCCAAAAAGGGAGAGGACACACACCGTTCGGTGAGTGAAAGACGAGGAAATGCCGATGCCAGTGTTTCCCAGGAGGCGCCGTGCGTCGAGTATACACCCGGTACCCAGCTTCCCGTAAACGATACGACAATGGAAGATCCGTAGACATAATGGCCCTCATTACAGAAACAAGGGATATGGAACTAACTAAGGATCTTAACATGCGACAGGAGACGGGACTCAAGTTCTTAGTCACCCCGCGTACGAAGAACCGCTTAGCAAACTCCAAAGCACCAACTGACGATACTAACGATTTCTCTAACGAAAATGGAACATTCAGTTGCGACATTAGCTCGTGATAACGCTCAGCCACCCGCTCATCTCCGATGACGATATCGTCACCGAGGATAGCGTAGCGTGTAAAAGGAACTCCTGGATATACTTGGGCTGCTACGAACCAAATCTGGTGAGTTAATGCGAAAGCAGGCCAAGCTCCGTAAAAGCCCAACGGGGCTCCTGTTACAAAACGAACTCTACCTCGAGGAAGCCGACGACGAGAATTTCTAATCGTCGGCAAATCGTAGTAGTAGTAGTATAGTAGGCAGACTTTCACAATAGTCCTGTCCACGAGCAAATCAATGTTCGGCAGCGGAAAATCCTCTTTGGGAACATGCTTTATTGAGATTTAAAAAATCGATGCATACGCGAGCACGTCCATCCCTCTTGGGCACGGGGACGATGTTCGAAGTCCAATCAGAATAATCTACTGCCTTAATGAAATCAGTATAAGAGTAACAAGACAGCTGAAGAGAGGATGACGTAGGCAAGAATCAACCTCTTCCCGGATGTATCGCAGAATCCGAAAAGCAGCTTCTAAGTGAGATGATCTCGGCTTGTCCATAAAAATCGGCGGTCCCCCCTATGTTGTAAGCGTAAGCAATGTCTGGGCGAGAATTAGTAAGGTAGAAAAGGCTCCCAACAAGTCTCCTGTAAGTAGATGGGTCATCCAATAGCTCTCCTGCATCTGAGGTTTAGATCTTGTTCCGGTTTGCATGCAGAAAGACCAGCTTTTGACAATAAATCCATTGAATACTTGCACTGGGTTCCAAACCTCTTTGCGACCTCATCACTTCAATCCCCAGAAAAGACTTTGAGTCCCCTAAATCTTTCATATCAAACTGGGTTCTTAATGTTCTCGTAAGCTCATTTATCGAAGCTAAGTCATTACTAGAGAAAGCAATGTCATCCACATAAACCAGAAGAAGGACAATACCTGATGTCGACTTCCTTATAAACATTGAATGATCCGATTGACTTCTTTGAAAACCGGCTCCTTCCTATACTCCTATTTCGGCTCTTATACATGCTGCTGCACCTTTCAAACCAAGCTCTTGGTGCCTGCTTTAGCTTGTCGGAGGCCGTAACGTAAATCGCTTTCTTGAGCTTGCATACCAAGTTAGGATTCCTAGGAGAAGAGAAGCCTGGAGTTGGAGGAGGCTGAATAGAAACTTATTCTTGCGGATCCCTCCTTCCCTTATGTTGTTGAAAGGCATTCTTCACGTCAAGTTGAAATAAGGGCAACTTTTTGATTGCAGCCAAGGCAAGAATGCCACGAATGGTGGTCATTTTAGCAACCTGGGGCAAATGTTTCCCCTATCTCTAAATGGGTTCGACTCAATATTCTTGAAGGAATCCTTTAGCTACTAATCTAGCTTTGTATCTCTCTACCGAGCCATCTGCTTTATGCTGGATCTTGTAAATCCACTTGCAGCCAATGGCTTGTTTCCCTGCAGGCAATGAGACTAAGTCTTATTCTTTTTTTTCCTGGGCATTGATTTCTTCCTGTATAGCATCTCTCCAGCAAGAATGATTGAAGGCTTCAGCAAATGATTCAGGTTCATGAGAAGATTGAACTGACATGAGGTAAGCTCGATGTTTTGGGGAAAACGATTCATAAGATAAGATAAGATAAAAATCCTTCAACGGGATAAGAAACTTGAGAGGATCGACGAACCTGAGAGAGGGATCCAGAATCTGAGGAAGCGACTGGGCTAGACTGCTGATCTTCTGGAGTAGTCTTACCCTGGGAAACAGACTGTAATCGCCGCCGAGAATAAACATGCTGTGCCGGGTGACTGGAATCCTCTGAGGTCAGCTGAACAGGCTGACAATCGGCAGAAGATGCTGAGCAAAGCTGCTGGCCTGAAGAGTGAGGCTGATCCGTAACATCAACTGCAGAAGAATGAGGTTCGAGTTGATGAACAGGAGAAGGCCGCAATACATCTCCATCCCCATTCTCCCCCAGGGCTTCTTAATTAGGTTAAGGAAAATATGAGGCGACCCCATTAAAGAAAACATTCAAGGATACATCGAGTCTCTTGGATTTCACGTCATAGCATCTATACCCGGACTGAGCATATCCAAGAAAGACAGAAGTGGTTACCTTGGGGACAATTTTTCTCTTAACTGCGCAGGAATATGAACAAAACACGTGCATCCAAACACTCGCGCCTATAGTACTGCCCCAGTAAGAAGTTCGTGAGGTGCCGCTGCAGCTTCTTCCCTCTCTCTTCCCCCCCAAAAAAAGGAGAGAGATGTCCCGTCCCTTCTTTATGCACATCCATATACATAGCCAGACACAAAGGTGTACAATCCGGTCAAAATCTGCGGTTCTTTAAGTTCATTCACTGTAGGTTCTCTTACTTGCTCTAGTGGCTGGCAAACGCCAACCGAGAGGGGAGAACGAATGGCTCAGGAATCGACCGGTTCCGAGCAGACTCGTGGAGCTGCAGCTTGGATTATCGTAGAATAAGAGGAGCCGTCTTAGGAAATGACTTAACTTAAAAGACAGATGCCGCCGCTGCGAGGCGAGGGAGCAACTTGTCTGGTCTTGCGGTGCACTCATTCCCGTTACGAGAATGAAATGACGCCCCAGCTCGACTCGAGACCAAGACTCCTTACAACTCACACCAATAGCGGCACTGAGCGGCCGGAGATTGAAAAGGCAGCCCAGCCGCCCCTCCCCCTCTAGCCGCCTACCTACTCGTGCTCGTAGCTCGATCGGAGGTCAAGACTGTGGTCCGGCGGAAAAACAGAAGTCGTCCGTATCAAGTGATACGTGAATTGCTCAGTAGTGCTTCGCCACTACCGTAGCTGGCGGAAATAGCTTAATGGTAGAGCATAGCCTTGCCAAGGCTGAGGTTGAGGGTTCAAGTCCCTCCTTCCGCTCCTGGCTTCGTCGTTTAGTGGTAACGAGTGGAGTGCATAAGCCCCTGACGAGAGAGGGGCGAGCAGCAACCCTTGTATAGGGTTCCAAACCTATCTTACTAATAATAAGAAAGGGGCAAGCCAAAACCTACTCCTAACAAGTGGCTGGCTTTTCATCAGCCGTTGCGCGCTAACGCGCTTCTGTTTTTCAGCAGGCTTCTTCAAATATCCCATAAATAAGAAAGTAGGGGCTATAACTATAAGTAGCTAGCTAGCGCGCTAGCGTTTTCCCTTACTAGTAAAGGGGCTGCTAGTTGTAGCGCGCAGTGTACTAGTGAATAGGAAAAGCGAATTGAGATTACTAATGACGGATGGAGGTTGAGGATAGAACATGTTCGGTGCCTCGCCCTTGTCTCCTTCGCCGGAGACTGCAAATGATGGGAATCCTATCGATAAAGAAGAGGCATAGACTCCCCATTTCTTTGTCTTATTAGCGCAGGTGTTCGTCAACGATGAAAGCCGCTGAACTTAAGACTCGAGTTGAGAAAGAGGGCTAGGCCCCCGGCTTTCAGGGACTGGGGAAGACGGGTGGATTATAGAGCTAGGGGCAAATCGAAGGTTTGTCCATTGGGATTGAGCATGGACGAGCCTCGACTGGGCCAGCATTGATGAAAAAATGACAAAAGAAAAACTTCTCCCATCGCATCATTAACCGGTGTAGGATTAAAGATCAGGTCCAGGATTCGAGTCAAATCGACCTTCCCTCTCATCTCAGGGTGAGGCAAGGAATTCAATCAGATGTTCGTTGTTCAATATCTCGGCTGCTCAAGAAGTTGGACTAGCTGCTCCTCCGACCCGGAGTGGATTCTAGGGGAAGGGCAGAGCCTCACTTTGCAGTAGGAAGGTGTTCGTTGCTGGGACGGGACTGAAGGGAGGAGGAATTTTATACTCCGATCTTCCTGGGGATTCATCACTGGCTAGGGCTTTCGAATCAAAGCATGGGCATCTGCAACTAAGAGGGAGCAGTAGATCGTCGATTGAAGAGCCAGGTCAGTAAACTTCTATTGGGACTTCTATTGATTATTGATTCGACTAGAGGGACTCCTAGCAGCAAACTTGTATGAAGGGGCCCCCATAGAGACGTAGGAGATGCAGGAGCCGCCGGCCGGATCGACCAACAAATGATAGGCCAGAGGGATGGGCTCATTCGACTAATCAGTGATCCCTGGGCCTACCTAACACAGATGTCCCTGAAATAGGGGATTGGTTGATCGGAAAGCTCAGGCAGGAGTAGGACATTCCATACAAATCTTTCTGATCCGCTAGCTGGTGGTCCTCTCAAATCCCATTTTTTCATCGACAGGTAGGGTGAATTCTAAGGTTCCTTATTCCGGTTGTAAAGCGGAAGAAGAGGGAGAATGGGCACAGCCCCACCAGCAGCCCGCGTTTCCGACCCGAAAGGAATTGAAAATGAAAAAAGAATCTGTGTGCACTATCTATGGAGTGGAGTGACTATCCTTAATCTCCTCTTCCCTATCTCCCCCCTTTTTGCCTTTTTTTCTTTCTCGCCGGCAGGAGAATCCATTTCTTTTCTTGTATTGTTTATTATGATTGATCTGCAGTTCAAGGGCACTCTTCTTAATCCGAGTTTGAGATGGGATAAGACCCAGACGTAGGTAGAGTCCCGTCGGCCGGGAAGGGATTTTTTCTATTGATTTTTTTTTACTCCCTTCTGGCTTTACCTTTAAATAAGGGGTTCTTCTCTTTCCCCCCGAGGGAAAGCCCTTTCCAGATGGAGTAGTGCATCTCTGTCTTGAAAGCCCGCCCTAAAGATAGGAGTTCCTATCTCTACTGCCTATCCAACCCGAAGACTCTTATTCGTGGTGGAGTGCTTCGAGTAGGATCCGATCCCATCCCAGCAGTCAAACTCCTTCCTGACCCGGCTCACCTGCCTCTGAAGCTGGAATGCCTTTCTAGAGGAGGCTACCCGAGGAATCGAAAAGTTTGAAGTGGGATGTGGAATGTGATTGGTGATGGATGGTGGTTATGAAATCGGTTCGGGATCATCTCGCATCTAGTTCTGCTGTTGAGGCGGGAGAGAACAAGAGATGGGCTTTGTTTCATTGAAAAATCAATGCCTCTCTATGACCGACACTCGTTTTAGGCGGCGTCTTAAACTCCGGGACCACACTCTGAATGTCGGCCTCAAGTTCCTCGGCTAGGCAACTACTAATCCTTCTTCTCTTCCTTCTCGCCCTTATTCCATAAAAGTCTTTTTTGCCTTCGGCTATTACCGGCTGGCAACGCTTGGCTCAACATTGGATTTGTTTGAAAACAACCAAGGGTGGCGTTCATTCAATCAAATCTTTTATGCCAGCCCAAACTAATTACTATCTTTGGAAAGGAAGGAATGCAGGGAACAACTCTTTCCTTTCCACTGGTTCTTGAAAGCTATCAATCCCCGCTTCTCCCATATTTATTCTCCCTCTCGCATCGGTTCTGCATCAGATGATGAGCCCATGCGAAAACTTTTTCTTTTATTGGCGCCCGATAGGTAGACTATTAGATTGAGTCGAAAGCCTACCAACGCATAAAGGTTCCGATTCGAGCGAGAGCCCAAACGGGGGAGGCGAGAACATCTTGATCGAAAGCTCCACTGTTCTGAATAGTGAGAAAGACTTTTCAAAATTCGATCAAATCGATCGAGAATCTCATCATCTGTTAGGTGGGCCAACCAACCGACCGAGTTGGGCCGGGCGTCCATGTCACAGAACCTTTCTCTAGCCCATTATTGATCGAATCGGGGCGGATCCAATTCATTGGCAAATGAAAAATCTACCGTTTTAACACTCAGAAAAAAACCTAGAAAAGAGGAAGAGTCACTAAGACAAGAGCTAAGTAAGCAAGCAAGAAGGAGAGGCTAGAAAAGGCGAGGCAAGGGGCTCTCCATCTGACGGAAGATTGTGTCCAGGATCTGGTAATCTAAGCCTTGCTTCTTCTGGTCGGCTCGTATTAGCCTGTGCTTTATTACAGGTAGTAATTCCCCCGTTCCTTTAGTCTTTTCAACGGTACTTGAATCTTAAGTCGCGGTCATGTCTCGCCCCCCCCAGTATAGTGACCGGTTCCATGTTTTCCCCGAATTTCATCAGTTCCAGGCTCAAGTGCCTGCTCATCCATCTTCATTCCAAAGGCGAACATCTCCATTGAGTGACTGTAACTGCTATGGTGTACAGTCAATAGTTCTTAACCAACCCTTTCTCGCCGAGCTTTATAAAGCTTTAAGAGAGAATAGGGAGTAAGGGGGACCTTCGCTTCATTATAAATTGGACCCGGATCTTCTTTCTTCTCCTGCGGAGCCCTGAGAAAGTCACCGGCGGCAGGTAGCTCTACTAAGCGAAGAACCGCTCGCTGCCCTTTCTTCGCGAATAACATGTGCAGGTAGCCTAGGAGAAGAGAAGAAAGCTACCCTCGCCTACCTCCCATCTATATCTATAGGCGGCAATGGTAAGAGCTGGTAAGCATGGTAACTGTATCGGCGGCCGGGGCCGGCGCTCCGCGTTCTATCTAGGTTCCGCTCTTACGTACGCCCCACCTCACATAGAAGAAGGGGAACCTCTTCAATAGAAGAACCCTTGTGAGTAGGAAGGGATTGAATCATTCATTCATCGAATACGTCTTCTTCCGTGATCCATTTCATGTCAACTCTAATTAGTTATCAAAAGGCCTACTTTACAAAGGGAACGTCGTTTCCCGGGAACCTTGCAACCTTGCGGTTCCCGGTAACCGGCCGCATCGGCCCGGTAACCTTCGTCACCGTCGGTTCCCGCAACCAACCCTTTAACAGGCCGTATGGAGTATAGCCAAGTGGTAAGGCATCGGTTTTTGGTACCGGCATGCAAAGGTTCGAATCCTTTTACTCCAGATTATGAACACCCGATCGGATCTGTCAAGAACGAGCTGACGACTACAGGGGAAGCGGCTGACTACAGTCCCTGAGCCCAGCTTGTAGCAAGCCAAAAGTGTGACTTGAGCCTACTTTGCTAAGAGAAGAGAGAGAAGGAAAAGACAGACGGCAGAAAGCAATCCTTCCAACCAGCCAACCCGCGGAGTTGAACACTGACTTCGGCCAGGTTCTTCCCTCCTGGCCCTTGCTTAACTCCTTGTTCCGTAAACAGGTCGCTGGTTGATCTGATCGGACCCCGGACACGCGAGAGCCCAGCCCGGGAGGAATTCATGGTTCCCTGGCGCTTCATGGGACGGACGTTATCGGTGTGCTCATTCCGGATTTCTTTGTACCGCCCAGAAGGGCACGAGAGAGAAAGGGATCCAATACCAAGACACCCGACAGAGAACTCTCGCTTTATATACGCTATTTATTGCAGAAGCGCCCCAAGCCGTGCCGGGCCTCTCGAACGAACGGTCGGGTCTTAAGGAGAGATAGACCATAGGAGCCGGGGTTGAACTATAACAAGCCAAAAGAGCAGAGGAACGTGGTGAACCATGCCGAGTCGGGCCTGAAGAACCGTAGTACCGTGCTGAGCCTATCAAGCCAAGGAGGAATACAGGAATTTCGCGGCAGCCGCTGCAGCGAATCTCCCCCTTCTACTGTCTCTCCTACCTACCACGAGAAAAGAGGTTGAAGCAACGAATCCTTTCTTTTTATTTTAACCTAATTCCTTGCCAGGTGGGACAAGAAAATGCCCTTCCTTTCTGATCGAATCCGATCAATAAATTAAATTTGTTATCACGCAGTGCAACAGGCAAGAAATGAAATCGAAGAATTTTATGCCCACCGCGCCCTCTCTTTCAATTGAGCTGATCGCCTCGCTTCGCTAGTTAGAGTTGTGCTCTTCCTGAGCTGATTGCGTGCGCCTAGCGCTGTGTTGACGGAGCTACTTCTTGCTGTGTGCCCGGTGCCCAAAGCTCCTACTATTACTGACTTATCGGTTGATAGGATAGCAGGAAATTGTTCTGCTCCGGAAAGTAGGAGGTTGGGAAGGAAAAGGGGGAGAAGCTTTTCGAGGATAGCAAGAAAAAGGACATAGGTTCAAAAAGAAGGGAAGTAAGAAGGTCTGCTGCTCTGATCCAGACCAGGTGTCGTTGGTTGAGCCTGACCCTGCTCATTTAACTATTGCCGATACCAGTTAGTTACGCGTACTGTATACTCTCATCTCGTGTGCGATAGGGCGGCCGAGAAGCTTCTTGCTGTGCTGTCCGGTGCCCACCAAAGCACAGACTCTACTCACCCACTACTTGACTATTCTACGGGCTGGTGAGACTATTCCACTACAGATTGATGGACTTACTAATTTGCTGACTGATTCAAGGAGTTAAGACTGACGGTTCGGTGATCGAGCGAAGATAGACGACAACTGGTTGCTCTATTGTGCTCGCTTGTTTAGGGTAAGGGGCTACTCATTCCCGTCAATCAGTCATCCCAAGAAAAGTCCTATACATAGCTAAACACCGGGCTGGTTCCTAATACGCGAAGGATTGAAACTCTATTTATGTAATTCTTTCAATCTAGAATATATTGCTCTAGCCTAGCTAGAGGAACAGAAAGACAAGGAGACATGATAACGAGGATCGCCGACGGAACGAAATCGAATGTCATCAAGCAATTCAAGGATTCCAGTTTCACAATGTGAAGAGCTTGAAAACTCCCTGCTTTTTCTTTTTCATCAAGGAGTGCGCGCTGCGCCCCTTTGGTTGGAGCGCTTTGCTTGACCTGATCGTTGTGCCAAGGGCTGGTGATGCGTTGAGCAACTCTGAGTTCCGTTTGCCAGGCCCCTGACGGTAGGCTATACAAGAGGCTAGATACTTATGCTGTGCGCTGCCAACAATTGCGATGAATTCTTGGCTCCCGCTAGTAGGGCTAAACAACTGGACCATTGAGTAACTGCTCTGTAAGACTACTGAACAACTAGTCCGTGGGGCTAGACCATTGTTCCACGGGGGATTCTTACTCCACTGCAGATACTGACCTTCTTTCTTCAAGGAGCACAATCAACAGCACTTCCAACGCCTTCATCGGGGACGCCGCGGTTGCGGACGTTTATAAGGATGTCATCAATCGCTTGGAGGTGATCAAAACCGAAGTCTTTTCTCTCTGATAGAGGTGGTCTTGAGTTCGCGAAGAAATTCCGAATTCACGGTCGTGAGCTATCCCCGATTCGTGTAAAAATGATACGATCGGCGAGGCATGCGATTGCATGGATGCCGGTTTTTCGAAATCTAAGACTGCCCCTTGTTGAACCCTCTACGGTCTACCCTCTTTCTCGATATCCCAATTCTAGCGTTCGTTAGCAGAAGTAGAGAGAGGGGGAGATAGGATTTATTACAACATTTATGTGAAAATGACAGAAGCCGCTATAAAGGGAAGAAGCACATCCTGCACCTTCACCTGCGAAGCGCTACGCTCCTGCTTACGAAAGACTACTTTCCAAGCGAACTACTGAAGACAGACTACTGGGAGTGGGAATAAAGCTCCAGCCCTTAGCCCTGAACTCCTTCAATATCGCACCTACTACCAAAGACTGAACCAAAGAAGGGATGGGATAGACATAGCCATCTCTCCCTCACCCCGAAGCTCAAACTCCGCATCCTGATCCGGATCCAGCTACGGACTTACTAGAGCTACTACGCATCCTAGAATTGGGGGAAGGCGTCTAGACGCCTAAAAGAAGGCATAAAAGACTGTCTGAATCTTCCTAAAGTAAAGTAGCAGAAGACATGAAAGTCACTAAACAGCGCTTTAAAACTATTCAATGTGGGCATGTTTTCGGGTACCACAGTGAGACAGTGATCCCTACGCCCTGAAAAAACTGCCCGAGGCCCACCTATGCTACTACCAAGCCCACTGCTGCCAGGATGGAAATAACTAAAACTTCGATACCTAAATGAATTCACCCAAAGACTTAAGACCGAACCAATCTCATTCTTTTCTTCATTACTGCAACGCGCCAACCGAAGCAGAAAGCGAAGCTCCTCCGTAATGCTATCTATTACTTTAAATTAAAAAAGATCTCAGTGATTTATTACATCGCTTGCTATGCGACTATAATTAGTTGATAGCGGAACTCAGCTGGGACAGCAGATATGAAAAAGAAAGAAGCTACGTACTCCTACCTAAACTTCTCTTGTTTAGGTGGCGAAAGAACGGCGGATATCGCATTTTAGCTAGAACGTTCATGGCTTACCGCCCTTTAGCGCCTATGGTCTAACCAAAAAAAAAGTACTCGTCAAGGGCCCAAGCGTGAACCTTCACTTCCGCATCTAGCCAGCAAAGGAAGACGCAAGGTCTGGGCAGCTTTATTATAACATTAGAGAAGCGGAACCTCCAAGCTCAGACATCTCGAACTCTGAAACTACCCTTCTATCCCACCCTGCTCCTCCGGCACCGGAAGCAGAACTACCTGACCAAAGGAGATAGACAGGAAGGGAAGACGGTCATACAAAGGCCGAATAAAGTTCTCTTGGAGCAGCATCTGAATGGACCTATAGTCACTCAGTACATACGAAGCCATGAACTGGAATTTATAAGTATTCAATGTGGGCATATAAACAATAAAAGAAAAAGACCGAACCAGCAAGACTAATGTCTACTTATACCTTTGAGAGGTCCACTTATACTATTGAGAAAGTCTCTTAAGCTACCGTAGGTTATATAAGATTCAATTCAATCTAACAAGCGGACTACCTTCGGCTACTACAAGATATTTATAAACCAAAGAAGCTGAGCCTACTTTACGCACTTCCGCACTAAGCAGGCAAGGCCAACTACACAAGCAAGAAGGCATCGCCTGCGGCTTCCAATCCAATGACAAGCAAAAAACGAAGAAGGAACTTACTATACCTTACCTCCTTGTGCCCATAGCTTGACCTCAGCCTTGAACTACCTGCACGGATGCCTTCCCTTCCTTGCAAAGCGAACCTAGCCAAGCAATGGAAGGAGAAAGGACTAAGACCTTCCTCGCGCACAGACAGACCATCTTTAGCGAAGTCCCCCCTTCGCTTCGAGGAAGGATAAAGTTTCAGGCCTGAGTAAGGCAGCGTTAACACTCGAAAGCCGACTCTTACCAACCATCATCATAAAGCGAATCACTCCCAGAATCAAGTTAAAGTTTACCCGCGATAGGAGAGGCAGTATCCGCACTTCCGAAAGGCTAAGCCTAATACCCTCGGTATGGTTCTCGGATTAATGGATTGTCCAACTGGAGCTGAAGTATCTACGTAAAGAAAGTCAGAGATAACTCCACCGAAAGCCTTTACGAAAGACCTTATTTTGGGCTAAAAAAGCCATCGCACTTCAACAGCCTTACTTAGTAGGGGGGATGCCGACACAGATTCGCTAAAGACTCCAGATTCGATATGAGCTACGAAGTCGGTTATTCATAGGACTGGAGTAAGGGGCTTCGTCTTTATTGGCTCGAATTTACCTTACGGCATGGAGCTGTGGTGAGAAGAGCTGAGGAGATATAGGAATTCTCTTTGAATTTCCTTTCCCGGTTAACAACGTCCATTGCAGTCTAGCGAGCCAAAGACTTGAAACGAGAACTTCGTTTTGGTTAGTCCTTGAATTCCGGAAGTCACTTCAACTACTCTTCCACTCCTTCATTCACTTTGTAGGCCAAAAGACGGTCATTCAAAAATCTTTTTATAATAAAGGAAACTGAAAGTGTGATTCTTTTTGATCTCAATTTATGTACTGAATCGGTGTTGAAGCCGAAAAGCCTTTACCTTTCATTTTTAAAATTATAATGGTAGGGGCGCTTGTAGTTTAGGGGCGCGCTAGCCTGCTGAAAAACGTAAGGGCGCTAAAAAGCTGTAGTTTTTCAGCAGAGTTGGAAGCATGACAAAAGAAAGATTCTTCTGTGGCCAATAACACATCATGAATAACAAGTTCATTGTACCTTACCTAATGTTTGTTGCCATAGTTGAGCCTCAGCCTCTATGCATGAATCATCACGAGATATACTATGGATCGCTAGTTGGGGTGGGCAGACCATTTATGATCGAGTGAGGCTTACTTATAAAATAAAGGTGCAAGTTTGATAGGGAATGAGCGGATGGCAGAGGGACGCAAGTGACTCGAGGGTCGAGGGACGGAGATCAGGCCGGAAGCAACACATCAGCGCCCTTTGTGAGTTCCCAGGTCTCGCGTGTGGGATAGAGCGTGGGTGTCAAAGCAGCCTCAAAACCAAGACGAGTTGTTGGAATGCAGTGGATAGATAATCGTGGGGGAAGTTGACAGCGCTGGTCGGGCCACGAATCCAGATCGAGCGGATGCTTCAACGGGAATGAAAGTTGTTGGGGGAAAATCTTAGGCTCAATAAGTGCATGGAAGCGTGCATAAGTTCCAAGAGGGGGAGGGGGGCGACTACCATCATCCCGTTTCGACCGAAGAAATTGCCTAATCAGTTGAACCCGGGTGATCGGGAGGGAATGCCAACAAAGACGATGAATAGTATGTGTGGTTAGCGAGAAGGGCTAAATGACTTTGAGGTCCGCCCGCGCCAGAGATAGATAACAGGTGGACCAGCTCGAGGGCCAACTATGTATCAAAATGGAAGCGGTCCAAGATCCATTACAAGCGGGGCCTACCCGGGTGCCGAAAGCAGAATCTCGACATTTCATCCGCGGTATTGTACCATTCCAATTCGTAGGATCTTGACATTTAAGTTGCTGGATTGTCTCATTCGCAGGTCGTTCTATGGGAGCCATCATACCATAACTATTATGTACTCCCTCTAAATAGAACTACTGAATCGTTTTTTTTTCTGCGATAGTTTGAGCCGTGGTCAAGCTTTCCGCCAACTTGAGCGTAATAATAATCATAACAGAAGAAGAATTTGTTGAGCCCCCTTCTAACAAAATCAGAGGAAAGTCCAACTCCAATTCTGGCTGGCGCCCTAAGGGAAACAACAAAAGAGGCGACAATCAAGAGGGCAATAAGCAGCACAATGAAGTGAATGTTGTGGCCCCCACGCTTGTGGAATTGAAAGGCCCTTGGTGACTTCCCGACTTCAATCGACGTTGAGCAAAGGCGAGGGTTGTACCATGTTTCTCGAGGTACAGTATTTGGAACAATCAAAATTGCAGGGATATATCCTCTAAAAGGAGAATTTCCCTAGTTAAGGTGTTCTGCTATCTTAAGAGACCTACCTAATCAGTGCTTCTGGCAATGGCATCTGAGACATAAGATGTAAAGAAGAAAGGGAAAGAATTCAATATTGAAACAAAAGAAAGAACCAAATAAGCTCTCTTCATTCATCATTGAGGGAGGGAGATCTTTCTTCAGAGGGTACAGGCCTAGATAAAAATCTTTCTTGTGTGGGATGATACTTTCAGAACAGGAAGATGGCGGGAGTGCGAAACTCAACCACTGAAATTGGTACACGAAGGCTACACTATGTGGGTTCACCTCTAAAAATCTTAAAAAACACAAAATGCGGGCTCAAGAGAAAGAAAAGCGAAAGTTATGGGATATAGGAGAACCACGGGTTGAGGACAAAGGGCATGATCAAACCGTCTTTTCGGATGAGTACTTTGCTTCGAGACAGGGATCTCCAACTTTCACTTCTTGCTCTTTGACGCGATTCTTCAAGATTTGGCTCCGCTCATGCTCTATTCCTACCTGCTTCCGGCCGATCAAAGTGGGATCTCTGTTCTGCTCACTCGGAAGCAAGGATATAAAGACTTTTCTTTTGTTGGAGAAGCTTATGTTGGGTGAGGCTCGAACGCATAAAAAAGGATTGTTCCCTTAGATAATAGGCCTCTCCTTATCGAATTACGGGAACCTATCAATTAATAACAGAGGTATGGGCATTAGCTAGCGCCATACCAGGTCAATATGTCTCCTACTTAGGATCTCCATTCTTGAGTGAATTCGATGGACTGATCTTGTACCTCCCTTACCTCTTTGAAGAAAAGGGGCGGAACAAGAGTGGCTTATCAATCCAATCCTAGCCCTGCCAAGGTCCTGGCTTCGAAAGAAGTGGGGGGTTCGGGAAAAACAAACTCTTATTCGGATTCGCATCGCCCGGTGGGGCGGGTCTCGGACAAGAACTTATAGCCGGCAATTCCTGCTTGACTTTGATTTGCGTGTTCTGAAATCGGATTTGCTTATATAATATAATATATAAGTGGCTTTCCTAACAGGGATTCTTCTTTGATCTACACCGGTTCATCGCTTCGCTTTAAGAACAAGCTTTCTTCCTTAGCGACTGGTGCGCTCTTTGATGGCTTGGCTTAATTGCTTAGTTTCAGGCTTTTCTCCTCGCTGAAGAGCTTCCTACCATACTGTGATTATTCTCTCTCTCCGACCATGCTAAATTGGCCAGAGCAGTGAAATGAACCATGGGACTGGATCAACGACCTTGTTGGCTTCTGTCTGATTCAACCCTGTTAGCTCCTTGTTCTGCCCTGGTTGTTGTCTACTGTTCGGTTAGCTCGAAGCAGAAACTTTCCCATCGACCGTGCGAAGATGGACTGCTCTTGTAACGGATTTACCTTCCCTTGCGGAAGGAAGTACTGCCTGGAATCCACCAATAAGTACTCTTTCTTGAACTACAGGACTCAACTCAAAAGGGCGAGTGTGTCTTTCCTCCAACTCTAAAGTCTTTGTCTTTGTTTTCTGCCTTCTTTCTTGTCTGCCCGGGGGGATTGGTAATATCTCAGAAAAAGAGGAAAAGAGAAAGATTCAGCGCAGAAGAGGAAAGAAAACAAGGCTCCAAACCTTGTTGCCATTCGTCCGGAGGAAAATGACGTCTATAAATAAGTGAATGACCATAGAAAGCCTTTTGCAAGGAGTCAACCTGCGATAATTCCTTTCTTTTCAAAGACAGACGAGCCCGAAAGCACAGACAAGGGGTTTTAGAATTGGAGTTCAAGAAGAAGCACAAGCCGGTCTCACGGAATAGCAAGATAAACGGATGGACTTCCATAAGCTCAACGCAGGGAAAAGCAGGGAGAAGATTAGTCCATCTCCGCCGAGGGAGAGGTGGTCTGCTTCGAGCTAACCAATCAAGGAGCTAACAGCGAATTAAAGACAGAATCCCTAAACAATAGATTGGTAGGTCAACCAAAGAAGCAAGGGAACAAGAAAAGATTCTCAACAAAAGCAAAAGGAGGAGTCCTTCCCCCTAACCCCCAAAGGGGAACAACTGACGACAGCTAATAAAGACCGTTCCGCTCGCGTACTCTCCTGGAACTGACGGTTTCAGAATCCTTGGCTCACTTGTACAACTTTCACTGGGTTATTAGTTTCGTCGTCCTCCCATTCCCCAAACCTTCTCTTCTCAAGCCTGAAAGCAGAAACCGGGAAGCAAGCGTCTCTATGTCCGTCCATTCGACACTCCACAATCGCAGATCTTAGTAGTAGTAGCGTTCGCTTGTTACCTAGCTCTTTCGTCTTCTCGCTCTCCTACTCTCGAAGCTGTCCCTTCGAAACTGCCTGTAATCGAATCCTCAACTCTTGCAGAGCTTTTATGTATCAGAAAGCAATCGGATCTACTCGGTCGAATAAGCTTTACGGTCTGCCGCACCCATGCCTCTGTCAGCCGAAAGGAGCGCTTCAGAACGCGACCTCAGCATCTATTGTCACTTTCACCACCTATACCACTGTCCAAACCTTTGCTTCTTAAGCTGCTAGCTCGATATTATGGTCTGGCTTTCGAACCGGAAGGGGTTAGATTGGATTTTAAATCTATAGGGGATGTGGGCTCTAATACCCTTATATCGAAAGATTCTATTTGAGTGTTCTAATTTTTGACCTTGATTCAACCAATACTTTATACTATATTACTAGATCGATAGCCAAAACTACTCGAAAAAAAAGATAGGAGATTCTCCTCTTCATTCGTGGAGTGTTCCCCTCGTTGATTATTTGTAGGATTGGCCACCTGGGATAGAAGGAGTTGTTAGGGAAGCTGGGCCGGTGAGAGAGGTAGCTTGCTCGCTTCGCCGAGTAGAATTAGCTGAGCAGAAGCAGGAATAAAAACCTTTCTGCTTTAGACATTAGGTGCAAACCTACAAGTGTTCTTACCTCTCCCTTATGGTCTTGCAATCAATTCCTTCGTATTGCTCCACAAACTTTATTACCTCCCCATGAGTTAAAGAAAGATCCTGACACTGGAGGGAAAACAAATTGATGTAGCATGGCTAGCTGGACTGCAGCCCATGTAGTATGGTCCTCCTTATGTGTTTCCCACCAGCGAGCAGGCGTAGCCTTCAGAACTACATCTAGAGCAGGTACCTGCTGCTCTTCCGCAACTTGGTACTCCATTGCATCCAAGAAGTCTTCAAAATTACCCGTCCCATCATAGATAGGAGGGTCCCGCAACTCCGATATGATCCATCGAATAGACTTGAATGAGGCACATCGTCTAGTAGACAACTGATGGTTGCGATCCTACTAATTAGACATTGTTTCTTCTGAATTACTATCAAAAGAACGGATGCTCCTCCAGCTAACTGGGCAATTTGTAGTAGGGTTAATGTAATCCTCCCGCCTGCCTGCTGTCAGATTGTATATCTAATCTAGCATGGTATCCTCCAAAGCATCTTCAGATGGTTCAGTATACCATGTCCCTTGATAAGGATCTAAGGGTCGAACACCAGTCTAGTACCATCGGCCTCAAATGTCATAGTCTCTCTCTTCAAGTGTTAATGAGAGCACTATTGTCAAAGGCCCAGTCAATTCCTAGTAAGGCAGGATAAGGATATTTAAAATCCATAATTTCCATGACCCCAAAATTTGAAAGTATTAACCCCTACTAGGTCTACCTCCATGTTCTCCAGTCGCCCAATAGGAAAGATACAGTATTGGTTAGCCAACCACAACTAGATGGGAGAGTAAACCAACTTTGGCTTCCCCACGATCTCCCAAGATTTCTTAGGGAGGATGTTAACATCATACCCCAGGTCTAATATCACATCCTTGATGTCATATCCATCTATCTGAGCATATAGATATAATTCTTATCCTATCCGGGTCTTTTTACTCTTGACTCTTTTGGAATTTCTCTCGGGCAGAAATTAGAGCCAAATCTTATGAAGCACCCTCTCACCTGTGGAGGTAGGTGCACAATTGTCTTGTTAAATGGTCATCATCCATATTCTCCGCAAATAAGAGGAACCATTCCCAGACAGGTTCCACTCAACTATCTTAGGCACCTGTAAGTGGAGTGCTCCCGCAACTCTGTCCTCGTTCTATAAGCCTCTGAACAGGAACCACTGGCTGAATGTAACGCCCTAGAACAACTCTAATGCCGATCCGACCATGAATGAGAGTACCGGCCAAGGGAATGGCTCAGGTCAGGTAAGGGTTGGGCCTGGTAGCTGTACTAAGGCCAAAGAGAATGGTAGAACGGGATGTCATTACGATACGATCTATCCCTTAATATTCTATAATTAATTATGCTAAGGCGTAATTACATATAAAGAAAGAATGACCAAAGCTTTACGACCGAGAAGGGAAGGAGACAGAGACTTTCAATGACCGATTGCTGGGTATGACTAGCTGAGTGCAAGCCATCAAGCGGGAAAGTAGCTAGTCGAGTCGCTAGGAAAGTCGCTAATCAAGTCGTTGGTTAGAACGCTCGCTGTAGCTAGTAAAGTCGAAAGTAATCGAGCAGTAATGTACCTGGGCTAGTGGAAGCAAAAGGGCTAGTAGGGGCATAAGCGCTAGTGGGGGCAGTCTTAATATCCCCATCCGGTTCAGGACCTTCGGCATTAATACGTGGTTATCATTTCCTTTTTGTAACGAAGGCCTTCCCATTAGTATTGCGAGGGAGCACCTATATAGAAAAGTCTCGGTCTGTTTCCAAGAAAGTCAAGGTCAATGCCCCTATCGTTCCCATCTGTTTCCCTAGCAGAAGTGACCAGTCTGGTGGACTTACCCAGGCGAAGTATTACGTTAGAAGGGTCTTCATTAAGTGTTACGAGGGATCATATTCTAAGGGCTTATCGGAGTTACGAAGTTAGTGGACTTATCTTACCCACCTACGTTCGTCAAGAATACGCTTCGTTCATACTCTTTCCCACACCTTACCCAACCTTGCCTTCTGACTTTCCTGGCATCAACCCTATCTGCTGCTCTACCCTTCTCTTTTCCCCTTGACCTGACTTTATACTCCGGCTACAGAGCCTTATAAATGCCATGAAGCTTAGCCGAACTACTTGGCTTTGGCTCGGCTCAAAGAAAGAACTGGGTCACTGAGCGAACTCCCTTTTGAGCTAACTGCATCGGATATTCTCACTCGAGCGGAAACAATGGAATTAGCCGAAGATCACTTCACTACTTTTTGAGGTAAGAAGAGCTCCTATTTGAACTAACATCGGATACCTGCTTGAAGAAGACAAGAGTTGTGAACTCCTCCAACAAAGACAACTAGCCCTTCCCACAAAACAAAAGAAGGGAGGATCTTGGGATCTTTCATTCCTAGGGCTTAAAGACTCGCTTCGCACCTTTTGTCTTCGTCTTTCTGGCAATGGCAGCTAAGCTAGTTCAATAGAAGCTGGATTTCTACGTGAAAGCTCAGTTTAGCCAAGCCTTGACTTGAAAGCAGTCCAATACCAGCAGATGAAAGAGACCGTCTTCTCGTCTTCATCTGCACCGGAAAAGAGCGGAGTGATTAGTTTCTTTTTTTCCTGGATGAGAACGCCCATCTCAGAAGGCTACGCACCTTGCCTAGCCACAACATCTTTCGCATCGAGAAAGAGTAAGAATCAATCTCCTCGCTGATTCAACAATCGCTATTCTTTTTCCATAAGTCAAGCTGGCTAGCCAAAGCTTCTTGAATGACCAACTCTTGCTCGTCCTTTTGTCCCTTTACTTTGAGTTCACCAACCGAAATGAAAGTTCTTCCATTCCTCATGCATTCAATAAGAGGTCCGGTTTGGGGCTTTCTATGAGACTGAATTCTACGCTCCTTTCAAGTCTCCGGCGCTGCTCCTGGCACCGAGGCCGACACAAGACACAACCGCAGCAGTTCGACTAAGAGCATGCTTCCTCCTCCTCACGAAATGGATTTGAAGTTCTTTGCCTCGGGTCACTCGCTGCCTCAAGCAAGCAGCCCGGGAAAGACCAGTTTAAGGTCAAGTAAAATTAAAATCCTATTTCTTACTGACTTTCTTAGGTCTTCGTGTCCCATACATACCCTTTCCAAAATCGGAGAAAGCCAGGCAATGTAGCAGATTCTTGGCATCTTATATAGATGTTCATTTCTGATTCAATAGCATCGGATTCCGTAGAAGAAGGAAAGTAGAATCCCTGGCTTGTGTAGCCTATGCGAAGGAAGCCTACACTGGGAAGGACAGGAGGCAAAACTTAACGTATGCGGTGGTTTTTATACTATTCCCATTCCCTTCTATGGTATTCAATCCTTCTACCCTCACTCTTCTTAGTCTATAGAACAAGACCATGCTTTCCTAACTCGTGAAAAAAGATATGTTTTTGGGAATTAAGACTTCGCTTAAAAGACAAGGATTCACTCATCAAAACGGAAGGTTGGATAGCAGGTAGTACCCTTTCTTCAGGAGTCTTTCCTAGCTTTTTTCTTTAGGCAAAGAAGGAAGACAGTTGGTTGTGCCTTCTTCGCTACATAGCAAGGCAAAAACCTTCTCTTCTCTAGATAGTTACAACCCATAGTGAATGGAAGGGTAAAGTCTTCGTCTTCAACAAACAATCTCTTATTGAAGCGGATATGCAACATAAGCTGAAGGAAGATCTAGATAAGAATTGACTAGTCTACTTTAGAGTCAACCAAACTTCGGATCAGCGACAACCGATATGCGACAAAGAACAGTCTACAGAGATAGCAGCGGATCTTCCGACACAATAGATAAATAACAGCTGATATGCGACACATTCTCCCTATTGTTTACCAATTATCCTATGTACTTCTTCTCCTTATCCAAGGTATAGTTCCAGCGCTATGCCCCTTGAACCAATTAATGATCCAACGGCAGAGCCTGTGAGAGGGGCGCTTGACCTCTCCACGCCACAGCGACTGACGCGAGGCAACCATCATCGAACGTCCTTATTTCCTTTTTTACACCTTGATTTGTACTCAATCCGTCAACCAGCGGGCGGAAAGATCAATGTCAATTTAGTGCTCGGCTTGGAGCGCTCAGCTTGAGGACTATATACAAGTAGATTCAGAGAGCATAGGGACCTATTTACCATAGAAGCTAATGCCCAGCGCTGACCGGAAAACTAATGACTGGGGAACATTCCTAGGAGCAAACCTCGCATTGGAAGCTCAGATTGGGAATACTACCATCGATAACCAAAGCATCATAAATAAAGAAGAACCTCTTGTATAAGAATTGCGTCGGGGCGCCAGATGCAAGTTTCCAACTAACGCAAGCAGAAAATTCACCGCCGGAACGGAAAAGAAACCTTTGGTCTTGCTCAATACCTTTACACGAGGCCATTGAGGAAAGCCCGACCACGAGTCTTGTGAGATTTCAGAATAAGACTACCAGATAGAGTGGATGATAGAAGAATGCTACGACAGAGACGGCGAGAAATGCAGCCATATAAAGTAAAGTAGCTACAAGACGAGCTTCCTCCTTTCGCAATTACATAGCTCCTATCCTAATATAATAAGGGCTCTCGCTTAGCTTTCTTTGCATTACCTTTTTAAGAACCTTAATTTCCTCTGTTTCGGATTGATCTGTTATCGGATTTTCATCGTATTTTCCAATTTAAGTAAGGCAATGCGGGATTTCTTTATCTGGAGATTGCCTCAAGTAACAGTAGCTACCGGAACTGTAGAAGAAGCTGTGGCACTGAATTCAAGCGGTACCATAACTCCTTACACAGCATATCCATCACCTCAAGAGTTATCACAAGAGGGGAAACTGGTTTTTAGGGATATAAGTTCCTCTCTAGGAACAGTAGCTAAAAGAGTTTCCTTATCCCGGTTCTTCTCCGGCTCCACCTCATGATGTGCCATTGGAATTCCCAGCTTCTGGAACTGACTTAGCTTTTGCATTGCCGATTGAAACCTTACCTTACTTTCATAGTGTAGTACAGTAAAAACCATTAACCGGTGTCTTTCTAGCAAGCTGACTTAGACTATTGTCTTGGACAAGCCCCCCGGGGATTTTAGGCATGACCCCTTTTTCCCTAATAAAAAGAAGAAAAACACAACTATTTTACCCCGTATCATCACGCCAGTGGTACCACCCCTATTTCGTTACTACTATTGATCCTTTATATTTGCTGCTGGAAGAACCCACTAGCATGGGCATACCCCAAGGAAAGAGAGGGTTTTATACTAGTAAATTTAGGAAAAGAAGGACGAAAGTAAAAAGAAAATTCTGGCTATATAATGGGCTTGGAGACGGATCTATTATTGAATATGCCTGCACTGAACTTAGCGAGGACGAGGTGGAAGGGCTTTGTTGAGCACCGCTTAGCCTGTATTTAGACTCCGGCCGAAAAAACTGGAATTTCGGGCTTGTTGGAATTGGTGTGTTAGCTGCTCTAGAAAAGGGGGAACTTTTTTTAAGCTTTGAGGAATTTTTGCTTTTTTGCTAAAGCAACTCGCGTTAAAAGAATAAGACAGGGGACTTGGAGGGCTTACTTCATTTCTCACTATTTCGCAGGGTCAAAAAACTCATTTAGGAACAAGGGTTTTCCTGCTAATGCACGGAGATTATAAAATATTTTAGTAGGCAGCATGTAGTCCCGAATCAGTTTCTTTCGGTGCTGATCCCAGAACGGGTTCAAATCCAATTGGGACATCCTCGTAACAATTTCATCTTTTAGAAAAAGAATCCTGTTGATTTCTTCATCTGAAACAGTCTGATGTCTTTGACCTAGTCGATGCACAAGAAGTCTGTTCCGGATAACCTCTTTTACAGATTCGAGATCCGGTTCTGGAGGGATAGCCTCGACCGGAAAGGGGTTTTGATCGGGAGCCCCGTTCTATCCCATGTAAAAAAAGGATGGATGGAATGGCGCTGTAGGAACCGGTCGGATTCGAACCGACGAATAGAAGTTTTGCAGACTCATGCCACTTGGCTACGGTTCCCTCTATCAATTCCATGTCTTTCTCCCTTGTTCTACTTTGCTTTACAGGGTGAGACCAGGAATAAGAGATGCCGGAATGCTTTGGGAGGAAGGGCACAACATAGGTGGAGATTCATTTTCATAAATAAAGGCTTTATAAAAAAAGAGAATAGAATAGTTCTCCCTACCTGAACCTTTTCCGTGGCGACAGTATAAAGAAGCATTTAGGGATTTGTTGATGATCTATGATTACACAGTTGATCAAGCCTCTGAACCCGGATTGCTGTTATTGATTTGACGTAGAAAAGGACTCAACTCAAAGAATCGATTTCTTTCTTGAGTTGCTTGAATTCGTCGAGTTGGAGTTAGCGCATTTGATTGACTTGAATAGCCGACCTTCCCAACCAATCAATCCGCCGAATCTTTCTAACCAACCCCGAATCTTTCTTCGTCCATTCCCGAAAGGCAGTGGCATTCAACTCAAGGCGTCCTGGACTGTATAGTTGTCCTTTCTCTTTTGAGTGCTAAGCTAAATAAATATGAATTTCTTATCTATATCAATAGATAAATGAAATAAATGTCCAATCCCCACCTTCAGCGGGTTCGATGGATAAACTACCCTAACTCATTGAAGTGTACTCACCACCTCTGTCAGATCGTAGAAGTGAGTCGAATGGCGATGGGATTTCCCTCCATTCGAAAGAGTACGCGAGATAGCCCTAAAGAAGCTGCAGTTGTTCTTCCCGTTCTCGCCTCAAGCAAAGCAAGCTCTAGTGGTAGGGTGCTTTCCAGGTCACACTTTAGTCTTTTTCATCGACATAGTCAGAATCAATGGATGTTGCAAAGGCAAAACGAAGGACCTTAGTCAGCTGAAGTAGTATATGGAACAAGTTTTTGTTAAGCGAGCGGAGTTTTCACTAAAACCTCTTTCTTAGCCCCTTGGTATAAGGTAAGCAAACTCCGGCTTGTAGAAAAGGAAGGAATAGATTTATATCCCTTTCTTTGCTTAGTTTTATGTTCGTATATTATAACATAATTCAAAGATGTTATCCCCCATCTGAAAGTATATTGAAACAAAGATACATCCTAACTCTCAGTCTGACATCTAATGACATTAGGGTCGTCGACTTCACAGAGAGAAGAAGTACCAGTACTCCCCACTTGGAAAGACAACGGATCCTCAACAATAACAATTCTCACCAAGTCATATAAAAATCGTAACACACCGTATTGAAAGATCATTATATAGTTGCTTTCGAGAACAGTGTATACCCAAGGGTATGACTTGCGGTTTCAGTAAAGACTCAAAGTCCAGACTGTAATCGAACTGCACAGAACCTACACCGGCACACCCGCCGGAAAGCCCGAAATTGCCATCGCAAGAAGCACGAACGGGCACAGAAGCTATAGGCACAAGAAAAAGAAAGTACTCGCGAGCGTAGTTGTAAGAGCGTAAAGCAACTCGAACAAAGGGGGAGGAAGATCTGTTTATGTTAAGGGCCTGGGTATGTTCTCTCGCCCACCCAGTAAGATCGATAGCATGAGGTTTGGGCTTGTTCTCACTAAGAATGAGGTACGTAGTGTCAACGGGGATCTTTAGTGGGTCGAGTGCCTTTCATAGAAGAGGTTATCAAGATGGTTAGGATGAGGAAGTGCCTTTGGGCATCGTACTTTACTATAAATCCATGAACAGCACTCCGGGATGGCCTTGATCTTGCTACTAATTCTTACTTAAAGTCCGGCTGTCCTGCTCTACCGGGGTGAAGAGCTTCTTTTATAGAACAAGGTCGTTTACCACTAACAGGACCCCGGGGGGAGGGTGTTAAGAAGGGCTCGTGCGCTATAGCAAGACTTGAAAAGACCCAAATCCCGGATTGAATTTATTTCTTACTAAGACTAAGAGTCGTGGTTCTATGCTGATTCGTTTGGAGCTCCTAGTAGCCCTTCCCGTTCATTGCCATTCTTGCTCTTGGTTGGGTACGCCTCCCAGGGGATGTCTGCCTTAGTGGCTGAATGTTGGATCGTGTTCTAAGTCTTCTTCCTAGCGGCCTGGCTCTATGCTTGCTTGCTCGATAGGAGGCTGAGGCTCGTGCGTTTAGGTGTGAAGATCGATAAGATGAGGAGGGGGGTGCGTTCTCAGAGAGAGAGAGGGAATCATCTATCCAATTCCTATGTTCACAGAGGGGCTAAAAAAAGAGAGTGAGTGAAAAGAATGCACTACATGGATGCTATTTGGACCCTACGAAAGTTAGCCCCGAACTGGTCCGTACCAAGCAAGAAGATTGGCTTCATTTGCCATCAGAAGAAGCTCATGTTGGAAAGCAAGCATGTGCAAGAACCAATCAGGATCCGCGGGACCTTCCTGGATGGATTGACCTACAACTGATTGAAAAAGGCCCTTTCTCACTGACTTCTTCCTTCATTCGGAGAAGTCATCAGGAATAGAACCAGTGGAAAGTCGTATGCAGAAGAGAAGTGCAAAATAGGCAAAGACGAAGACTTTGGAAGCGAAAGATGCACCGATTGACGCCCAGCTGCTGTTTATTGAGCTCAAAGTGGATGAGAGAGAGGCTTTTCCATGCTCTCTCTATGCTATGGTCTTCTCAATTGCCTAGTCTCGGTTCAAAGACAGTGGAAGGATCCATCCATCGCATCGGCCTTTCTATCTCCACAGCGCTGACCTGCACTTTCTAGTTCACCGATCTTACGAGTCTGATTTGGCTCTCTATTGTCCACTAAGGAAACGCCAAACAACTCCACTGCGACTGAGCAATCTCATTGATCTGACTGACCTTCCTACTCAGTATGGAAGGACTCTTGACTGACTCTGAGACTGAGTCTTCTGACTTGGATTGGTATACTGGGGTAAATTCTAAAGAGGGAGACTTAGTATTATTCTAAAGAGGGATACCTTATATGGGGTGATTTTTCGTAGTTGCTTGTAGTTTGATTTTGTTCGTCGAGATTGGGTTGGTGTTCAGTGTACCTGATCATCGAAAAGAATCGACCCCCGCCCGCTCACGACCATTCTTAAGAGTTTGTGCTCGACTGGCCAATCAAGTAAATCAACCGATCCTTGCCGCTTCTTATTTTCATATAATAGGTTGTTGGAGAAGTTGAGGGTCGACGAAGTTGAGTATGGCAGGTTCACGCTCTCAGTTTCCAACATGCTCTTGACACTGACGCATAATAGTATGTGGAGGGGGTGACCAACCTTTCTTTGTTGGAAGGTCGCCCTAAGGTTACGATCCATTGGGTTGGGAAACCAACCTGGATCCTATTTCCTCCAAGAGCCCTACCGATTGAGAAGGAGAGAAAGTTGAAAACAACTGAGATCGGATCTCTCACGGAAATGGTGAGGCCGTAAATTATGTCTTTCTTGTACACATATAAGGATAAAAGAATGTCATGATTGCACGAAAAATTTTATTTACCCTTAGTTCCGTAGCAAGTTTTTTCGGACGTTTTCTAGGATCAGAAGGAACCGCTATAATGACCACTACGTGCGTTTCAGGCGAAATAAGCTGTTAAGTCGGGCGGTTGGGTCTTTGCCCCTGTATGGGCGGTAGGCCCGGAGATCTCCTTGTATACTGAATATGTTCCGCATTCAAACGATTGGACAACTATCAAAGCGTTGGGGGTACTCGGAACCATTGAACCCTAGATCCTTTGTCATTGGGCCACGCGACTTAAAGGGTTCATTTGTTGGTATCGCCATTGATTCAATTGCTTCCGCAATAAAAACCTCTGCTTCGTTCTTCGTTTGCCGTTCCCCTTTCGAAGTAGATCCGACCTCAGAATGAACCCCATCTTCTTCAACCATTGCTTCGAGCTACCCCACATAGGGGGACTGACCCCAAACCCCGTCAATGAAAGATAGGAAGAACCCCTTTGTCTGATTCCGCTTGTGAAGGAGGGGAGAACTGTTGGGCGAACCAATGAGATGCCAATTCAAGGAGTGAAAGCATTCCACACGAGGGACATGTGCAAAGAAAAGAGTGAGCGACGGCTTCCTCTTCTTTTTCTGGGGCATGAAGTGAGACCGGGCAGGCGAACGAATGAAGGGAGTGACTAGTTAGCGGCTTAGAAGGAAGCTATACCGCACGGAGACCCCTGGACTGAGACCTTAGCCGGTACCTTCTTCTCATCCAAGAGTGAGAACAGGGACAGGAGTGACTGATAGAGACAAGGACAGCAGTGAGAACTGCTGTTAGCGATACGGGGAGGAAAAGAGGAGATTTATAAACTATAGGCTACTTGATTGAAATGGTAGGAAATAAGAACTTACTTTAATGAAATTACACCAGCGGGTAACCGATGGAAAGGGAAGTTACCATACGATATAAGCCAAAGAGTTCACATATTTATAGTAAAGACAGCGAAGCGACCACACATTGGCAAGAAAGAACTAAGGATAAAGACAGAGACCAAGGAATGAAAGCTAAGCCAGTTATCGGGCTCCAATACAGAACAGAACCAAAGTCTCTCCTACCAAAGGCGACTTTGACTTCAACTCCAACGGGAAATCTGGAACAAGCCAGATTGGCTAGTTTTCGACAAAGTGCGGGATCTTTGGCTATTTCCTTACCGGTGGGAGCAGAAAGCGACTACAATCGATGACAATGCCCGCTTTGGTATTTCGAGGGATTTATCCTCTTTCTTTTATATTTCCTGATACTGGTGGATAGATTTCCTTTTTAAGTCCGCATCCTGACCGAGTAAAAGGCTTCCTACCAGTGCTTTCCGGGAACCGATACATAGAAAGGCGCGTAGGTCTTTTCGGACCTATTACCATCGATGCAGATCTTGCAAGTAAAGTTGCTCCTTTTCGAAAGTAGGATTCCGCTTCCAAATGCCAGCCAGTTAGTGCGAGACAAGAACGGTTATTGAGTACGCTTACTAGCTTTTCCGTGTAGGTGAGGCGCGTTTACGCTTCCTCGGTCTTCGGGGTCCGATCAAGGTATAGAGTAGATACTTCGACAAGTAGCATTCAACTTATAAATAAAAGCCGGTTCTCGGGACCCAAGCCAGGAGAGAAAGATAGGTGCCTTACGCTTACTGATGGAATCGATTGCGAGGACGAGATGCAATTGGTCTTTTTGGAAAGGTCTCCCCTTTTTCTCCTGTCGCACTCCCTGTTGACCCGGGACTTTTGTCTATTTATCTCCAAGGTGTCCACTCCCTCCTTTGAGTCTGCTTCTGCTTCTCCCTGACATCCCGTCACATTACGAGGTGCGGGTTCTCGTTGTGAAATGGTTTCTACCTCAGATTGAATCCTGGATTGCATCCTTTTTTATCTGTTTCACTTCACGGCTTCTAATTCGTCCTGTCTTAAAAGACTGACGGACTTTCGTCCCCTCTCGTTTAAATCCAAGTCAAGTATCTATGTCAGCAGGGAGCAGTCCCGGTAGTTGTAGTTTCCGCCGGTCTGACTGTGCTATGTGATAAGAGAGGAGGGGTTCTTCCAGCAGGCTTTGTTCCATAAGGATTTCTTACAGCAGGGTATCTTCGGTTTATTACTAGTGGCGAATGCCAGTCTCTTCTTGTTCCATCTGCTTGTAGTTACAGCTCCTAGGCCTTAGTGGCCTCATCGTAAATAAAGAATAGCATAACCAAAGCAGTAGTTCCTGTTCCGAGAGCGGATCTTGTTTATAGTTCGAACTGATCTTTTCATCTGCTTCTTCGAACTGATTATCATCTTGGCTTGAAGGCCTTACCCTTAGCTGACCTTTCCCTTGCATCAGAGGCTATACTAGCTGCTGTAACTGCACTTGCCCCAGCATCAGAGGAAAGACGCTGACCAGAACTAGGAAGAAAAATAAAGAGAAGAAGCAACGAATACCGCATTTATACCCTATATAGGAGAAAGAAACCAGTCAAGCATACACTTCACAGAAGAAACAGCTTACGCGAGAGAGAGAAGAAAGCTAGAATCGCTGGAAGTGGTAACGAAGACTGGCTTGCAGGGAAACAAGGGAGACACCGGCTATTGCAGATTTTGGGATCTATTACCAGCTAGTACGAGACCGAAAGGACAGTTACTGAGACACAAGGAGACTCACGAGTAAACTACGAACAAGAATGGTGACGAATCAACAGGGACTAGCTACACATATGGGGACACAGACAAGAGAAGCAGGAAAGGTACTTACGAAAAAGAATTGCGTATAATAAATAAATAAAATCACAAAGAAAATTAACAGAAAAAGTAAAAAAACTCAACAAGAAAGAGAGGAGTCAAACATCGATTGCTAAGAATGCGGACAATATACTTCCTTTTTTACGAATTAACTTCATTTGAACATGATATAATGCAAGAAAAGATTTCACAAGCAAAAGGACCAAAAGAAAGAGCTACTCTAGCAACTCTATTTGATTTGAACAGAGCATAAACTCGCCTAAGTCTCAGTCCTTGGTGTAAAAGTCCTCTTCTTACATAGGTGAGGTGGCACGCTTTCACTCAACTCACAGATGCAGGAAGCAATTAGAGCGAACTCTTCGGCTAACTACTGAGTATGGGAGGTTACCAGTAGCTAGAACTATAGCTAATAAATAAGAAAGAGAGGAACTAGAGAGACTAGAACCATTAATGTATCTACCCTCTCTGCCGAGTATATACTCCCATGACCCTAGAAGCAGAGGAGAATAGCTCTGCAGGAAAGAATCACTCAACTAAACACTACGACTCTGACTTCAAGGTTTGGTGTTCGCGGTTCTGTCTTTGGTTATACCCAGAAGCTAACAGACTTCTTCGGAACGCATAGCACTCACTGCACACTTTCTATATATCTCTTTTAGCGATCTTCCACCACTTAACTTAAGAGCAGGGGATATTTAAACATTGCCTTCGAAATGACTTATAAGACGGGAAATCCCCAGCAGACGGAACTACTTGACTGAGAGCTTAATTAGAAGAAGGGAACCATCCGGAAGACAGGAACCATCCTCTATGACGAGTTGTAGCTCCCCTTGAACTAGCTCTTTTCTTTAAACATAGCCCTAGCTCTAGCAACTCGAACTAATGGTTTAACATCTCTTTTCAATAGCCCGGGACTAGTAAGAACTGGGAATACCCGCGCAAAGCTGCCCTGACAACGAGGAGACTCGCTAGGTAGTCGCTAGCTTGAGAGCTGTGGTAACAACAAGAACTAGGAAAGACCCACCCACTTCGCGATGTTTAAATTAAACACATAGGCCTTTACCTTCGCTTCCCTGGCTTAATTCGATGTAGATGAACTTCTTGATGCTGGAAAAGAAATCCTACTTCTTTATAAGATAAGGGTCCCCACAGAGGGGGACAAAACCACTGAAAATCAGTCTGACGCATGGACGTCTAATATCAAGGGTTGGCGAAGAAGAGCCTTATCAAGAGGTCTAGGATACCCTTTCACTCCGGCTTTTACTGGATTGGATGCGGTTGCGGAATGCTCCTTTTCACAAGGAGCAACTTGACCTATCTTCCCGCTAGGAAGAAAGACTGAGGGATCGTATTCCCAGAGACTGACAGACGGGAGGGAAGAAAAGCTTATCGTTCGGGTCACCCACCCGGGAAGACCCTTCACTACACTGCTCGTAATATGCTTAGATACGATTATACACCAGGGGGAGAAGAGATCTAGATAGATTAACTCACTATTGACTCTTGGATGGAAAATAGCTACTGACTTAATGACTGGTGGCTTACAATCAGGAATGCCTATTGGATGCAAATCCGGAATGACTCAAGGATGCCAATAGGCCCTGACTCAAGGATCCGAAGCAGTACTTATTGGTGGATTCCAGGCAGTACTTCCTCTGGGGATGACTCCTCAGATTAGCTGCCTTTTAGCAGATTCCGGGGGTCTCACTCCAGCTTGAACTACTTGGATAGAACTAAGGGGCAAACTCCTTAGCGCTTTCTTTATACTTTGGCCTAGGATCCAAGGAATAGCAAGAACCATTATTCAGACCCTAGCAATAGAATAACTGACTGCAGTGAAGTGAAGTCAGGCAATGTGAGAAGTCTCCGATTTCTTCCTTTTTTTCTTTTATTTGAAACATCGGGGAGTTCCCGGGCCTTATTAGGAGTTCCCACCTTTGTTCTTATGTTTAAGGGGGGGCTCCTTCTCAACTCCTTTTTTTTCATAAAACAATACTT	KC:i:29199955
[truncated: 534,510 more chars]
