# Supplementary material for: Mitochondrial genome assembly and comparative analysis of decaploid Camellia hainanica
Source: Front Plant Sci. 2025 Jun 30;16:1556379. doi: 10.3389/fpls.2025.1556379 (PMC12257034; doi:10.3389/fpls.2025.1556379)
Supplement: Supplementary file 1 [file DataSheet1.zip › Supplementary files/Camellia_hainanica.split.gfa]

S	1	GGACCATCTAAATCAACTCTTACTAGCAAAAAGAATCGAGTTGAAAAACGAACTGGCTTCCTTGATTTTACCCATTTTAGAGGGACAGGCTACGAAAGTCCCGCTCTTGGAGAGGGCAAGAATTCCTTCTCCTCTCTCTTTCGTAGACGAGCTCATAAAGGGCTCTGTATCTTGCAATGTCAATCAGGGAAATGGCCCCCTTCCTACATGCCATGAACTTGATTGTCTCAACAGATGGCTGATGACGAGGTGTAATTCGCTGAAAGCGAATGACCCAACTCAACGGCAAAAGGAGCATGAAACCGCGATTCAATTGTTGATTAGCAGAAAACTTCATGAATTATTATAATTCATGGAATAGAAAAAAGGGTCAAGGAAGCAGGAAGGAGGCTACTCCCCGAAAATGCCCTTCTTATATTATAGCATGGATTTCTTTGTCGTTGGGGCTAAAAATTCACCTTGTGACTCATTCCTTCGGTCGAGCGTTCTTCGGGCGTCGATCAATCTATCACAGGCCGCTCTGTCATTGTCTGATTTTTGGTTGTCTGATCACACTCGTAATTATGTATCTACTTATCGTATTTTTGCCCCTGCTCGGTAGTTCCGTAGCAGGTTTTTTCGGACGTTTTCTAGGATCAGAAGGAACCGCTATAATGACCACTACGTGCGTTTCATTCTCTTCGATCTTATCTTTGATTGCTTTTTATGAAGTCGCACCGGGAGCTAGTGCTTGCTATCTAAGAATTGCTCCATGGATCTCATCGGAAATGTTTGATGCTTCTTGGGGCTTCTTTGGCGACCGTGAAGTCACCGGATGAATTGCCGAGTAGATAGATCAGATCCGGACGCGGCTGTTGCTCCGCGGCGATACGGACTCGACCCGCTCCTACCCACCCCGGGGCACCATAGCATGTCGGGAATAAGGGGGGACATACTGGACGTAACCACTCCCTTGGTTGGGGGCTGTGCCGCCCTGCCTTTCGATCGATACACAGTTGAGGAGGCCGATCACGAACGCTACAGGTGTGGGAGCGATCCTGGTCAGGGAAGGCTAAGACGGCGCCTCGCATATGGGTAGCAAGAGGGCGCTTATGCCCCGACGGTGGGGCCTTATGGGGAAGGGCCCAGCCCAATAGGGACAGCACACCCCCCACTTCAAGCGCACCTCTGTATCGACTGAATCACTCTAAGGGTCTAGTCGGTGGAACCGGTGAACCACGCGAGCTGGTTAGATGCGTGGGGCAGAGGGCTCGTAGTACCCCCTTTTCTTGATCCAGCCTTTTCTTCGCTTCGGTAGTGAATCACCTACTAAAAAAAGGGGGCAGGCCTGCACGCCCTATTTAAGACTACTAAGGCAGGCGGTGGACTCTTTCATTAGGGAAGGGAAGAAGGGGCCTAAGCACGGCAGATGCCGTACACTTGAGTGGCAAAGGAAAGCGAGACCTTACCTCTTTTTCCAGGCCTGTTCGGACATACGGTTCCCGCGGAAGATCAAGTTGGTGAGCCGTGTGATGGGAAACCTTCCCGCACGGTTCGGAGAGCACTGAATTAGAATGAGAGGTTCATCACCACATCATTGCATGCAAGGGGAGCTCGCTCGATTCGCAGATTGGTCCGACTCGTAATTCACTTCTGACTCCGTGTTCGATAGCCCGACCGTAGTGATGTTAATTGTGGTTACATCCATAAGTAGCTTGGTCCATCTTTATTCCATTTCATATATGTCTGAGGATCCGCATAGCCCTCGATTTATGTGTTATTTATCCATTCCTACTTTTTTTATGCCAATGTTGGTGACTGGAGATAACTCTCTTCAATTATTCCTGGGATGGGAGGGAGTAGGTCTTGCTTCATATTTGTTAATTCATTTCTGGTTTACACGACTTCAGGCAGATAAAGCAGCTATAAAAGCTATGCCTGTCAATCGAGTAGGTGATTTTGGATTAGCTCCTGGGATTTCGGGTTGTTTTACTCTCTTTCAAACAGTAGACTTTTCAACCATTTTTGCTTGTGCTAGTGCCCCCAGAAATTCTTGGATTTCTCGCAATATGAGATTGAATGCCATAACTCTTATTTGTATTTTACTTCTTATTGGTGCTGTTGGGAAATCTGCACAGATAGGATCGCATACTTGGTCACCCGATGCTATGGAGGGTCCCACTCCAGTATCCGCTTTGATTCATGCAGCTACTATGGTAACAGCTGGCGTTTTCATGATAGCAAGGTGCTCCCCTTTATTTGAATACCCACCTACGGCTTTGATTGTTATTACTTTTGCAGGAGCTACGACGTCATTCCTTGCGGCAACCACTGGAATATTACAGAACGATCTAAAGAGGGTCATAGCTTATTCAACTTGCAGTCAATTAGGCTATATGATCTTTGCTTGCGGCATCTCTAACTATTCGGTTAGCGTCTTTCACTTAATGAATCACGCGTTTTTCAAAGCATTACTCTTCCTGAGTGCAGGTTCGGTGATTCATGCCATGTCGGATGAGCAAGATATGCGGAAGATGGGGGGGCTTGCCTCCTCGTTCCCTTTTACCTATGCCATGATGCTCATGGGCAGCTTATCTCTAATTGGATTTCCTTTTCTAACTGGATTTTATTCCAAAGATGTGATCTTAGAGCTCGCTTACACTAAGTATACCATCAGTGGGAACTTTGCTTTCTGGTTGGGAAGTGTCTCTGTCCTTTTCACTTCTTATTACTCTTTTCGTTCACTTTTTCTAACATTTCTAGTACCAACTAATTCATTCGGGCGAGACATCTTACGATGTCATGATGCGCCCATTCCTATGGCCATTCCTTTAATACTTCTGGCTCTCGGGAGTCTCTTTGTAGGATACTTGGCCAAAGTGTGACCCGTTAGCCCATAAGTAAGTACTGTGACGAAGCGGCTGTTGCTCACCCGACACGATCGTACGAGGTCACAATTCACCCAAGACGATCATCCGGGGTGAACAAGAATTGGGGATCGGATGCGGGCTAAATTCCCGCCAATGGCTGAGATGTTCAGTCGACTCCCTCCCCCTTTGTGGGGGTCCGGACCCCTACGAGTGAGCAGAAAAGGGAGGAGGAAAGAGGCCCTGGTGAACCGTCATAATTAGTGAACAAGTGTAAGCTTCGCTGCCCGACAGTATGGAGTACTGACCACACCGAGGGACAGGCCCTGAAGCGAAGGACGGGAACGAGCGGAATCAATGTGTTCCAATTTCTGGCCTTGCACCGACCATCCAATGGACCATGGACTAAACGGCCACTGCCTGAAAGGACTATGTCCAGGGGACCGCCGCCCCCCCACAAGGTACATCTCGCGCCTATGGGCCACTATAACTATCCAAGAAGACACTCGAAACTGGAAGGATAAACAAACCCACCCGGTGGACTGCCGAGCTACAAGTCCTACGACACAGGAGCGGGATTCTCTAAAAAGCCAAGGTCGTGGGTGGCCAAGAGGGCCCACTTGGAGACTTGGGATCTCAGCAGGAAATGCGAAGGTTGCTTAAAGCCGGCCGACCGATAGGCGAAAGAGAATCAGCTAGTTTAGTTCTGATCTGAGTAGGCTCATAATAGGGAATATCCTACCCCTGGGAACCGGGGCCTGGCCATCCTTCGTTTGCGGTCGACGTTCCGGCAAAGTTTGTCCGTCGACAGCTGAATGTTTCGATCTGGTTCGATTCATGGTCGCATCTGCAAACACGTTTTCCCGTGGGCCGACGCCCCCCAGTCCAGGCATTGATCTATATCACTTCAGAAGAAACGATATAACAGTACTTACCTTCTCCTTGGTGAGTCGAAGTGGGGTATTGTTACGCCCATAAGCCACCCCATTAGCCAAGTTCCACTAGACCGCCCCAAACTCTTACTCCTTGTACTGGGCCTGTCGATCCTCTCCTACGCTAGAGCCCGCCGGCTCCCTGTGGGCGGTCCCAATAGAAAGAAGCATCTTACACCCTTTTAACCGGATCCATCGATTCATACAGAACCGCCCCCTTCTGGCCTTCGCTTGTTTACTTTCGTCCACCTTGTCAGTCCCCGGTTGGTGCCACAGGAGTTTTGCCTCCTAACACACTCGAAGCGCAGTTTGATCTCCCAATCCTTGGAAGTTCTACTTAGACGGTTTCACGGGGGTACATCTTGACTCGTCTAGAGCGAAGATGCCACTGATGCATAAGGCAGTGTGGCACCTGCTGAATCATATAGAGTTTGTAGCTAGGCGTCACGTACACAAAGACCTGAACATTGCGTTAGACCGGGTGGTCAAAATAGAAAAAAGACGAGCTGCTAACATGGAGCGAGCCTCTCTTCCCTTGCTGCGGCTGGTCGCCTTAATTCAGTCGAATGAGTTTTGAGAGGCGAAACCAAACCGCCTGGTTTCTACTAAACCGCCCCACTCCCAAGGATCTTCGATAAACTTCCCTACCGTCCCCACTTCTACTTCCCCTCTACATACTTCCCTAAAGCCTGATCCGCCCAACGAAACGAATTCTGATCTTTGTTCCTAATATTCCGAAGTTGAGGATCGAGCTTTCGTGTGTCACTGATTTAGGGTTGCTTTGTTGTCTGTAGCAGCGCGGTTGGATTCTGCTCGTTCGTGGGGGTCTCCCTTTCTGGGTGGAGGGGATAGCCCTAATCCTCGGTCCGGGTTTGCTGTTGAGGGTAACGAAAAGCTAAGCCCTAGGCTGGTTGGTAGTAGGTATAGAGCTCCTCCTTTTCTTTTCCGCTTACCACTATTCCTCCCATCTTTCAACGCCTTCCACCCATGGCCGCCCAGTACCTGTAAGAAGTGCCCACCCTCTCAAACCTGACACGGGAGAGGATAATAGTACAGCCTCGAGGCGAACAGCTCTTTTCTAAGGGAAGAACACCTAGCCCAGCTTTCTTTCCGATAGATATATAAGGGCTTAAAAGCGCCTTGCCCACCTCTATTAGCAAGTTGAGATCCGATTCCTTTTTTTTTACGAAACCGGTCTGAATTCGCCCCTTTCATTGAGGATTCTAACCCTTGTATAGGTTGGGCACCTGAGTCGCCTTAGTCCATTGGTTCAGTATCTAAGAAAGCACGTCTCTCTTTCCTTCCTCCGGCACACTCTACATCTGTCCTTGAGCTATCCAAGGGATCGAGTGATTCCCCGAAGGTTTGTAACTCGAGGAATGTTGGACATAACCCGCATAGTCGACTCTGAATCTTCCCCTTTGCATGAACTCCCCGCCCTCAGATAAATGCATCAGACCTTCCTTCTTTCCTTAAGACCTTGCGACTGAGGATCAGCAACAGGCACATCTCACTAGCGCATCTCGTCTCTTTCCCTAAGGTTTTTTATTCGAGGAATGTTCACTCTACGCTAGAGCACAAAAGGCTCGGTACCTCTAAAGGGTTGGTGTGGCTAAGTAAAGCTGCTCGAAAGCCTTCATTTCATCGCTGTTTGTGTTCTGCCCTGTTCTTTCTCTAATCTCGACCTATGGCATCTATCTAGATCCCAATTCTAGATTCCGGCGGAGGACTGGCAACTCCTCCCGGCCCTCCCTGACCAACCGGCTTCCCAAAACAATAAATAAACTAAAAGCGCGGTTCGTAAAGGAGGTTATATATATGTAAAAAAGGTGGGGGTCAAGCCTTTTATATATATGTATAAGAATAGCCTTGTTTATACAAATAAGGTGAGGCCTATCTCAGTAATGGGGTGGGGAAGGAAAAGTAAAGTGGGCAGCGGGTTTCCTTCGCGTTACTATCTATGTGTTATCTATTTGTCTCCTTGTTTAGGAGAGATCTTTTGATTAATAGAAAATAGGAGGAGTACTTGGTAGGAAATGTTTTCTCAGTGTTCGTTGTATCAGCTTTCTTCGGAGATTGATAATGTGTTCAGTGCTTTTAGTCAGCAATACCCCTTTGGGGAAGAAAAAGTGAGTGAGATTAAACAAGCTGTTTTGTCAGGAACGTATGTTTTCTCTCCTTTAAAGTTCTTAGTGCTACCTAATGATTACCCAAGAACGAACTTCTTCCATGTTTTCAGTGTCCCTGATTTACCGAATGTTTATTTCGCGGTGCTTGCTGAATCTGAAGATAATCTTGTTTTCATAGCTCTTTCGCGTGTTCTAAGTTTTACTTTTGATTCTTATTCTTTGGAGAATTCGTTCGCCTTTCGAACGGCTAAGGAGGGGAGGAAGGGCTTTTATGGAGAAGTTCTCAAATGGGGTCAAGTTGGAATGCTTCTTCATTTCGATTTGACTCCTTCTTTGAATACACTTTCTCGCTCCCGCCTCTTGGCTAAACTCGAACCCGTGCTGAACGATCCATCTATTTTTCGACTAGTCTCATCCTTTTTTGAATTACCAATTCTTGATGAGGATGGACGAGATTGGTCAGCGGAGACTGGGGTACCGTCTGCAGGCCTTCTCGCCTGCGTCTTACTCAATTTCTATTTAGACAGCTTTGATCGAACATTCATCAACCGCTTTCCACATCTTCCTTTTGTTCGCTATGTCCATGAAATAATTCTTGCTATTCCTTTGAACAATCAAGATTTTCTTTCGAGGAGATCCAAAATCTCTTGAGAGAGCTGCATCTTTCTGCAAAACTCATTTACATAGTAAGAGGTGGCTTTCCAATTTCCTGTCTCGGTGGGCTCTTATCTGTTGACGAAGGAGGTTTCATCCACTTTGTTGAAAAAGAAGAATAAAACAAGTGGCTTTATTACCTTTGTTTGATTCGAATATTAGGTAGGGAGGGGGTCTTTGAAAGAATTAAACTAAACATCGTTTGTAGTACCATGCATGACTACTTAGTTTTTTTCTTTCTCTAAGTTAGCAGTGTACATGACCCACTTCTTATTTATACCATTAATAATGATCCTTCGAAAGCATCACCAAACCCGCTAGCTGCCTACTATACTAATCTCTTTCCTAGGCTAGGTATCGAGAAGAGAGTAAGCAAGCTACCTCATACCTTAATGGGACTTGTAGCTCTCTAAGGCAGGCAGCTTGCCCTTCCCTGGCTACTGGTCCCAAGGCATCGCTCTTAGTAGGAGGACATCTTATTCAAGAACCGATTCTATTCGAAAAGAAGTTGTTTACACCTGTCCCAGCATTCCAAGATTCGGGATTTCCCTTTTGTCGAGTGTCCTGAGCTTGGGATCCGAAGGTGGGATTTGAAAGTACCGTTCTAGGGGCATCCCTCTTCTAGTCTCGGCCCCTTTAGTGGAATAAATAGAAGTGATTTGGAGCACCGAATATGCCTTATTTATAAGTGTCGACTAATGGCTTTTTATCTTCTCCGAGGCAAATAGGGCTTGCAACAAAAATTCCCAGGTTTTGGCAAGTTTTCCACTTTTGATGGCAGTCTCCGGTTTGAAATCGGCTTGAAGCGAAAAAGGCCGGGGTCCCTGTGGTAGCAAGACACAAGAAGTCAAGTAGGTCATCTGGGGAATCGAACTGACAAGGCAGTCTCTTGACTCGTGTGGATCACGAAATGCATCTGTGAAAGAATCGAATTAGCTTCAAGTCTGCTCAGAATACAATATCCGTTGAAAGTAGACAGCAGCTCTGGGGACCCTGCTACGAAGCTCTTTGGGCAGAGACTATGTATCAACTCTTGCAATCAATTCTGAGATCGCTTCGCTAGGGCGAGCGCAGTTTACTATGCGAGTGGAGAGATTTAAGCGAGCTAATAGCGAGTGGACTCTCAATAGAATTCCGAGCAGCATCTCTTGAACTGCTTGTTTTCGAGAATCGCTTGTCTAGCATAACATAATAGAGGTTGGCCCCCTCCGTAGCGCTAGGGTGAGCAAGCCAGTCTTTGATTCTAACGCTTTGCTTTCTTCGTTTGCATCCGCTGTTGGATAATCCAAGCCAAGTCGACTCTCCCTTTTCCTCCCCAGCTAATTTTATAAGAGAACAGCTTTTAAGGTTGAGTTAGCAAGTCCCAGGGTATGCCCCGTCCTCTGTATTAGTTGAGAATCTTTCATCTTCTCTCCCTGCGGTTTATCCTATACAGATCCTCTGTCTTTGGCTGAGCCCTCGCTCTCCTTCCCTTCCGATAGCTCCTTCCTCTGTCGAGTTAGCCACGTCTTTCTCACCCTTCGCGGGATATGGCACCTCCTTTGAAAGAGAATCGGGATCGAGTTAGCACCTGCTTTCAGTCGAGCTTCTTTCCGGTAAGACATATCCAAAAGACCAGTTCCCTACCCTACTTTCCTGTGATGAAAGAAAAGGGCTTTATGCCCCGGTTTAGTACTCGTGGAAAAGAACCTTTGCTTCGGTCGAATTCGAATACCCCACTCCCTTTTTAGTTCTTTCAGAATAAAGATTTTATTGAGGAATCTCCTTGCTACGAATCTACTGAAGGAGAATCTTTGGTTTAGAGTTTAGAGGCTGAGTCTTGCCCCCAACCCTATGAGTCGAGCTTTCTTCAAACGTTGTGTCAGCATCTCCGAACCTTGGCGAGGAATCTTTCCTATCTGGCTCAAGATCCTCTTAGTCAATCCATTTGAAATGGAACTTCTAGCCACTGGGTCAACGTTAACTCCACAAAGATTTTCGAGTTAGCTTCTGCTTACCTGCATTAGAAGTAAAGTCTTGGTACCAGTTACATACTTTTCTACCGGACTGATTCGTTTTAATTTCCTATCCTCCCCACCCCAAGAGCTTCTCTCCTAAACTAACTGGATGACCTCCGTGCCGTGGAGGCGAAGTCAAGCTGGCAACCTCCCTTACCTTACTTTTAGTGCTTTTAGTCTCGCCAATGCCTTCAGTCGAGTTAAACTTTCCAGCTACTCTGTACTCTTCTCTTACAGATGAAGTTAGAGATTTCGCTTTACCAAACCTTCTTCCAGAAGTCAAAGATTTGACAACCCTAGTTAGATTGTTATATTGGAATACAATATACTTAGCTAGCTGTGTTTTAGTCCCTCCTAAACCCCTTCACTCCTCTAAACTTCCTATTCTTACCTACCCGCCTTCTTATGATCTAACTGCCTTTCTTCGACTAGTGCTATCAGTGCACTCCTTGCCTTAAGCCCAGATCCGTGCTCGGCTAACCTTCTTTCCTTTCCTCTTTCCCCTTAGTCGAGCATATTACACTAACCTTGTTAGGAATATAGGGATTCTTTTAGGCTTTCTTTGGGTTCAGTTAACCCCAACATAAGCCTGAAAGCATCAGGAGTCTTCCCACCGCTACTCTTATTCTTCCGTCACTCCGGGAATCAACTCCCAGCCAAGAAGTGAAGAGTGAGACTCCTGTCCTTTCCCTTTCTAATCTAAGAGCTTCTTCCCTCTCTTTAAGTTCCTAACCCGCATGAGAAAGCTTCTATTCTTTTCGTGTCGTGACTCGATTGAAGCCCTTCTTTCTTTGTAGCTATTCAAAGGGTATTAAATCAGGAGGTTCAGAAGCAGAAGGTAGGACTAGTCTGGGTATGAATCAAATCCTTTCCTAGGGTGAGTCCTTATGTAAGTAGAAGGCAGCCATCTAAGAGATGTTACTAGTCTGTATGCAAAGCCTCCTAGTCCCATCCCCTTCTGTAATAGGAACTCCCTGCGGGCGCTATCCTATAAGCAGACGCAACTAGAAGACATTATTGTCTTTATCTAAGTTAGAGGCTTTTATATAGCTTAAACCCTTTCCTTTTCCCAGGTATTCAAAATAATCTTTCTAAAGTGCGGATGAGAGAACCAGACAGCTTCACACCTGAAGGGACGATTAGAGGGTTTAGCAGAATGAATACCTTCCATGTAAATGATCATAGGATAGTAGTCTGAGGTGGTACGAGGGATGTTTCCAAGCACAGCTTATGGTAAAATCTCTTTCAACTTCTACTTTACTAAACTAAGGCTAGATCCAATCGAAGCAGCGTCTTAGCTAACCCTTCCCTACCATTGGTCCAAGTGGTCTAGGACTACAGCATGCCAAATCCATTAGACCACAACGATGAAATTTGATGCAAACTTCTCAGCTCTCCTACGATTAGACGTAGTGTCGTTTCTGAAACTCCTTCTATCTTCCAACCTAAAGAAATCATGGAAATCCCCTGCTAGCATCGATGGGTACTGGTCATATTGTTCAGCCATTCTATTGATATTCTTCCCTTTATAACTGGACTCGATCTTTACCGGACTAATGAGATCTCAATTCAACATTGAGCCTTTCCTTTCTTGTTTCTCCTTTCTATGTAGATGGATTGATTGCGGGTTTCTCCAACTCGATTCTCAGTTTCTCCTTTTCCTTTGGCTTTCAACACTAGAAAAGTTCGCGGAAAGAAAGAATTGGTATTTCAAAAAAGGGAGTATGGAAGACTTCTATGAGACTTTGATTTAATAGCTCCGGCCAGAGAATAGATTGTTGCATTGAGCAGGGCAGACGGATCTGCTTCGTTGCGGCCCGAAGCTCATCTCCTGCTCTTAGCCGAACTATCCGAATTCTCTGTCATTTTCTGTAATATTAAGTGTTTTAAGATGTTGTAATAAATGTTCTAGTTGAAAGAAATTCCACCTCCTCTCATCCCTTAGCTCTTTGATGAACTCTTCGAGAGTATAGGCGTAGGCTCATGACTCTTGAAAGTGAATATCGCTCGCAAGGGCCGCCCTGATAGTGGAACCCTTCAACGGAAAATTTCGTATGCTAGCTCCAATGAGTAGTAGAGGAAAGCTCGGCCTCAGCGCGTCCTACTTGTGTCGTCTTTTAAGCCTGCTATGCATCCTTGTTCCATCTACCATTCCTGACAATCCATTTCTGGTATGCCCGCTGCTTCGTCCACAATTACTGAAAATCCATCCTATCTTTATTTTGATCATACCCCCTTGGACTTTACTATTTTTTATTAGTTAATTCTCTTGCTTAGCTTGGGTCTGTGCTTAATGGCTGGCTCTCCTCAGTACCAAATGCTGAGGGTGGATAGTCTTTGCGAGCAAGGTCTGAGGTAGTCAATGGGCTTATCTTTCATTCCAAGAGTCATCGTCTTTTGCCATAACATCCCAAAATAGGGAAATGTCGTCGGTGGTGAACACGAAAAGCAGGAGTGGCCCACCAGTAATAGGAGGCGACAAGACGGGAGCAGACATAAGAAAGATGAGATCAAGCTTGAGGAATCCTCTTTCTTTGTCCTTTGGCGTCCAAACAAAGTTTGCGTCTTGACGGTAAAAGGATTGACATCGAGTTCTAGCTTTTGAGATCAAAGGCTGGAGCCGGCCCGACAGACTACGCAATTCTTTGAGGTTACGAGGGCATAGATTCACAATGGCTTTCACCTTAGCTGGATCATCCTCAATTCCTCTCTAACTCACGATGAAAGCTAAGAGCTTGCTCGAAGACAGCCCAACTAGGGGATTTGACCTCTTTTTGTTGAATTGATTCAGGCGCTCAAAGGTAGACTCCAAAAGTCGCAAGATCATGCCTAGAAAGTCGAAAAGGCACAGGCTCTCGTTCATCTTACCAGTCTACAAGAAAGAAGGCAATGAGCAGTGAGTGCCAGGTAGAGCAGCTTTATAGATAGGGGTGAGGAGCCGGCAAGCGCGTACCAAGCCATTCGAGGGTAGCCAAGCAAGAAAATAAGCAAAGACAGCTTATGGTCGTGCCCAGTCCCAAAGAGTGCGTTCTTCAGTTCCGCCTTTCGGGAATCAGATGATGAGAGGACCAAGGCTAGCTGATCGTGTCATTCTCTATACGCCTGAAAAATCGTCTTATTCTATCTCTTTCTTTTTGCCTTCGTCCAGTGGAAAGTGGAATTCACCTAGGTTTGCAAAACTTATGTTGCAGGTGAGTCACCACTTCAACAGGAGACCGAACAAGGCTTCTTTCGGCTGCGGAGGATCGCTTTGTGCCTGACTCCACTCACTACCTTTTAGCGTGAACGGATAAAGAAAGGCCATCAAAGAGCTCGGTACCAAAGAGGCACAGCTAAGAAATCGTGCACTCAAAGGAACATGTCATCGAAGAATTTCCAACATTCATTCTCGAGCGGGGAGCGAGTTCAAGACCAAAGAAAGCCAGAGCATCTCTTCCCTTTCGCCTTGCCTCGAGGGCTTACGGGTCTGTGGGCACAGTTGAACAAGGCTCATATTCGGATACTCCACCTGAAGAAGAGATTGAAAAAGGCCAGACCATAAATAAGTAAGAAATAAGAATAGAAAGAACCATAGCCGGAAGAACAAAGGAACTGTACATTCAGTCTTGTGTAACAAACAAAAGACAGAGATATAGTCCTATCCAAGCTTGTCAGGATCAAAGACGTTGAGATTAGCAGACTATGGATGGGTCAAGACGTAGAGTAAAGTCTCCGTCATCTGGCTCCTTCCACGCAAGACGACTAGGATCAAATGGTTTAAAATAATGCAAGGAATTAAGAAGATCGAGACCATTTTGAGACAAAGGGCTTGACTTTCTTCGAGAGGTTTGGAACAAATCAGCGAATGTAGGATATCTTGCCCATGAGACTCTTTAGTTGTTTCAGAGTGGCCGGAGGTGGCATCTCGAGTATTGCCTTGATCTTCGAAGGCTCTATTCCGTTCCGATGGACAACGAATCCCAAAAATTTACCAGCTGAGACACCGAAGGCACATTTCAGTGGATTCATCTTCATCTTATTCGCTCGACACCTCTCGAAGACCCGATCCAATACTGCAATGTGATTCTCCCCTTTGCCTGACTTCACCACTATATCGTCGACGTAGTCCTCGATCTCTTTGTGCATCATGTCTTGGAATATGGTGGTCACGGCTCGCTGATATGTAGCACCCGCGTTCTTTAACCCGAATGGGATCACTTTGTTATAGAAGTTCCCCTTGGGCGTTCGAAACGCAGTCTTCTTGGCATCCTCGGGAGCCATCCTTATATGGTTATACCCACTATAGCAATCTATAAATGAAAACTTTTCGAACCCTTGTCGATGAGTAAGTATATCCATGTTCGGCAGAGAGAAGTCATCCTTTGGGCAGGCCTTGTTGAAGTCTCGGTAGTCGACGCAGATCTTTCTCTTGCCATTTTTTTTTTTGACTGGAACGAGATTGGCCAGCCAGGTAGCGTACTGTAACTCCGCAAGTCCACGTTGATCAACTTGTCCACTTCTCGCACAATTGTGTCTACAACCATCGGGTGGTACTTCCTCGGGGGCTGCTTTACGGGTGTCTGATCCCTAAGGTTCAAGCAGTGAACGGCCACGGTAGTCGGCAACCCGGTCATCTGTTCGTAGGACCAAGCCAGGCAATCCTTCTTTCTTCTCAAGCACTCGACGAGTATCACAGACTCTCGACATAGAAGAAGATGGGGTTTAGCATTCATAGAAAGGTAGAGACAAGGTAATTTCCTAAAGAGAAATCTTCGATCTTCATTTGAGTCAATAAAATACTTGAAAGAAGGTGCAAACCGACTCCGTGCTTCTCTGCTACTAGTGGATTAGAGGGGCAGCAGATGCTCCAAGTCCGGACTGGACAGTAAAAGTCAGATGGTTAAGGGTAAACCAATGATGCATGATGAGTCAGATGTCAGAGTCACAAAAAAGTTTAATGAAGAAAGACATCAGCAGGTGAAGTCTTCTCCACAGGAAGAAGTATTAAAGGTGTATTCAAGGAGGACACCTTTTACAGATGGACCCACTGCTTTCATACCTGGCGAATGCTTAAAGGATGAGATCTTAGAATGAGAATTTAACCACATTCGAGCGAGTGAGTCTTAGAGTGGAGGGGGAAGGAAAGAAAGGCCGATTTAGGGGAGGTACACTAAGTAAGGTGACTAGTTTTGTCCGACTGGGTATGGGCCCGGCTAGCGACCGTGAAGCAGTTCTCCTTTTTTGATAGGGCTTTCAAGGTACAGGCTCTGAGCCTGGTAGAACAAGACCGGAGCCGGAGTCTATTTCTCTGGCTTGCTCTTTAAAAATACGGCGTATTCTACTCTGCTTCTTAAGGGTATGATTCCCTTGTTCACAGAAGTGGTGACAATTCTCTGTTAGGTTGGCTTTCTTCCCTCTTATCTTATAAGTGTGGTCGGTCGCTTATCTAAGTTGACGGTGGATCACAACTATATTTATTAATAAAAAAAACACGGAACACTCATTTTATAATCAAAAAATGTGATATACAACCAAGTCCTAACTTTGGCATATTCAAACCAAAGATTTGCTAATGCATCATTCAGAAGATGGTTCCAGTCCAGGAATCCTTCGACGTCCGTTGGTTAGTCAGTTTTTCGGTTGATGCATATATAACTTAAAGAAAGAGAAAGAGACACACGCCTCACTAAAACAATTATTTAATGCTGCATTCGCTAAGTTTGAAAAGTAAACTAGGGCAAGAGTCGTCTTAAGGCAAGGCTAAAGGCAAGTGTCAATTAAAGCCGTGGACTATGCCCCAGTGAGAGCCCTCTATTTGACTAACATACCCCCTTTTTATCTCCCCCCATACCCTCATATCCAAGCTGGGAATGATTGACCTTCGGATTCAAATAATAGCGCATAATGTAAGTACTCCTTCCCATTTCTTCTTTTATGATTGTTCCTGCATAAGCCCCTGACGAGAGAGGGGCGAGTACTACACGAGCTCGTAAGTCAAGTACGGAAATTCCGTCGCTTTCCCTTGCTCATCGAGATATACTCGAGAGAAAGGGTCTATACAAGTTCTCGGACGAGGTTTTTGTCCTGGGCCTTGACGAAGGGCCGGCCACCTTTTACGTTAGAAGAGTACATTCCTCATTCGCATTAGAGGAGGTGGACCGGGGCGAAGGCTCCAAAGGACACGTAGCCGGGAGTCACGAAATGTCCGCTTCAACTGCTGTTCTCAGAAGGGTTTTTCAGGATGCAGGTTCGAATCCTGTCCCCGCCAATACACCTGTTACCATCACATACACCAGCCCCTAGACTCGTTACGTTTAACGACTTCACTCGTTGGTCCTAACCTGTCTTCAAACCCATCACCCCAAGCCTTCTCTCCTACTTCTATTAGTGGGGAATGGCGATCGCACCCACGTTCAGCTATAGCTATATATTAATGTGTTCCCACCTGCATGCTTAACTGCGAAGGCCCCTCCTAATACAGTCCTTCTAGATCTATCTTTCTCATTCCCCGCTGACCTGGCTGGCCACGTTACTGAGTTCCTAGGAACGAGCAAGGTGCATTTTTAGCCCCAACGACAAACGAACCTACGCGCGGGGCATTTTCGGGGACTAGCCTCCTTCCTTCTTACTTGACTTCCAATTCTACTCTTTTTTCTTGAATTTGAATCACTTCCTCTTTCTCGCCATTCTTCTGTTTAAGAACTGCGCCCCACCCCCTATTTGAGTTTGAGTAAGGCTGGAAAAAAAGAGGTGCTTGCTTTATTCAATCTTCTTTCTTCGATCGGAATACGGATGAGATCAAAAAGGCCATCATTGGGGCAAACGATGCAATAGCTTCGGTTAGAGCAAAGCCCAAAATGGCATAACCAAATGATTGTTTAGCCAATGATGGATTTCGCGCCACGGAATGAATCGAGGAATAAAAGACATTTTCAATACCGACCGACATCAGCTCGCCCATCATTGTCCCATAAAAAAGGAATAAAAATCTTTATAAAGAAAGGACTCCCTCCCGCGCTCTTGGAGGTCGTTGATAAAGTGGTGGAGGGTTGTCTCGAGAAGAGTCTTTTGGAAGAGAGTTCGCATGGAATTTACAGGTTCGACCTGTTGCTCAATAAAGTCATAAGCCTCGCCACGAATGTCTTTGTAAGGAGATTGATTCAAAATCTGATCGATTCGTGGTTCGGCTATCAGGGTATTAAAAAGACGCTCCTGTAACGAGGCCTTCAGTTGCATTATCTGTACTTCGAATAATTCATTTTGGAGGGTTCTCCAATAGTGGGGGATACTAACAGCGCCAGCTAAATTATCTTGTACTAAGCGCGCGTAATCCCCAGCATTGAGTTGGGGCGGGAGCCCATGAGCCAGTTCGGCTTCTAGAAGGCGTATACGGGCAAAGAGCTCCGCTTCCAGATGTGCTATTTGCGCTTGCGCTTGCGCTTGTGCTTGCGCTTCCACTTGCGCTTGCACATCTGAAAGGGCAGCTTCCGCCCCCGAGGAAGATTCCAAGAGCACGTTGATCTCAAAGGAGGATTCCTTCCAACTCGATTCCACGGAATTAGAGTGAAAAGCCAGCGGGAAGCCTGCAAGTCCTTCTAAGCTCCAGCTGCCTAAAACCTTGCTCCACACCCATATATAGAAAAATCCATAAATGAGTCTGACCAATGGCTTTAGAAAAAGGAAAATGAAAACGAACCAAAGTCGACTGATCCCAGACAGGGCTAAGGCACTTATACTCTTTCCAACCCGTAGTCGGCCGGCCTCCCGACTAAAGATACCAATAGTGAAAAAATTCATATGAACTACTGGGAAGATCATAGCAAAGAAGTCGAAACCTAACAAAAGAAGTAAACCTGAAGTGTCGCGAAAGACTGGGATGGGAAACGAAACGGAATGTACCGGATTTTTAGCACGTACAACCATCAAACCAGAGACCAAAGCAGGGCTTAACAAAACAGAAAGTATCATGGTACGTCGTCCTTCCCTGAAATGGAACTTTCATGCTGGAGCAAGAACTAGCATGAAAGTCGATCTAGTACGACCAGCGCGGTTGTTCGTATTTCATTTTATTCTTCCAAGCCCTTCTTAGAAAGCACTCACTGAGTTACTTACGGAATCTCAAATATAGCTCGCGAAAGCTACTTTCTTTTACTTACGAAATTAGTAGGGAACACAGCAGGCCCCAACAAGCCAGTCAGTTTAACCAAGAATGCCATGTCTGCGAACGGTATAATCGCTTTCCGAGGATCCCTTCCCTCTTCGAGACAGAATCCTATTCTCTTCTCTATTAAATAAAGCACCCTTGATCATCTTCCGTTCATTACTACTAAGCAGTTTCAAAAGCAAACTCTCCAAATTGACCCTAACCCATTGATAGGTTGCAACAGCATTTAGAATGATCGCTGTCGTGACCGAAGCAACTAGCATAGCAAGTGCTGTGGCCCTTGCTTGTGCTGCGGCTGAAAAGCCGTTGTTTTTCGCCTGCTTCTAAAAAGAATTCAATCAGAAGGGACCGCCAAGCCAAAACCGCAATGCCTATTGCCTAAGCACCAATTCAGAATATAGCAAGTTCATGCACTCAAACGAACGAAACGTCAGTCTTGGGCAAGGAAAAATCATACAAAGTAAGTCCACTGTGCTCAGTGAAGAATAGGGCAACAAGCTCCGACTCCGCTTCAGGTGGTGTACGGTACCGAGAAATTCTCACAAAAAAATAATGTCTGGCCGATTAGCAGAGACAAAAGCAAGCGGCTTTATGTTTATGGGTGGGATGCTATAAGACATACTACGTGTGTGAGAACCTTTTTTTGCCCGGGAGGCTTTCTAAAGCGACTTTGACCGTTGCTTCACCCGAAAGTGAGAACCGGCGCGGCGAAGAATCACTCCGCTATGCTGCCGTGATCGTATATACGAAATCACCACATGGCTGGCTCATCTCTATCAAATTCAGGCCAAGGGGAAGGGGGTAAAGCAGTCTATTGAGCTAAGCAAAGGAGGACTGTAGACTGGACGAAGTCCGACCATTCAGTGAGCTATGGAGCTAATCTGTAAGCGGCGCAGGGCAGGATGGACGAGAGAATGTCAAGAGGCCTTTGAGGACTTAAAGGGAGCCATCATGGCGGATCCGGTGCTGGCCTTGCCGGATCATGCTAAGCCGTTCGAGGTACATACCGATGCTTCGGACTATGCCATCGGTGGAGCTCTTATGCAAGAGGGGCACCCAATCGCCTATGAGAGCCGTAAGCTCAATGACCTTTAGAGATAGGGGCGGAAATACACAGTACAAGAAAAGGAGATGACCGCCATAGTGCACTGTCTACGCACTTGGAGACACTATCTGCTCGGGTCAAAATTCGTTGTCCGAACGGATAACATAGCCACCAGCTATTTCCAAACACAGAAGAAGCTCAGCCCTAAGCAAGCAAGGTGGCAAAACTTCTTGGCTGAGTTCGATATGTGTATCGAGTATAAGCCAGGACGCACGAATCTAGTGGCTGATGCGTTAAGTCGGAAAGCAGAGCTTGTGAGCTTGAAGCTACAGGAGATAACTGCTGTGAGCCGGTTTAGGAGCACCCTTTCTGATAGGATCAAGGAGGGTCTACAATATGACGCAGTAGCTAGGAGTACAAGCTGTCAAGGAATAAAAACGTCGCTTTTGGGAAAAGGATGGTCTGCTCTACACCAAGGGGAATAAGCTTTTCGTCCCAAGGTGGGATAACATACGTAGGGACTTGTTGAAGGAGTGTCACGACACTCGCTGGGCAGGACATCCCGGTCAGCACCGAACAATGGCGTTGCTTGGCACTCGATTTTATCGGCCTCAGATGAAAGAAGACGTGGAAAGTTATGTCCAAACCTGTCTTGTGTGTCAACAAGACAAAATAGAACATAAGAGGCCAGGAGGAGAGCTAGATCCTTTGCCTATCCTCACCAGACCATGGCAAAGTGTTACTATGGATTTCATCTCTTGCTTGCCCAGGGTGGATGGGCTTGGAAGCATCATGGTGGTGGTCGATATATTTTTAAAGTATGCCACCTTCATGGCGGCATCTGCCGACTGCACTGTGGATGAGGCCGCACGCTTGTTTATGAAGAACGTGGTTAAGTACTGGGGGCTGACTCGACCATACTTACATTTGTATCCATCCCGGAAAGCGAGCTTCTAGACTGTTCACTTGGGCTTCAAGATTGAGCTTGGGATCATGCAGTTGCCCCCACCTTCAAGCTCGGGGGAATAAAGAAAGAGGGAGCTACCCTAGAAAGGAAGAGGCAAGGGAAAGCCCATTATGAAAGATATACAAGCAGGAGCCTAGCCCTCGAGTACCGACTGCCGGATAGGGATAGGGATAGTCACGAGTATATCCAAACTCTCGTTTAAAGGCTTAAGAGAGGCCGATAATAAGAAAGTTGTCACTCTAGTTTATCTCCGTCACTCCTGGATCGATAGACCAAGGTTTGGGAAGGGGACTAATGAGACTAGCTAACCAACTAAGAACTTGGTAGATATATGCTCGAGAAAGCCCGGCACACTGACCATGTTACAGGACTGTATAAGTGGCATAGGCAAGAAATCACCAAGTGTAATAGGGTTTCTAGCAGTGCCCCGGACCGAGGAACCGTACAAGACTTATCGACTGCGTGGACTTGGACTATCGGTTTGGGTGATGACCCTCACTGGGGCGTTGGGGAATTCAATAAGGACTGCCTCCTTCGCTACTACCAACAGGGGAATTGCTTAACTACTTAACGCAATCACTCACATCCGGATTCTTACTACTTGGAGCGGTCCAGAACCGGAATTGATACAAGAGCCTTGCGAACTCTACCTCCAATGCTACTAAATAACTAAAACTTGCTACTACGCTAACTACTAATATGACTCTCCCTTACTACCGGTCAAGCAAGCTCTCTAACACTTCCCGTAACTCAATTAGTTGATGCTAGAAAGCTTGGTTCTGATCCCGGTGATGAGCTAACTAAAAGACTCGAAGAAAGGTTTTATGCGGGTGGGTGTTCATTTGCAGTTGCTGGTCGGGGCCGTGGGGATGGAAAGAAAGATGAATAGTTCGGTTGGCCTTTGCCTGGCACTGGAACCGGAGATGGAGACAAAGGTGGAGCTTACTCGCTTGAATCGCTTGGATCACCTGCGGAGATGCTGGAAACTTTTGCCTACTGGGGTCTGCTTGCTCCGGTAGCAGGTCCCTAGCTGCTGGTAGAGGGAGAGAGTAGGAAGGATTTGAAATCTTGCTTATTGACTTCTCCGGTACCGGGGGTGGGAATAGGAAGAGATTTCATCACTCACTTAGATAGAGGCCGAATCGAATAAGCGAGCGCGGCTATTTCATCCGCATCTGTTGTCGTTGAAGGAATACGAGCAGCAAGAATGGCTATTTCTGCTCTTGGAGGAAGGGCCAGTAGCTGTAGTAGTGGAAGTAGTAGCGGTCAGTCTTTTTGCTGTTACAGAAGCAATAGGCTTGGATGGGCGTGATAGCTTGAAGAAGGAGTACCGGGCTCAAGGCCCTTTTTATTTGTGACTTTGACTCTGCTGGAACTGGCTTCTGTTTTGGATGCGCTTCTCTCTTTCCTCCCTGTGCCTATCTTGAATGAGGAATAGCCTTTAAATTTAAAGCAGTGCTTGTTTTCAAGGAACTTCTTAACTTACTATGAATCGCATCTCTCAAGTTAGAAGGATTTGATATTGGGCATTGCCTTCCCTTACTTACTAATGGGCAATCAGTCCAGCCTTTTCTGATTCACGTGGCAAAAGCCCATCTAAGAGCCTATTCATGTGCAGCTGACTAGGGCAAAATAGAAGGGAAAAGGGCTAACGGAACTCCCCTTCTCGAGTTCGATCCGCAAGCTTCATGCTTCCTTCATGCCCTACCTTCACGCTCTACTTACTTCATGCTTTCCTTACTTCTCTTCTTTCCTTCGCTCCCGTACTCATCCTTGAGTCGACATAGGATTGTGTCTACAATACGCATTTTTGTGAGAAACTCACCCTCGTCCGTACATATCACGCTCCTATGTCGGTCGAGCAAAGTTTCATCTTTTATTCTCGCTAGTGTGAAATCTATGAGCTTGACCGAGGTTGGGCTGTACGGGATGACGGGTGCTTGATTGGGTTGGTTTTCTTTCCAAATTTGGATGGGTGGGATGAGGCCGGCATCAAAGACTTTTCGAAAATCAATGTATAGACCAGTAATTGCGTAGTATAGTAAGTATAGATCAGAGCAGGCACAACATCACTGTCAAGGGCATTCTTATGAGGCAAAAAGCAAAGAGTTGGAGAGGTAAGTAGAAACCCGATAGTCACCCCTACATAGTAGGAGGATAGTATGGAAAGCAGGAAGCCCTACTGGCACATCAAATCAAACTTGCTTGGCGCGGGTGCACTAGCTTCTGGCATGGCTGGCGTACTACTTGCTGCCTTGAGGAAGAGGCCCGAGGGACTATCGCAAGAGAGCTGGCAATACTGGATAGCAAGAACGTTTCAATATTCATCCAACCCTTCCTTTCGTAAATTCCCGTCTTGCTTTTACTTTTAAAGAGTGCAGCCACTTCCGGATCCGGATTCAATGATTGTGGAGTGAACGAAGCCAAGTCCAGTATTGTTTTATGAAAAAAAAGGAGATGGGATGGGAACTTATTAGAGTGTGGCCAAGCCAAGACTCGAGTAGCCAAGTGGATGCAAAGACTAGAAAGCCAGTGAAGAGGAGCCATCTTTAAATTTAAGAACATCCATGCGGGTTGAAGGAATGAATAAAGGGAGCTTGAATGGCCATTTCAGCTGTTGTAGTAAGGCCATTAGGAAAAGGCGTAACCCTAAGTGAGAGAAGTGACCCAGTTGAGTCACCTGAGGGATAAGCTGTGATGGCTCTTGTTCCCAGACCAGGAGTGAGTTGAAGCCGAGAAGAAGCTGGTAGTCTTAGCTAGGCTAGAAGGGAGAAGCCCTTAAGTAGTAAGCCTTAGGGCAGTCACTTTCGGAAGGCCAAGAATCATCGATTTAGGAGTTTCCGGTGTAAGGCTCAAGACTAAGAAATTAAACTATAGCAATTCTTGTGATTATTGTTCACTCGGAGTTCTTTCTTCAACTCTGGGTTTCGAAGAGATGGGCCTTGAGCCTGTGATTGGATGCCCTGATCCCGGAGGAGCTGAAGAAGAATTAACAGCTAGTAAAAAAAAAAGCTAGCCACTAATTTCATAATTCCATTTCAGTCCCTTACTGGTGCGCAGCGAGAGAAGAAGGAAATTCTTTATTCAAAGCATGCTACCACCGAAAGAAGGTCAACCGAAGCAGTTCCATGTATTGTATTGCTCCTTAACCTGACGATATCTACCTATAAGAAAAGGAATACCTGGAAAAGTCATTCAATTCTTCCTCGCCAGGAGAAAGGCTCAGGGCCCTGCTCCCAAGTCTGTCTTCTTTCAGAAGCTTTGATCGGAACTTCAATCTCTTAGTCATCCTAGCGTAGAGATTGATTCTATCTTCTTTACTTGACCTCTTTCCTTGCGGCTTGGCGACTCTGAACTCAGAGGTAGCTGGGGCCAAGAATTGCTTTCGAATTCTGCTTTCACTCTTCTATCTATAATAAAGAATAGTTGAAATCGTAGAATGAGAACGGAGAGTAGAAAGAGAGGAGTTGCCGCAGGGTCAAATGCTTTCTTAGCTTTCCCGAGTTACTGTGCTTTCCGCGGCTCCTAGGATTTGTTAGAGGAGGTATCGGTAGCTCTTTTTGTAAGTTGATTCTTAGCTCGAAAAGAAAAGGAGTTAAGGAGAGGAGGAATCCGCTGTTCTAGCTCAAGGCCATCCTTTGCTAGTTCATTCCCTGCTGTCTCTGAAATAGAAGATGTAAACTCTTCTTTCAACTCGGAGGAACTCTTTATTTAGGAGCGAAAGCAGATGGATCCGTTGCCACTTTCATAAGACATAAGAAAAGAAGAAGCTCTGTCGGAATAAGGTCAGCTATTTCACTTTAGTTCCCTAGCTGCTATTAGTCCTATCCGAGTTGCTAGTAGGAAGCTCTCCGTCTAGCTATTAGTCAGTATTAAGAAAAACGTCAATAGCAGCGTGAAGTTCCCCCGATCCCTCTGCTGGACCTATCCGCTCTTTCTTTACTATCCGCCCTATCCGAGTTAGCCCTCTCAATCTTAAGGGGGCACCTTAGCGCAACTTTCAGGACAGGAAAGTGACAGGACTTTTTAAAGAGCCTGAATCCGGTGTGAGGCTTGTGCTTCTTTCTATGTCTATGGAGAGCATGAAAGGCCCTAACAGGTCAGTCAAGTTTCGCAGGAAATTGTAGCGAAGGCAAAGCTACTTCAGTAGCTTTGTGCAAGTTGAGTAAGCGATAGCTCACGCAAACGCTATTGAAAATGAAGTTCAGTAGCCTGAGGAGTGTCTTCGAATTTTAGCCAAGAGCTTGACCGGGTGAGCCAGCATATAGTGCAAAGCACCTTTTCGGAAAAGTCCAGTTCAAGCAAAGGGAGGACAGAGAGAACTCCACGGATCGTTCCTAGGTCAACGGTCAACGGGCTTTGACTTCGTTGAGCTTCAAAGCATTCCCGCTCCCTTTGCAATCCAATCCCGGAACTACGGCTCCAAAGGATCGTGCAGTGGATGTGTCGGGTTCGAAAGTCTCTCCTCCTCCTGCTGCCGTTGGAATGGTGTGTTCGTCTCTGCCTGTTCAAAGAGCGAGAATCAATGGTCTTAAAGGAGCACCTATCTGCCTGACTTGAAAACAATCCACGCTCCCTCCGATGAATGATTGTTTGTTCTTGCTTGATTACCGGAGGACTACCGCTGGAAGGCGTTGTCACTGCGACTTGGTGCCTACTGTGCTCTTCACGGAAAGGAGTGAAACGAGCAAGTAAACCTTAATGTCAGTGATAATAGGAAAGGAAGAGACAGAATCACATCTGCTTGGCTGGTCGACACAAGCAGGGTCGCTGGGAAGGATACAGATGGGCTCCATTGAAAGCAAAGTCAGGACGAGAAGAACGGGAAGAACGGGTTGTGGAGCTTTAGTTCGGCTTGGCTGGCTTGGTTGAACTACCTTCCTTGTTCCGGAAAAGAGTTAATAACAAAGTCGCTTCGCTCGCAAGGAGTACCGGTCTTGTGTTCTCTCACTACCTCACCGATATAACGGCATCGCTACGTTCGTTCACCCCATCCTATCCTCAAAGAAAGACTGATAATTAGACTATCGAGTTGAAATACAGACGTGAAATGATGTAAGTGATGAATGAAAGGCCATCACTTTGTTGTTACTGCTTGAAGGGATCCTCGGGACCAAGGTGGGAAACTCGCTTGTCTTAGCGGCCGCTCCCCCCATGAGTTGGCAAAGAGCATGCGGGACGTAAAACCCACAGTTCCTGTGCTGTGAATTACAGGAGAGGTACCGATCCAAGCTTCAACAAAGCGGTCACAAGAAGGCTGTCATTGGGGCGGGTGTGGAAGCGCTAGCACATCTGGGACCGCAGGAGTTCAAAGCCCTGCACGCCATACAAGCGACATCGGCTCCACACTGGGTACCAAATCCTGTTATAGTAGATTAACTGCACTAAGCTTTCAAGACAGAAATCAGAACTAAAAAGAAAGAGATCTGTACTATTGAAAGTAGAAAGCAGACTGAAAGAGTTGGTAAAGCAGGCCTAGAATCACTTCTTTCAAAGGAAGTGGTTTGAAGACACTTTTCAATGGTTATTCATCACCCGGAACGCAACGAAGCCCATAACAAGGCTTTAGAAACGAACCTGTTAGCCATTAAACCACTTTTTCAATCCTACTATAATAGGGTACCTAGATGGTGAGAGAGAGCAGAAGGCCCTCGCCCCCTTCGGTCCCTGTGTTCACTAGCCGGAGGCTATAGAAGAATCACAACATCAGACGATAAAGCTACATTTGAAGACGATAAATCGATAAACTGGAATAGCGTCTTGGAAGATCGTAACTTTGTTGCTTCTTAAAGTCAAGTAAGTCAGAGCGCAACGGATGTGAGGCTTCGCCGACTGAGAACTATCACGGTGAAAAGCCCTTTCCCGAGTAGAATGAATAGCTGCTGCACGGAAAACAGGAATAGCCATCCCCCACGAACGAAGTAAAAGCAGTCAGAACAAGCAATACGAACCGAACGAAGAGAGGGAGGAGAGTCTTATATAAAGAACTATAATTACTTTTCTTTAGGAATTGCTTCTTACCCTTATCTTTTTAGGTAAGGAATAGCCTTAGTCCCCTCGAGTCTCTGGGATTGGCATGTAATAGAAGGATTCGGTGAGCGTCGCGTGACAAAAGAAAGAAGAAAGGGAAGAAGGTCAGGAGCTCAATCAAAACTAGTTACACTTGCCTATCAGCCTGCGTGAAAGCAGTATTATAGGAACGTTAGTTCACCTTCTTTTTTTTGCTTCTTCTATATGTTCCGGCGAAGAATATCTAGAAGCTAGCTCTTAGAATCTATCCTTCTAATGGAGGGTGAGCAAGAAACGTTAATTGCTCCTCTTCCTTAAGGAAAATCCAACCGAGAATAGGCCGGGGGGGTAAACTTGTTCTGCACAATACCCCACCACACAATGGTGGAATAATAACTAATTCATAGGCGATAGACATTAGTTATAGAACTATAACTGTTCCCCATGACTGTTCGGAGAGCCCTGTAAAGCCTTTGGCAACAAGACGGGCTTTGATTCTTTTTATAATAAATATAAATAGAAATTATCTTTCTCTTTTTGGTATTTAGCCCTTCTTTGATGAAATCTTAACTCCTAAGCCGGTCTCCCCCTCAGCGGAACAAGGAGGAAGCGTTAATGGTGGATGGCCAATGCTATCTGGGAATACAAAACAGCCATGTTATTTTAGGGATATTCCCCAGGGAAGTGGAGTAGAAAAAAGGGCCACTCAAGTAGAACCGGTCCTAAATTATAGGGTCTCCGAGATCCTTTTCCTGTTAACAAAAGAAGATAACAACGGGTGAAAAACCAATCATCTTGGGGGTCTGACACACCTTCAGGTAAATTTCCCATTCCCGAGGCACTCTGCACAATCGCCTCTTTTCCCGCTCGCAGGGCTTCCATATCTAATATGGCAAGAGTGATAGGACAATCACAAAGAACAAACAAACAAATCTCTCACCTTCAGGTTTAAGCTTATACGCAGTTTTGGAAGAGGAGCATAATAATTTAGCAATAATGCGGAGAGAGAAGACACCGTAGATAACCTCCCTTTGCGCCCTATCCTACCTTCAAGAAGTTTATTGTTATTCTATAGTTATAATAAATATATATTATCTTAGTCAGCGGAGTCTTTATGGTTCCTCCCTAAGGGGACGGGAATAATTAACCTTTTCGCCCAGGAATAAATATATATATATTATGGCCGTGAAAGGCCTCAAACGAGCTCTAACACTACAGGCAAGGGGCTCTCCTATATTAAATTAAGTAGGAAAGACTAATCCACTTCTTCGTCAAGCTTCCCATCAAGCAAGAGAAATGGGTGTCTTGTCTTCTACGACGAGGGCATGCCCGAGTGAATATTTTCCGGAATCTGTGAAGGGACGAACTCCACCATGAATTTGTAACAGAGTTGCGCAGATCCGGGTTACACAATATGAGATTAGGTATTCACCTGTCTCTCGCTCTCATAAGTATCATACCAAATCCCATAAAAAAGACTCCAACTTGAAAAGATCACACTTAGAACACGGGAAGGGCTATGAGTTTATTCCATACCTACTGAGCTTCCTGGCTCGTACACATCTTCTCTTTGTTTCCCGGACCTGACGTGAGTTACAGACCGAGTGAACTCTGAAATGATAGAACAATCACAAATGAGGAAGCCTGTTGTGATTTAGAAAGGGAAGGAAAGTGGCCGCCAGAGAGGAAGCCAAACCGAGATAACATGTGCAGGGTAGCCTAGGCCATAGCATGATGCACTGGTTGAAAACTTGAACGTAATTGTTGTGGTGGCGTGCCCCAGTCTGAGACTCTACCCTGCCATAGGAGCTGCTGGTACTATCATGTTGACTTCTCCTTCTAGCTAACACTAGTTGTAGCGCGCAGTGTACTAGTGAATAGGAAAAGCGAATTGAGATTACTAATGATGGATGGAGAATCACCTACTAAAAAAAGGGGGCAGGCCTGCACGCCCTATTTAAGACTACTAAGGCAGAAGACTGCGATACTACTATTAGGATGAAAGCCACGCTCCTACCCCTACTCTTTTTGTTCCCCTGGCTGGTTTCCCTACCGAAACTATCTATATAGTCTCATCACAGCACCCGAAAAGCAGGGAAAGGAAACGCTTACCGAACATGCCCGGCCCTAACTGAGTTAATTGATCAATCACCACCGCTACTTTGACTCTCGAACAGAAGAGAAAAGACAGAAGAAAAGGAAGTAATGCATATCACCAATACATGTCAAACTTATTCCCAAGACTACGGATGAACCGAGTGATAAGCGAAGACTGAGTGCCAGTAACTAGAATGTCATCAACATATAATAAGAGTTCCAACGTACCAGCCAAGGAATGTCTGATGAACATAGAGGAGTCCGCACGGCTGCAGTGAAAACCGAGGCTTCGGTCACCCTAACAGAACCCTTTCTTTTATATGTCTCTTTACTTGAAGTTTGACTTTCTTGTGACTTCAATGTGTGTAAGCAAATTACTTCTAGTTTATTGCTTTAGTTTGATTGCATATTAGTCCCATTAAGTAAAGTAATAACCCCCTCTCAATCCGTAACTCCAAGTCAAGTAGTTCCTTCATCTGTGAGTTCTGTCTCATTAGTTACCCCTGTAGTTACGTCCGCTTTGCCCGCGAACAGCTGATCTTGGCCAATCTTTAATTGTGACTGGCCGGGGCCGTTTGTTAGATCTCGATTTCCTTTCATTGTTCTCTGAATGGAGGCGGCCTTCAACTGTGATCCTATACTCTTTTGCTCTTGCAAGTGCTGCATCCGAACCGAAGGATAGACGGTAGGACGAGAAATGGAAATTGATTCTCTACTTTCGACTTCCTTTCTCTCGCGGATAGGGCAAGCGCTACACTCTGCACTGCGCATACTTGGATACCAGCTCTGTTTGAAGAGTTCCTTGAGTGAGCCTTCTTCACACCGACTTCCTTTGCTGCCCTAGTCTTGCTAGCTTGCAGTTCCGCCTTTTCGTTGCATCCCTAACTTGAGTGAGTGAACGGCCACTGCTTTCCTTTGCGTTACATGAAATGAGGGCCCCCCTATCACTTAAAGGCAGCCTCCTAACCCGTGGAACCCGCTTGCCCGGTGGATGAGAAAGCTGACTTCGCCCTCCGGATCTGTATGGAGCAGGAAAGAGGAGATCGGAGTCAAAGGGAAGGATAGCACCAAAGCGAAACACCTACTTCAAGGCAAGGAGAGCAGACCAAGTCGGAGAAATAGGTTTTAAGGAACCAAGTCAGCAAGTTGAAGCTCAAGGACGAATGAGTTCTTGAGTCAGCAAGCTTTCTCCTCTTTGGCCCCCTTTCCAGCTCGAAGAACGAGCCGAGTTAGCGGGCGGCGCTTCTTCTTTCCGGCCGAATGGACGACGCGTTACGCGAAAGGAACCTTTTTTCAGTCCAAGAGGTTAATTTCTTCCATGGGATCCTGCACATCTGGCCATTTGCGCTCTTAAGTGCCATCTACCGGTAACCCGCTTTCTACGAATAAGTTTGACCTGCTGGCTCTTCAATCGACGATCTACTGCTCCCTCTATACCCAGCTAAGTAGGCCTGCTTTTGGCCTTTGCCCTTTTTCTTAGTAAAGAGCTCGTTCAGAGAAAGTAGCTCCAAACCAGTGGCCCTCCTTAAGGACAGGTTTTCGATGGAGAATGGCATTCAAGGGAGGGCATGCGCCTGAGTTCCGGCCAGCGTCGAGACTCAGTAGCGCCTGGTATTCGAACATTGGCTCTTGGAATAAAATAGTATGCATTGAACTCATCCGACAAGCCGTGAATCAGTCGGTCGGTGAGGATATTTAAACCTATATCCCCGTCCAACTCCCCTCGCTTCTATGCGCGTGCTCTGTAATTATTAACCACATTGCTCATCCAGCAGGATCAGTTTGTTTGCTTGAAATTCCCGTATCAATGAATATGAGTAAGATCGCTCATCCATATGGTGCAGAAAGTCTTTTTTATATTCCATAGATAGGAACCAAGTCTTCATTCTAACTATCTCGATTAACATGTGTATCGTCTTAGCAGGACTAGCTTCTGCCCAACTCGGACAAAGCTAGAATCCAAGCTCGGGGAGGTTTTTTACTATATGCATTTCTTCCTGTTCAAACTTCCTAAAGTGTGCCAGTTTCGCTTCACGTAGATGACCTGGTCGAGATACTAGACTAAGTGTTACAGAGAAGAAGGTGACTTGCGAATGAATGGAGATCCTTGAAAGCTCTACCCGGAAGTTTTCACTTCACTTGCTCGATGCAACATCGACTTCCAAGCTTGGGTAACAGCAGGGGTTAGCGGGCGAGGCAGATGTCCACGCAGTGGCAGAAGGTGGTAGAGCTCTATCCGAATTTGACAATCAATCACCTACCTGATCTTCTTCCAGATTAGCCTTTCCAGATTACTATCTTCTTTTCTACAGGTTCAGGTCTCTCGAGCCTTTTTCTGTTTATTAGAGTGCTCTCTATACTGATAGAGTGGTTTACTCTGCTAAGCTTGATTTCATCCTTGCTTTGACTCTATTTTCATAAGTAAAAAAGTAATCTCCTCCTTTTGTAGAAGTAGAAAGTAGTAGCCAATCTCTCGGGCCCTTCCTCTTTCGGAAACTTAATTTGGGGAAACTTGCTTGTCAACTGTAAATGTAGGATGTGTAGGGTGCTAGCCCAGGAGCGAGAGTCCTACTCAATACGTGAAGTCAAGCGACGGAAAGGAAAGGGCTTTTTGCCAAGTTGAAGAGAAAGAGCGCGCTTAGCCGTCTACAAAGGGAAAAGAAGGACCTTTAGAATAAATAGGGAAGGGCTTTGAATTAAGCCCAATTGGTCGAGACCTTCGAATAGAGCCTAGTGTTGGTGTGTAAGTGCATGGTCAAGTTGTAGGCTCTTCCATTGGTTGTGGGCTTTGAATTAAGCCCGATGTGTGAGACTTAGGATCCAATACGACTTGAGCCCATAAGGATTATGACTAGACCCAAGTTATAGCAATTGTGTGCAATTCTAAGCCATTCTGAGAGTCATTGGACCCCACGGAGCGGTTTATGGATTCAACCCATCTTTTCTGGGCCTTGAATTAAGCCCAATCTGTGGTTTTGTCATACAATAAGATCCAATTTGTTTGGACTCGTTAGGTTTGGCCCATTACCCTGAGTGAGGCCTAACGTGTACACCTCTTGTCATGAAGATGTGATCTTATCCACCGATGGGTCTTGTTCTAAGCCCAATCCTCTCGTCTTAGGGTAGGATATAAACCTTAAATCACGGGAACTTCTCCTTTTTGGTTGACAACCTATGTTGGGCTGACTAAGCCCACTATCCTAATAGGGTCCCTGTGTCGGGTTAAGGCTCCACCTCATGTTGGGTTAAGGGCTTAGTTGAACCCAATTTCTTCACTTGTAGTCTAGGGCTTTGCTTGGCATTGGGCTTCGATATAGCTTGCTTTCCTGGTCTTGGATTAAACCTCTGCTCTCCTAATTCAGTCTATAGGCTTTGGTTTAGGTTCAATCTTATAAGTTTAGCTTAGGTCCATCAATCAATCTCTCATAAACCCCTAAGCTGAATCTATATGGGGCCTTGTGTTAGGCCTAGCTTGTGTAGGCTATCTTTCACCTATGGTTTAACCCATACTTTAAACTCTTGTCATTAGGCCCAAAATTCCTTGTAACGCTCTAAGAGGGTAGTGAGGCTTAGATTCCATAGAGTTCAACCTGCATTGGGCTTTAGTTAAGCTACATCCATTTTAGAATAGGATCTTTTATGTAGCCCAACTCATAGAGAGTTCTGTCACTTGGTCTGAACCTATTTCTTCTATTCCTATGATTGTTCAGTGATGGGGTTTCTCCTTTTAGGATTAGGTTTCTATCCCCCCATATCGTGTTGTGCTAAGCTCATTTCTCTTATTAGGTCTTACCTTTTGTACTCTGTGGACGTTCAGATTGCATACCATGCAAGTCATTCATTAGCCACACATGTCATACATCTTTCATATAGGATGATCTTAGAAAGCACCTAAGTGTTGGACATTTGCATGATACAGGTAAACTATAGCCTAGAAAGAAGCAGGCAAATCGCTCTAGGTTAAAATAGAACCTACCTCGGAAAACTACTTTCGAAAACTATTACTGCAGATCGACATCGGAGGTGGCCCAAACCTAGGCTGTGACGCTTCCTGTTGAGTACACAATTAAGACTTGAAGTTCGTTTACACAGTACGAGAAAGACAATTATAAAGAATGGGACTAAGTCTTGAGCAACTTGTTTAGATTAGATTATTTAATATAGCATCAACATGACAATAACATTACAAAGCGATATAGGCATTTATCCCATCCATCAACCGAGAAAGACACCTACGTTACACTAACAGGAGCGCGCTTCTTTATTCAAAACAAAAATACATTATGAAAATAACCCACATATAAAAGTGGGCTGGTCTGCTCATTATTTGTGTTCGTACATTTTTTCATTATTGCAATACAAATAACACCTCCACCATACTAGTGATGGAGGGGATTCGCGCCGGATGGAACAAGGCGTTTTGAACCATAGACTACTGTTGCTGGAATGAAACGCAGCCTCGGAACATAATTATGCTGCTTGCTGGGCCCTGATGGTGGAACGGGCATTTTGGGGGGGAAGAAAGCGGCCCCCTTTTGCGGCAGAGTGGGCAGCATCGCTTTCCCTCGTGTAGCTATGATGCCATTCAGAAACAACACAAGAAGAAGAAAAAGAAAAAGCAGTATTTCGCGGATTCTTGCCATCACTGGAAAACAAATTGAGCTGTAGGCATCAAGGTAAGGGACCGAGATTATATACTGCTTCAGAAGCGGAATCGAAGGGGTTGGTTGAAAGGTAAGGATAGCGTGATTGGCCGATTGGTTGGAAGGTAAGGATAGCATGATTGACTGGTTGCGGGTCCCATGGGCCACAGCTACTTGGGTTTAGACCGCTGAACATAATTTGGACGGGCCGAGGCTATATGGGCTCGGATCCTTTTCATGATTTCATGTGAGGAGCCACCTTTGACGGGCTTTGAATTTGGACAGATCCAGCGGGCCTTCTTGCATGGACTTGGGCTTGCTTTGATGATGGGTAGGGCTCTTGTTGTGCTTTGGCCCTTCTGTGGGCTTTCATCGAGGAAAGCAGGCTTGATAGGCCCAAGTCTTCATTTGTAGGACTTTCTTTGATGGTTCATGTAGGCTTGGGTCTTTCATTCGGGCCTTCTTGAGGATGGGCACCCTGTGGGCCAATGCGTATAAGCTTGGGCTTTCTTAACGTGGCTCATTTGACGACTCAGTACATGGATGTCACGAGTCTATTGGCGTAGAATATGGAATCTTTTCTACGTAAGCTGGTTGTGCAAAGTTTGTTTGTTCATACAGGCAGTGTGATTTTTGGATCTTTTGTTTGCTCCGCAAGGTAGCCAGAGCCAGCCAGTTTTTCACTAAATAGGCATGATAGTATTCAACTGCAGAAAAGTAGTGCGGAGAACTAGTAAGAATTGTGCCTGCCATCCAATTCGTGACGCATGGCGAGATTCTTCTACATTCTATATCTATAATATGTTCATTCATACCAATATACCTGCTAAAACAAACCAACACATTATCAACCCTTTCCCGGTCATCAATCCTGCAACACCAAATTCCTCTCCGCCCTCTGCTCGGAAACTAAATTCCCATGCTCACAGCCAGTTAGAGCAAAAAAATCCACTCCCGTCTTTCTCCACCTCACTCTCGTAAATGTCCTTCCAAAATCCTAGCGTGACGTGGATGATCCGCCGAATCCATTGCTGACTTCACCACGATCGATTAGGTGAAACGGTTCTGCAAAGTTTGTTTGTTCATACAGGCTGCGTGGTTATAGTACTCAGATTGTGCCAGCCATGCAATTCGTACTGCATGGCTAGATTACTCTACCACTCTATAAATGGAGGCTCGATAAGTGTCTTCATCAAATTCAAATCAAAGAAATTGAGTACTAGCACGTATGGCTATGGATGCTGCAAACAGGCTTTCTGCAATTGCTGCCGAAATGGGGCAACTGCAAAATCAAATTCAAGAGCACCGTAGCGGGCTAAACCGCCTTTTGATAAGTGTTAGAACAATGGATCCTGCAAGGAAAGAAGCGCGCATTGGCGCTGCCAGAGAGAACATAAGGGATTTGGAGAGGAGGCTGCAAGTGCTGCGGGCGGAGCAGGAAGCCCTAATTGTGCGTGCTGTCACCCTCGGTGACCGGGGAGACTAGAATAGAAGAGTCCGTCGACTCTTTTGAGTTTTAGAAGGTTTAAATAAGTGTCTGTAGACGCAAAGTAGTGTGTTTTCATTTATGGTGTTCTTTGTCTTTTTTTAGTAGAGATCTACTCAGGTGCCTACTGGAGATAGACTCCTATCTATGCTAACTATCTTTGTTTGGTTATCTTTATTATGTTTGCACTTATGGTATGGTAAAACCCCTAGTGTAAAATGTTTACTACTTAATGCTATGCTAATATAATAATTAATAAAGCCTTTTTCCCAGAATTACTACAAGCACTTTTAGAAAAAGGTGGGTTAACTAAAGAAAGATGAAACCAGATGCATTCTTAAGAGAAAGTGCTTTGCCTTACCTATGATGAAAGGAATAATAGACTTACATCACGATCGACTAAAAGTTCGATACCGGGGGCTTTTCTCAAAAGAACTTGACCATGAATTGAACTAACTCATAAGAAGATGACTTATGGGAATCAGATTTATCCACTTCACACCTCCAGATTCGGTCAGTTATGTTTCCTTGGCCCAACCGAGTCTACTTTTAAAAGTCAGACGTTTCTTTCATTGGGCGATACTCTACTATATGATTATATAAGAGGATGATTTCCACATTAAATAGCAGGATTTCTACCTTTCCTTACTAGCCCACATCCCCTTCGTATCATGTGTTATTGAGAAAGATCGAGCTTTCAACCTCTTCATTTGTGACTGCTTTTGATAGTTCTTCATCACTCGACACAAGGCATAAGGCGTACCCCAACTTCACCCAGGAGCCAACCTGACCCCCTTCCGTGCCAAAGCGTTTCGCTCAGACGCCGAATAATTGAAATCTTCCTTCTTTAACGATATTCATTTTGATCTCCCGGCGACCCAATTCTTATGATTCGAACAAAGAGTTATACCATGTCTGCCCCAGAAGTTCTCACTGAACAGATTGCGCTACACCTGCTCTATATCTAGAAATATAGAAATTCGCCTATTCGCATGAGTAACTTAGGAAGGAGATTTTCCCCAAAAGAAAGAGATTCGAACCCTGTCGATGAAAGGGAAGATGCCCGAGAACCTCGATTGGGTATGGTTTATTTTCCTCAATTGTTGAAACTTGGAATTGTAGTTCAATTGGTCAGAGCACCGCTAGATCAGTTTTGTTTATATGATTAGGTAGTTCGGAAAACCATTTCAAGAAAGGTAGATCCTAGTAGGCCCCAACGCCAGCGGGAGTTTTTAACTCAAGTGAATCACAAAATCAAGAGCAAAGGGTAGAATCTATAGATTGTTTCATCGCTTAGATGGAAAAGCGTCTTGCCAAGAAGAGGATACAGATTGGCTGCCTTCGAGGTACGAGTGGGAAAAGGTGAAACCAACTCCTTACTAAGAGGGAGGTGCTAAGACCAGGTGACTTCAAGTGTCAAGAACTATTGGGAGAACCCTTTGTGCTTGAACCCGCTGTGCCCTTTGGTTGGATACGTTTAAAGCTTTGTTCCTGACCTCCTCCTCCAGCTTACATTCGATTGTTGTTCTGATCTCACGGCTAAGACGGCTCGCCTAAGACAGCACGACAAGAATGATTGACTTACTTACCTATAAATAAGTATAAAACCATGATGAAAACATAAGAATTATTCCATATTATTGAGCGTCTGGGCACCCTCGGTGACCGGGGAGACTAGAAGAAATTTACAAGCGCTTAGCTCTTTAAGGATTTGTGCTTGTAGTTAGCAGTTGTAGTTCTCCATCCCGCCATTCCTGACCTTAGGAAGGAATGGAGTAAGGGATGACCTTTCCTATCTTCTTATCTGTAAGCAGTAGTTTACTACGATGCCATGTTCTGCTCTTCTTTTTTCGTGTGTTTTGTAATCGAGCAAGACACTTGCTCATCTATGATGAACTATGGGTTTGTTTCTTTTCAACTGAGCTATGTCAATTGGATCCTCTTTTTTCCGAGTACTAGGCTTGTTTTTGGGGCTTGTATGTGGGTGGAAGTTGTGTCTTTGTTGTCCTTTCTAGTCTAGTGTAATCAATAACCATAAAAGCCTTTAGATTAACTAATAGCGAAAGAGGGAAATGATTTACCCTCTCCCTAGTAACTTACGTCAACAAACTTATGCAAAAAAAATTAGGAACAACATCTGATTAGCCCTTTATAATACTACCCCTGTTTCCGTAATAGATTCCCCTAACGCTAGACTGACAATAAGAACCCCCCTATCATCCACATAAGGGCTCCCAAGGCCCCCTTCCTCTTGTTAGGGTCGATTGTTTGGCTTGAGCTTGAGTGGTTGACTTGCTCTCCATGATCTAGCCTTCAAAGAATTCCGATGATGTTTGCCAAAGACACAACTTTCACAAATTCGATTGTCATAATCATATAAAGGCAAACCAGAAACCGAAGTCAAAATTTCAATCCGGGGGTTGATCTGCGCGGGATTGCTAGTCCCGCACAGACCTTGCACTGCAGACCCCTCGATTCTCTTTCTATATCGATGTGACTGCAGGCATGAGTGCTCAGGTACGCCGTTAGTCTAAATTCCTAGCAGTATTTTGCAGTTGTCTTAGTTTTAACGACAAAAGAATAAATACAGTCCCGAAGAGCGGAACGGCCGTCCAACTCCCCCAAACACAAGGGAGCGGGCACTGCTCTCAGCCTGTCGTAACAACGAAAGAAAACTCCATACCAGACATTACCTTTTTCCTAGAACGGAATATAGACATTGGTACAACAGGAGGCTCGAGAGACCTCGAGCGACACATCGTAATTTACACTAACCTCAGCGTATCATCGGAGAGACTTTAGCCACATCTTAACCCATGGTTGAAGAATGAGGCGATCAAGAAAGTCCTCCCCCTGAACTGGATAAAATGTCCGAAGACCTTCTCTTTCCTTTTCATTACAAACAAAGCGAAGGCGCTACTTAGCCCTATCAAGAATGAAGGCCCGTGCGACACCCGGCGTTAACACTCCCAAATCTGGAAATGCTAACCACACAATGGTAACGGGAATACGCCTGACGGCGAAAGCATACAAAGATAGTGACGCTTCCATCGCTTAGATTTAGGGCGATAGGGCGCACCACAGATACGATAAGAAGCACCCCTCAATCGATAGGTCAAAGACAGAAACATAGTACCAGTTACATCTCTAATCTTTGAGAAAATAGGGGTCTTTTCCACATAATAGCGTCAACCAAAGACCGGAGCATCTTAGCAGACACTGGGGATAAATCCCTAGTCACTTCGTCGCTCCAAAATCTTTTGGCAAACTCCAAAACATGACTTATAATAAAAAATGTTTGAAATGAGAGACTTTTCTTTAGATATAGTTATAGTACACTGAAACTATATATTATGGTAAGTGGCCGTCACCTTCTCGTCGGCGATCACCGTCGCCAAGAATGGCATAGTCGCAAAGCTTCGTCGTGCCATACACCCTCTCAGCAGCTATCCACACAAGCATATGATGTGTAAGTGTGAATAGAGGCCAAGAACTAAAAAATCCGAGGGGTTGACCCTTCGTAAACGTCACAACCGATGACCTATAGCCTTTATTATCTAAACTATATGGTAATTGAAAGACTACAGAACAAAGTATGAACGTCCAGGAAGTTGCAAAGGGATTTCCGAACAACCCTGCATAGAGGACGTGAGGATAACAGGTAAGGAATCGGTAGCAGCCTTGAGATCAAAAGATAATCATTTTTTCTTTCCTCTCAAGTACTGCAACGGTTGGGTCTGGTTATAGGTACCATCCATTCTTAACCTTGCCAAAACCGTCATGGCCCAATCATGTATAGGCCGTACCAAGGCCTGATACAAGGGTGAGCCAATAGCGAATAACCTTTTCTTCCCTGCTCCCTCGACCTTCATTCCCATCCTGCCAAGCTGAGGCTGCCAGTGCATTGTATCTAACCACACTGTGGCAAATCGATACAAGTAGCTAAACAGCTTGCTATACCATACAAAGGCATCTCCGGCCGAACGGTTAGGCAAGACTACGGCGCCTGGGTAAACATCCCGTTTACCAAACAAGACGTCGAGAGTGTCACTTAACCATTCCCCTCCTGCAGCCAAAGTAATAGCGGCTGTAGCATCCACCGGTAATGTGTGGAAGAGGGTAAGCTTTCTATGTGGATAGGACGTATCAACACCTTTTGCATATTTAAAAGGAAAAAGATAAGAATAATATTGTGTTGGGTCCTGAGGACCAGGATGGCCGAAGATCAAAACCTAAATCAGGGGTTGATCATCGAAGCCAGGGCAATAACGATGAAGGAATTTGAGCGCTGATGTAGCTAACAGCCACCTTCATAGTCGATTCATTAGGGTCGTCACCTTCTACCCAACTAGTGTAAGTATTCACCGTTTTCTTTTTCTGTTAAGCCTCACAGCTATGGGACTTCCTAAAGAAAACTGCAATCGCAGTTTATCAACCACTCACAAGACCACCGAGATCTTCGACTTAGCTCCCAAAGGTAATCCACCCGGCCCTTCCCCAACCTATACAAGGAGAGCGGAAGATAACGAAAGGGAGACAAAGTCCTAACTAAATCATAAGACAAGAACCTCCGTCTATATCATAACACAAGCTACCCATTCCATCGTCGAGTCGATCCGATTCGTTCTTATCTATAGATAAGGCAAGAGAGAACTTATGACCTCGCGGATGGAGAGGGATTCGAACCCCCGGTATTCCTATCAATACTTCGGTTTTCAAGACCGACTCTTTCAACCGCTCAGACATCCATCCCCTTCGCGCTTCGCCCGCCCTATCTATCCGCGCGCTGGCAGGTAGGGGCTTATCTATGTGATTCGCTACGCTTGCTTGCGCCTATCGGCGGATTCTATTGCCTGCCGGTTATCGATTTCTCTTTTCCGGTAGTACGAATCGCTACGCTTCTTTCTATATGATATGATAATATGCACCTTGGTTGCTGCGCTCCCTGCGGGTAATAGCAAGAGAGTGAAGAACGAATGATCCTCCAAACAAAAAGAGTGATGGAGTCCGACTCAAGCGAGTGAGTGAAAGGCGTGGCAAGAGAGCGAGTTCGACTCGCGAACGATCAGCAAGTGAAGGACCGATCCTTTTGCGTTGCGCCAATACTGTTGCGAGACTGGTACTTGGCGGCTCACGAGCAACATATAGACGAAGGTTGCCCTCCCTCGCTCTTTTTTGAAGGCCCTTTCTATTCTCTTTCTAGTATGGTTCCTCCATAAGAACACTGAACGCCCAGCTTCGCAGAGCAGCTCTCTCCCCAGCCCACAGCATAGTGTGGAATCTGGATCGTTTCATCGAGCACCATTTCTTTTAGATAGAAAGGTGTTCTGACTCTATTGGATCAAGTCATAACCTACGCCTTCTACTAGTATACTACTATGGAGAGACTAAGCTCTATTTCAGAGATTGGACTCTCTTACTGTGATTAGCCTCTACTAGTAAGAAGCTGTTCCCGAGCCAGGTTCCCTGGATCCACGTGTTCCTAGTCGGGCCTAAATGGATGAATGAAGAAGCGCGCCCGGGTAGACTTCAAGAGCTCTTGCTCTGCCTATCCTCCTACTTATTATTCTGGGGGTCATAGAAAGATACGAACCGCCTACTCTTTAAATTAAAGCCCTACCATTATATTTAATATAATGAAAGCTGCTTGCCCTCACTAATAAAAAAAAGCAATCCCTCCCCTTCTGTTATACTCATATCTTCGGTATACCTCAATACAAGACAAACACAGGAAAGGATATTCAATCAAAACCGGGCTATCGCCCTATCTAAGCGGCTTTCCCCTCTCCTCTACGGAAGTCATCTTTTAGTCTATTTCAGTTCCTGTGTCTATCGCTATCGCCCTATTCTCTCTCAATTGCCTCTCCTTTATAGATGAGGGGGAGTCCCTTAGCAGTAGCTTCCAACACTAAAGATTGACCTCCTCAAGTGCCAGATATGAATGTTTTATGAATTTCATACGGGACTACTTACTTACCTAAAGTTCACTTTTTACTTACCAAAAAAGTTTACTGAAGGAACTGACCTAAGCATAGCTCTCTCTCTCAAATACAAATGCCAAGAAAGGGATTCCTTGGGTAAGTGAAAAATTGCTACAAAATTCCTTTCATTTTTCTTTTAAGGCCTTTGTCCTACTTATAGTCTCAGTCCTCCAGCCTATCGAAACTCGTGTTTTTATTAACCAACAACACATGCACTTTGTTGGCACTAAAAAAAAGGTTATTCAATCCACTAGTGCAACTGAAGGAATTACCTCTTCTGAACCGGAACAAGAAAGAGCTCATAACCACTTCTTGTGAACAGCTCTCCTCAACGGAAGGCGCACCTACTGTTACTAGAAGTCTAGTCTCTCTCAGGTTCAGTTTCGATCTCGAACTAACTTACTTAATAGGATAGGCCGGAAGAGAGATATTCAGAAAACCCGATTTCCTGTCCTGTCTTAAGAACCTGACTCAAAAGAGAAAAGAAGACCGGACTAAAAGAGATATCACTTTCGACGATTGAACTTCACTTTTATATCCAGATTGAACGTCTTTGGATCCTGCTTAGGGCCGGCTTTCACTCCACTTTCACTTTCATATCAGGAACGTCGACTTGCACTTGCAATATCGAATTTCACTTTCCGGAATCCTTGCTCCTGGCTCATATTCACATAGGCCACTCATAAGAATAAGACGTTCAACTCCCTAAAACACGTATAATTGAGAGACTCAGAATATCAGTGCCTTGGGTAAATGCCTACCTTCGGGAGAATCTTACCGAACGAGTTTCTGTCCTCTTCGCTTCCCAAGAGATTTAGGGAAAAGGGCCTTGTCGGCCACCGCTTGCTGACGACGGAACGCATCGTCAATTAAAGGGTCCTCGCGTTGGACTTAGTTGGAAAGGTAGGTGTTCGGCATGTCCCTTGCTTGCGAACTTATTTAGTAGGGCGGGTAGCTTTGGAGGTCCCATTCCTCACGTTTACCGTTGTCCCCAGACTTCACTCTTTCAACACTTGTATACTTTCTAAATAGTCAGGCGTGCCCCTGTCCCTGTCTCCAAGTGTGTGATCCACCGATTCACTGAGTGACTCTTTCTTACCGCTGGAGTCCCTATCTCTTAAAGCCCTATCAGACTTCCGATCCATCCCTTGTTTGCCGATTGAAGAAAGCCTTATATTATATGGTCTCAAACAAGCGAGAAAATCCCTATATATGTTATCAGTACTAAAGGCCCTGCAATCTTTCTAAAGCGCTAACGCGCCCCTTATTGAGAACTCAAGTTTCGCGCAAGTTGCTTAATCCGTTGCTTGTTGCTTTCGAGCCGGAGCTTGCTGGGTAGTGAAGTGGTCCGTGAAGGTTAAATCACACTTGTGTTAAGCAAGCAGAGTAGTCAAGCCAGAAAGGCAAAAAAAGCAAGAAGCGGTTTTCGTTCGATCGACGGAATCAATCGTACTTTCACTGCTGTGGACCGGCTTTCATAAAGCACCTTTGGGCAGCAGCTACTATTGGGATCCAATTCCGAGATCAATTCGACAATGAAACTCTTCAAGCAATTCTCTTATCTATGTCATTTCTCTTGACGCGATACAAAAGACGACTTTCGAGAGTCACTTAGCCCCTTGACCTCTTCTCTCAAAAAAGACGCTGTGCGGGCAAGTCGATCAAAGTCAGAGCGGGGAGGGAATGTTTACAGTTGTTGTAGTACGACTTTTCATTTCCTGTTTGGTTTTTCAATAAGTAGTCAGCTGCGGGCTAAGAAGCCTCGTAGTCAGACTTAACATTGATTGAAGCAGCTGTTGGAGAGAAGGCACCAGTCAGACCTGCAAGCACCGGGTAGTATGCAGTGGCAGTTTTCAATCATACAATGTGTACTCGTAGTCTGACTTTTAGCGGTAGTCAGCTGTCCTCGTTCTCCTCTTTGAATTGCCCTATTGAGTAAGGGTCGGTGTTTGCAAAAATGTCGAGCCGACGGGGTCAGGTACCAGTAATGACAATGGCAAAGGGGGGGAGCTGGACACTAGTTGTGCTAGTGGAATGACCCAACTGGACCTAGTCAGCCCGAGCCGTTTTGCGGTTCTAGAGGACCCTGAACAAGAAGAGGCAAAGATGCCAGATCTGGACACTGCTGAACCGGAAGAGATTGCTCAGGATGAGTGTCTGGGTAACAAAGCCGAGGAGGGTGTAGTCAAGGAGATAACTCCCGAGGAGAGTGATTTGGCCCATAGAAGCGAGGATCTGGAAGAGAGGGTTGATACTGGGTCAACTATGGCAGTGACTGAGGGGGACTTGTTCTGTGATAAACAAATGACTCCAAACCTCAGGGCAGCCAATCCTAAGAAAAGAGGTGAACCTGAGAAGAGCAGTAAGAGTAAGCGTTCAGGTGCTGGTGCTATTACCTTAAAGGTGGAAGATCCTCCCCTGATTCTAACCACCCTGAATGAAGAGTGGGCGAACAAAATGCAGAACATATCAGAGATGTTGAATTCTAAGAAAGAGGGGGGAAGGGGAAAGTCAAGGCCAAAGAACAAAAGAAAAAAAAGGGCTGCACAAGACGAAAAACCAGAGGCAGCGCTAAGGTGCGAGGGGAATGTGAAAACAACAATAGTTCCACATGAAGGTCCTTATATGGAATGTCAGAAAGATCGGTAAAGTCGAGAAGGAGAGAGAGGCCAAAGATTATATAAGAGCGCAAGAGGCAGATTTGATTGGCTTGGTGGAAACCAAAGTGAGGAGTGGAAAGGCGGCCAGAATTACCAGATGCTTGGGAAAGGATTGTAGTAAAGCCATTACTGTGCAGAATGAAGCCGGGAACGGCAGAATTTGGCTGATCTGGAATATAACTATGACATTAACGATATACAGAGATCTGATCAGGCCTTATCTTGTAGCTGCTGGGATAAAAGAATTGATAAACATTTTTTTCTGCCTTGGACGAGATAAAAGGCCTCAAACCTGATATCTGAGAGGAGATGTCTTTGGGAGCAGCTAAAGGAAGTGTCTAAATGCATCCAGGGACCATGGTTGGTCACCGAGTCCATTCCATTGTGGGATCAGCGGCTAATGCTAATAGAACTGATGCGCCTCAGAAAGTGTCCTTCTCAATCAATGCCCGAGCATTCCATACATCACCATCGAACTGACATTCTCTGCACTGAGTTCTCTCAGGTTCCAACTCTTGTTTTTCCGTAAGAGAAAGGGGTTCCTGCATCGACCGGATGGAGTGAACCAGCTCATTCCATTTCTAAGTAAGAAGAAAGGGCATAGACAGAATGAGACTCATCAGGAAGAACTGGATTGGATAAAGCATCCGAGTTCGCGGATTCATCTGTTGAAGCATACCCTGAAGCCACAGCCGAAGAATATGAATATAAGATGGTTGGTAAGTCTAGAACAGATTCATCAACAGAGTAGGAACCCATCGTCCCTTGTTCTGGACCTGACCGGTGCCCTAATCCTTTAAGGATATCGAGAGAGCCTTTGACCTATGGGTATGGTCTCTGTGAAGGTCTTTAATGGCTCTTCGCTGCTGGTTTCCCTTGGGGGAAAGCCCCGAACTTACTAGCCTTTCTGCCCCGGTAGCGAGGAGTTTACTTCCGGAATCAGTAGGTTGGTAATTTCATACATGATGTCATTCGCTCATCCTTCTCCTCGTCGGGAAACCTTTCGCTAGTCTGGTGGTAGCTTCGGTGCCCTCCCGCCTCTCGATTCTCGGCAGGGTTTTCCCAACCTCAATCATTCCATATTTTGTTCTTTCTACAACGATCAACAAAGTGGAACGAAAGGCTAGTTTCCTTTGCGCAGCGCTTCACCATGCTCCTTGCTGCACGCGCTGGGACTGTATAACCGTCTGCTCTCGGTGGTTTGACACGCCACTTAGGCTCGGCTAGGGCAGGTAAGCTTGATGACTGAAAGCTTGAAATTCAAGGTAAGCAAAGAAGAGGTTGAGGGCAAAGGACATAGGAAAAGCAAGCAAAACAAAGGGAGGGACCAACCAAATGCAATAAGGTATAGTGCTCTGAACCAACGCTAGGCAAGCTTCCTCAAATATAGCCAAGGTCGGTAGGTAAGGAATAACAACAAGCCTTTCAGGCTGAGGAATCCCATTATTTTCTTGAAAGGAAGGGCTATGGGTGAGGGATAGCTCGACAACAGCCCAGAGTGCTCCTTGTTCAACAGTCCAATTTCCAAGGTCACGGAAGTGGAACGGGCGGACAGTTTCAATCACCATTCATTTGTCAAGAAACCTCGGACTAAAGGTGCTTTAAAAAAGCACATGCCACTGGAGCAGCGGAATATTCCGCTTAATCAAAAAAGGAGACCTTTGTCTCTGGAGTTCATTCCCCATCTAGAGCGGAGATTGTCCGAAGGTACGATTCCGATCCTCGATTCGACGAGTTTGATCTTTTCTTTCGAGGGTTGAGGACAAGAGAAGAGTAAGGGCAATCAAAGCCAATGCCACGGGGAAGGGAAAGGTGGCACGAACCGATTCAACATAGGAAAAATGCATTTTCCAAAGGGGATGGACTATGGGTGATTCCGACCAGTCATAGGGGCACCACAATGGAAGAGCCTGTAGTAGATCCAGCATTAGCAGCAGCACCAGCTGAGATACCCATATAAAATAAAAGGCGGAGTCGTTAGAGGTAGGTAAGGCAATTCCTTTTTGGGATCCGATCCGTCAGAAGAGGAAGCAGGAAGGCGTTCTACTACCGGAGTTTTAGAGGAATCCCTTACCTATGTTGATGAAAGTTACGACTTGGTCGTTTATCGTCATTATACTATATTTCCTTGTGAAGCTTGACATTTTGGAATCCATCGCAAAAAGAAGTAATCCAACCCACGGAATCGACTTGAATGGGCTATTTGAATCAATATGTGTGCGGCCAAGCAAGCTAGCCAATGCGAAGCGTTCTTTGATTATCTACAATATTATTAGATAGAAATGTTCTTTTCTTCAATAGCGCACCAAATGCGCGCAAAGGCGGAGGGTAGGGTGGAAAGAGAAGTCAAGGTATCAGCATCAGCTAGAATAGATGGTGACGGATATCAAATGGATAGTCAAGATGATTCACCACCAGATGACTTGCAGCAAGGGAAAAAACCTCCCTATTATAACATAACAGTGGGCCTCGCCCGTCTACTACTCGACCTTCAGTAACTACAGTTAGTAGGGACTGGGGATCCATCCAATCAAAATCCAATAGCTTACTGACTTGCTTGGGTCATCTAAGAGGTAAGGCTCCCCCGATCGACCCTAACTCTCATTCTAAAGAATTCTGGAGCTAAAGGAGTTCCCTAGCCCTTCAAGTTTACATACCGATCCCTCTATGATGGCATTCTTCTTCCTTTCTTCCTATCCGACTTGACGATATTATTCTTTCAGAAGCTAGTGATTAGCTGAGGCTGACAGTATCGTATCCCGGCAAAGGGCTGACTCCACTACTTAAGATTGTCGAATCGAATATGACCTAGCTTCTGGTATTTGAACCTGTTACGTCGATTGCTGAACCTGACTTGACTTTGACGCGTTGGCGTTGGCTCTGGCTTGTCCTATATCTTAATTAATCGGAAGAGTCAGTGGCTATCCTGCGCTCAAGAGGAAGAACTCAAATTTTTGCAAAGCAAGGGGCATCGCTCTAATCACTTATGTAATAACCTTCCTTTTGAATGCCGCCGGTTGTAACCTTTATAGCGATAGCGAGTCAAAAAAATATCTTTCGATCAGAAAAGAAAGAGCTTTCCCCTAATCTCTACTACTCCCGTCAAGCAATAGACCTAAGACCCCTTTGCTGCAGGTAAAAGGTAAGGAAGAACCAAAGTAGTTAACCGAGCCCTAATAAGTAAGGCGGCAATGCTTGGGAAAGAGAGTCAATCCGTGTTTAGTAGAGTGCCTTCTGATCCTTCGATTGAGGATAAAGAGTCCGAGTTCCACTAATCAGAATAACCACCTTGCTTCTGGGGCTTCCATTACTTGAAAAAATGGCATTGATTTATCCTTATCCTTTCTGGCTTGTGCCTAATCTTCTAAAGATCAACCGCGAGTCAAAGAACTCCTCTTTCGTAGTACACTTCTTTTATTGAATTGACTGTAAAAGGTGTGATGGTCTCGCCAATGAATTTCCTCGTTAACAGCAGGATCTCTTCCACTTCTTGCTGAATACCTTTTCTTGCTTCCTCCAATAGCAATAGGAAATAGGCCATCCTCTCCTACTTCAATGAAGGCATCGAGTGATTTCTTAAGTAAGGCGCATCCATCGCTCGGGATGGAGGTTGCTTTTTCTTGACTGTAAGCTACTTTCTTAGTTGTAGAAATCCATCACTAGTCTTTCACAACGAATAGACACCAACCATCATATGTGAATACGGTACGTACTGCTTGCCCTCTTCTCTTGCTTTCCATTTTTCGTAATGTGCATTTAAGGACTTTTTCCCTTGTATAGACTCTTTCATAGAGAGAGATGAGTGAGAGAGCCGACCGGACCTCTAATAAGATAAGCCAAATTTTCCTTCACTGCAACAAAGGCTTACCCCACAGATTCGCCATCAGCATATCCATAAGTAGTACTTTGTCTGCAATCGGTAACTTAATTAAGTCTGAAAGATGGCACTCCTTTCATAAGAACTCCCTTCTGATATTATACGGAGGCATTAGTTAACCCGGTGTATTCGTAGCGATAAGGCCACTAAGGTCCACCCCTTCTTCTTTTTCTGTTACGAAAAATATGTCCTCATCCTCGGCCAGAGGTACCTCTGCGATCCATAGCCCTAGAAAAGTGAAAGACTATCGGTGTAAAGACTCTCAGCTAGTCGGGAAAACCCCTCTATATTTTCAAGTCCCATTCCATTGGTCGGCTCCCTCAACAAGGGGTTCGGAATTCTTTCTTTCTCTTCCGGCCCTTTTAAGTCCAACTGCTCAGATAGCAAAATCGTAAGGTTCACAGTCTGAATCTCTTACCTTATTCTCTCTTGGTAAGAGAAAAAAGTCCTATCCTTCAGGGCAGTCCTTGCGGAAGTTGGTGCTTAGCTTAGCCGTCCAATCGTGAAGTGAAGTTATCATAAGCGGATTTAGGGCTGGCTTCTTCCTGAGCTCTAGTTCAGTTCCTCGGATTGAGATAGAGAGCCTACCGACCCCTTCCCTTACTCAATAGGACTAGCTATAGAAAAAGTTTATATAGATAAAGTCAGGTGTGAATGATTGGCTTGTCTAAGGCTGACCGTACCTAGTGCTTTGCTTAGTTAGTCGTCTTTGCTTTGGAAAGCGAGAAAGATGATGTTGGAAAGCGGTTAGGAAGCAGCTCCTTATAAATAACCAAACCAGGGGCACTGACTTTCATTCCCGAAGGCTAGGCAGCAAGTGCAGAAAGGACTTCAGGGGAGGACTCATTTATGTGAGAAACGATCTTATGAAAGATATTTTACGGATTCGATTACAGCATATGACAGATGCTTTAGTTTACTTTATATCTGGTTATTCTAATAGGTAATTCCTCTTTCTTTCGGTCTTACGATCCGCTTAGTTCTAGTAGAAGCTGTTCCGGTCATCGTAACATCAGTCGGCGATTCCATTCCTGCTCCTTTGAATGAGAAGAGGCCGTTCTTTAGACCTTTGAAAAGTCGTTTAGTTGCCCATATCCCTGATGGGAAGGAGAGGTGACTTGAGAGTCGGGTTCCTAAGAAATGCCTGAAAATAGAAGGTCCTCTTCTCGCACAAGAGAACTCCCCCGAATAGAGATCTTGTCCTGCTCGGTTTCCAGTGCTTCTAGTAAGCTAAGCGTTGGAACTTTTTCTAGGAGAGGAACCTTAACTAGAACCCGGAACCGAAGGAGATGCTTCTTGTCTTCTTTCGATCATCAATCGGTTGAATAAGATATTTATTACTGCCCTTAAGCCGGGTAAAAGGTATTGAAGAACTTTCGAATCACTTGCTGGTGCTTTAGTTGATCCTAGTGAGGAAGGGGTCTTACTCTGCCAACACGGCTTTCGTGAAAGCTCAGGAAGTAGGGGAAGCTAACCCAGCAGTTGCAGTTCCGTGTTCCTATTGGGAAGCGGATGTCACTAGTCCTGGTAGTCTGTCCCCTCTAGTGGTCCTAGCCAGTCCAGTTTCAGCAATGAAGGCCCGCAGCAATCAAGGGCACCAACAGCTGTTCGATAGTCCAATCGTCAAGGTTTCGTCCAATCCTGAGCTCTCAACAGGCCTAGCTAGCTGCCTTAGAAGAAGAAGAAATGAAACCGAGGCTCGCACAGCACTAAGAGTAAGTAAGAGAGGGTCCGCAACTCTCGTTGAAAGAGGGATTAGCTATCCGCTTATATCCGATCATCAACTGTGCAACAAGCAGTTCCAGCTGATCCATCCCTTCTCCCTCACGTCACTTTAGTTCATCCTAGTTCTAAAGAAAAGAAAGGTTCTCTTGCTCGCTACTGGCTTGGTACTGGTCCTATGTGAGCCAACCAGTCAGTCTTCCGGTTCTTCCGATCCTATTAGTAAGTCAGTCTTATCAGCGAGTGGGAAAAGCGATAGGGAAAGAATGTTTAATTATATTAAGAAGAAGACAGAAGTTCTCTTCACCCAAGAAGCCTGGGCGCCGGGGCTTAGACAGCAAGGAAGTTAGCATAGGCATCTCGTGACCCAACGAAACTGGTGACCCGGGTTCAAGCTCTGAAACCTGCTTTCGTGTATTCCTTCGCCCCCCCCACAGCCTTCGGGGTCAAATCAGGAAAGGGATTGACCACAAAAAGCACTATGCAAGCTGTTCCGCGATTAATCTTCTTGACCTAAGGCATGGGGTTTCCTTCGTCACCGTCCTTTGGAACTCTCTTTGCTGTCCTGCTCTTGCAATAACCGGTGGTGGCCTTGTAAAAGTCTCCGCTCTTTTGGTGCTATCATCGTATAATCATCGTATATATTTAAGATCACGTTTCTAATTATTAATTTATTAATATAAGTGCGAAAGGATTGTAGGCTAGATTCAAGGTATGCCTAAAGGCCATATGGTTGATTGATTCTACTCCACTTTCCAGATTGGGTTGGTGTTCAGTCTACCGAATTTATTAGTACAAGATCGAAAGCTTTGCATTCCAAGTGAGATGCCCAAGAGAAAAGGAAGGAGGGGAAGAATCGACGAGGAATCTATAACATAAAATAGTGAATGAAAAAGCGTGACGAGAATTCTCAACTCGAGATGTTAGAGGGTGCAAAATCAATGGGTGCCGGAGCTGCTACAATTGCTTCAGCGGGAGCTGCTGTCGGTATTGGAAATGTTTTCAGTTCTTTGATTCATTAATGATAATGATTGCATTTTTGATCGAATTCGTATTCCAGTGGACTTTTGGGACTAGGTGGGGCCCTCTTGTTCCTTAGGGAATGGAGAGGGGCAAGGGGAAAGGGTGGGTGGCCCCTTGCGCTTTTGGATGGCATTTCTGATCTTATTCGTATTTCGGCGAACTCGTTCACATTTCCTTAATTTGCTTGTCCAGTAGGAGAAGCCCAGCAAAGCAGGATCATAGGCGATCATTACACCCGTACATAACGAATTTATGTAGGCAGAACTGTGTATAACTTTATCCCTTAACAAAGGGTACATAGGCAGCCTGGCTTAGTTTTCAGTCTGTCCAGGTTCAGTTATTTAGTTCAGTTTGATTTCTTCCCCTCAGTCTTGCACTGATCATACTTTCGTAACAAGGTAGCCGTAGGAAAGGGGAACGCTGGATTGAATCTTTCGCGATGGAATATGCCATTCAACGTTAGAAGAAAAGATGGAACCAGATGCATTCTTAAGAGAAAGTGCTTTGCCTTACCTATGATACAAGAAAGAATGGACTTACATCACCTTTTCCCTTGTACCCCCACTTCAGGCTGTGATTGAGAGTGACTTTTCGATGTCGATTCTTGCAAGCAAGCACTCGGCTTAAAGCCCTTCCCCTCCCGCGGCCATTAGACCGAAGGGAGGCAGGGCGATTCCATTCCCGAAGACTTGCTTGCATGCTTGGGTATCGTAGACAACTCGATTCGTTGGAGCAGCTAAAGACCTACCTTGAAATGCTCCACCTATTCCCCTCTCCCAGCTGCCCCCAGGGCTTTAGCCCATTCTTCCCAGTAGGTGCAGAAGCAGGAAAAGAAGCGGAATTAGCATTGATCCGAGCAGAGGCAGTTGAGTCTTTAGAAAAGGATGCTCCGGCATGAAGAAACGCCTTATGGAAGGAAGTCCCGGAAGGAAGGAAGCTGGCACTTGGAAAGAAACAAGTCGTATCCGGAACGAACAGATGCTTGCTCACTCAAAGGATATTACCCGGCACGCACCACAATTGGAAGCATTGAACCTCTAGGAACCACTCCTTCAAAAGCTAACAACGAACTGAGATAAAGGGGAGTGCTGCCCAGATAGATTCATTGATTCGGATCTACGAGATTACTTCCATTCCAAAGGAGAGTGTCTAAAGTCCCAAGACCGGTTAGCCAAAGACCCTGGTTCTCATCGTTGATTTGGATGTTTTGCCAATGGAGGGTGGGAAGTAGATAGACACAGGTGCCGTTGATCGGAATGATGGCTGAACTGAACTCGTGCTAAAACTGTGGTCCATCAGATCAAGATTGCAAGAAAAGGATCAGTCGAGTAGATTTGTTTGGTTCTTTCCGAGCTTCAATGCTTTTGCTTAACAAGCAGTCAGTCGAGAAAGACATCAAGAAATGAAGATAGACGAGTGGATTCCCCTTCCTTTCAAGGTTTCATTCTTCCGCCCACCCCCAACCCATAAAGGCATAGCTCGCCCCATCTCACCCAGCCAGCTGGAAGGAATGAAGGAATCAACTAGGTCCCATGGGCCATACATTATCAATGAAGCTAACTCCGCCTGTTCTGCTTGCTAGATCCTGGACTGAAGTCCTATCAATGGCAGCTCGACCGACTGCTCTGTCCGATCGATTGGATGCACGTAACTTCCTTCCTTCTGGGTGGATGGTATATCGTAAATAAAGGGCAAGGGGGTGGGTGCGTGACCGGCTGCTATCTGGCCATTCTCCGCTATTTATCCTCTCCTAGCAGGAACACACGTTCTATCGGATATCGCTATTAATCAAAGGCAGTCGGAAAGAAACAAACAATTGAATGTTGGGCCCTTGCTCCTCTCCTGGCAAAGAATGAATGCTTGAGATAGGAAGTAGGAGATATCGCTCAAAGCTGCTTCTGCCGGCACATCCCTCCTTTATTGATTTTTTTCTTTCTGTAGGGGATGGGCTACCCGAGCAATGCAGCTTCTAATGCACTTGTCCCCTTCCTTCCCGCCTCGCTTCCGTTCCAATACTTTCATCGACCATGGATTCAAGCGAGCTACCCCACATAGCAGGTAACCCTATCCCAACCCTTCTGACTGAGGCGAACCCACATCAAAGTGACAGAATTCACGCCACCTATATATGGCGAAGTTAGGATTTCTATTTCCCTAAGCGGAGGCCCTGAAAACAAAAAAAAGTCACGCCGGACGGACAGAGCTGCAGAATCTAGCGAACAAAATTCACTAGGGCGGGAAACCTGAAAAAGTCATCGGCACATATCTGCGGACTTTAGCCAAATCTCATCCTCATTTCAGTCTCAGGTGTAGGATTTGGAATGGTAAGCCGTGTATAGACAAATGGCCGAAATCCCCAATGCGGAAGCAGGACTTGAAAGAAGCAGGCATTGAACCCGGGTGGGAAGATCTTCCCTTTCAAGCAAGCGTGGACCCGACCCGACCATCTATCTCATTCGTTCGGGGCAACCTTTCCTAAAGCCGGTCATTCTGAGACAAACAAAAATCGCTAGCAATCAATTCACAGGGTCTCGACCACTTCTTCGCCTTCATTCGTTCCTTCATGGGTTGGTTCTGTCCCGCCCTTCAGTTGGTATTCCGTTAATAAGATAAATCGTGGATATGGAGGTCTGAAAGGCAGCTTCACTCGTTAGTGCCGGAGAGGGGAGAATAAATGGATGTTATGGCGGAGAGGGAGCTATCGCCCGAGAAGCATAGATAGTTGGTTCCAGCAGATGTGTTCATTTATCCTGCCTCTCTGGTAGGAATCTATCGGATCGATAGCGAAGCGAAGGAATAGAAGAGGCGCCCTACCCATATCCACTCATGGATATTCCGATTATCCGCATATGGCTACCTCGATCCTCCTCTTCCCGTTCAACCCTCTCCTTCTGATTGAGGACCAACCCCTATCAAATCCGTTACCGCCCTCCTCTACCTGCCTTTGAATTCCCGGGGTGAGTTTTGGGCGAGTAAGGGAGGATTCTCTTCTGTTGTTTTCGCAAGCTTGCTTCCCGACCGACCTTTGAGATCGAGATGTAGAGAAATGAACGAGATCAGGAGTTGTTAGATCGAATGTGCCGCTTGCTATCGGGCCGAGTAGACGAATCGAATGCCAACAACTGCGCCGATGCAAGACCCTCCATCCGCAATCGATTAAATGTCTCCTTAACAACCGAACTTTGCTTCATTCTCATTCGATGTGGATTGGCCGACCCGAGGAAATACCAACCAACGAGCGTTTTCGGCATTAGCGGTTCTCCCCCCAACGCCAAGGAAGGGGAGTAGGTCAACCCCTAGGGCTATTCATTCCATTCGAGTCCCTACCCCGGAGCTATCTGCTATTAGTTATCCACCTGCCTGTATCTTTGATGGTCGAAGGAGAAAGCTTTGATTCAGTGGTTCCGGTCCTCAGTCATTCCATTATCCCTATATAGTTGTGTTAACAACTGGCCGTAATGGAGGCAATAGATTCAATAGCGGTATGTGAGTCCCGAATCATAGGTGATCCGAATCGCCCTTGCCCCGCTAAGATAGAGCTTGGTTGGCATCCCGACCAGAGATTGAGATTTATACCAGCCAGAGATTGATACCAGATGTGCACCCGGAGATGAGATTTGATGTCGAGCCATCCACTACAGGTTGGGCGAGTCTCACGATTCTCGATTTCGAAATATCTTAAGAGATGAGAGAACCTCTGTTACATAATTGAGAATGCTGAACTTCTAGAGCTCTTTTTCGAATAATCAAGCTTGTCTGTCTCTAATGCGAATGAGGAATGCTAGTTCAAAATCAAGGCAGCTATTGGAATGATTCCTCTCTCGGTCCAGACCTCTATTTCGGTACAACGAGAAGGAGTTTACTATGGTCAGTGCAGTGAGATTTGTGGAACTAATCATGCCTTTACGCGTGCGCCCGGAAACATAGGCCGACTGCTTAAGACCGTAACGTAAGTAACTCAGTGCTCCATACGGGGGAAATGAAAGCAGAATTCGTTCGGATCCTCCCACATGTTCAATCTTTTTTTAGCGGTTTCCCCAGAGATCTTTATCATTAATGCAACCTTCATTTTGCTCATTCATGGAGTTGTATTTAGTACCTCTAAGAAATTGGATTATCCACCGTTAGTCAGTAATGTGGGTTGGCTTGGATTACTTAGTGTTGCGCGCCTAGGAGGGCAGCGCGCTTTGGGATGCGGAGGAGCTATTATCGCCCAGCTCCCTAACCTAATGCGGCACCGGGTTCGGACCGCAGGGAACCGTAGCATGGGGGGACGTCTAATCCTTTTGCCGCCGCAAGGCTGGCTAATCGTACGCAGCAGGCTCGAAGACCCCTGGTTCTGGAAGGCACATGAGTCCGAACGCTATGTTGAATGTGCGACCGACACTACACTACGTAGGTACCTGTGCAGGTGAGGCGTCGGTCGGTCCTAGAAACGGCGGCAGCGGCGCGAGGAGTTAACGACCGGACGTGCTGCAACCTAGGGATCACCAGGCAGCTCTTTCGCTCTATAGGGATCGGGGGGGGCATAGCACAATTCTTCTTGGAGGAGGGTTGGTTTGCCCGGGTGACTGATCCTGCCATAATGTACTCCTACCTATAGCACCGGCAACCGAAGTCGAGCATACATACGACGATCTTCATGCGTGAATAGCCGGGAGGAAAGAAAGGGCGGTAGATGATAATGAGAAAGGGCGCTGCGTCTGGACGGGCGGGCGGAATGGATGAGCGAAAGGTGCCATGCCATGGAGTGGGGAATATCCCTAGTCTCATGTAAGACAACTAAATGGACCTCGAGGTTCTGCCGAGGAACTGAGGGACCTTCTCGAGCACAGGATAGGTAATTGAGAAATAGAGCTAGCCTATTCGTTATGGGGAATCAATGCTCCGGGCCGAATAGAGCTTACCTACGGCACCTGGCTTCTCCGGCGCATATTAGCTTAGCTGCGCTTAATAGGCCGGTTTGGCTTCCTCTCTGGCGGCCACTTTCCTTACCTTACCCCCGCTACACTCCCACTCCAAGCTACGCCTGCTGAGCAAGATGCATTGCGATTTCCTCTTCTGTGGACGCACCGGAGTATGACCCGGGACGGGAAGAGAAAGACTTTTTTCTCCGGCGGGCTCTCTCTCGTAAAGCCAAAGACGCCCCAAGACAAGGTACAACTGTTGGGAAGGGGACATGATCAATAGAACCTGGCTGGATCCGGGCTGGGATAGTGGCGCCCATTCCTAACCAGAAAAGGTTCGCTCATGCTGGAGGGAGCATCCCCACTTAGTGATCGGTCCGCTAGTTCACGCAAATCCGAAGAAGTTATCACGGACGAGCCACATGCAGGGAAACTTGCACGTGTGGTTCTGGCCGGGCTTTCCTGAGGTATCTAATAACCTTGCTTCTGCTCGCCGCTGGCGCACCTCTCCTAACTATTGCCCATTTATTCTGGAATAATCTTTTTAGGAGGGACAATTTTACATATTTCTGCCAAATCCTTCTATTATTAAGTACGGCTGGTACCATTTCGATGTGTTTCGATTCTTCCGAACAAGAGAGGTTTGATGCTTCTGAATCCATTGTATTAATTCCACTTTCTACTCGCAGTATGCTCTTTATGATCTCGGCTCATGATTCAATTGCCATGTATTTAGCTATTGAGCCTCAAAGTTTATGTTTTTATGTGATCGCAGCATCAAAAAGAAAGTCTGAATTTTCCACGGAAGCCGGCTCGAAATATTTGATCTTAGGTGCATTTTCCTCTGGAATATTATTGTTTGGGTACGACCGGACAACTACCGATATATATTAATATCTTTTTTTAGAATGTTGTTGTTAAATATCTATCTATCTATCTATATCGTAAACTATCGGATCGGGTATTACTTAGATGTGAAACTTGCAGACCTCATTGATTGTGATATTGATCTTACGGGGGGAACGAAATAAAAGAATATATAGACTTGTAGAGACCCTCTATGTAGTTGTCTATCTAGGGCGATCGATCTACATCTTTCCCATAGCCCTGAGGCTGTGTCTCGATCTCCTATGTGCGAAATCTAAGGGACTAGTTACTATGGAGATTCCCCTTGGTCTAATTCCACGCCTTATGACGAAAGGGGAGTCGGCGTGGCGTAAAGTGAAGATTGGGGGAAGTAGAGCAAAATTCCCTTCTGGGGTATTCCGAAGGTGTAACCTAGGCAACGAAAAAGGGGCCCGATACTTCAACTAGAGGAGCGACCAGTTGGTTCACCAAACCCCGACCCAGCGTCACATGTTCTCCAGGTCCGAAGGGATCCAGTGCCCAACTACCGACTCCTCCCGGAATTGCATTATCGGAGCCGAGCCAGGAATGGCCGTTAGTGGACACCCACCACTTTTCACCGGTTAGAGAGGCCCTCTTTAATACATTAAGAAAAGATGTTCACAGGGGCCAGAAAGACTCGGTCATAGGAACTTAGACCACCTACGTGCTGGTAAACGAAAACCACCTCGACCGGATCAGAGTAAACAACAATGTCGAATCAGGCCGCCCCTTGCCTTGAAAGAATTCACACGCGGCCACCAGCTTTCCCAAAATAAGGGGAGATCCGCTGCTTACTGCTCACGGAAACATCCGACCTATACTATAGTCAAGTCGTCCGCGTATCTTTCTGATCTCCTTTCCTTCTATTCATCATATTTTTGGCTTTGACCGATTCAAGGTGAAAAATGGTGTTGGCTAAAAAAGGGGGAGAGAGGAGAGCCTTGGGGTACGCTCACTTCTGCATTTTTGTTTAGGTTCTCGAGATTCTCAATCGCTCTTTTTAGTGGGGAGGAATAGTGCGGGAAGGGCGGTTCTCAGACGAGGGAATCGTTCCTCTCTAAATAAAAAAGGGCTAGAATGCTTCTATTGATAGAGCTTTCACGTCTGCGCATAGAATCGTTTTTTTGCCCTTCCATTCCGTTCTTACCATATCATGGGCAGTTGGGTCGGAATCCGTGTGATGGTTCGAGAGTGGTTTCAAATATTCTTCGCATCCCTTCGAGGACAATTTTGTCCCGCGGGACTGAGTTAGTGGTCGAGTCGTTTTTGGTAATTGACACCCGTCGCATTAGTTTCAATTCATATGTTACCATTCATAGTGAAGTAGCCCTCTTTTTGATGTCTGAGTGCGTTATTTTATCTATCAAAGTCCTTCTTTGTCTATAGCTCGGGTCAGTCCCCCATGGTCTGCTTTGATTTTATCGAACAGGTCCGCATCAGGGGCTCTCGTGCGAGCCATGCAACGTTCCCAGGCAGGAACTGCTTCTTTCCTTGAGCTCCCTCTTTAGTTCCTCCCAGGCGTTGATCTCGCAACGGCCCTCCAGCACGTCCTCATATCGCGTCCGCCACCACAGCTTCGCATCCCCAGAGAGATAGATTGTTGCCATTGTGACTTGGTCGTCAAAAGGGGCACGAACCGCCTTAAAGTACTGTTCCATGTCCCAGAGGTCTTCGAGCCTTGGCATTTCGAATCTCGTTGAATGGCTGTGGTTCCGGGACTCAAATGCGTCTGGAGTCGCCAGGTGAGACATTCGGTTCACGAACCGGAGACCTATCTCCACAGCAAGCTCCTCAATTTGACCCGGTCCGTCACGCTTTGGACATCGCCACCGGGATCGTTGAGACCCCACGAAGACGGCTCTCCTTCACTGGGAAGACGCGGTATTCATTAGCGAGCGTCTGGTGACCAACGATTCCTGATTCTCCTGCCTTTCTGCCATAGTCTACACTTGTCCGCCCAAATGGTCGACCTTGCCATCAAGTTGGGTCACTCGATCCTTGAGTGTTTCTTTAGCAACAGCCGCCGCAGACAGCGCTCCATTGCTATCGTCAAGCTTGGACATGGTGCAACAAGAAGAGAATTAGCAGAAATCGAAAGGGATTTACCCAAAACTCCGCTCTGATACCTCCTAAAGCGAAATAGGCACGCGCCCGGGTAGAGAGTCTGCCTGAGTCGTGCGGCCCCAGGTGACGCCTATTGTAATGTAGCACCTGGGTTCAGCCTTCTCCTTGCCGAGTTTCGCTTCTGATCTCTCTCTGAGTCTCTAGTTTGTTACCTTCTACTACCGGTCTTCTCCTGCTGCTCGCTTCGCTTGTTTCGTTGAGCTCGCTTTCTTTAAAGAAACTAAAAAAAAGAGAATATGAACAGCAGCCAAAGACTTTTAAATGAGAGTAATCCGGGATGCTTCCAGCAAGAACTTAGACGGTATGCAATTGATCAAGTATGTTGCGGTCAACACAGCTTCTGCCCAAACGAGGTACATTCATCCCAAACATCATAGCTCCAACCGTTTCCAATAAGTATATATTTTTCCTCTCAGCTATTCCAGGAGTATACGCACAAGATCCCTGATGAACAGTGCCTCTGGAAATAAGATATTGAGAAAATTTCGTGGACATGTATTCTCCTCCAGAATCAGATCGTCAAATTCTTTTTTTTTTGCATTGGAAATAATGTCTGGCTTGTCGATTGTGTGCCGTTCACTCCAACATGGCGAAAATTATGTAAATTGGAGTGAAGAGGTAAAGTGCTTCTTGATGGGCCAGGAATGTTGGATAATTTTTAGTGGTGCGGAAGGTGAACCGGAGGATGTGGCGAGTAAGAAGCTATTGTTCTGGTCTGGTAGGGCTATGCATGCGATCATAGTGTCTGTAGCTGATGAGATGCGCCCCCATATATGGGGGCATTACAGACCCAAGAAAGGCATGGCTTACTTTGAGGGAAGTTAATGAACATGCGACCGCAAGTAAGCGTCAGTGCCTGGAGACTGAACAACATGGCCTGAAGCGGGGTAGTTGGGGCTCTTTCTTCTTACTGTATTAAGGTGAAGAACCTTTGTGATCAGCTGGAGGCTTTTGGTATGAAAAACTATGAGGCCGGTAATCTTAGTCAGATCATGAAGGGTATAATTTAAAAATTATGATGGGATAAGGCAGTCTTTGCTACTGCATCAACATAACCCTTTACGAAAGCAATCTTCAAAGCCAGTTTTTGGCTTGATGAGAGTTTCTGAAGGCTAACTAGAATCCATCCAATTGTGGAATTCAAAGTCAAAAGCCAGTGGATGAGTCTGAAAAGATTCTACTAGGAACTAAACTCGCGGATCGGAGAAGCTACCGGCACCCAGATCTCTCATTGCTTGCCCGCGAGTGACCAAGTATAGGCCTAATTGCTTACGCAAAAGTCCCCTAACAAGAGTAGTCCCCTTCGGAAGGCTAAGAACAAGGAATGAAACTCCTAACGAAAGAGCCTCATCGGAGAATGCATAGTTTCAAAGCCCCATCCGGACTGAGAAGAAGAAGGAACTACAAGCGACCCTATCATAGGAACTACCATTCCCTGCTCGGAGAACTCACTAATAGCTTCCCAGTCCCATCCAGATGGGAAAGAAGAATATGAAGGAAAAGCAAGACCTAACAGCGGATACAACTGTGGATATCTTTTTATAGATCGCTTGCAAGAGTCAAAAGTGGGAGCTAAAAGCTCTAGTAGCTAGGAGTTGGCAGGCTAGGATAGCGAAGCTATTAAAGGTTAGTTAGCGGGAAGTCTTCGTTGAAAGTGTGAAAGAAAATGAGGAGGCACTGAATTGACAAGTGAAGGAGTTGTTAGTGGCTGAATTGCAAAGTCAAGGTATAAGACGAATCAGCGATCGCTACATCGTCTGCTGTTCTAGTCTTGAAAGATGTGTCACTGGGCTGAAGCTAAACGCCGAAACGAAGGCATAGCGCAGCTTCAGTCTAAGAACCAAAGCCAGGGCCAGAGCCCGTTACTAATACAGCTGCCCTGTCAGTAAGGAGTTGAGAGCTAGTAACAAGTTTGTAGCTGCTGAAGGGCTAGATCCATTCTATTCTACTAATGGAGTTCGTTCAATCAGTTGTTAGCTGCGACTAGAGCGAGTAAGGAGTTGTTGGCAGCTACGGCTGAAGCTGCTAAAGCAACGAAGCTAGCTGTCTACTAAGACAACTCCTCTGCCTTAATCCCCTCTTCTCTCCCCTAACAATCCATAGGGAAGCAAGCCAAGGGTTTGGTTTTTAGAAGAGTCAGTGAAGGCAGCTTCTTCTAGATCCAGTCACGAAGCATACTTGGGACTGACTTTTGAGGACAAAAAGACGGGGTTTCCTCCCCTGGGATTGCAGCTATAGGACAACGCGAAGGTCTTTCTCAAGTGCCTAATCCAACTACTCCTAAGCACCCATCCCTGCCTTAATCTGCTCTTTTCTGCCTTCCCTCCCCATCCCTAGGTAAGACCGGGTTCCGGGTAGAGTCACAGTCAAGGTAGCTGCGGCAAGAACCAGAGCTCGAGCAAGGCAAGTAAGAAGTTTGTTTCTAGCTCCGGCTAGAAGTTCTCCGGTTTATAGCCAGCTCCTTTATAGCTAGTAAGGAGCTCAGTTATCTAGTAATCGGTATCAGCTTTAGTTCTAAGGTTTAGTAGCCAGGTCAAGTACCTAATCCAACAGTCCGGTCATTAAGGAGTCAGTAGCTGCTAAAGCAACGAAGCTAGCTGTCTACTAAATACACCCAACCCTTTTCCTTCCCCTCCCCCTCTATAGGGAATCCGAGGTTTCTTAGCCGAGTCATTGAAGGTATCCTAAGCGCTATGAGCTCGGGCAAGCCGGTAAGTAGTTGGTAGCTAAAGCGACGCCCGGGCAGTAAGGAGTTGTTAGCTCCTGCTGAAGCAGTTGCAGTTCGAAGGGCTAGAGCCAGCTACTAGGGTTATAGCAAGTAACTAATCCAACAAGGTAGCTAGCCGCCAACACCCATTGATTTAAGTACCCCTCGGTCTCAAGCCCGGGTCCGCTGCCGTATGTATTTAGTTTCTAAGGCAGTTCTTTCTAGCTCAACTCGTTGGTTTAGCCCCACTCATTCTAGTTTTCCTTTTATGTCTCCTTGAACGAAGCGAAGAAAGTGGGTCTCTATCCTCCCTTCCTTCAAGCCCTCTGCCCTCTTTGAGTCTAAGTCTTTACTTCCTTCCTTTAGCTCAAGTTATAGACTTTAGCGGAGTCACTTCTGTTTGTTTGTCCTTTCCCTCGGTGATATCCTTTAGTTTCTGCCCTTTTTGGGGACTATATTCCATCGGAGTCACGTCCGTTTGTAGTGGTATTGTCCTTTTTTTTTTAAGCCACTGTAAGCCTCTGACTTCCGTATCTGCTTTCCAAGCCTCTTTTTCCGCTCCTCTAAAGAAAAGAAGTGAGTGACTAAAAGGATCAGTACGGAACTGTTTGTCCCTTGTTTCCCGGGTTAAGGTCCGTACAGATTCATTGAAGTTGGCTGCTGAAGGACTGGAGCAAGTAACTACTAGTCAATCAGTTACCGAGTCGGTAGCAGCTAAACGCCTAAGTAGTAGCCCGGGCAAGTACCCTATACAAACAAGGAAGCTAGTCGCTAGGGTAGCTAGAGTGGCTAGCATCCAAGGAGTCTATTATCTCAGGTAGCCAGTAAGAAAGAGTCTGTAGCTAGACTCAATAGAGGGACTTCCATTCTCTGCTGCTTCTCCGGTTGGTGCTTCTATCGAGGTTGGCCTCGAAGGCATTGCCTTTCCAGGCACTGGGAGACAAAGAAAAGAAGGCTCGCATTGGTTCGAGGCGAGCGGATAGGTGGGGAGTAGGAGGAATCAATGAAGTTCATTACTCCTGCCCCTGAGGATGGAATAGATGGACAAGAGGAGAGCCTTGAGTGCTTCCGGACTGGAGGAATATAATTTTATTACCCGCTAATTGGGACCTGCAAGAAGCGGACTTTCCTTGCTTTCTTTCGTCACAGTAGTTGGAAAAAGTCAAAGCAGCAGACCAGTAGTCCCATTCTCCATCTTTAGAGAAATTTTTGAAGAAGGTTCCGTTTAACACATCTTGGCCAAACAGGAAGAGCAGGAAATAAGTGCTTTGTCGGTTGAAAGTGAGTCACTGCTGTCCGACTTAACCGGGCGATTCCGACAGCGTCCCTTGGCCTGGTCACCTATTATAACACACGATCCATGTCTCACTTTGATCTCACACCCCCATTCTCGTTTGAATTCTGGAGCTCGACCTTCGTTGCTCGGATGCGCTTGACTGAAGAGTCCTCGACAGGTCATTAGCCAGAAAGTTCCAAAGGGAGAACAAGTCTGAGACTCACTCGGCTATATCCTCCTCAGGACCTGTCCGACATGCTGTTGACTTGGAGATGAATTCTCCGGCCGTACCTTCTGCGGTCGTTACGCTTGGTCGGTCATGTTGGGACCAAAGAAAAGGAGAAGCCTCAACCGTGTCGATGGCATTATAACTAAGACCTCCAAAATCAACATCTACATCCCCCTTTCAGCCCTTTCAATGTTCATCTTCCCGCGTGAGGGTGATCAGCGCTCTCGTTCACGAAACCAACCGAGTTGCTCATGGGAAGGAGCATGTGAGGGAGAAGGACCATTATTCGTCTCTTCGAACGGAGCCCAGGTGGAATCCGCCCCCAGGTTTCCTTTTTTAACTATGTATAACCTCCTCATCAACAGACGTTTCCCGAATAACCATTCATTTAATGAAAAACCTGCGCTTGTTAGCAGCTGAATCACTCTCTCCTCTCGTAGTGGGCCTCTTTTCTTTCCCCCACTGGCATGAGGAAAGGGTCCATTCCACTAGCTCTTCTTCTTGTTTGTGAGAATAAATAGAGGGGTGCGCTTTCCCTTTGAATGAGTATATCTTCCCGCCCCCGTGCCTCCCTTTACTCAATGCTCCTGAAGTCCGAAAAGGAGACTGAGTGGACAGGGGGCAGGGAAGTTCAGTTACATAAATGGTAGTCGTGGACTGGTACCGCAGTACTGCTTTGGAGATTCCTTATTGTGATCCGGCTAAGATAGTCTCTTAAGTGCTAGCGTAGTGGGAGAGCAAATAGCAATGAACCTTATCTACGGTATTAGTTCCCTCCTACCAAGAACTACTAGAGCTCTCTATGCGAGGGAAAGAGTACAGATAGGCGGATTGACGCATTTGAGCAGGCAGGGAATACTTAGTGCTTGGAATATGAATGCTATGAGGCTTGGGCGAGAGAGCAGGTCTAGGAGGCCCAGATATTGCATCATGTGAAAGCAGCGCTAAAAGACCCATAAGAGCTGTAAACAAGTGAGATAGGCACGAAAGGGGGGCATTCTGGGGATGTCTTTCATCAGCCAGCACCTTCAACAGCCAGTGGGACAGATGCCGACACAGATTCGATTCCAGATTCGACGATAGGGTACGACCGATGACCAGGCAGGGCGGGGTGAAGCAAGCAGCAAGGGATTGGCTAAATAGAACAGATGCGACCGGGAATGGAAAGATCAGACCAGACCGATTGATAGAGTTTCTACCGATACAGGACGACAGCTCGACCGATTGAGACAGGGCAGACCGATGGAAGGGATCTCTTTAAAAGAAGGCTTTTTTAACGTGGACTGATTCCGACCGTTTACCAGAAGACAAGAGATTCGCGGTATGGCTTCAGAAGAGGTAGTCATTATACAGATATCTATTAACGAATTGCCCTATTGTCGATTAACTGCGCCTACCTATCCCCAATCACACAGGAATGTTCGCTTGGCCGCCTACCAATGATGCCTTTCACTTTCAGACAGTCCCTAGCGTACTAGACTTTGATAAAGGGAATGCTACCGATACTTGAAAGACTCATCCTCTGGCAAAAGCTTGACTTTATTACTTCAATCGCCTATTTATTATTATTATATATATATTGCCTGTGCCAGTTTGCGCCTGCCACTCGTACTGAACTAACCAAAGAAGCAAGAGATACTGAAAGCGATTTACTTCTTGCCTTAGCTTCTATAAAAGTAAACAACTAATCTAATCCTCTTGAATTCAGAATTCACCCCATTGCTTAAAAAGAGAACCTTTTTTCTTTCGTTGTTACAAGTATATCCCCTCTCCGATCTCTTTAACAAAGCTCCTTACTAAATAAAGAAAGCCCATAGATCGAAACGTCCACACGAAAAACAAAAAAAATGTATACCTTCATACTCCACACGCTGCCATCGCGAACCAATCAAGACTCTCGAACGCAAAGGTTTCCGAAGGTCAATTTCAACACATAAACGCGCAAACTTCCCTCTCTTCACCAGAATTGTATTCAAATCCACTTTAATCGTACGTCCAATGATATTACCAACTTTCTTCAAGATTTCCTCATCAAAGTATTCAATCGGAATTTCAGGCAAACGCACCCACGCAGCAATGGTGGATATAGACGCCTCCGAGGGACGAAATTCTGGACGCCATTTCCGAATAGACAAATAATGCCCCGCAATAACCCAGGGACCATCAAAAAGCACATGATCATAATCATCTCTATTGGAAAGCCTTACCAAAAAGAAATCCGATCCCAGATCCACAACCTTCACATCTCCCATAGCTCCCCACATCTGCTGTAAACGATCACACATAAACGGAAAGCTAACGGACTTACCTAACAATTTCACAATCAGCGCATTCCGCCATGGTAACCTCAACCGCCGTTTCTCCTCTTTAGACAGAGAAACCCTAACCTCAGCAAAATCCCCAGCGATCTCATCATCCGAATCAGAATCATCAGCAGAATCACTATCCTTACTCTCCAAATCACAATCTCCATCCAATTCAGTAGAATTCGACTCAAACTTAGTCAACTTCGACAAATACGACTCCCTAGGAACCTCAGATTGTGCTTCGGAACCAGCCAACTCCACCATTCGAATTAAGAGGAGCACTATCCTCCATAACCGCATCTGCTCGCAGAGGCGAAGAAATCCCCGCCATTTTGACCTTCTTCTTACTCCGAAGCAACAGATCAGCCTCTTCCGTCGAAAAAGAACCCCCTGTCGAACGCTCGCCCATCACAAAACCAGAAACCCTAGCAGAGCTTCTCTCTCATACCTCAGATTAACTAGCGTATTTTTACTTCACTTCCTTAGTAACTGCTCTTGAAGCCTTATCAACATTGGGACGGGCTTTGAAGATGGGTGTACAAGAGCTTGTTTACAATTGATCACATGCAACTCTCCTAGTCTCTTGGGGCGAAGTCAGCTGCTTAACCTGACCAATATAGGTGACGGTAGGTGTGACTAATCACTAATCTAATCTCAATAACTAAATTCCACATCCTGACATTCCAACATGTGACTCGCTGCCCGAACTTTCTTGTTTTTATGCTAGCAGGGGTGGTTCGGGTGGGTAAGAAACATAGTCCAGGAAGACTAATTGAGAATGGGCCCATGGACCAAGATCTCGACCCAGCCCAGAGTCAGGGAGGGAAAACCAATCTCAGAAGGAAAATCCGGATGAAAGGGCAAATTCCTTTGATTCTTGGTTAGCTGACTAAGGGCGGATGGGGCGGGCAAGGAGAGCGGCATTGCTATAGGTTCGATTCATCAATGTCGTCAGTCACAGATTTATGTTGTCCTAATACCCGCGGATGAAGCTTTTTTTTTACCATAATACCCTGCAAGAGTTGCCGTTTCGTCGAATGCTATTAGGAGAACTTTTCAAAACGTATGTGTGAAAACGAGTATGTGACCAGAACTTAGATCTTTCCCCCAGGCATGGGCGGTAGGTGAGGTCAAAAGAAAGTACATGCGAGATGTAGCACCATCACAAGAGGTATCGTTCAGATAGATAGAGGGCAACCTTATCTATGAAATCTTTCACAATGTCTGGGCAGATATCCAATTTCTTTAATATAGTCGGCTAACGAAGCCAATGACTAGCTCTCACGATGTGTAAGAATTTGTCTACGATTTGATGGCAATTCGATCGAGAAAGTACGCTACAGAATAGCCCAATCTTTATTTTCTTTACACTTTTTGGGATCAAAAGGTAGGAAAGGACTTGTCAGCGATAAAAGCACACGAAGCGAGAACGCAACCCACTATAGTTCACTCCAAAAAGGCTTAGGAAGGAGTAGCACACTCTCCTAGGAAGGATTGCCCCGTCAACCGTGATGAATGAGTTACACAGGCCCGTTAGTTACACCGTTCTGGATAAAGAGATGTGGGGTAGGCTCTTTCCTTCTTTCAGGCAGCGTAGATGCTCATGGTGCGGCATACTTTTTTACAATTGATCCTATGGTATGGTCAAAGAAAGGAAGTTGACTGATGCTACTCCGTCTTCAGCCTAGCCTATCCCGCCCACCACCCTTGCTCTAGTCCCCGGAGTAGTTTGCCAGGAAGAAAGAGCAGCTTAGGTCAAGTTTCCGTAGTAGAGTAGTTCTTCCGTGGCATGATCAGAGCAGAAGACTCTCTCCATGCATTGGTCCGGTCAGTCAGGAGAAGGTTTTTCCCACCTATGCGCGAAACTTACATCATTGATCAAACCCCCGTGATTTTGGCCTAAACTCGATTTCCCTTAAGGAACGACCCCTGAAAGATGCCAAAAAGTAAAGTAGTGATTTTGGCCATGGCGAGATCAAAGTTTTCCATTTCTGACATGTCGCTATAAGGGAAATTCATGTTGACTGGTTTTCCCGCTATATGAGACAAATCTTTCTCGAAATTTGATGCCTCTTTTGGGGAAATAGGCTTTAGTGATTTCACCCATAGGCGAGACAACACTTGATCGAGAAATCGATCCTGTATGAAGGAAGGTGCCATCCGTCCAATCCCGCGTTTGATCTTCCACTTGAGTCTGTGATGAATTAATGTAGTAAGGTGTCACGTCAACCTATCCACTGGATAATATGAAAGAAAAAGATAAGGCAGTGCATCTCGCCATCTAGAAGGAAGAACAGGTACGTGTGGAATGAAGGGAGAAGGAAGGCGCAGAGGACTCTTTGCCCTCGGAGTGTATCAAACTATTCAAGTATAGTTTGTCGCGGGTTGGTTTCCCTCTTCAACTACACGAGATGGACATAGGCTTGCATTCAACTTCATACTGAACGAGAACTTCCGGTGCTGCTAGCATCCATGCTCTTCCCTCTCGATTTCGTTCACATGTGAGACTTGATTGATCTTGTGTTTGTGTTCAGTCAATGGTACCGACTTTGTGCTATCAGTTTCGTATGCCGCATCGTTAACAAACTGCACTGAGATAGGAGAAGGAAACGTCGATCCACTGTAGAGATATGCCGCACTTGACGAAGGACGCTTGATCGCCACACAATGGGCTGCCTGCTCTATACTTTTTCATGTCCCACCACCTGACTCACCTGTCTTTCCTATTTCTCCTCGTGTTTTTGGTTGTGTTTGTTTTGCTGGGAAGGTTTCCTTGCGAGTTCTTTCTTCTCGACAAGTAGAGCAGGGTGGTCGTAGATCAGAGCTGTCTCACTTTAGCAAGTGTATCGCTATAGCTGTTCTATAGGAGTGGAGTTGTCTCGCTTTGATAGCTGCTCTATAGCATCTATTATAGCAGTTGTATCATTATCCGAGCTATAGGTAGTTCATAGCTCAACGTAGTTGTTCCTATCCTAGCGATTTCCTAATAAAGAGTCCAACTGCCTGCTTGAACTGCTGTACAGAAGGAGCTATGAATATTAGCCAACCGCCTACTTGAAAGTGGAAGTTGTTTTGCTAACTGCCTACTCGCCTGCTTGGAAAGAAGGAAAGATAGGATTGGGCAATTCCGCCGGTTCCATCGCCTGGAATCTCGTCATCTGAGAAGGAGATAACATTGGGGGACATAACTATTCCCACCATGTTCTGGAGTGCATCTGGAGAAATGTCATTCGGGACATGTGCTTCTTTCAGAATGGAGAGCAGAGCGTCCCTGTGTTTGTCTGAAGTAAGGAGCAGCGAGAGAATGTTGATATGAGCTGGAGTCTTCTTCAGCTGCTCGACGACATCGTACTCACTCTTCTTCTTCTTCAAGACCCTGAGCACTTCTGCAGTCTCTTTTTCTGTTAAAGGGGGAAGAGCTTCTTCTCCTTCCTTGGCTGCTTCTCCTACTTGGCAGCTTTTATCACTTTTAAGTAAAACTTATTATTTTTTGATTGGCTTTTACGACAGGAATAGCCTTATTGTAATCCTTTTTCAAAAAAGTCTATCAAAACAGATTCAATGTTGTAGGGAACCGGCTCTGTATGCTGCTAGTGCACGGGATAGAAAGCCATCATATGGAGCGTCTTCGTCTTGTCTTTTGTGTTGCGAGTGCATGCGTCCACCCCAGTCAACGGTTGGCAGGGCTTTCACAGGTACCTTGTACGTAGTTAAGGTGAAGCTTTGTTTGATTTGATCCCGAACCGCCCGATCCCTATTTAGAAGCCCAGACCCCCTTTGCTCATGAAGACATACTACCAACTGGATTCCTTTTATAATGGACCCACTTGATAATGAAGAAAGAGGGTTGCAACCAAAATGCTAAGTACGGGGACTAGGTTACGACGTTGGAAGACAAAGGGCTACTCCGTATTCTTCCTAACCATCAGTTCGTATCGCAACTAAGAATCTATTTTCTTTATCCAGACGTAGATGCGGCTCCCACGAGTAGTCCTATTACAGCCACTGCGCCTATGGCCGCTGCTCCCAAGTACTTCTGCTCCTTCAAGGTCGCGTCCGCTTCCCCTAATGAGGATGCTCCCTCTGAAAGTACCTCCTTAGCTACTTGGAGGCTTTCCGGGTCTAATAGGGATATGGTCTCTGTCACCATAATGGCTTGTCCCGTTAGGATCCCCCACCACGCGAGCATTCCCACGGCTAAAGACGGAAATACAATCGCTTCTATCCCTACTACTCTTCCGCCTTGTGCACTGGAGCCGGTTTCTCTCAATTTCCTCCCGCTAGATCCAGAGCATCCGTATAGGCTTCACCTTGTACTCCGTTTATGGTCAAATTCTTCAAAAGGGACTCAAGAAAAGGGATATTTTCGCTTTCCGCATGTAAAGCTTCGGCCGCAACCATAACATCTTCGGGACTCCTGTTAATCATCAACTCCCCCAATTTCTCGTGTATATCAGATTGAAGCTCTATTATACGTTCACTGGAAGGGTGAAGACCCGGATGATCCTCAAAAATACCATGAGAAGAACCCTGAGTGCCGGATGATTGAAAACTATAATCGTTAATAGTAGTCGTCGTGGGTTCACTAAGTGAATCATTCCAATTAGCGGTCGGATTAAAATGACTCGAATTACTACTACTCAAAGATGAACTATCTGAAATCCAGAAGATACTGGCGGAAGGAAAGGGAATCTTATTTTTTTTACATTCGACTCCAGACAGCTTAACTCCGTCAAGCCTGTAGGAGTAGTGAAGAATTCTAGTGAGTTGTGGTTGTTCCCTCGATCGTCCGAGAGAGGCCGAGAAAAAGAAGTTCCAGAGGCATCTTCCATTCATATCGATTTGGGTTTTTCCGCACCATATTTTGATCTGCCTCTTCTTCGATCCGGAATTCCCAGCAAATCCTTGACTCCTCGAATACAATGGGATTTCACACCTGGCGAATCTTTCACTCTACCTCCTCTTATTAAGACCATAGAATGCTCCTGCGAATTATGACCTTCGCCTGGAATGTGAGCAAATATATCATGTCGATTGCTCAACCGTACTTTGGCTATCTTACGTAGAGCTGAATTAGGTTTTTTCGGTGTTCTCGTTGAAACACGCGGGCGTACTCCTTGCTTCTGGGGACATTGATCCGAAGCTCGAGTACGGTCCGTGCGCCGTTTTTCTTCTCTACCATGACGAATCAATTGATTTAATGTAGGCATCGCTCTTTCCTTTGTCCTTCCCCCCTCTTTTTGCCCCAGCGGCTATTCCCGATCCGAAGCACCCCTTTTCGAGAGCTTTATAGGGATATATTATAGGCTCTCAAAGCGCCCATTATCTTTCGATAAGGAATGCTTTCCCGGGTACCCCAGTTTTGGATTTGGTTTATGTGCCGGGAAAGGGTAGGCTCCGAGAGCGAGGTGCCTCTTGGATAGAAAATGATACCGCGGATCTCATGGCGTTTCGCCAATACACTAAGCGGGTTATAACCGTCGTGTATCAGCGCCGCTTCGACCCTTTTCTCGATAAGCACCTGTTTTTCTAAGATGCCCAAGAAAAGAGGGAGGTGCGCCGCGGTATTTCTGCCCACGAAGGACAGAGATAACCGCTCTTGGAGTTCCACCCGCCGGAGCATATCGGGGAGCAAAGGGGGGTGTAGCTCCGGAATAACAACGGGGGCGATAATCATTTCGTTGGGTTCCCCTCCCGGAACGTCGGGCCCCGGTTGAACGGGAGGATTCAGATCCGGAGCCACAGGCGGGGAACTAGTTTGACCGTCACAAAGGACGATAAACGCCGAAAAGACCCCGGGCGCACGCGTAAAGGCATGATTAGTTCCACAAATCTCACTGCACTGACCATAGTAAACTCCTTTTGGTTGTACCGAAATAGAGGTCTGATTTAAACGACCAGGTACAGCATCACATTTGACACCTGAGGAAGGTACAGCCCAACTATGAGGTACATCAGCAGGTGTTACAATAATACGTAGATGAGTTTTGGCTGGTACAACCACTCTATTGTCCACTTCTAATAAACGTGATTGACCCAATTCTGGATCATCTTCTGGAATCGTATAACTGTCAAAAGTGAGTGACTGTTCATCGGAACTGTTATAGTCCGAATACTCATAAGTCCGATACCATTGATGTCCAATAGCTTTGATAGTAATGGCTGGATCTACTACTACCTCATCCATTGAGTATAACAGAGCAAATGATGGTATAGCAATGAACATCGGGATGATACTAGGAAATATGGTCCGAAGAATCTCGATAGTAGTTCCATGAACAATCCTTTGCGGGATTGGATTTTTTTTATAGTGGAAATGCCATAAAGCGCGAACCAAGATCCGTGATACGAAAACCAAAATCAGAATGAGGAAGAAAAAGATATCGTGATGTAAGTCTATTATTCCTTGCATCATAGGTGTTGCTGCGTCTTGAGATCCTAATTGCCATGGTTCTGCTGCATCACAAGGAGCAATTGTGAGGAATCGCCATTCTAGAACAATCATTTGGTTTGGTTCATTCTTTGACTGCTCTGCTCCCCCAAAAAAAAGAGGGAGACTTGTTCTTGCTCTCCCAATCTCTAAAAATTAAGAAAGACTTGTCGGAAATCGCCGGTTGGTTTAACCGAGAAAGACATGGGACTTGTTGGGCATTACAGCTCCGAAGAGCATTTTTTTCGATCTTGTACTAAGGTACACTGAACACCAATCCAATCTCGACGAAAATGGAATCAACTCGATCATTCAAGTCGGATAGCATTTATCTATGCCGACCCACATTAACAGCTTTCTTCTCTTATAATTTCTCGAGTTACAGGGGAATCGAGTGACTTTCTCTTAAATTATATAAGTCTAAGAGAGAGTCATTCTAGATTTAAAACTAACCCCATCAGGCAAGTGGAGTAGAATCAATCAAGTGGCATACCTTGAATCTAGCCTACAATCCTTTCTTTCTTCTTTCAATTGATAGTTAGCCGGGCGTATCTTGTTCAAGAAAAAGCTCTTTCTTTTGGTGAATATCCGGATACCCGAAAGTGACAGCTAAAGATGAATGCCCAGAATCGTAGATTGTACGAGCTTCAAATCAAAACCACAATGAGAGACATTCGATCCCAGAATTAGCTCTATCCCACCTCCAATGAGATGTGTTAAGCATATACTTACTTTTTGTCTTGATTTAAGAGTTAGCCAAGGGGCGTAGCGTTGAGCTCAATGAAAGTGTCCCTTCCTTTCTTTGAGTCAGTCATTGTTTGATCTCCTGCCTCTGGATTGCCTACGAAATGAAAATGGGGACATAGGAACTGAACTCCAGACCCGGCCTTTCCTGAGAGTAGTGTTCTATATCTATAAGTAAATAGGTTCCTCGAAGCCCGCAAAGCCCGATCTTTCTTTCCCGGGTCACTCTGGTTATATTGAGATTTCCCTGTGCTTTCTCTTAATGGGAGGAGTGTGCCCCGTTCTTCTCTATCCGATCTCCTTCTCCTCGAGCAGTAATTGGGGCATTTCCTAGTTACCGAATCCTACTCTTCCGCTCTCGCTCTTCTTTCTACAGGTACGAGTAGCATCCTATTATAGGGAGTCCTCCCACTGGAGTGAGTTTCTTCCAGGCAAGAAGACAGAGAGTGACCTTGAAGTGTGCTTCTTGTTCGTTTTCTTCCCTTGGCTCCATTCCATCCTTTATAAAGTACAGGTCCCAGGTCCGCCCTTTGAATATGAGCTCTCCTGTGAGATGATCCCAAATCATTCTCCAACCAGCAGTCAGGCCTAATATCAAAGGCATCAGCCGCAGCAGAAGCTAGGTTCTATCATTCATCCGAGGGCGTTTAGGCTCTTTAGTGCTATACTCGCTTTCCCATCGACCTTTCTGTGTAGGATTTCCATCTTAGTTGTCAGACGCTATCTTTGCCTATCAGACTATGCAGACCTAAAGTCTGACTTTGATTATTAAATACAGTTATGGAGTTTCCCTGCCTAACCTAGTAGATGGAGTGGTGCCCTATTATGCGCGATAACACGCAAATAAAAAAATATTGTACGAGAATAGTCCGCTCATTCTCTGCTCTTTCTTTCGCTCTTTTTGAGTGAATCCGCCCACGGGATCTATTTTGTTCCAGACACCCATAGGGATAAAAACCTTTATGCTTCTTGCTTGATAAGTGAGTTTGCTTTCCCTTTCGGCTAGTCTTCAATCATGAGGAAAGCTGACCCCATAAGTTGGGCATTCCTGCGGACACCGTCCCAGTTATCTGGATCGGGAATGAAAACTAGACGAATCCCATTTTGAAGAAAGAATTCCCCTTCTTTTCTTGCCTGTAGGAAATAGGCAATAGAAAAAAGATTAGAGGACTCACTTGACGTTGTGTATAGCGTAAAGAGCTCTTTTTAGGATCAAAATACGCTGTTTCCTCAAGTCTGATCCTTTTGAACGAACTCTTATGAGTGGAAAGACTGATTCGAAAAATCAGTCCCAACAGTTGAGGCGAGAAACAAAACCTAACCTCTGATTTCACCTCTTTGAGTCCTCAACTTCGACCACTTTACCATGGAATGTTTTCTGTGACCCATCCTTATTTAAGATAAGCGCTTTCAAGCTTCCTTGCCATTGCGATTGAAAAGGTTTGTTTAGAGTTGGATTAGCTGACCCAACCACAGCCAAGCGTGGAAATGGTTGGAATCTTGTGACTGCGCGCAAGGGCTTAACTTATTTCCTTCAAATACTACTTTGAATAGTGCTTGCCCCTCTGAAAAGAAGGAAACTATTCTCTACCTCCCGCCCAACCCACTATCCATAAACGTTGATTGACTTATTTCACCTTTAGAGCTGACGACTTCCACCTGGAACTGAAAGGATTTTGTTTAAGATCTTACCCCTCCAAAAGGCTTCCCACATCAGAAAGACTACAGGAACATTGTTTCAATCTATCCACTTTGCCCTAACAGCAAGCAGGACTGGACTAACCAGCTCTACTCACTTGCTTCCAACAGTCAAGCTATTCTATCGGGTCTTCCTCACTATTTTTTAAGAAAGTAAAAATAAACTTAAAGCAAGCAATAAATGAGAATGAAATAGTCGGATTTGCAGAAAACTGCTTACTTCAAGCGCAACACTCAACCTTCCCGCCTTTTAGAGGAGGTGATGCACCAATCATTTGTTGTCCTGACACATTTGATTGATGTATTCAGGAGTCCCCCGCTCTTCACTAACTGAGAGCAAATCCCCGTCGACAAGATAGCCGGTAAAGGGAGAGTCCGTAAACTGCCTGTACGTCTTTCCCGAGAACGAATTCAAACCCGGTCTGTCACCCGAAAAGCCATGGAGAACGAAGGCACGCTCACGACGGAACAAACATCTGACACAGCCGCCGAGATAGCCATGCTCAAACAGAAGTTGGAAGAGATGACAGTCCTCTATCAACGTTCGGTGGCTAACCAGAAGCAACCGCTACTCCCAGTCTCGGAGGTAGCGCCCTCTTTCGTTCCACCGCCCTCTTCAGCATTCACCTTTGGGGCAGAATCCAGTAATACAGCGGCCGGTTTTGGACCTCCAACACAGGATCCATTACAAGCCTTTTTGCCTTCCGCTCCTCAAGTCCGCTTTGCACCACAATCTGTACAACTACCTCAAGGGTCGGAAATGTTACAAGTCCCACCCCCCTCAGTTGTACCACCAGCATACCCTCAGACTTTTGGTCAGGTTGAGTCTGAGACAGAAGGTTTCTCACGCCCGCCAAGGGGCATCTCCAAATGACAAGAACGACGACCTAGCCCAGAAAGTGCATGCCATGCAGAGCGCCATCCAATCCATGCAAGGGCTTTCCATGTACGGGAGCATCGATTTCAGGCAATTATGTTTTTCCCGGATCATCCACTTCCTCCAAAGTTCATGGTACCCGACTTTTCCCAGTTTGATGGCACGGGGAACCCCATTTCCCATCTCAAGCTTTACGCCGGTGCTCTCTGTGGGTACGCACATGACAGTAAGCTGTGCGTGCAACTTTTGCAACGAAGTCTCAAGGGCTCAGCCTTGCAGTGGTTTGCCCAGCTGAACCTACAAGAAATCCGTACTTGGCCTGACTTGTCAAATGCATTTCTCACCCAGTACAAGTACAACTGCGAGCTGACTGTAGACCGCTGTGCTTTAATGGAAATGAGTCAGAAGTCGGGAGAGTCGTTCCGAGAATATGCCCTCAGGTGGAGAGAGTCGGCCTCCCAAGTGCATCCACCCCTCACCCAATCAGAGCATTCTCAGCTCTTCCTCAAGACCTGCCTATCAGAATACTTGGAAAGGATGTGCTCCAGTGTCGGACAAGGTTTTACTCAGATCATAGCCGAAGGGGAAATGATTGAGGCTGGCCTCAAGTCTGGTCGTCTCACTGAACGCTTTTTGTCAAGGAACGAGGAGAGTTCATCCTCCTACGTAAACAAGCTGCGGTTAAGAAGCCAGAGAAGAAAGAGGGGCAGGTATCAACAATCTTACCTCTGATTCAGTATGGAGGAAGCCAGTACCCTCCGTTTCAACCAGCTCTAGTACAGCCGAATCCTGTTCCACCAGTACAGGCAGCACCCGTGGCGCCGCCACCCGTTGCAGCTCCCATTGTCAGGGTTAATCAACAAAGGCAGGCCAACAGGAGGGGTCGCGTTTTCACTCCCATGGCCATAACCTACGCAGAAGCCTTCAATCGTCTACAGGCTGCAGGACATGTAGCTCCGATTCCGGCACAGCCCCCACAAATTCCTCCACCCCGAACTCACAATCCCGACTACAAATGCATCTACCATTCGGGACAAGTTGGGCATGACACCGAGAATTGCTATGCACTCAATCAAGCATCGAATTCAAGACTTGGTCGAGTCTTCTGCTGTGGGAGCACAATGGGTTACTCCACCGGGGCAACCTAATGTTACTACCAACCCACTTCCCAATCATGGAGGGGTGAATACTCTAACCGACGAAGAAGACTTCATCGATCACGGCCTTTTCATAGGACCTCCTGGCGCAGTAGTATCAATCACGATGGAACAACCTGTGGAGGACGCCTACACCCGCTATGCTCGAACTCAAGACTGGGTGAATCCCAACGTCCGTAACATCATGGACGGAATGGGGTTTGATCCTACCAGAGGTTTGGGTATAATGCAGCAAGGCATTGTTGAGCCTATTCAAGCTTCCACCCACAAATGTCGATTCGGAACTGGGTATCGTCCTCGTTTTGGTGAAGAAGAATAATTCAGAAAGTCCAGAGCCCGGTCTGGTCTGCCTTATCAACTGACCATGAGCGGCTACTTCTGCAAGGAAGGCTCTTCTGAACCACTCAGCGGATATCAGGTCTACAATACCGTTCAGGCCCAAGGATGGGGACCCGAATTTGACAAAGAAGACGGCTTTGAACCCCCTCAGAAGACCAACGTTCCCCCTAGTCGTAGCCATTCAATTGGAAGAACTTGACCTGGAGGACAATATGATAGGCATGGCAGGGTTTATTCCCCAGTTGGACCCACGCAGAGCTTCACGTGCATCAAATGTGCAGAGAAAGATGCTCCGTCCACCGACACTTCCGGTTTACTTACCCTTTCTGGGAATGATGACCCAGCCACAGTCAATCCAGCTCCCATTTCTAACATCTACTGGGACACATCAAACGACGGCACCGGAAGTAGCATCTGTCTACCTGCCTTTCGAGCAATACGGGCCGTTAATGCCTCAGCCGGTGAATCTCCTGTTCATGGCACAACAGGGAGTCACGGACACTCATCGAGTTCCCTGGAACTATCCAATCATGCCCGAGCCAACTGAGCCATCGCCTGTTGTTGACGAGATAGACCCGCTCAGGACGTTGTTATACCCCTGAAGTGCTCTTCCAGCGCCTCATAGTCTTTACATAGTCTTTTTCGTACACCTGTAGAGCTGCTCATCAAGAAACGTCTCCCAAGTCGTGTTCCAACCAGATGACTCCATCTCTCTCTTGGATTATGTCCCGAATCCTCAGAATCGGTGTCTGATGGTCTTCATCTCCGCTGGAATCTTAACTTGACGTCTCGGCTTCCTCCTTCGATCCGTCTTGCAAGTGCAGGGTAACCCTAGGCCGGATCTCTACTTCATCGACTGTGTGCTTGCCGCCCAATCCTTCCCAACTCTGGCCGCCTGTAGCTAATGTTTTCCCAGTAGCGTCTCGTAAGCACCTTCGTGCTGAGCCGCCTTAACTAATAGGGGCACAAAAGTGGATGTTAAACTAAAGGTGCCTCAATGGTTCTGCCTTAAAAACTTCTCCAGCGGCTTCACTGGTCGCTGGTCTGCCATTAAGAAAGAAGAAAACAAAAGCCAGGGAGTTCATCTTGGCAGAGTGACCCAGGATACCCAGATCCGGATAAAGGAGGCACACTGTCCTCACTGACTTTAGGAGAAGCAATGACTTGCTAGCTCAGAGGAGAGCGGCATATTAAGCGACAACTTATGTCGAAGAACTGGCCTCGGGGATATATGAATTAGTAGACTAATACAAATAAAGCACATCAGCAGCATCGACATACTACCAGAGCTAGGACGAGGGAAGCTCAAGAACTAGCTACTAGGATTGGGAAAGGACTGACTCCCTTCCTGGATAGGAAGCCCTACTCTCTTACGCTATTTGGAGGACAAAGAAGAGCACGCTGTCCTTTAGGAACAAGAGCGCACTAGTCTGGTACAAGACTTTTATGGCACAGAAGGGGACGCTACTCTAAGAGCAGTCTTACACAGGAGATGCACCAATGACGGCCTATAGGAGATAGCAGAAAGAAAGAACAACGAAGAAAAGCACTTGGAAGAGTCCTGACCTCTGGAAGAAATCAAAGAAGACGGCGGGGTCCGGGCTTGGCTCGAATTGACCCCTTGGGTTACGGGGGAAACAAGAAAGAAGGCAGAAAGGGATTTCAGCGCTTACCTCGGCTCCATGAATGGCCGTTAAATCGTACATAACTGATTGTCTAACGAAAGAAGTTGGCCTTCGGAGAGAGGCTCCTCTACTATCTTGACTTCTCTTTTACCCTAGCTCAGGAGAAAGAGGCACCAGGAGAGAGTCTATAGAAGTTAAGCCTGCTTTTAGGGAGCTAACCGGCTGCTGCTTGTCCTATAGGAGACAAGCTACCTGGGACGGGAAGTATATGCTTCTTGCTTTGGAGGGCAGGACGAGAACCTCTTTCTTTGACTACCTTTTAGTTTAGTAATAGAGCAACCCGGAGCTTGGGGCACCTTAGCTCGACTTACAGTACAAGGAAAGAGGCTGCTTTAGACTTATTCATGAAAGAACACGACCCTGCCTTTGTAGTTAAAAACAACAGACTGAGGACGGGGGCTCAGTCCGAGATAGGAGAACGAACTCACCTAACAAGAGCAGCAAGCCAGAGCTTAGCCCTATGATATATATATTCTATAGAAGCGAATCCGCCTTTTAGGCAGATAACCGGCTCGGCTGGGGGGCTTCCTTCTCTTTGATAGTTCCTTTATTTCATAACCTGCCCATCCCCTATCTATTAAAGCGCATTTTTAGATTCTTATGAGGTTGAAAGCTTGGCTTTGATCCACCATAGACCATTCAGTTTCAGTTCATTGATGACGTCTTCCTCTTATCGTTAGCCTTTTCTGTCTTTACTCCTTCGTCTCCTCTCCTTAACAGTCGAGTTGATTCTCTCCTTACTCAAATAGGGCTTACGTACGAAAGAGAACCCTCCGAAGCAGCTACTCTTTCACCTTCACTTTTTTCCAGTCCTTTACTTTATCTTGATTCATAAAGACCGTCTTTTTCGCTTAAAAACTCTTTACGCAATCAAATCACAAAGAATAGGAAGCCTTCTCGCACTAAACTATACCAGACTTCTCAGACGAGACGAGTAAAGCGAAAGGTCAAGTAAAGTGATGACAGGAAAGCCTTCTCTGATCTATGCCCACCCGGATCTAGCCTGATCTAGTTTGGATAGCTTGAAGATCTCTTCCTTTCTTCAAAGGGAACAAGGATTGTAATTGGGCACCAAATCTTTCTATCCTAAGATCTAAGATTGTACGCAGTTAAGTTAGTTCCTAGCCTAGCATCTACTAGTCCTCTCCTATTCGTATTAGCTAGCTTGCCAGAGGGTTTCGGAATCAATCCAATCATCCATCATATTCTCCTTTCTCGACTTAACGTAAGCTAGGGACTATGCCAAAGAACCTGATAAAGTAAAGAAAAGTTTGGCGAGGGCCAAGTATAGCTCCCCCTCTTTCCATAGCTTTGGCCTCCTATCCTATAAAGGTATTGCTTGACGAACTGTATTGCCAAATAAATATTTGCTTGTTTCTCTAAAATGGTTGTATTCCACTTCATTTTCTTTCTGCTATTCCCCTCGTACCGTTCTCGCCATCTTAATGTTCTGCCAATTCTTCTACCATTATATATTTCTTTTTGTTGTGTGCAGTCCTTCTGTATGTAGAACATTGGCTCCAGGGTCCAATGGGTGCACCTGACCGTCCCCAGTTCAGTTGGAACAGAAGTCACCAGCTTTCATTGGCGGGAAGCTGACTGAGGTCTTCCTAGTTGACGACAATGGTCAACCTGTCACGACCGTAGTGGGTCAAATAGAATGAATCCGATATGTTCATTCTATTTGTTTCTTATCCCATAAGATGGAAAATCTCCCCGTATTGTGGTATCGGCCGTACCTACCTAGCTCCTCGTTGGTCCTCTTTCTCTATGATATTAGTGGATCGACTTTGGTTACAGTAGAAAAGGAGGGAAAGGGCTTTGCTTTCTGAAAGAGAGAAGGGAAAAGGGGGGCTCCAAAGGCTGAGTCCACTCTGAAACCTCCTACTTGACTGGCCCCAGAGGTCTCTCTCCCTTCACTCTATCGATTGCACTATCATGGGCAGTTGATCTAATCAAGTCCTCTCTCAAGGCAGGACAAGAAGGCCTCCGGACAAAGGCATTAACACTAGGAGAGGAAGAAAGCGACTACCAACATGGTGTCTATAAGGTTTGGAGCACTGCAACCAGTCTCTATACACGTCGAAGAGATGGATCCTCTGGACACCGAAGTTCGGGTCATCCCTGATGACTCAGAAGAGATACAGCGGGGGTTGGTAGCCGTCAATAGCCCAGATGGAGATATAATGTGGGGAGACCCCGATCTCAATGAGGAGGACGATTGGGAAGTGGTTACCCCCAAAGAAAGCAAGAAAACCCAACAGACGGGCCATGCCCTAACAGCCGAAACTCAAATTAAAGGACGTAAGAGAAGTGAAAGATGATAAAAATAGAAGTAAGAAGCAGCCTAAGAAGAAGGAAAAAGTGCCCGATGACTCCCCAAAGCAAGAATGAAGGGTTCCGGTCACCCTTGCGGACCACCTGAAATCCAAGAGAGCAACAAAATCACTCCTCAGATGAAGACCAAGAGGTTTCATCATGCAACATGATAACGGTGGGCCCTGCTTCGGCAAAGAAAGAAGAAAGGCTAACTTCCCTGATTCCTGTTCTAGAGCCGAGAGAAGAATGCACACTGCCTACCCTAATCGAGTTGCTTGAAGATTGCGAGATTAGCGATAGCGATGCTATTATAAGGGGAAGGCTTCTCTCGAATGTATGAAGGGGAAGAGATACCCGAAGGCATCTTTTCAGAAGCATTTCCTACCCCGCCTGAAGCTAGCATATACCCGCCATGGCGGAGAGGCAATATGTTTCAGAGGTGTGTCGAGGCCTGCTACGCAGAGGCTCACAGGGAAGAAAGAAGGGCAACCCTGATAGCTATAATGGACAGGGGGCATGGCGGCCGTGGTCCTTTTCTCTTACGGAGGAGGAGGATGATGAGGATTTACTCACTGACGAAGACGCCATGAGTCAAGATGAGGAAGAACAGCAGCTATGGCCAGACATGTGCTCGCCCTTCCGTCTTTCTTTCTTTCTTCCCCCATCAAATGTAGATTCTGTCGTAGATCTTATTACAAAGGAAGATGGTGTGGATGAATGAGCTGCTTTTTCAATTGTAGTTGTAGGACTTTCCGTATCAGTGGAAGGGGGAGCGAAATCAAGGAGTTCTTCGAATTCTTCTTTTGTTTCAAATCAAGTTCATTGCTTCTTGCTTGGTCTTCCCGGTCTATCTCGACCAGCTTATACCGAATCGGTGCTTTACGCTTTAATTAATCGGTCGTCCATAGTTTGAGTATCGCTTCGAAAGTCCCCCCTCAAACCCCCCCCGCGAATCGCTTGCAGCTTTCGAGCCCTTAGGCTTTATCCAGCCAGCGTAGGCTCGTTGTTCACCTGTAGGTCGCGACTCCCTGACGGGGAGCCTAGCTTTCCGGAAAAGGAAGGAGAGGCTCTAAAATCAATCGGGTCTGGTGTGCTTATCCATCGTACGTGAGCCGTTCCGGTGCTTATCCATCGTAGTGAGCCGAGTCTGGCCCATCAATGAATGGGCGTTGAGCCCCTTGCCGGGTAGGCCTTATCAATTAGAAACCAAATCATAAACTTAGTTTTTCGTCACACGAAACTCAACCTCGAAATTAGGCCTTTTTTTTCCGTTTTCGAAGCTGCATAACGATAAGGCTGGGCAAGCTGCTTGTGTAGCTAACGATCTTTCGTTTAGTTCAAAGTTTTTTCCAAATAGTTTGAGTTGAATTCCATTAGTTCCTATAGTAGTCGTTGAAGTTGACTGGGACGAATGCCGAAGGCTAGTTCCAGTAGAGTGGAGGCGAGTGATGAACTTGTTGTGCCTTAGTTTCTCGATTTAGTGAGCGAGTCAAGTTCACCAAATCGCTTTCATTCTTATTTTATTCTAACGATACAAGTCATTGATTGTGTCCTATTAGACGAGAGCTTTATCGATCGATTTCTTTATCAAAATAATCTGATGTCGCGCGGGAGAGGGCAGTGGAAATGGGAGAAAGAATCGATCTAGTGGCAGGAAGCAATCGACACCTGAGTTTCACTCAAACTCTTCTGAACGAGACTTGGGACGCATGAACCGGCTTTTGCGCTTCCTCGATTTCGGAGTCAAGCAAGAGAGAATGTTTCTGGATCTTTCTCTTCCTTCGACCGCCCGCCGGATAAATGGAAGAAAATGGAACGTGGAATCACTATAAACTGATTAGTGACGAGCAACTAACGGATAATGCGTTCATTTGGCACCTTCGGGCGTCAAACCCGAATCAGCTATAGGAACAAATATGTTGAGTGCTAGACCGGTCCGAGAACTGATGCGAGCACCCTAATGGATCGAGCAGTCACTCCACCTGTGAGAAAAAGTCCAAACTAGGAGAAAATCTCTTTCGCGTTGTAGCCAAAACATGGGAACAACAACTCCGGAAAGAGCGATAAAAAGAAGTTGCTATTATCAGTTTGAGTTGGAGCGAACCGCAAACATCCTGCTTCGGGAGGATGGGAATAGTCAAATTCCTTGTTGGGTGGGAATAATAGCCAGAGAACAAAAAATGGGTGAGAGTGGTCCACCGACTCCTCATATCGATCACTAAACTGAGGTCGGCTCGATCACGAAGCCCAGAATCTAGATATGAAATATATGTGACTGCTTCCACTTCCCTGACCGCTCTTTCATCGAGTCAAATCTTACTAGGAAAAGAAGCCCCACTATACATATTGATTGCTCTCACTATCAGTCAATGACTCGCGAGTGAAGACCAATCTGAGCCGTTGCCGACGTGACCCGATTAGTTTTGGTAGGACGTACGAGTGGGAAGCTCGACGCATTCGCTAAGCGAAGAGCTTAATCTACAAGATTCCGTATTCGAAGCGGGGACGATATCCGATCTCCCACTGACGTAGGTTTACTGAAAGCGACCAGTTCTTTCATAGGTCCTTCTTTATCCACACGGACGAGGGTTTAGACTTGAGCTTGGTTTAGGATACCACGTCACACACCTCATCTGGGAATCGGAAGCGCTAACGGAAACTGGTAGCAAGTACTGATGGACTTCGATCAGGATTTCCCGGTCATTCAACCAAGCCAAGGCGGTTCATGAGGTAGAATGATAGATCTTCGAAAACTGGGAAGGGGTTTACTGAAAGCACAAGGATCGCCAGGCTATTGATCATAGTACGATGTCCTTAAGGGCTTCGGTCAGGAGTACAGGGAGTGCCGATTAGAACCAGACGAGGGGTCTTTCCTCGTGGTATGGCCTCCTCCAGGTCCCGCCTCAACGAAGCGGACCATCCGCCTATGAGAAAGCGAGTTGCCCATTCGGGTGGGTAGAACTCCTACCCCCTCCTCCGCTTCAGAAAGGAGTCACCTTTGCTCGAGACTGGCTTGCTCAGCTCCCGATCCTCCAAGAGAGAGAGTGCCCTAGAATTCTCATTCTAACGATTTAGGCCAGCAGCCCTGCCTGGCGAGTTGAGATCGGCCTCGTGGGTTCGGACAAGGTGAGGAAAGTCCGAATTAAAGACTACCGACGGTGACGCCTCCACCTGCGTGATTAGTTTGGATGAGACCAGAGAGTGGGAAGCTACCCGCTTTCGCTAATCACCGGGTTGACAATACGAGGGTATGTCTTATTTATCCGGCTCCGAAGCACTTCTGTCCTAACCTCGCTCAGTTCTTTCATAAGATATCACCAGATCCAGTGATAGACCATCAGAAAGTGGGAAAGTACACAGTGGCAGTCCAGACTTAGCGCCTGGGACGCAGCCTTTTTACCTTCGACTTTCACTGGAGTTGCCCTTAATGAAGCAGAAAGTAGCCCAAAAGCTTATAACAAGATAACCATCATAGCTCTTTTTTTATTGGAAAATCGGGTTGCCAGTCCGATTGGACAGAACTGCTAGCCTCCCTCTTCGCTTTCCAAGGGTGAGGCCTCCACCCCGGGGTTCAGGCTTCGAAAGGGAAAGGGAGCAAAGCCTTCCTAGGTTCCAAATTCAGTGGCTTAGAGAGAGAGAGATTGAGCCTCCACTTCAGCAGAACCATGCTGGGAAAATAAGGGGGAGCGCGGAGGGAAGACAAGCTGATATTCCATGCCATTCCTCACTCCGGAATGAAGGGAGGGTCCTGCTTAAGGAAGAAAGCAATCCGGTCAATGAATCTTTCTAAAGGCTTGGTATCAGTGCATTAGCGCTTCAGTCTTCTATTCCAGGTAAGCAAGTCGGATGTCTCCTAGCCAGCCTGCTCTGTCTCTTATCATCAAATCGGCTGTTGAAAGATCGGCTGCTCGAGTGAAAGTAGGAATGCCGGTTCTTGGTAGGATTCTATAAAGCCTCCTTCTGCTTTTTAGACGAGGAAAGCAATCCAATCAGTGCGGTCAGTCCAGTCAAGTCCTTGACTTCGGTCGTAGGTTGAAAGTCAAGAAGTAGCTGCTCTCCTAGATGCACGAATAAGGATATAGAATAGAATAGAACAAGGTAATCCGCAAGTATCGAAAGAGCAGGTAATTCCATCTAAAGATGAGAAAGAGCTCTCTTAGGCAAGCAGTAGGGCTTTGGGGGGATCCCCAACCAAGGTAGCTCTTTCGGGTGCGGGGCTTGGTAGATCATAGAGAGAGTCTTTCCTTCCGAAGTCAACTCTTGCGATTGCGCCCCTCATCTATTAGTCTTACAATTTCTATCTTTCTCTTTCGGGCCGTACTCTCGGGCAATGAATGATTTGGAAGACAAAGGGCTAGGCCCCCCTTCAAAATAACAATAAGCAACATAGTAAGTTGGCGCGCAACTCTCCTATGAAGAGGTGGAATACAAAGTTCTCAACATAAGAGAAGGAAGCTACAACTATTGGGATAGCAGCTACGACTATCGAGTGAGTAAGAAAAGGAACTAGAGCTCGCTCCTCAACTCGTTAAGGACAACATGAGTTCCTTCATTTGTTCTAAGCAGACGGCGAAGCTGGCATTAGTTCCTTCACTCGAGACAGTTGAGTTCGTTTATGAAATTAGGAAAGTAAGGTTAGCAAAGAGGGCGGCGAGCGCATCAATCTCATCTCCGATTCGTCGATTGATTGAAGCTGCACAGTTGATCTCGAGTTAGAGGTTAGGCTAGCATCAAATGAAAAGCAAGGTCGCGGAGGGTACTACTTTCATTCCATCCCACCCGATAAAGGTAACCAATGAGTTGTGAGACTGATTCCCGATCAAATACGCTCTTCTCTTCCAACCCGGGAGCCCTTTCTTTTTATCAAGTGAGATGGAGTGTAAACAGGGTGGAATCCCCTTTCCATTTACAAGTTGATGGTTTCATCTCTTCGCCTAGTTGATCTAATTGATCTCTCCTTTCCTTCCTTCTCTCCCTATCCTTCTCACTCCCTCTCGAATCGTACTCTCGCGTTTCCCCCATTCTTTCTTCCCCGAGGAATAGGAGTAAGAGCGCCCTACCTCTTTTTTCTCCCCCTTTCGCTCGCATCAGTCTCCCTGCGAGCATTATTAGCATTAGCGCGAGCTGCTTTCCTTGTCTTTCATCATTGGCCTCTCACTCTCTTCCTAGCAGCCGTAGTTCAACCTAGCTCCTTATCTCTCCCTCTGGGTGAGCCTCCTCTCATCCGTAACACCTACGGACTATCCTTCGCCACTATTCATAACCCCTGCAGTAGGAATCCTTTCTCTATCCGTCCCAGGTCACTCGCTTCATTCGTTCTCCCAACCGGCCTCAACTCACTACTAAGAAGAATAGGACGAAATATAACTACTCTCTTTCGCACATAGAGGGAGCCGCCCAACCATCAGCAGTAAAATCCCTCCTACTAAACAATCAAAGGCGTGGGCCTCAACTCAATTGAATCTCAATATTGGCCATGTAAGCTATTTGCGGGTTGTATGGGTCCCCCCTTTTTTCAAGAAATCTGGATAACCGGACCCTTGCTTTCCCTCTCTTACGTCTTTATACTAGTCTTTCGCTCGCATCATAGGATAATGTCAGCCCTGGCATCACTATCCTTAGCTTCCCTGCACTCGAAAGCAATAGGAGTGGAAGCCCTACCATCGGAAGTCTCTCCTTTCCTTGTCTTTCACTCGTGGCTTTCTCCTTGTTAGCAGTCCTTTTAACTGCCTTATCTATACGAGGGTAAGAGATGAAAGGCCCATTTTGAAATGCCCAGGCGAGTTCACCCTCTTTGTTCCTTGAAAAAGGGGGGATGCTTAGAGGGTTAACTCATTTGCATCAAGGATGCCCCTATAAGTAGGACAAAGGCGATTGCAAAGAAAAAGCGGAAACAAAGCAGGAGGTGGAGTGCCCCCAGCTGATGTGCTTGCTTGGTCTAACGCCCTTTGAATACAGTGCTTTCCTCTTTGCGGACAGGCCTGATTTTCATCCTTTACTTGAAACAGATAAAAAGAGGGTGCACTCAGTGGTTCTATCTCTGATTGAACCCTCCCACAAGTAGAACTGGAACTTCGTCCTTTGAATTGCTTACATTCGGAAGCAGAAGGAGAGACTTGCCTCTTTCTCTGATCGGTACCTAGCGAGAGAACTGGGAAATCGGGCTTAGTCAACTGGACCGGGATTATTTGAAGTGTAATCCATACTTTCCAAAAGGGTACCCCTTACCTCTTGCTGGTGGTTGCTTTCATGAGTAAGCGGAATCCCCCTCGAATGCTGGAGTGGAAACTTGGCTTTGACTTTCTATCATCTGTATCCATGGATAGAACTACGAACTGTGACGTATTCAACAGTACTTCGTGGGGGTTACGAGGAAGGCTACCCTCGGAGGGAGCCCCTTTCCCTTTCTGGTACCATGAGCATCGAGTACCGGGAAGAAATCCCGAGTGGGGTCATTGGTCCGGCTAGGCTGCTATCGCGAGGAGACAAGCTACCTCCCTCAAGTACGAATCCACTTCTTTACAAGTCATAATTCCCTTCTTTCCATAGTTCCAGCATAATCCCTACGCACATTAATCAAGTATGGGTACGCTTACCCTCAAGGAATAGTCCCTGCCCTCCCCTATTATTTAATAGTTGTAGTCTACTTGAAGGAAATGGTCGGAGTGGATAAGACAAGACCGCAGGGATGGGGAGCTCCCTAGGAGTGATACCAAGTGGTTCCCCTCAGTCTAGTGTTAGCCGGGAAGTTACGTCTCCGTGGGCTTAAAAGTAAAAGGTAATCGATCGAGTTGCTATAGCGGATCTTCCTCCTTCTTCTTCATAGTCTGCGGCTGGGAGTGTGTACTGACCTCAGCGAGCAGTCTAGCTATGTACTCCGGTTAAAGCAAAGATCCTCCTACTATTGCTTTCTAGTACCACGAATCCGAGGACTAACCAATGTGTAAGGGAAAAGAGCAACCGCCTTCCTTGAGGTAATAGTTACTCCATCTATTATTGAAAGCTGGTCAGCCTGGATGATGATATTCCATTGATACAGAACCAATTCCAATAGACTTATGGGACCCTCCCATAAATCTTCTTCCCTATGAGTTCTAGAAGAAAGAAGAATGAAAGTTCTTATTGAGACTAGTATGATATGAATATACCACTTTTGGGATAGAGACTAATCTGTTATCTTGAAAGCAGCTCTCACATTCAGATTGAGTTCAGGTCATCAACCAGTCATCGCCTGAATGAAAAGGCAGGTCGAGTCACCCATTCCTCAATTGTGTCATTCTTCGATGTCTTATCCGAACGGGAGCAGCGAAGCATAGAATGTATTAGATCCAAGCAACAGTAGCAGAGCCCTGCAGAGAGGCAAATCCAGAAGTTGATTTTCTATCACAAGCATCTCCGGCGAAATCAGCATCACAGTACCCACCAGCGGAAAGGAGTTTTCTCGGAGACAAGACCAAAGGCATCTGTTTTTGCTCATCCTAGTCCACCCGCTTCTCCCAAGGCAAGGCTCCTGTTGGCAATAATAGCGGATTCTCTTTGCTGCCGATGAGGGATTTTGCATAGAACGGGGAACCGGACCCGCGGCAGGTAAATAGTTGGGCTAGAGATAGTCAGATAAATGATACTACCTACTAGCTGACGATAAAGAGTTGGATCAACCTCTTCCTGGATTCCGGAGTCGGTTTGAGTTCAACTTCCATAGGAATGGAGATTGTCTTCTCATCTGCGATTTTTAGCCCAGAGAGTGGATCTCTAGCGTACCTAGCCCGAGAGATAGTTAGCAAATGGATTGCCTTGCAGAACCGAAGGACCAAGAAAGAACTGTATCGGGCCCATATCAGACATTTCAAATCAAATTGTTGAGCTAGCTTGGTCTTATAGTCACTTGTGAGCTGTTCACTAGAGCTGGTTATGAGGAGGGCATCCACATAAAGTGGGAGGAAAATGGAATCGTCTTTGTCCCTTTTAACAACAAGGGCATTATCACTTACACATTTTGGAAAGCCGACTCAAAGAAGGAAAGAGCGCAGTCTCCGCTCACTGACTTCAGGACAGCAGCTCCGTAACTGACTTTGACTTAAAAGCACATCTGGCCACTTTCCGTTTCCGATCGCGGAGTCGAAGCTGACAGGCGACGATTGGGAATGGTTTTTCACCGAAAGTTGGTCCCAAAAAAGAAGGAGCCAGCCAGATTGAAAGCGAAGGGAGTTGAAGAGAAAGCCCTAGTGAACGAAACTGCAGCGCAAGTAAGTTGAATCAGAAAGACGACTCTTTTGGAAGTAGTAGGGTTGAGAAGTAATTTCGCCGGATGCAAAGACTGAAACAAAGCATCTCGCTATATTTTTCCTAGCATTGAGCTGCTTGTGAAAGTTAACAATTGGGTCTGTCGAAAGTCTCGCAACTTGACTCTTTTTTTCTCCCTTTGGCGCAAGGCCTACAATGTTGGCGTATTTTGCTAGTCAGATGAACCAAGCGAAGCGGAACTTGACTTTGAGTGTGTAGAGAAGATTTGATCAGCAGATAACAGGCTGCTTATAGGTCGATGGTCTGCAAGACATAGATAAAGAAAGGGAAGGAGAGCTCTCCGTTCGTAGTTCAGAGCTATCGGAGCGCTACGAAGAGCAAGTGCTTTCTCAACACGGATAATACTAATATATGAATAAAAAAAAAGATTCAAAAACTAAGTAAAAAAAGTGCGTATATGGTGTGATACCAACTTTCCCAAGCACTACATTACTTGGCTTCATCCTAGCCGCTTTTTACTTACTGGTGGTGTGAAATCCCTCAATCAGGGGGTCCCCTAAGATAAAGAAAGGGATGGTTTCTGGTTAGCAGAACTAGATAGACGGAAGTAGGCCCTCTATTCCCACCTCGGGATGCTGGGAAATAAGCCCTTCTCTAGGTAAATTTAGGGTATCCCCCTCAAGAGTCAAACTCCATTCTAGCAGCTACATAGCGGCAAACGGTGACTCCGGAGGTAGCGACAGATCCCGGCATCAAAAGCGGGGGAAAGCGGGTAACTGTAATAGAATACCATCGAATCGTGAGAAGGGAATACCTAGCTAGCTCCCCAGCTCTTGTTCTCCTCCAGTCCTTTCATCTCCATTTGCTGGGACCGGACCTGTATGTAAGCCTTTCTTTGTTCTAGGGAAGGCCCGCCAGTCCCGAGAATAACCTCGTAGCCAGAAAGAGCCTTGTGGGTCATGCCGCCTTCCTTACATTAGGGTTGGGATGCCCTTCTCATTCTCTTACGGCTGGAAAGGGTTACCTTATTACTTTATATATAATATGCTTGGTTCCGATGATTAGATCTCCTTGGCCGTCCGTAAGGTGCAGGTCCAATCTATCTAGCTAGGGCGGAAGGGCCGGGTCAAACCCGCTTGACTCAAAAAGAAAATACCAATCAATAACCCAATACTAAGATGGAAAAGAGGAAATAAGAGCCGCTCTCTTCAACTGGTAACCATTGGGGGTATAATTCTGCAACAACAAAAGTGACTGGTCAACCTTTGGTTCGATAGGCTGGTGATCTCAGAATCCGATTCAGTACTCGATGATGGTATTATTCTTTTTTCAATTCAGTATTTGACTAGGTAGGAGGCTCTCTTAAGCCTGACTCCGATAGCCGCTCTTCAAGCTGATGCGCGGTAAGATACTTCTTTTTCTGGTGTAATAGAGTATATTCATTACAAACCTGAATTCTCGCGTTTCCTCTATCACTAGATATTCCCTCGTGCGGATGAGATATAGTAGCCCTTAAGCTGTTGAGCAGTGAAATCCTTGTTTTGTTGGTGCAGGTCTGGGATCAGTAGTAGCTTCCTGAGCGACGAGAGCCTTCCACCTCTGCATTGGCCGACAGTAGAACTCCTGGGTGAAAGGTAAATTCCGAAAAAGAGTAGTTTCTCCGTCTACAATATGCTCGAACCTTTACTTTCAAAATCTTCCACACCGAAAAAGCCCGTTCATCTCTTCTTTCTCGGAAAGATGGAATAGGAATCTATTTGGTAGAGTCTGCCGTGGGAAAGCCTTAGCGACTCGAATAGATAATAGTGATCACCCAGTGAAACGTATAGTTCCACCTCTGGTAACACGGTTGGATTGCTAACTTCTTCTTTTTCATTAGGGACGGGTCTTTTCTTCCCTCTGCGGAGGGGTATGAATAGGGCATACAAGGGGCTCGATCGAAGAGAGACAGTGGTGACTCGCCAAGAAAGATTTTAGAAGTGCTACCTGACTACAGTCGGTTGATGTTATAAAGTCCTCCATTATGGAATGGTTCTCAGCAGCACGTGAATCTCCTAACTCGCTGAAAGTGACAGCGTTTATTTCATTTATATATATTATATTAGCTTAGCTGAAACGGATCGAGTGTCCTACAAATCAATAGAATCTAGTTCGTTCGGATGATGTACTTGGGAGGACCGTAGCCCAAGCCACCAGGCGAGGAAAGGTTTCTTTCATATGGATCCACTTCTTGCCACTCTTCTCATAATCTAATGGTGGAACTCTTCTTTCTTGAATCATATGCATTGGATTCCCAGGAAGAGACGAAAGATACTCGCGAAGAACAGTCATGGCCAAGTGGATGGAAATAGCATAAATAGAGCCAAGCCTTCTCTAAAAGAAGCAAGTGCAAGTCCCAGGAAAGCAGCTACTAGCTAATGTCAGAGGACCTTTGCTTGATTTGACTTCTGCCTTGATGTGCCTCCTCCTTTTTCAATATGAAATTCGAGATTAAGTAGGTTGGTCAGTCACACAAAAAGGAGTAGCGAAGGGTTGCATTAACTTCTGCGGATACGAGGGAGAACTCGCTATTCCTAATACTAAGACTGCGTCTCTTGCATACACTTACTAAAATGCAGATAATCTTGAATGACCGTCGGGCATTTTCAGGTGGCGAAAGCCCAATGTATTCATTTTTTCTTTGATTCCGCCCGTAGGCGCTAACAAATAAGTAAGAAGCAGGTCCGATAGTGAAGGGAGAACACTTGCTTGGTACAACTCTCATGTGGACGTCCTGCTTGATACAAGCAATCAGTAGAAAATAAGACAATAGGCAGAGGCTATTAGTCAAGCGGGCGATTCCCTTAGGAATTTAGTGAATATGATACCTTCTATTCTATTGATCTGGAATTGGGCCAATACGATTGATAGGTAGTCGCCTTTTCAGGTAATGGGCTAGAGGAAGCAAATTCCTCTGTCCACGCGTGGACTAGACCGATTGAAAAGATTGGAAGGCCGGGTAAGGCAAACAGGTATTACTCTCCTAGAAGAACCCCCGGAGGTGAATTAGAGCTATTGAGTGCCATTACTACCCAATCAGTCTTTCCCTAAGGGATTTTCCTTAGTTGCGAAGAAGTGAAGTAAGGAACTAGCTCGAACGTAGGCAATTGCCTTATTAAAAGATGGGGCTTTCCCTTCCGATTTATACCCCAAAAGAAAAGGGTGGCTTGCTTTCATCACTTTCTCTCTCATTCAACTGGTGTCAAAGCTAAAGACAAAACCTATGGATTGGCTCGTTGACCGACATCGCGAACGGCTTCTACTCCTGGTTTGCCAACCTTGTCGACTTCCTCACTCGAGACAGGAATACTCAGGCCAAGTTCCATAATGAAAAAAGCGAGTTAGGGGTGTCAAAGGTCTCCTCACCTTAGTGGCATAGAAAACGACGATTTCTTCTTAGTAAACCTTGCAAATGCCTTTGCTTTTACAGCTGCCAGAAAGCTGACTTAACCACTGAACTGAGTTCGCTCGGTCAGCTTACTATGGATGAGCAAGACCGGAGGACTAGCCCGCAAGCGCAGCCTGAATGGAAGATAAAGGATTGCGTGCGCATCTGCCTATTGATTGATCAGAAAACCTCTTTGAGGATTCCCAAAAGCTTGAAAGGGCGAATGAGGGGTGAAGTAAGGAATGAGACAGACAAAGACTCACGTACGCCCGAACGAGGCCAATCAACAGGAATCCACCTGACCAAAGATTGGATCATTCCTTGCGCGCGAGACAAAGCCCACTTTCCTTCATTTGCATGCCTTTCTTTCCTAACTTTTTAAAGCGATCGATGAGCTAAACAGAAGATCCCTACTTGATACGAAACAGAACAGGAACTTCACTCATACTGAAATACTTCAATCGATGAACTCCTTGCAGCATCGATGCTCGAGGAAGCAAGAGCGGGATGAGTACCAACTACAACTAAAAATTCCTATTTTTTGGCTTCCGGATTTCGATCAATCTGTGAACAGTAGAAAGAATTCCATGGACACAGGTGAAAGAACAAGATCTGGCACTGGCAGCGGAGAAGCAGAGTGACAACCAGCCGGGCCAGAAGCCCCGTTTCCTTCAACTAATTCAAGCGATTCAGTCAGTAGGAAAGTAATCTCACTGAACATTGGTTTTTTATTCCTCGTGAAAAAACAACGAAAAATCGAAAGTCCAATATAGATATATAACTCATCTTTCTCCCCTTACGAACAATAAAATCAAGTGGCTTTTGTTGAAGGTCGTTCGAGCGAGAGTATGGCATGGGTTACTTCAGCGCCGTAGCGCCTAGTACTCGAACATTTGCTCGAGGCATTTTCTCTATCCCTTCTTACCCTATCAATTCTCTCAGTCTCCTGGATCCTCTGGCACAGTTTCTAACACCAAGGCAACCATGGCTTCCTCACCATCTACTCTCCCAACAAACTGGTATGTTGACTCTGCTGCAACCAACCATATAACCAATGACCTCAACAATTTTAGTTTCTATGAACCCTATCAAGGCTCAGATCAAGTTCAGGTAGGCAATGGCTCATCACTGTCCATTCAAAACACTGGTCAAGGTATTCTTCCCACTCCTACTTTCCCTTTTCAACTAAAAAATGTATTGCATGTGCCTGAAATTGCCTCTAATTGAGTCTCTGTGCATCAATTAGCTACTGATAACAACTGTACCGTAACCTTTTCTTCTGATTCCTTCCTTATTCAGGACAAAATCACTAAACAAGTTCTCTTCAAAGGCTATCACTGCAATGGTCTTTACCAGCTTCCTACTTCTCAGTCTATGTCTTCTCCTCAAGTTATTAAAGCTTCAAGCTCAGTTTGGCATCAGAGCTTGGGGCATCCCTCTCCTGCCAAGTTTGATTTTATAGCTAAGAAATAGAACTTTCCCTTTTCTTCTGTTCAGTCATCATCTTGTACACATTGTCATGTTGCCAAATCCCATAGACTTCCCTTTGTTCTTTCTACTACTACTGTAAATAAGCCCCTTTGTTTAGTACATAGGGATGTATGGGGGCCTATTTCACCCTCCATTGATGGATAGGCTTGCCACTATGTCTTCGGATAACTGCCAATGACAAAAAGACAATCCGGAGACTCGAAAGGCAGCTATGTCTTCTCCTTAGGAAGAGAGCTTCCTAGCCTATCCCTACTTTCGGAGATAGCTCATTGGAATGAGAGCGAAGAGCGCAAGGATGATTGGTCGATTGGCCTTGTTAAGGGTGTCGTTTTTCGCATTGGCAGTTGAGAATGAGTTCGTCCGAGCCGGTGTTCAAAAAGGTTGGCTGTAGAGAGTTAGTCCGAGTAGGTTCGGGTAGGGAGAGGAAGAGCACCCATTAGACGCAATAGGTGCGGATCTTACTCTTTTTCATTCCAAGCAAGACTCCCGAATGAACTAGGAAGGGTGAGTGCGCGCAGTTCCTATTCGAATCTTGGTTTTTTGAGTTCCTTCGGTGCTGGAGAAAGTCTCAATTCCTTCTTCTGAGAGTGAGTCTGTTCGGAACGGTAGAAAGCGGTACTTCCTTCTTCAAATAAGTTCTATGAAGGTCGGGTAGTGGAACCACGGAGCAAGGTGGAAGGTAGGAACGAGAAAGCAAGTAATACGGGACGATTGGCTAGTCCGGCTTTCCCCCTACAAATTGAAAATTCAATTCAAGCGCAGCGCCGTTTCGAAGCAAGTTCACTCCTAAAAGTGGTACTTAATCAACTCTAGGGCATCTACCTTCGCCTTAAAGAGAAAGGCTGGTTCTACTACTACCTGGTATGATAGGTCCAAAGAAAGTCTCCTGCATCCCTTCTTGGTCGAGAGGCATAGCCCCCGGCTTCCCTTGGTGCGGTTGCTTCATATCCAGGCGCGACCCCTAATAGTGTCAGGTCGAGATGTAGTTCCACCCATTGAGGAGGCAAGAGCATCACCCGTGGTTTACCCGGAAAGACTGTCACTTGCTTGCTTTGGGCTCATCCCGTGCTTGGTCTCTTCGATATGCGATATCACGTTCGATATGCTCTTTCTTTATGAAAGATCTCTCCTCCCGTTAAGCACTCGGGGTACAGGTAGACAGAGGAGTTAGAGGCTGGCAGTTAAGCATTCGCTATGTGGAATTCCTTTTCTATCAGTACGATTCCCGTCCTTTGTCGGAAAGGGTATCCACTCTTAGTCGTAATCGGTCTTTCCTGTATTCAGGACTCGGGCTATATGCCCTCTTTTCTATAGTGAAAAGCTTTTGACTCGAATAGGCGGCACGAAACATGCGAGAAAATGCTCTTTTTTAAGGCCTGGGAGTGAATTCAACTTTAGACAAGTCTAGCAAAGCAGCTCATCTGGTAACACGGTCATCCGTCCAACCTCTATCAATTGGTCTTTCCTCTTTCAATCGCTTGAATCGGTCCAACCGGGAATCTTGAATCTCTAACGATCGCATCTGTCTGACTGATGGGAGAGATCGGCTCTATGGCCGCTTTTCCTTAAGCTTCATGCCTCTGAAATCGATCGAATAAGCTCACGAGGTACTACGCTTAATTAAAATGCCAAAAAATGCATTATTGAAAGCCTTAGGGCATAATTACACTATCGTTATTAAAGTAGTAAGGAAATAATTAGAATATGCGCAAGAAAGACTAGAGGTCATAGACCGGCAGATAGGGGCAGAGGTCAGCATTCCTGCAGTTAAGGAGGACGGATAGTCACTTTTATGATACTGTCTGATGAGAGATAGGCGAGGCGGGAGTCAGCCTCGAATCAATTTCGTTAATTTGACATTTCTCCTGTATAGTCTTTATGACGCTCATCTGGAATCTTTCCTGTTGCAGTACGATTGAAGTATGAGTTTCAAAATTGGAGTCTTTCAGTAGTTAAACACGATTTCAGTATTCAAGTACCGGTAACATTCCCTGTATAACTCTAGTACTTCTGTAAGTAAGGTTATTTCCTACGGTGGAGTTAAGGCAGCAAGCATAGGTGCTTCGGTTTTCGGTAGCAGGTAATCAGGTATGTCTAAAGCAAATCCGTCCATAGTGCCTTCTCATCCCTTCGCCGGATCATTGTCCGGTGAAAGGAACGAATGATCGTTGGAAACCCTCTCTCGCTTTCTCGAGCTGTCGAATCCAAGTTTTCGCTTGCCTCTCTTGAGCCAAATCCTCTTTTCGTACCCTTGCTTTCCTACCCTGCCTACCTATTATTGAGGGAGTCTGTAGTCCCCCCACGGGCATATCTAGTTCAGAAAAGACATGAGATGGGAGGGCGTGAGGCGGAAAAAGCAGAGTAGACCAGACGCTTTCTGCCATGATATGAAGATGTTTGCTTTCAGTGCACCCATATTCAGGCTAAAAGAAGATTGAAGTAAGGAATGCCCGAAAAAGAAAAGCATGACCTGAGGCAAGGGATGAGAGCGAAGAAAGCGCTTGACCAAGGACTGACTGAAAGCGCTTGACCTAGCGGGGTTAGCTTACCTTTTCTATCCCTGCAGCTGTAACATAGTTGTACTCCAAGGACAAAGGAAAAGAGAAGCTCAAGATTGAACATGTGGGAGGATCCCAAAACTACCGGATAGAAATCGTCCACCAACAACCCCCCATAGATGGATCAAGAAAGTAGGGCTCTTATCTTTCAACCAGTCAGTTTGACCAGGCTCAAGAGCACAGAAAAAGAAGGAAGAGCCAGTAGGCCATCATTGCATATGAAAATATAGAAAGTAAAGAGGAAAAGGCATGACTTTTAATTTAATAAGGGGCGCGTTAGCGCTTTAGAAAGATTGCAGGGCCTTTATTACCAACAGAGAAAGGAAGAGAGTGGCAGTGATATTGAGTTCCAGATCTCGGATTCATTTGCAGCATAGGCTAAGGTCCGGATGGTAACAAGAACGGAGGATATCAGTAAGACAAGAGGAGTTAGCGGGGTTGGCTTGAACCTTTATCCTACCTTCCACGTAGGAATGAATGCCCGACCTCTCTTTTTAGTGGGATAAGGCTTCCCAGCTTTCGTCTTTTCATAATTACCAAGGAAAGAGAAATCTAATTCTAGATCTGGTCTACGACCAACCATAGGAGGAAAGGAGAGCAGCCTTACTTCAACCATTACAGGCAGGACTAACTAACTATATAAGACTGCTTTCATATTCAAGATTAGCTACCGAGAACAAGGGTTTTATTACTATATCTGATAGATGTAACTGTAACTGCCCTTTGGACGGAAGAGATATAAAAATAGGGAGCCTCTAGCCCAGAGAACCTTTTAAGAAAGATATCGATTAACTGATTGCGACATAACTACAGTAATAGGGTAAAGGTTGGTCGTAGATCATGCAAGAAAAGAATAAGCTGCTAGGCCTTATCCCAATAGAAGAGATACAGGAAGGAATTCTTAAACATCTTAAAAGCAGGAAAGATCTCAATTCAATTCCTTGCTTGGTGGATCGGATCCACCAAAGCCCCTGCCCTTAGCTACATAGCTACGATGGCTGGATCTAATCCATTCTTTTTTATCCTGATCTACAAGTCTAAGAAAGATTATTTCTCATTCTATCTCTTCTTCTTTTTCTTGAAAGCTTGAATGGGACCTCAGAAAGAAAGACTCCAGTCGTGATCTACGCGCCAAAGATTCTTCGTCGCTAACTGCATCCTCACCTGCTCACTTTGACCTCTATGGCTATCCTGGTGAACTAGTAAACTATTCCATATCTCCCTGTAGAAGCATCCTCTTCGCTAATCTCATTTTTTCTAAGATCCGGCTATCTTCTTTTAAGAAAATTTTCGTTTCACACCCCTAGCCAGGCCCCCGGCATAAGCCCCCAACATTGAAAAAGAGGTGTAGGAACGAACTAACGACAGAGAGCTGGATCATAACATGAAAGTCAATCAGTCCTAAAGGGGGACGACGTGGATCAGTCCTCAGTAGTCAAGGTCTAGCAGAAAGAAACCTGAAATCGATGAACCTCGGTCAGCTGCCAATGGATAAGTTGGACGAATTGAGATTCGATTCGAATCCAATCTAGAAGAGTATCAACTTTGAGACCCAAAAGAAGCTCTTTTCTATTCCTATCAGCTCATTGGTTTTTGGTCCTCAACCACCCGCTTTGGTTCAGAACAGAAAAGACAACTTGAAGGGATATCGCCGGAAGAACCCTACCGCCTTTAACTCATTTACTGCTCAGCCCGGATTCGGCTCTCAAACAATAGAACATAACGCCTCAGACTTAACAAGATATAGGGTAGCATACTCCTCTTTTTATTCATTTTGGTTCCAAAGAGACAGCGGGAGACAGAGGCACTTCGGGCGCCTTCGTTGCTTCGAGAGCCCGGCACCATTAGTTTTGAACACAGAGCTCAATCTAGCTCTAAGCTTTTCAATACTGTTCGGTTAAACATTAACCACCTCATTAACAGCCTCATCTACCTTTGTTTGTAGATATCTTCGAATCTGCCATAAATGCCCCAGATTTGAGCTAAGAAACAGATCGCACCAGGCTTGCCCGCCTAGAGAGAGAAGCTCTAACCCATCTCTATCCAACTTGTTGCCACGTGCGTTCTACCTTTTTATTCTTAGGAGAGTAGTAAGTAGTAAAGAGCTTGCTAGTGAAAGGAATGCAAGCAAGGAAAAGATAGCTGTCTTTGCAGCCTTACTAGTAACTAGTAAATAGTAGCTTGCGCGTCCCTCCATTCATTCCTTCCGCCAGGAAGAGGCATGTGATAAGGGTGCTCGTAGATCACCTAGGGAGCTTCTTTCTTTATGTGCAAAAGGTTTTTCTCCCTGTGCTTCCAGTTCTTGAAGTGAGTTTGCGCTTTGCCGTCCTGAATAGCCCATTTCTTCTATGGGGAGATAGCTCTCCAGCGTCTTTCTCCTATCTTCATAAAGCAAAGGCAAAAGTCAAGGGTTGAATCTCCTACAGCTAACCTCTTCTGGAGCTAGGGCAATGCGATCTCCTATCTCCGACCTCTCATTGCTAAGTGCGTAGTGCTTTATGTAGATGAGATTTCTTTAGTGCATGCGAACGGGACCATTTAGATCATCTCCGTCAAGTGATGGAAATCCTACGGCGAGAAAAGCTCACTATGAATTTTTTCAAGTCCATCTTTGTGACCGATAGCGCGATTTTGATCGCTGTCCCTATATCGAGGGTTTTAAAGAGGCCTTAAAGTCGATCAAGAGTTGGTTCAGGCTATAGTCGAGTGGCGTATACCCAAGACCATTAGTGAAGTTCGTACTTTCCATTGATACAGAACCAATTCCAATATCTTTATGGGAGGGCCCCATTGGCGTGCATCCAGCAGGAATCGAACCTACGAATTCGCCAATTATGAGTTGGGCGCTTTAACCATTGAGCCATGGATGCAAAGAGACTCAGCGAATGGGCAGAAAGGGTGTTCAAACCGGGTGTTGAGGAAACCTTCGTTAGGAGGTTTCTCTTTGAGGAATCGCCGTTCTTCGCTCAAAATGATTCAGGAGACTTCTGTTCCCCTTTTTGCCTTTTTAATAGCTTGAGACGAGTACAATGAGGATCAGAACCGGACAACCCCCTTTAGTCAAGCCCAGTTGAAATGCCAGTCAGGAAGGCTCTCGGAAGGTTAGGAAGGACAGGGAACCTCCCTTCCCTTTGCTTTCAATCTGTCTTGTGCCACTCCAGCTTTCACTCAAGCCATTCTTTGAACTTACTTAATAGGGGCGACCCTCACTCTTCCTCTCGCTTCCTAACCCTAAAAGCTCACTCCTTTTGGTGTTGCTCCACGATCTGAAAGTGGAACTACGAGATAAATAAGCGGCGGGCTGATCTGACCTGCGCGTCTGCCTTCCTTTCGTCACTACGACTTGGTTTCGAAAGAAGGCTTTCACTAGACCAAAGACCTCGAGAACGCCTGCCGCGAGAATTCACAGGTTCGTTCATTTACCAGCACTAGTTCGTACCTTAGCAAGCAAGCTGCCGCGACCTCCGGTCTGCAAGCACCCCCGGTCTCCAGGCTTAAGGCAACGGGGAGACAAGCTTGAAAGCCACACTTGCTCCTTTCTTTCCGACTTGGTGCTTTCAGTCCTGTCGAAATTTTTTTTTCCACTGATTTGGTTTGTGTAAGCCTTCAAGCCAAGTGAAAATGGAGAGCGTTTTTCACTGATGGTGGATCGGTCTGGTGCTTTAGTTTCTTTCTTGCGCACTCAACCATCCCCTGGTCAAGCTCTGGACGAAGCTCGCGCTCGGCCCCTCGGTGACCTTTTCTGTTTCGTTAAGGAGACTTGTCAACGGTGGTGGTTCGCAAAGCAGATCGTTCCCCTTTATCTTGAACGACAAGTGTCACTACCCTCCTGGTCCACACTGGGTCTGGCGGAGCGATGTCACGACTGTCAGAAAATCACTAGTTTTGGTGAGGCACGACTCGGAGGAAGAGATAGATCCAGCTTTTAGGGAAGTAAGGGAAAGGAACGGATAGAAAGAGCTCGTTCAGGGAAGGTAGGTGGGGGGGAAGCGGAACAGCTGTGTTGGTTCAATCGGGAAATGGCCGATCATGCTTGTTAGGGTTGAATGCTTAGGGTTTCAGATTCAAGCAGCTCGTTGCTACACGATCAGTCAAGCTAAGCTAAGAGAGAAAAGCGGCAGTCCTTCCAATAATCAAGCAAGCGACCAACCAATTCCAACGATTGCAGTGACAGCCATCAAAGCAAGAAGTATAGGCTTGCAGGATCAAGTGGGAAGAGCGGAACTTGACAGGTCTCGCAGCTACTAAGCTAACGGGCAGCTTTCAAAAATGGCTACCGCATCTGCGCTTTGCTACGATTTGGTGCGGAACTGAAAGCATATATCCGTAATAGGAGGAAGCCGAAGCTGCTTCTTTTTCCTTCTCTTCGACCCGAAGTTCAGTTCTTTATTCGTATCGTATAAATAAGGTTCGGTACAGATCGTATGGTAAATTCAGGAAAGCACAATCAAGGCTTTGCTTTGACATAGAAAGGGTCAAAGGATAAAAGAAAAAAAAATCCTTTGATTTAATAAAGATAGAAAAGAATTCCCCCTCGAGATAAGAAGTTGAAATTCAAAGAAAGTCTAATGGCAGTGCTTAGAACAACGAGTTCTATGATGACGACAGTCCATCGCACACTTGTTATATTTGTTTATATAGTTATAGAAGTCTAACTAATTGAAAGCGCCTATGAATGAGTTCCAAGAAAGCGGCCGTTCACGTCAGGTTGTTGATGTAGTTGCTTGTAGTTTGATTTTGTTCGTTGAGATTGGGTTGGTGTTCAGTGTACCGCTCCGTGGGTACTTCATCGAAAAGGAATGCATTCCAAATGCCCAAAGACTCCCATGCCTTTCTTAGCTAAGGAAAATCTTTCTTTCTGTGATCTTCACGTACAGCTTCTTTTCCTGCTACACCCGGATGTCTATACATGTTCGGGAGACCTCTTTCTTTGTGCTTTCTTCTCAACGAACTCGGTTCCGTCTTCCGTTCAGTCGCCCCTCTCGTCAGGGGCTTATGCACTCCACGACTTTCCCAAGCCCGGTGAAGAAATTTTAAAAATAGCATAGGATGAAGATAGAACATGTTCGGTGCCTCGCCCTTGTCTCCTTCGCCGGAGACTGCAAATGATACGCTACTAAGGACCTATACATCCCGCAGAAATCACGCATGGCTCAAGTCCTCTCTCTTTCTTGATGTTCCATCCGCAAACACGACGAAAAAGGTAGAGGCATTGATTTAGGGAGTACCGGGGGTTCGAATCCCTCTCCATCCGCGACTCACTGGTCTAGCTCCATGGCACCGAAAATGTTGAAATTGCCGAAACCTCATGCCAACATTTCCCAGATGTCCAATCCCTTACTAATAAGATAGAAAGACTACAGGTACGAAATCCGGGTTTCTGCGTTCAGTCAATCTACGCAGAGTGGATGAGACAGAGCATCTTTCTACTTATTCATGAAATCCCACGCCCCCGCCTTTGTCGAAACCGTATCCTCTAGTATGGAAGTGGAAGTCAGCGCATAATGTAAGTACTCCTTCCCATTTACCTTAAAGCCCTCAGGCTGCTCTATGTACACTTCTTCCTCAATGATCCCATTAAGGAAGGCTATCTTCACATCCATCTGATGTATCCTCCATCCCATAAATGAAACTAAGGACATAATTGCTCTAATGGAAGTGTACCCGGCGACTGAAGCTAATGTGTCCTCATAGTCCACTGCCTCTTTCTGGGATAACCCTCTCGCCACGCCTTGAACTTCTCAATGCTGCCTCTGCTGCATGCTTGATTTTGTAGAGCCACTTGGAACTGACTATCGATTTCCCCTCCGATCTTGGCACTATGTCCCAAACATCATTCTTAATGCTGGAAGGTGTACTCCACCATGGCATCCCGCCAGACCTGTTGGTCTACTGCCTCTTGAAAACTGGAAGGCTCGGAATCTATGATGCTGCTTATCAATTCCATGGTTTGGAAACTTCTTCGGAGGCCTGCTATCCCCAAATGTGCTCCTAGGAGCCTCTACATACTCCTGAGCATCCCTCAATGTCTGTGTGAACCATCGAGGTCTTTGATATAACTAGAAGGGGTTAATGTTTCCTCCTCCTTAGAGAAAGCTATTGTCCTGAACTGGAAACAACTGCTGGTGTCTTTGGTGACCTTGGCTCAACCTTCGGAGCTTCCTGCTCCTCATCCTCTGTCACTGGAATAGGCTCAAGCGACTTCCTGAATGCAAAGTCCTCCTCAAACTTGACATCCCTGCTCACAACTGTCTTCCTCTGCTCTGGAATATAGACCTTGCAGGGCTTTGAAGTCTCATTGTAACCCAAAAAGAAACTCGGAGGGCTCCAACTTGGTCGTCTTCTCTATAGATGCATGGATATAAACTTTACAGCCAAAGATGCGAAAATGACTCACCTTTGGCTTCACACTAGTGAATGCCTCCTCCCAAGCAACCCCTTTTCTTCAGCCCTGTGCTAGGGTTATTATGCTGCCACAGAACTGCTCACAGTCCATGCCCCAACAGTGTGCCCTAGTGCTGCTGCACTGTCTTGCAATCTAGGCCCAGCTGAGAAAAACATCTCTTTCTGCTGGAACAAAGAGTAGTACATGCTGCTACATACTCCTTATTCATGGATTCAAATCTGCCTAGGTACAAATGCTGGAAATGGTTGCAAGCTGCCACAAGATTGCTTTAGTACTGCCCTTGGGTTCACCACCTAAGACTGCTGAGTTTACTTTTTCTTTTGCAGGTCACCCGAGGAAGGGTACAGTGCTAGGGTTTTGACTGACTGAAAGCTCTCCAAAATCTGTCCATAATTGCGCCCTAAAAGACACTTCAATAGCCTTTTCTTACTGTCATGGTTTGCTCGATCTTTGTAGGTCGTGATGGGGGCCAGAGTTGCTACCGTCCACATACTGCAATAAAATGCCCATAAAATGCCACGAACAGCCCTCTGATATGTGCCCAAAGGAATATAAAAAAGGGCTCTTGGAATCTGCCATAAACATTGTCACAGAACTGCTGAATGTAGTTAGGGTTTGATGGCTTTGCATGTCCTGCACTTTATTAGCAGTCAATTCCGGAAAGTTTGAGGGGAGGTTTTTGACAGGTGCAGACAATATAATATAATCTGAAGATGAATCCGGTATCATCAGGAAAATCTCTGGGCTTTGTCGTTCACAGGAGGGGAATCGAGATCGATCCCTCTAAAATCAGGGCAATTCAGGAGATGCCGAGGCCGGTGACAGTAAAACAGTTTAAGAGTTTCCTAGGAAAAGTTTCTTACATCCGCCGCTTTATCCCCTATCTGTCTGAGAAAGTCCGTCCACTCATGTACCTCTTGAAGAAAGATGCTAAGTTTGTCTGGGCAGAGCACTGCGAGCAAGCACTTCTTAAGATGAAGAAGGAACTCTTGTCGCCGCCGACTCTCATGGCACCTATCCCAGCCCAGGTAAGCCTATAATTTTATATTTTTCTTCTACCAGTAAATCTATTGGTGTTCTCCTTGCCCAGCAGGATGAACAGGGAAGAGAAAGGCTAGTTTACTATTTGAGCAGAGTGATGCAACCGGCAGAGACTCGATACCGAAGGATCGAGAAGGTGTGCTTATCTTTGGTATTCGCTGCTCAGAAGTTGAGGAATTCTCTACTCGCTCATCCAGTGCAACTAGTGACCAAGTCGGACCCTATCAAGTACATGTTGACTCAACCGGCATTGTCAAGGAGAACCTTCATATGGCTATTAAAGCTCTCAGAGTGCAGATCTTACTTGCACCCCACAGAAGGCGATCAAAGGGCAAGCGATGGCAAATCTACTAGCGCCGGTGCTGGACAGCGAGGAAGTGTCAAGCGACCTGCCAGATGAGGAAGTCTTCGTTGTAGAGGCCAAAGAATGGGAACTATACTTCGATGGATCGTCGATCTCGACTGCTCGTGCTGAGTGCTGTCGACGAGGAGGCTCGAAATCTTCTTCTTCTTGATCTGCCGCTTCCATTTCTTGTATTGTATTTCGACTCGCCTCTGTAACTTCGCGTTCTCAAGCCGTAGATTCTCGAGCTCTTCAGACATCTTGGAGAATAACTTCTTGTAGTCGATGACGTCCTCTCGCTCGGCCTCCTGAGGAGTAGGAGGAGCTTGAGGCCTTTCTGCTTACTGCGAACGAGGCTGCTGTTCTTGCTGGATTCTCTCTCTTAGAACTCGTTCCACTTCTGCCCGAATCGTCTCCTCAGCCCCTCAGACCTCTTTCACAACGAGTTGAGAGTCCCCATGTGTAGGCCCCCATGTGAATGGCTAACTCAAGACCCAGTAACAAAGCCTCGTACTCCGCCATATTGTTCGTGCAAGGGAAAGTGAGCTTGAAAGACAACTGAATCGGTTCTCCATAGGGCGGTGAGAACACTAACCCATTCTCCTTTTTATTCCTTATGTGATGCCGAACTGCTTAGGTTTTCGCGAAGGAAAATGTTTGTTTCTGAGTAGTGAACTGCGACGATAAAACAAGAGTGCAAGGGTGGCATATGTAGGTAGTCAATTTGCTAGTGGAAAGGTGGCGTATAGTAGCTACCCCGCCCATTCCTCAAAAGTGTGGGAGCACAAAAATGAGACCACCTCATTCTCGGAGTTATCCCCTCGGTAACCTTGCCCGATGCGGACAAGCGACTTCGTACCTTACCTTTCATTCTTTACTTTGGGCTAAAGGTCAGTTAGGCCACCTTGGCAGACTTCCGAATCCTTGTTTTTCAACCAGAAGCACTTTATTTATATGACTGAAGTAAAAAATAAAAAGCACTCTCTCTTTCGGACCTAACCTTGCACCGAAGGGAGAATCCCCCTAGAGAGATGATGTAGGCCTGACCCTGACCCTGAAGTGCCGTATCTCTCCCGGAGGATGCCGTATGAAGCACCTTATGAGATCTGCCTAAGTCAATTTCCTTGGTAACCCTAGAGCAGAGCTCCCTCATGATGCACCGAGTCTTTCCTCCACATTGATAAGGGGTGAATTCCCTTAATTAGTACAGGTCGGCCTAGATAACGACTACAATGGTCTAGTTTTTGGCGTGATATTCTCTACGTAATTACGCTTTAGCATCTACTTCTGGATCTGCTGTCTCTGCTACCATAGCCTTGGCTGCTGTCTCTGCTGCCCATACCTTCGTCGCTACCTATGCGACTACTGTCTCTGCTGCTTTTGTGAGGTCAACTACTTGATCTTGATCTGTAAAGGATACTTAGTGAGATGGTGGCTGAATAAATGATGGGTACTCGATTAACAGGCTCTGGTTTTGGATTTGTAACCAGGCGAATAGAACCTGGGACAGGAAAGAACGCGGGGCTTGACTGGTGCTGATTATGAATAAATGAGGTAAATTGAATCACCCGGCATATTCACTGGTTCTTGACCTGGAATTGGATTTGAAACAACTAGCACTGGGTCAAATGCTACTGAAACTACGGGTGCTTAAACAGATGCTTCCACTTAAACTCGGTAAACTGCAATCACCCTTGGAACCCGGCCAACTTGATCTCGATATGGACCTACTTTAGGAATTCGAATTGGAGGGCCGCCTTTGAGGATGACTTCCTTGTTCGATATAAAGGATCCTACCCTAACACAGAGAAGTAGTTCCCGCTTGAAAATCCGGATTGTGAAGGACCTCTTCAATGGATGCTAAGGTTGGGCATTGGATGTCCTATAAAGAAGGAAGCTCTTACCAGGCTCTGCCCCGGTTTCTATAGGAAGGGGTTGTTGTAGTGTAACCATCATAATTTCGACTTTCATTGCGCAAAGCAAAGATGATCCTATCTTAGCCAGGTATTGGATTGGTGCATGAAGTATATTAGCGCTTCTTGAACACCAGGATAGGAGAGTCTTAAGAAAAAGCATATATTTAGCTAGCTCTTTCACTAAGACGGCCCCTATTTCTTTCCATTGGATTTATACTTTGGGCGTTGTAAGCCTAGTAGACCTTAGAGCTAGGAACCAAGTCGTCATTGATTGGAAGCCATCCCTCTGACTAAGGAAACCTCATTGAAAGATGATTCCCATTGGCAATACGTTAGGATCACCTCCTTTAGTCCCCGGTTCTCCCTCTCCTGCACGACTCACTTAGGTCAAAAACCCCTTTCTTTCAGGGGATCGTATACATCTCGTTTCAATGAGGTTCTAAGCCTTTCTTAGGGGCTTAGATGCCTTCCGGATCCTAACTTTGGCATGTGCAAACCCTTGATTTGCTGAAGCCGTATCTTCTCTCTTTTTTTCATCTACTAAGTCCATCGATTTGTTGTGGAAATCAAAGGGACGCGTACTAGTAGACTCCACTCTACTCCGTAAGAAACATCTTTTTCTATTTTTTGGTCGTTACACTAGAGTGAGGATGGGCGGCAGGGTAGATAAAACCAATCCACACTAGTCGAATAGACAAAAGGTATAGGACTTTTCGTTAAGTCAGCAACACTTCCAAATGCCACCTCTTCCCGTCGCATCCGTCTTCAGGACGATCTAGTCACAGGGGAGAAGCACTGCAAAATCCGACCATAAAGATAAAGAGAAACTTTCCACCTCTTTTTTTCCACATCCTCATTCCTCCTTATTTCCTGATACTTTTTCTTTTAAATGCTACGGAACCAGCTTTCCCAATCAATCAATTCAAATTAAGGGGGCGCTCCGGGGGTCAATTCCCTCGGTGCGATGGGGGAGTTTGTTCCTCTCCCTATGGCCCGGATCGTCTAAAATGAAGTACGATCAAGGTCACCTCTTAGGCGACCTGACCGGTTAAAGCGCTTCATTTAAATGCTTTAATATGGTTAGGTTTACCTAAAGTGAGTCTCTTGGTTTGAGATGCTCACTACTTAGTAACAGCTGAGTGCCCTACTAGACACTCCTTCGTGGGGTGGCTGTGATCGAGTCCGATGTTCTGTTCTGTCACAGTGTGACTTATTTTATCGAGATCTCTGTTAATTTCTGGATCTCCTGATGAGGAATCGGTGGAGAGTCCAGCCCCAGGTTGTGATTCCCTATCGATCGCTTCTGAAAGGGGTGAAGGGCGACCTGAAAGGAAATTAGTTATGAGAACTTTATTTGATAAGTTACTTACTTTGACACCCATCCGGTGGCAGAGAGTATTGGAAGACTCTCGGGTGATGGTTACTATCTTGAAAAAGATGGTCCTCCTCACCCTGGACGGCTATACTAAGGAAGTTTGCATAGCAGGCTACCTTTTCTGCAAGAAAGTTCGACATCTGGTTAAGGGATCAGGACTTCTCTTCACCGCCTTGTATTTGAAGCAATGTAGTTCATCGCTCCAAACGTACTATGGCGGTTGTAAGAAATCTCCTGAGCTCTTGCCAGTGCCGATCTCTCTCACTAGGTCCGGGTGCCCTCGCATAATCCCGTCCTTTCATAGGAGGATGATTTATAAGAGGGATGATAAAGCCGATCTGTTGGTTAAGTTATACTTGTCTTTCTTCACACTTAGTAAATTGATTAAGCTGTGTCCAAAGATAAGTAAGAAGACTTTTCAGTCTATAACCCAACCGGATCAAGTTGCGAGTTTTATTGGTATTATTAAGGAGAAAATACCTGATCTCGTCAACCGATACCTGCCCGGAGTCTCCACCATTCCCTTAAACCAAGGGATTTGGGCTTGATATGCTTTCTCTTCCATTTCTTGAAAGAATGATTCTTCTTAGGCTGAAACCAGCTCAATCAGATCCCTCTTTCCGGGGACTTGTCTTGTACTCCATTGGGCAAGAAATGCACCACTTGCTTCCTGTGAATTGAATGAATGAAAAGAAGAATCAATATAATCGTATGATTCGATAGCTACTAGATAGAATAGATACGAAGGAAACAGCCCATACCAGAACCGGACTCCCTTCTGAACCGAAAAGCTGTGATGCAGTTTAAGTTTAGTACTATCATGTGCTGCAAACAACTTGTCAGGATTGTGCCTGCCATCAAATTCGTGCCACCTGGCAGTTATGCATGCGAAAGGGCCGGGCCGGTTCTTTCTTGAATGTGGAATCGTTTTAGATCGTACCCAAGTGAAAGGTTGCCCGTACTTTATATAAAAAATATAAAAAAAAGTCTTCTCCTTTTTCAGAGAATGTGTAAGCACCCTAGAGTAGAGGGGGAGGCCCATTTCCTAGCCTAGTTTTAAGCAGAGCAGCACCATCCTAGTCCAGAGCAGTACCTCTCTCTATGGGCTCGAGGCAAGACAAGCAGCCCGCTTCGCTTCCTTCGTCTCATTACAGGGAAGGATAGGACCTCGGTCGGTTCCAAGGGTGAGGAAGAAGTGCCATCTGCTTAATCGGAAGAATCCGCTGAGACAAAAGCATTAGCAGAGGCTGAATCAGCTGCATCAGCAAGCGAATGCCTTTCTTAGAATGGTTCGGAAACCCAGTGAGAATCACCTTCTCACCCCGAATCCTAAGATCCAGGGAGGTTGGCTAGAAAGAGAATTTCCAAATCTAAAGAAGAGGCTGAAGCATCAGAATCCGCTGAAACAAAGGCTGAGAAAGCCAATAGCGGGGCTTTTAAGCCACATCACGCTTTTCCAGGGACCGATCAAAAGCTGTTTGTTTTTCGTTAAGAGACTTTTTTCTCTGATTCAAACTTCAATCTTGGAGCTAGGGCTTCATTCTATGGGTAAGGTCAAGTTGATAAGCCGCCTACCTCCTTAATGAAGTTACATTACAGAGGGGCCTCCCTAACTCAAGTTGCTTGTGCCTGCTGTTACCTACCGTAGGACCTCCGTCCCCGAAGCGAAGAAAGAGGAGACCTTTCTCCTGTGTCGAAGGTTGGGTGTTAATGAAAATCACACTTTTTCATTATTTTATTTTGCGGATGGACATAAAAGAAAAGGGTAAGATTTCAAAAAGCTATTTACGTAGGAGAATAAGTCATCGCTCGCGGCTTCCCGCTTTCAATTAGAAGGGCAGGGCATCTTTCTGTTGCCGGTTAGGTTCACCTCAAAAGTGAAATAGGGTAAGCTGCTAGCTCTAACCGAACTTTCGGGTATCTATAAGTCCGACGAAAGACAACCCGCTTCTCAAAGGCGAGGTTCTGAAAGAAAGCAAGCGGTGCACTTAAATCTAAATAGGGTGGTATGGGTGAGAAAGAGAAGATCTAGACAAAAGACCTACTCGATGGAATTAGCCAATGTGTGCTCCTAAAGTTAGAAAACGTCCCGGCAAGAGCTGTCAGAATTCATCCCAGAAGGAAAATGACCCTTTCTCTTGTGCCTGCATTCGCTATTCCTATTCCGCTAAATTTTATGCCTAGCCCCGTCAGCTACGCTTTGGAATTGAGCTACCCAAGCAGACCAGCCCTTCCCGAGAAGAGCCAAAAGCGAAGGAGTTTCAGTAAGTAAGAAGAAGATTAATGATTTATGAAACATACTATTGACAACATGAATCCGCCTAGCAAGAAAGAAGACTCTAGTTTCATCTCTTAATTACTTGATCAAGACGGTGCAATCGATTGAAGACTGAAGACCGGGCACTTAATGTCTAGATTGAGATCGAGATGAAGCTCCAAGTCATGTAGGTTCACGAGAAGGACGTTTGTTTTCTACCATAAACAGAGGAGTTCGGTTGCATTTACTAGGAGAAATCTTTCTCTCAATCGCTGGCAGTTGGACAAGGAAAGGCAAGAGCGAGCAGCCACACCGCGATAAACGATGTCATGATAGGCTTTCCATAACCATCTTTCCCGACGTTGGTAATCAAATCCTTCTTTCAGTCTCACGGGCTCGATCACTGTCCTCTGGAACTTAAGATAAGAGGAAAGCGGTGAGTAGTAACTAGAGCCCACGGCAGGTGCCGCAGACCGTAGAGAGAGTTTTAGTTCAGTTCGCACCGTCAAGCGCTAGTGAAAGTCAGTTTCGGTTAGCGGAGCAGCTGGAAGTCGAGGATTACTTTCAAGCAATAAGTAGGCGCAGTTGGAAAGCTATCCACTCCTGCCTGTATAGGCAGGAGTGGATAGCTTGCCTGTTCCATGACCGAAGGTTGAAGTAAAGCGATCGAAGGTTTCAGAAATCAATGGCCATCGAGATGGGAGGAATAACTTTAGTACCCAAGCACGGGATGCGACTTGGCTCCGAAACTAGTGTGCCAGTCTTACTTCTCGCCCTTGGGGCAGCCCCTCTAACTCACCAAGGGTAAGATCCCACAGTCGGTCTTCATGAATCGAGAAATCCAAATTTCAGTCTCCGGTCCGGGGCCAGGCCCTAAAACTACTGACTTTCCGGCGGACTCGGCTTCACTTAGAATACGTATATTTCCCATATGCCCACCTTCCAGCTCTAAGCTAGTCCCTACTGATGCCTATTTCTTTGGTCTCATTCTGTAAAACTACTAACTCCTTCTACAGCAGGAATAAGGGTACTCAACAATACGAACACTAACGCAAACAACGTCTTTTTTTGCATCGCATTCGTTGATGGGTGACTCGACCTGCCTTTTCATTCAGGCGATGACTGGTCCTTCCGTTTCGTCCCCGTCTCTAACTCTACTGTCGGGGCTGGGACAAGAACAACAAACGGATTCTTTGATCTTCTGTTCACTACATTTCTAGTTCCTATTGCCTCCTCGCTATTGACAAGAACTTCCTTATTATTCGAGAAAAAAAAAAAGAAGTTTTATTTATTTCAATTCAATCTTTCTTCAACGGCTACTGAATTTGAAGTTTCGAACTCCTCTTTTTCTTGGGCCCCTTCCCTTTGAGCCGATACCCTCCCGCTCTTTCAAGCGGGACTTTCACACCCCTTCCCGGAAATGAATGTCCAGCTTTGCTTGCAGTCTCCACTCCAGTTCTTGCTTCCTCGTAGTGGTCGGTGGATACTTTGACCCTTGCTATGAACCTCTCATGCCAATTCCCCAAGACCTCTTGTACCCTTTTAGAGCTAAAAAGGAGTTGACCAGCCCTTTCGCCCAATCGATTTCCTTCATCATTCTTTTGGTCATTCCTTCTTCTGGCCAAAGAGACTTCTGGAGAAAGGTCCGGCTTAAGACACCTTGATTTGGAAAGCGATCGATGATCAATCCATCTGTCCGCACTTCCTCCTGGTCCTGCTGTATCTCTGCCTAGGACTTTTTTTTTCTTTCTTGACCCAGCTCGGAATGAAAGGAGACCTCCCGTAGGTGGCCTCTTACCTCTCTTGCTTCCAAGTGAGCACCCAGGTGAACCGTAGTGCCCAGGGCGTTCCCCTTTCATTTCTAAGTAAATTATGCTTCGGTCTTGCTTTCTTTTTTTTCATTAATCTCTCTTCACGCCCCCGCCTTTGTACAATTAGAATCCTAGCACACGTCTTTTTGAACTATGAGAGCTGTTTGTATACTTGCGTAAGAGGCTTTTTCCGTGATTCCAGTTAGGGACTCGGGTGCCCTTATTTCATATCTTTTTTTGTACTGCCCCATAAGAAGAATCAGTAGGCTCAAGTAGCCTTTTTGATGCATAAGATATGGAGGGCTTCTGCGCCCCAATCATTCTATTTTCGGAGGGAACCCCCTTTGAAAGCTTCTTTCATTGAATTCAAAGATCGATGGCTGTGAAGCATGCTGGGAATGAGGTAAGGACCTCTTCTCTCTGACGTAGCCAAAGCCATTCGACCTCGGTCGAGATCTAAGCCGGTCTATAGCACAGGTGCTGCAGTGAAAGATTCCGCCGTAGCTAGATGCCTTGAAGAAAGAGCAAAAAGACTCACTTTGGGTCCATGGCTCCAGTCAAAAAGGCCCTTCCCTCCCTTTGAAGAAAGCCCTGATCTACGACCAGCCTTTGCCATTCTTTTTCCAATGAGGAGTCCGACCTTGGGAGCATCCCGGGCAAGATCTATGGCTTCAGCTGCGGCTAAGCGAACTACCTATTCTATATATTCTATAGAAGTGAATATAATAGAAAAAGCTCTTCTTTCACATAGTGGGAGGCTGGCCTTCTCTCTTCCCAATTCTCCCAATGAGACCTTTTTCACTCACTTAGTGGACGACCCAGAGGACTTTAATAAAGCCCCCTTTTGCCTCATCCCGATCTCCCTGAAAAGAGGGTGAAGTAGCGGCTCCCTCCTATTACTATTACTGGGGTGGAGTCGAAGCTATGGCACCAGAAAGTCAAAGAGATTCCTTCCCGAACCACTAGTGTAGTCTTCTTCCTGCCTCCCAGTTAGGCCCTATCTCGCTTTCCAAGTCTCATTTGGATGAGGCGCCGGCGCTACTAAATGCAACTCTCATTTCAACATTCTTTCTTCTCTCACAAAGGAGTGTCCTATGATTGTGATTGGACAAGGTAGAAATTTGACGGATTTTTCTCTCTTCTATGAGGGGAAGTCAAGGACCAGTATGATGCCATGCTAGTAGGAGTAGTGATGTCAGAAAGAAGGGCGATGAGCTTCTTGCGTCTATAGGAAGGTTGATTAAGGAAGGCATTTGAAGAAGGGAAGGGGAAGAAAAGGTATCGGAGAACCAAAGCAGGCTGTTAAGGGTAAAGGCGAGATGTCTGGTTTGCAATGGGAAGGCGCAGCTAGCCGAGCAGAAAAAGTGCTGGTTAAGGATTCAATTTAAAGAGTTGCAAGGAAAAAGAGCTTTCTCGGGCAAGCAAGTCTGCTCTGTCAGCGATTAGTTCAGCACGGTTAGGTCAGCTAGTCAGTCTGCTGTCTGATAGGTGTTAGCGAACATAGTGGTAGGTTCTTGTTGTTGAAAGCCCGTCCTTCAGCCCAAGCCCCCCTTTCGTCAAATAGGGAAGGGAATTAGGAACTGAACTCCTTATAGGATTAAGGTCCTAGCTCAACTATTCCTCTTGAATAGGAATTTGCCATTATGGAGGCTGCAGTGGATTGGCCTTAGTTAGTCTTCAATGGCTTATTAGGTCCTTGCATAGCCACCTCTTTCTTTCCCTCTTTTTCTAGAGATCTAACTAAAAGGTTCAGCAACAGTCGGAGAAGCATAACTTGTCCTTCCGGGTCATAAGCTGGGTATTTGGTCGATCGCCTCACTGCATTTCCACAGAATGGATTTGAAGATAGATATGATGAAGATCTGTTTAGTGGCCTTTTTTCCCCAGCATCATAAGTTGGTAGATAAGAGAGGTCCCTAGAAGGATAGCTTTCACCAGAACTCCTGGGGGGTGCTTTAAAAACAGTAGCTGCACTTGGATAGAGAGAATTCTCAGCCTTTGACCCGCCCCAGCATCCCCTACAATCAAGCTCCTATCCATCCGATTCGGTCTCTATACGTATCCCTCTTTTCGTGCTATGTTCTAGTTACGTCATGCGCTCTAGTAAGGATCTAATGGTTGCTAGTTTCAAGTCTCGGACTAGAGGCTCTTTAGTATCTAAAACCTGCTTTTCTTTTCTTAGGTTGACTGCCTTTCTTGCTTCCTCCGTCGAGTTGCTTTCTTATTTTCCTTAAAAAATCTATGAAAAATAATGGAATGGGAAGGAAGTTCACTTCTTATGCTTTCCTGGCTCTCACTTTCTGGACTCGGCTTTATACTGACCAGCTACTGGCCCCTTTCTGACTCTATTACTGGGCGAGAGGCTAGGCAAGTCCTTTCTTACGGCCGCTTCGATCCTTATTGATTGATTGGATGAATCACCAGTCTTGTCTTATGTTACGAGCACCTGCTTGACTTTCTTTTCTATTTCAGCAATGGAACAAGCGGTCATACATACCTATTAAAGAGAAGAGGTGGAACTCTTTGGTGGGCTTCCCTGCCCGCCTATTGAATGAATAATAGGGGCCGGTCTACCTAAGAGGATGGCGAACTCAAGCAAGCCGGAAATCCGCTTATGATAACTTCGCGATTGGGCTGAAGCCTTACGATTGATTGGTGGACGGCTAAGCGCCAACTGCTACGATGAAATTAAGGTAATCAGAGGATGAGGATGCGACTGACTACTACGGAACCAGGCCTTTAGCCGAAGCTTGCTCAAGAGTTGGAGTTTACGGCTATGCCAAAGCAAGTGTGGGAGGAAGTGACTTCGGTGGAGGTCCCTCATAAGAGATTGATTACTACACCCCTTAAGCAAGGGGCGTCGCTGCAGGTAAGTAAAAGGTATCGTATCGAAGAACCCTCTCCTACCTATGGTACTGTCCTTTGATTCCGATGCCGCGAAATGAAAGTATAGAGACAAGCCAATAGCCACTAAAGGGTCTCATAAGCAATTTGAATTCCAGAAAACAAAAGGATGCGAAGTGAGTGGACTGAAATATACGTGATGTGGTTACGGGCCTAGCTCAAGCAGTTTTCTTACAGCGGCTCTAGAAAAAAAGAAGGCTACGGATTCTTAGAAAAATGATCGGTTAGAAATGCTCATTCAGGGAAGGTGACTCTTTTTAGAAGAAGCAGATAGCAATCGTCGTGCAAGAAAAGCAAAGCGGACTCTTAAATAACTCTTAGGATCTCGGATAAGGAGGGACCGGCGCTCTTTCGCCTCAATCGAAAGGGGAATGAGTTTCTTACCTTCTTTCGAAGCCTTTTCTCGAAAGAGGGGGAATTTTCGGCTAGAATCAAAGCGTCAATAATTTTTTTATACTCACTCGATGTTAGGATCGGAAGTGGCTGCAAAGAAAGGTAGAACCAACCGATGAGAGGAATTGGATGATGAATGCTTTCTTTTTTCTTTTTTGAAGTAACGAAGACGTATACCTGCTTTTGAGCCTACTATATATTTATATAAATAATACAAGAAGCTTCTGTAGCTTTTGTCTCCCACCTAAGAGACATAGGACTCTCATAGTCTCATTCTGCTCAGCCCTATCCTTCCCCGAGAACCAGTACAATACCTGCCTATCTATCTCCATCATTTCCTGTGATCTAAAATAAGGCTTTCAAGAAGCCTTCGCCCCAAGAGGAGCCTTATTCATTTCACCATATGTATGGTCGGTCACCACAGGCCAGTCAACGTCTGGAAGAGTATGAACCGATGCGTGGGTGGGATCAGATCAGAAAGGCATTCAAAAGCTTAAGCGGGGCATCTTGCATAACAGATGTAAGACAACGGATTTCATCAACCAACTAAGACTGATTGAAGTGAGTTACAATATGGAAACGGAAACTAGACTGAAAATGTAGACAGGACTTCCTTCAATTCGGCATATGGGACTTGGACCCTTGCCAGTTGAGAGGGGAGCCTATCTATACAGAAATAGAACTTGCTTAATGAAAATGCCCGAATATCCAGTCAAGAATCTTACGTCTTTCGATCTTAAATCGGAGGTTGTGGGATACCATTACCATTGGTCAGCGGAGGTGGGGATACATACCTATCTATGGGCGGTCTTTTAGCGAACCGAGCCGGGAAAGCATAAGAATGTCTTCTTTTGCTTGCATAAAGGGCTGAACCGACGGCAAGATCAAGGCACTTACCCGCAGCAATGAGTCTTGCTTATTAAAGGTAGCAATCCACTAGATTAGGGAAGCGATTGATGTCAGATGCTTGACTGATGATGGAATACCATACATACCACCAATGGAAAGCGTGAAGCTTAAGCTCGACCATGATGCCAAGCAAGAGGCAGTTTACTCACGATACCAGTAGAATAGGAAAGACCCTCAGCTCAGTCCTGTCTGCTCAGTCTTAGGCCAGTGGTAAAAAGGAAGAAAAAAGGTAGAGTAGAAGAGGGTCATCACTACAGAGCTCGGGATGGATGGGATCCTATTCTGAAGAGAGCTGATTGCTCTTTTCAATTATCTACTATGCAACAAGCAACGGCATTGATCATTATCACAGAAGGGGCAACAAGCAACGATTGAGCAGCGCGAAAGCCGTTGCGCGTTAGCGCATCCGTTTTCTTTTACCGTTAGCGAAAGCCGTTGCGCGTTAGCGCATCCGTATTTCTTGCTCCATAAAGCTATTTCAAATCGAAAGAAGGGGATAGAATACGATTATTCTTCATTCAAAGGATATTCCTGAGTCAATTAGTTAGAAAGTGGGCTGGTTGAAAGCTTTAGCTAAGCTCAATAGTAAACCAACTTAGAAGACAGCACTTTATTATATTATGCATCCACTAAGGTTGATTCCGCTGAAAGAATCCCATCTTTTCTCGCTAAAATTAGAGTTAGAGCAGCAGCTGCTGTTCTTGCTTAGCTTAGGCTAGACTTTTTCTTTTTAAATCCTCCTGACCTTGTTCTTCCTTACCCTTTACCTGCGGTACCCTTGCTTACTTATCGGTCCCGTAATCCACTATCTGATTCAAAACTACAGCCCTAAGCTCAGTCTCAGTTCAGGGAGCTTATTAGAAATGGGTCTTTCAGTCTTAGCTCCAGCGGCTTCAGGAAGGACTGGAAGCGTGACAAGAGCCAATCCCTCTTCGGGAGACTTAGTTGATGCCTATTCTTCTTCAATGGAAAGTCAGTGCTACGTAGCCCATGGGTACTACTTCTTTACAACATCTGTCTCGATTTCCAGCATCTCGCTTTACACTGGTACCTACTCGCGGGCAGCAGTTATATCTGCTGAGCCATCCAATAAAAAGTGAACCAGAGCTTCTATGACATCAGCTGCGAATCTATCTGGCTAGATCCTCGAAAATAGGCAAAAACCCGGTGTTTCGTAGGGCTTTTTACGCCGTTTCGTCACTACGGGATTTGATGGGGTTGAGGGTGCGAATAATGATATTCTTCATACAAAAGAAAGAAAGAAGGAATGCACGCCCTTCCTCGTCCACTTGGTGGGGTGAGTAAACTGAGTCTACTTCTTATATCAGTAGACTTCGTTCCACCGGTTCTTCAGTCTTGTTACGATTCACCGAAGAAGTCTAGGCTTTAGTGCCTCTTCTCCGGTCTCACTCGCGTCACACTTGATTCTTCTTCTTTATCAGAGGAGGACTGCTATCTCACGAATTGGATTCGAACCAATATCAAGCTACTTGCCCTTTAGTAGATCGTGAGAAAAAAAAGAAAGAAGAGAATAGGGATAGAGTATATTCCGAAACCGATACTTACTCTCGCGTTTCGAAAGAAAATTTTGAGTGATCTATCTCTGTATCATGGATTCCTTATGCCTATAGCAACCATTCGATTTGTACTAAGGTACACTCCCCCCCCCTTTCTCACGGAAAGCTATCCAGCAAATCAGAATACTCACCATGAGAAAGGCCTTCCGTTCACTGCATGAATGAAAGTCAGCCTCATTCACTGCGCTACTTCGGGCCCTCTCTAGCAAATCCAAAGGCGGCCTACCCGCTTTCCTTTCGGTCAGCTGCCCCTCAACCGCTTTAGGGGACTTGAAAGTCCATCCAATAATACCACTAAATCCGAAATAGCGTAAAAAAGCATCCTTTCGAGTATACTAGAAGTTTTCTTATTAAAGAAAGCCCTCTCTCTGGACTCCCCCTAGACCTCTGTCCGGCCTAAGAACCGTCTCTAAGCTAGAGCTCCTGTCTCCTCACTTAGAGAGCGTACCAATCCACTTCGTTCCCCTCTACGTTCTGTTAAAATTCAACCGTCACTCCATATGGACAACCATCAAACCAGAGACCAAAGCAGGGCTCGACAAAACAGAATGGGAATTTATGACCGACTGAAGCGATCCGCTAAATCTGCTTCTGATTTGAGGAACACTTTCCTCTGTAAATCATAAAAGGTACCGGATTTCACCCCGTCACGATTGAGATCGTCCAAGAAAGAATAAAGTTTCTCCAAGGACTCTTCTCCTGTGGCGGTACGCGAATTCTTGAGGGCCTGAGCCCCCCGTCTAAGCCAATCGCCTTGGGGATCAAGAGCAGCCATAGCTTGGATTATATCCACCTGGACCTCGAATTGGTCCTCGGCTTGAATACGGGCGAGGCGGTAATCCTCTATAGAGAGGGATGGCTTTTTCGCCCTTAGGCGTTCCACGAAGCGATGTTCAATGGCGCGAACAGAGTCTCCCCCAATTAGATCATCATCGTGATACGGAAAGGGCCTCACAGGATTAGATGGACCAGCCCCCGGGGAAGCGACTGGATTAGCGGGGGGCACAGGCGGTGCTACTGGTTGGTTTACGGACGAGCCCGTGTCCTCTGTTTCCCAAGAAGACTCCAGAAAGATATCGATTTCACGGGTGTCCTCCTTCCAGCTGGAGGTGCCTGAACCCCCTGAGGGAGCCATCATATTAGTTAAGCCCTCGCCTGTGAGCACCGCTCGTAAAGCAAAGGCTACTGTCAAGGCAAGCCCTGCTGAGCAGCAGCAGCCCACCCCTCTTAGAGCAAAGGATAGAGCTCGACTGCCCAGAGAGAACCCAACCTTTTCCAGTAAGGCATGAAAGAAATCAATCGAACCGAGGATGAGCTTTGATGAATAAAATAAGAATTGGTAGAAATTCGCATAGGTGAAGCAAATCAAACCGATTTTCAGACAAAGAAGATAGAAAAGACTGGACACTGTTGCTACAAAGAGGAAAGGCATCGATTTCTTAAAAAGAGTACCTTGTTTGCCCAATAAGAAGACTTTCTTCCTAAATCTTCGGAGTACGAAGTAATACTTGATCATACGAGAGTGTTCAAAAATTCTCTGCCATTTTAGAGGCACTAATCGTAGTAGAGCGGAGAATAGGGTGGAACGATTATTCATAGTAAGAATATTCTATACCGGCTGTACCGATTATATGTCGGTAGGCGCCCGCCCCCAAGCCAGTGTCCATCTTCATGAAATGACATTGGTAGACGGGTTGGGACCAGCCTTGTATCCCGGTGAATAATGTTCCACTGATTAGGCGAGGACAGGATTCGAACCTGCAGTCTTCAGGTCATGAGCCTGATGAGTCGACCAATTCCTCTACCCCGCTTCTTCCCCTTCTCTTTCTTTCACTATTCCTCCGATCTTTCAACGCCTCCTTTCAAGCCTGGAACTTCTTCATTTCTTGCTTTAAGAGCGGCAGGCAGCAGCGGCGAGTGAAAGCAAGCGTAGGGCAGATCCCGTTAGGAATAGGGCTTTCCCTGGCTTAGGTTCCTTCACCCCTACGTCTAGGAGGAAACCCCTTGTATGTACAGGCTTCTCTTTTTTTAGGGCTAAAACGAGAGAGGTAGCGAGCCCAACTAAACCATGCCGCAGAATTAGAAGACTCGACTTGCATGTGTTAAGCATATAGCAATCCCGCTCACTCGGAGAAAGAAGGTAGCAAGAGATCCTGTCTTCGACTCTGGAGATAGGCCTTCCTTTCCCTTTCTATAACATACCGCTCGGGGATGTAGTTGTAGATACATTAGTCCGATGAAAGAAAGCTCATCCTTTGGTTTTTGCTTGTCTTTAGCAGTTTCCGTCCCATTGAGGTATCGACCAGCAGAAGATGGGTACTCTTTCTGATGATTGCTTCATCTGCTCAGTATGCCCCTTCCTAGGGGTTAGAAGGGAAATCGCGGGTTAACTACTTATTTTATTGGAGAAGTCGCTTCGCTCGCAAAGGTACTTTCTTCCTTCGGATGACTAAGAGTCCGTTCTTTCTAACGATATGTTGTTGTTGAGTCGCTTCGCTAGCTAGTAAGCCGCCTTCTTTACTTGTCCCAAGCAATGAGAAAAAGAAAATCCCTTCCCTTCCGTTGGTCAACAACCAACAAAAGGGAAGGTTGAAGCTACACCGGCCTACTACTCTCTTTTCTCCTCACGGGGCGACGCCGATGAACAAGCACATAAGTGGATACGACTCCAGCGTGAATTCGTGTACTGATTGCTTGCTACATCTTGGAGTTAGCACCCACCCAGTTTACCTGCTAAAAATCCAGTACATTCCGTTTCGTCATTGAGGAAGAGTTGCTTGTACTTTGATTTTAGGACAAGTGGAACAGACATGATCAAGTCTGGTACTTTGATGAGCATAGCTAGCATATTTCCTATTCGGAAACTTTCCTTGGAAGGCTCTATCTACATTATCATCTTTTCTCTTATTGCTCTTTCCAAGAAAATAGAGTGAAAGGGTCCACCCCGAAACCAAGGGGGTTAAGAGACACTTCAAGATGAGATAAGCTCCTATGCTTATCTCTTAGGATCCAATTCCTCGGTAAATATAAGAACAAGTGTTCGGTTCGATACGCTCTGTGAAGGGGGGCTAGCCCCTGAGACATTTTATAGTTTTCTCCTTTCTCAAGATCGGCGTTCTTTTGACATGGGATCCGAAAGAGAGGTTCCAGCGGAAAGGTTAGCTAAAAAGAAGGAAAGTCCATTCCATTCGTTCAGGACTGAAGAGCCAATTTTATCTGTAGCTCCAGTTAGGTTCCTAAGTAAATGGGCGGGAAAAGGACTACTCCGTTCCGGAGCTGGTACGCATCGAAGAAAGGAGGGCCAATCCTCTGTCTTGAAAGAGTTGCCTTCCTCCTTCGACCCAACTTGAAACTCCGCCCTTCCTAGATACGCTGCTTTCGCAAAACCGCGGGCTGAGGAGTGTCCACCTGACTCCCTCAGCAGAGTCTGACACCTGCCCGGTTAGAATGATTCTGATGATGATCATTCGAAAGTTTAGGCAGCTAGCGACTGGGCCTCTATAACGCCTTTCAAAGGCGGATCACTTAGTACAAGTCTATCTACTTGATTTAAGTTATCTTTTATTCAAGTTTTTATGTCCGATGTCCTAAGATAGAATAGAAAGGGCTTCGAGCGGTGCAGGATTTCCGGTTTCCGTTTCTGGGAATTTAAAAACACCCATCACCTTGGTACTGAATACAGTCCCCGAAGATTGATCCAGTTGAAGGCTTGTTGGGCGAGGGGGAAAGGTAGGCGGGTTGAAGGAGGAAAGATCGAAGCTTTTGGCGACAGAGGAGTAAATCCCACGTTCGAGCTCACGCCGAAGCTGCACCAGTCTTTAATGATTTATTAACCCACCAAGAGCGCTTATGTCCTGTGTGAAAAGCCTTTTTTTCTTTCTCGCCGGAAGGCAACCTGGCTTTCCACTTCTTACAATAGTGATTGGTGCTTCTCAGATAGGGGTCATTTCGGAGGAAGAACTGGTCCCTTGACCTGCCTTAAGGCCGAGTGCTTGCTATAAGCAACCTTGGTTGGACTATCTATTTCACTTAAAAAGTTTTCTGTTAGTTTTATAAGTCTAGTTCATCTTGAGCTTGAGCCAAATCTGATTTGCCGAGGGAAAGATTGAAGAAGGAATGACCGAGCTTGAGAGATAGAATACATTCTGTCCTTATCTATCTTTTCCAAACTTCAAGTAAGAACAAGAAAATAGAAAGCTAATCCTATAAAGTAAAGGAATAACCACTCAGAAGCCTTAGACGAGATCTACGACCAACCTCAGCTCGTAGCTCTTCTAGCTCTTGAAGTCAAGTCGAACCCTATGGGATGGGGCTTAAGATCGAGGATACGTCAACTCCCATTAGAGCCATTTATGTTATGCCTAGTTGTTGTTCCCCTTAAAAGCCATCTCTATCAATCGTAGCTCATTTCCTACTAGTTTTGTCTGAAAGCGGAAGCCGAAGGCGAAGGCCCTGAAAGAGTAGGAGAAAGAGAGGTTACAGGCGAATAAAGGAGCGTTACTGTTGAATAGTTTGACGCCAGAGGACCATCGATCATAGCATAGAGCATAGGCCTGTAGGGCGAAGCAAGATTGGCTGCTAGAGGAATGCTTTGCAAACAAAAGATAGGAAAGCCGCTAGAAAGGCTAACAGCTAACAGTAAATGACATGCCGTTCCACCCCTATCTCTTAAAGGCTTCCCCTCATCTATAAAAGAAATTCCTACAGTCGGGCATGTATTCTTTCTATAAGGAAGAAAGAAAATATGTAAATCCACACTGTCACAGGTCTTGTCATTACTGATTCCCACTTCTGCTGCTTTTCTTCCTTCGTACTGAATGGGAGGGTTCATCTGCTGTGTACACCCTCTCAGCTACATGCTGAGTGAGACTGATTAATGGCTGCCTTAGGATCACACTTTTGGCGCCTCAATCTGGAGGCCTGTTACATTTCTCCTAAGTCCTTCCTTATCAATAGAATAAAATGGAGTCCATGGTTAGCTGTAAAAGCATCAAAAGATTTGAATGCCTAAACACTACTCCGAGGGGTAAGGAATAGAATCTATCAAATCCTTATTGCAGATAAAAAGAATTCCATCTGTTAAAGTAACATCATGACTTCGGATAAAGACAGGTCAGATTCCATACTTCTTGAAGTGACTAAGTGAAGAGTACTGCTTTCCGCTATAGGAGTAGGAAGATGAAAGTCCTTTACCAGTTTCAGCTCCTGCTGTTAGGTCTAGGGCAAGGGTGAGACCTAGGGGAAGAGTCATAATAGTCGTCGGATTGGGTGTAACAAGTCTTCAATCTCTTCTACGTTCATGATAGCCTATCCAAATCTTTCACTTCGACCTAAGTCAGCAGCTAAGGAGAGTTCTTGCAATGGTCAGGCTAGCTACGGCAAAGTCTAATAAAGAGGACTGACTCCTTCTATTTGTAAGCAGTTCCCCCTTCTAGTGGTTCAATAGCCTGCCACCTGACGACGGTTCGTGTTTGTAAAGAGAAAGAGACTGCAAGGGCTAAGGTAAGGCTATGGGATAAGAGAAGGCTATTCTTCCGAGTTGAATGAGGAATGCACTGATCCCGGGTGGGCGAGGGAATGGTCCTCTCTCTCTCTCCTCCTCTCCTCGCATTTAGTTCATGGCATATAGGACTATGCTTAAATAGAAGACTTCTATGAGTCTCCCAGTCCTATCTTTGAAACGTTGAAGGTCCACAATAGGTAACATAAATGAAGAAGTTTATTTTGTATTCGAGCTGCTGAGGGCCGGAGCTCGTATGGATACATTACTTCATTGTTCTATGAGGCGTTGCACTAAGCACATACTCGGATAGGGTCGCGAAGTGCAAAGATCCGGTCTTTGACAACCGTCGTAAGGACAAAAAAATCTATACTTATGTGTGTTCGACACTATATAACTATAGGCGGGACCAGTTGTAGGATGATCGCCGAGTGGCGTTCTGCTCGATTAGGCGAATGCGAGTGAGGGATAAGCTTTCCCCGTTCGCTAGGAGGGAAACTCAGGAAGAGTTCCGGCAGAAATAGATGGTGAAAACCCCTTATTATTATATTAGTAAATCGCGCTCCTTGCATGACTCCATATCATTAATTATTAAAGCGAAAGCGACAACGTGTCACTCTAACCTTAAAATCTATAAACGGGAATGCGTTTCCTAATAATGAGTAATGCTGGTAACAGCAAATGGTTCCTAACCTCATAAAAATCAGAGTACGGCATATCCGACTATCCGGCAACACGCTTGGATAAGTAACGCGATGAACCGTACCTGTATCTCTAGGCGCTATGATGTTTTATTATGTAGATCATGTCTTGCTTGAGGGTTCCAAACCTCGCCCTTCCGTCTTTCTTTTTTTCTTAGCCGGGCCGGCGCACTAACCACACCTTCACCATATCTCTTTCTGAGTCAAAATACAAGAGAATGAAAGCCTTGTCCAGCACGGATATGAATTTAGGGCTGTCTGTTTTCCGCCCCAACAACCCCTGCGACAAATCCAAATACAGGGAAAGGAATCCTCGGGCGTGAAAATCTGCCAAATCGAGGCCCTTTTGGTGTCTGCCATAGATGTCAACAACCAGGGCACATAGCCTTCCAATGTCCAAGCAAAGCCCCTGGAAAACCGGTGACACTTGTTGAAGATAAAAATTACGAGGAAGCTGCATTTGAGGAGGAGCCCGTAGCTGAGGCACATGTGACAGATCCTCAATATGAGGACTAAGAGATTCTTGAAGGTGATGTAGGGGAAGTAATGGTGATTCAACGTACCCTACTTACCTCTCCAGTACCATCAGATGACCGATGGCTCCGGCACAACATCTTTCGTACCACATGCACGTCAGGTGGCAAGGTGTGTACGATCCTAATTGATGGGGGTAGCAGCGAGAACTTTGTTTCTCGAGAAATGGTCGACAAGTGAAAACTAAAGGAGCAAAAGCACCCTCTCCCTACGGTCGAGCTCCACTTTGTCCCCTCTCCCATACCGGATCCAATGGTTTAATAAAGGTGGTGAAGTACCTGTGAATACCAGATGTCTTGTCACTTTTTCTATTGGGAAAAGGTATAAGGATGAAGTTTGGTGTGATGTTGCACCAATGAATGCTTTTCACATATTGCTAGGCCGACAATGGTTGTATAATAGATATGTTACCCATAAGGCTCGGCCAAATACCTATTCATTTGATAAGGATGGAATCCACATAACTCTCTTGCTTTCGAAAGATTTGGGGAGAAACGGGAGTAACAAGGCCAAAGACCCTAAATTCTTGACGGCACAGAAGTTCGTAACGGAGAGTGAAGAAAGCCGCACTATATATGTGCTTGTTGCTTGCTAAAGAGGAGAATTATCCAACGCCTGTCCCAGACGTTTTACAACCCATACTCGCTGAATTTAGCGACATTAATTATGCCAGAGGAATTGCCACATGGGCTTCCCCCAATGAGGAACATTCAACACTAAATTGACTTAGTACCTGGAGCTAGTCTTCCACATTGGGCCCATTACAGGATGAGTCCGAAGGAAGACGAAGAACTACATCGGCAAGTCACAGAATTGATAAAGAAGGGACTGGTCCGAGAAAACATGTCTCCTTGTGCCGTTCCTGCCCTATTAACTAACGCCAAAAAAGGATGGGACATGGCGCATGTGCGTTGACAGTCGAGCAATCCATAAGATTACCAAAAAATACCGTTTTCCCATACCTCGACTCGAAGATATTGTAGATATGCTTTATGGGTCACGCGTTTTCTCGAAGGTAGATCTCAGAAGTGGGTACCACAAAATTCGGATCCGACCAGGTGATGAATGGAAGACGGCTTTCAAGACTCGAGATGGGTTGTAAGAATGGTTAGCTCACATGGACCCTAGAGGCAGAAAAGACATTCCAACTGATTAAGCAGAAAATGTCAGAGGATCCAGTTCTTGCACTACCTTACTTTTCCAAGATCTTTGAAGTAGACTGCGATGCTTCTCATGTTGGGATAGGTGCAGTCCTTAGTCAAGAGAGTCGTCCTATTGCCTACTTTAGTGAGAAATGAAATGGGCCCCGTCGGAACTATCCGACATATGACATTGAATTGTACGCTGTAGTGCAAGCGCTACGACATTGGCGTCATTACCTGATATTCTCTGATCATGAGGCCCTCAAATACCTCAGCTCGCAAAAGACTATTTCCGCACGACATGCTCACTGGGTCTCACAACTTCCAGAGTATAATGTCTTGATCCGTCATAAATCGGGTGCCATAAAGTAGCCGATGCACTTAGCCGAAGAAACTTGCTGTTGGGCAATGGAATGAAAGAGCTAGCTTCAACTCCTTTACTTTTTTGCTGCGTGCCGCCGCTTTCTGTTCCCGCTTTTCCTCCTCCGAAAGTTCCGAAGGTAGGGCAGGCTCCGGCTCCGGAGCAGGAGAAAGGTTTAGATCAATAAGCGGTCGTTGCGAAGGGCCTGCGCCGCTTCCACCGCTTCCGATGGAAAGAGGCAGGTTCTCCATTGCAGACAGAATAAAATCCATTAATTGTAGAAATGAAATGAAAAAAGGGCCACACCAAGCCAAGCTCCAGTCCCAAAGCGTTGGAGTAATCAACAGTACGGCTGTACTAATACAAAATTTGACAAAAAGATATAAAATTATTATCAATAATAGATTGAAAAAAATAGGCATACCCATATAGGTGTTCCCCAGTCAGAATGAGCACTGTGAACTATCTGCTTCAAAAAGAGAGTTGTAAGAATGAAACTTCAACCTTCTTTCTTTCTGGATATCCAATATCCGGACAACGAACTGCTAGTTGGAGAGGGAGGTCCATTACGCGTTAGCTACCTCTAGAATAGCAAGACATTCTTGGCCAGGTTTCAGAATGGAAGAGAAGTCATGGAAGGAACTGAATTGGCCACGCACGATGAATGGATGGACAAGAAAAAGGATAGTCTAAGACTCTTCGATATGAATTTATACTTGGAATTCGGAAGAATCTGAAATGCTCCCGCTCTGCATGGCAGGCGAGGTAGGATAGAGAAGAGGGTTGCCTAGATAGATGTTCTCTATAGGTATGCTATAAGTAGCTAACAGAATGCAATGCCTCCTTCTAGTGGCGGTCGGTCGAGTTGGAACTTGGCTCCGTGAGGGGGAAGAACCTTGACTTCTTTAGGGGCTTGCGTCTTCTATTGGGTGGCGTGACGGGGAGGCATGGTGGAAGCCCAGCCCGCACCATACGTTCTCTGATTGAAACGAAAATCTCCGCTCCGGGAATTCCAGCAGACATGATACTGGTTCAGCAAAGGGACTCAACATTTCACTTACGGAAACAGAAAGAGTGTTCGGGGATATTGGAAAAAGCCTTTCAGGTACAAGAATTAAGGAGCACTGCTGCACTTCCACGACATGGGAAAGTGGGGTGAGGAAAAGAAAGAAAAGGTGCAAGGTGAGGGGATATCAAGAGGTAGAATAGAATAGGTGAAATGAGTTCAAAGGAATTAGTTAAGACACGCTTCTTTAGCACAGGCCACGGAGTGAAGTTGGAAGGTTCAATGAGCTACGCGAAGGGAAGATCTTGGGCACTATTGTTGTCTATATACAAGTGGCGTAGGCGAAGCTGTGGTGACTCGTGGAGTAGGCAGCGAGCTCCGCTTGAGCAGAAAGCAGCAAGCTGCAAGCACCTACTCCTATCAAAATGAAAAGCAGTGAGCTCCGCAACAAAAGCGAAGCGAGCCGCGCTAGCGCCCAACCTATACTATACAAGGGCTTACGTTTTTCAGCTGCATCGTACCGTACTATGGGGGGTCCGTACCTCCTTTAGATAGATAGAGCCCCCGTGCTCCTAATGTAGAGCTAGAACTACTGCTACCGTGGAATCCGCGATCACACATGAGTACCTCGCCTTCCAAAAAAAGCGGCTGCTAATTAGCACTAATGCTAATGGGGACCATCGATCAAGAAGGACTTCGGAGACTGCAATCGAATTGAGAAAAAAATAGAAATATAGGGCCAACTCTTCTAGTTGCGCCTCTAACCTTACTACGCTACCCAACCAGCTGATAAAAGGTCGAATTCAGCAGGGCTGCAGGCACGAAATGCCGATCAAATCCGTTAAAGGAAGCCTAATCAAAGCGGGCAAACAAGAAGATCTGACTGAGTTGATGATGGGCCGGATCTCGAAAGGCGAGAGGCTTTCATAAAGACGTATGAGAAACGGAGGGTCGAGAGAGGCTTATTGCACGATCCACCCAACCCAGCTAAGCTAATAAATGCTGCATAAGAGAGTGGGAGGCCGGCCCCTGCCCATCTGGAGGTGCACACCCATTTAGGAACATATGCAAAGGGGTAAAGAGAGAAGTCAATGGATAACTACCAAATCCAATGACTTTGATTTGTTCGTACCATTCTGTCATCGATCACTGCTGGGTTGGTTGGTGAGTCACCCAAAAAAAAGCATCGAGAAAGGTCAAGCATATATGTTTTATGAAATGATCGGCGGTCTCATTTATGCTATGCCCTGCATTGTGTTCGTGTGTGTTTATTGAGCTTTCTTCACTTCAGCGCCATGCGCTTTGCTTCCCTTTATAGAAGAGGGAGACCGTTGTCTTGAGAGTGAAAAGCAAGCGCAAGCGATAGAAAGGATAGTCCCTCGCGCGTTCGCGCGAACTACTAGAAAATGGTGAGATCATTAGTGAAAGAAGGACCAACGACGATCCTATCCTAAAGGAGAAGGAGGAGTAGGAGGAGTCAGTTTTCTTTGAAGATCGAGGAATAAATCGGACAATTATGCCATTCGGAAGAAGTCTTCTACAGAGGGAAAGCCTGTTACGAGTAAGTGGAGAGGAAAGATCTCCAGAGATTCTTATCTCATTCCATTCCAGTGGCTCGACCAGTAACCAATGGCGAAAACTAAAAAATCTATGGTTTCCCGGTAGAACCCTATTTCGCCCAAGTTGTTGCGGAACCGGAAAAAAGAAGCGGTTTTTCGCACAGCTTGCTCATAGTGCAGGTCCCACTTGTATATCGTATTTGGCCGAAGAAGCATCGGACAGGTTGGAGTTCTTACCTTCTTGGGACTCCATGGACCAAGATCTGCTTTCATTATATGGGCAATACCGATCTACTTTAGTAGATCATATGGATGTAGAAAAAGCTTATAATTTTGATGAATTGGAAACATCTCTTTTCCATTTCTATTTACCCAGTTCATATCTTTGTTTCGTGTGTTCCCGGGAGGAATTCGATCTCTTCAATCTCGGGATACCACCTAAATAACTGCGGCCAGAGAGTCAAATAGGTCGGGAAGAAAGAGTCTGAGGTCGGGTTGGACGACATACATCTTGGTTGGTCCCACCACCACTAGAGATTGGAGATATATATAATCTTTCTTCTAAATAAAAAAAAAGATTTAATTATTATTTAAATAGCTGCAAGACCAAAACAGGGTGCAAAGAACCGAAAGCCCTTCTTTTAAGTTCCTCCCAGATACATGGCTTACATACCCGGCTCAACATTCTTGGAAAACAATCGAATCGAAGGTCCGGAGGAGAATTGGCCATTCAATCTTGTAAACTAATCGAGACCGAAATTGGAAAAAGAGATACGAACGGAGAGGAATAACCAATCGATGAAAGAACATGAAACCATTCTGTTTCAATAGAGGTACGAGAAACGGTTGGGGGCAATGAAGTAGGTGAAGTGGTTGGATTTTGCGAGCTGTTCCAACCACTGCTGGATGTGATTCCAAGAGCCGAACGAGAATGAATACCACACAGAAGAGTCAAGACCAGGCTCCCTAATAGAATGTTTAACCGATCCATTCCGGATCGACCGAATTGGTACGGAAGTTGTAACATGGGAAAACCACGGAAAACACGACTTATTTGAATAACCCGGTGACCTACCAATTGTAGAAGTAGGATCTTTGGCAAGCAATAAGCACTTAAATAATACAATTCAAGTGTACCATCTTCTTTCTCATTTCGAGGAAAAGGTGCGGAAGGAAAAGGAAACAACGGAGGGATCCGAATCGGACCTAAATGGGAATGACATGAAAAGTCTTTTTCAAAACCTAGCATTAAGGGCGTTACGACGATATACGAGAGGAATGGAGAAAAACTCGTGATTGGTGTGGAGGGGAAGATCTGTTTATGATATAGTTCAAGAAAGAGTCGTCTCATTTCCTTACTTCTTCGTTCTTTCTAATTCATTCACTTCAAGACTGGTTCTGAACGCCGCGTAACATCATCTTCAACCAACCTCCACCGTACGTACCTTTCGGTGCGGCCACTAAAGAATTGCTTATACACTAAACAGCTGCTTATATACGCTTACTAAAAGACTGACTTTCATTCATTAGGCCAGCGTGAAACTAAGAAAGAGAGATGTGCCTAAGGCGGCATGCAAGCAAACTGTGCACGCTAAGAGAAGAGGAGAGATGTTCGCAATTACTACCACAAGAAAGCCGCCCCCCTATCTCTAAAGGGGCCCGTCACTTCGTTCGTACCTTCTTGGCTTAGGCTTCTAACTGAACTTACTTTATGGCCTTGCCGCCCCGCCGCTAGCAGAAGCTAAGCGCTTGAAAAGCGCGCTAAGAAACGTTGCTTCTGCCGGCCTTTCTGTGCAACAGTAGCGGAAGAGAGGGTTACCGTACATACAAGAGTCTTCCAGTTCTTACGGAAGCTCTTTCTTACCAGTCAAGTAGTACAAGAGCTGTATCTTATCTTATAGCCCGGCGCGGCGGGTCGCCTTTTGAATTCAGTAGATAGAAGAAACTATTAGATAGATAAGGAGTAGGTGAGTGAGTGAGTCCTCACTGACCTGAGCGATTTCGATCACCTAGCAGGCCTTTTCTTTGGTAGGTAACATCGCCAAAGCGTATCATCAGATTTGACTACGAAGGAAGGAACTCGAAGTGAAAGGGCCCCGACTTATTTCCAGAATTAGAGTTCGACCGCAGCTGCCCCCCTTTTTTTTGGGGGGGGGATCAAGTTCCTTGCCAACTATCGACCCCGATCTCTTTTCATTTGTTTTGGGTATTACCAAACCTAGCCTAGCCTTCGTCAATCACACTAAAGCGGAGCACCCAACTATGGCAAGGCCTCCTTAAGGGTTAGGTTAGTCAATCCGGCCCGAGACGCGTTCGTTGACAAAACCGCCGTAGGAATGGAGACCTTTCAATAGAGCGGAGGCGAACTGATCAACGAGAAAGAGGCCCTACTCACTACAGACGAATACACCACAAGATCGAACTGCACTCATGCCTCTCCCGCATCAAGTTGACCGCCCCCCCTACGTAGTGATTCTATCAATCATGTACGTAGGTAGGACCCTCCATTCTGATTGGTATATCATGAAAAAAGAAAGCCATTTGCACCAGGCGCACTGCGCTTTCCCTTGCCCAGATGTTCGCCTTTCTAAGTCAAGTAATGGTGACCCGCCGAAGACTGGAGCTTCATAACATGTTGACGAAGACCTCCGAACTGAGGGTTCGGTCAGTAGAAGGGACGACTTTGTCTCCCCGGAAGAAGAATAGCCCCGCTCTCTAGCCGACTGACCCCGTTGATCATATAACTGGGAGGGAACGTGTCACATTAGAGGTGAACGATCAGAGGTGTCCTCTAATCACCACGATGAGGCTGGTCCCTCTTTTAGTAGACTCGGCTATGAATATGAATGAAGAAATGAATGCCGGGCTCTTTCTTTCACTGCTAACCCCAAGAAGTTTCTTAATGCTGATACTTTCTGTTTCGTCGAGCCCCGAGCTTGTGGTCCTCCTTTGAGTGTGGGTTCAATTGGATGAATCTGTCAAGTCAAGGTCAACGTACGTAGCAGCAAGGATGGTGCATCGCCTATTTATCGTTCTCGCTCGGGAGCCAAAACGAACACGCCCGCTACCTACTGTACTGGACCTTCGACCAGGCATTCTACCTTTGTCGAATCGGAACCAACCTGCATTGCGCTCGAAGAGTTGAGCGGCCGTCGGCCAGCAACTTCCGTGCACGGATATAGATTCATTCTTCGTATCTGGTTCAGCCTCACAACCCTTCGCGGGTTGGTAAGAAGTCAGTCTTGTTTGGTAAGACGGAATTGGACAAAGAAAAGAGAGTGCTCGACCGGAACAACGGCCAACAAAGACCGTAATTACATAGATAACTGCTCCTCCCCTTCTCCGTCTTTAAGGCTTTAAGGCGAACCCGTATGGCGGCTGGAAAGAAAGACGACCTCACCTTCTCGTAGATGGTGTCAGTGAGAGCAATTTTAGTATCCCCCGTTGACCTTCTTTTGTAGATAGAATCTTCAATGAGTGGAAACAAGCAACCTTACTAAGAAAGGTGCTTGTTGAGTAAGGCCGGCTTTCGAGCCCAAGCCCCTTGTATAGGTTGGGTGCTTGAGCGCATCTTTCTCATATTCATATCGATCAAGGCTTTCCTTGAGTTTTCAATAAGGGGCGCGTTAGCACTCCTGCAAGAAAACGGCCTAGCTAACGCGCGCCCTTACGTTTTCTTCGCTTGCTCTGCAGTACGAGCCTCATACAGAGCCGCGCCCCTTTAATATGATGAGAAGAAGAGGGGCCGCCCTCTTTTCCGCACCAATCCTTATTTACTACTACATCTTTTTTGGGGTGTATAGCTCAGTTGGTAGAGCATTGGGCTTTTAACCTAATGGTCGCAGGTTCAAGTCCTGCTATACCCAAACCTACCTTACACTCTACTATGAGTAAGGATGCGTAGTAGCGTTCAAAGATCACTCTTTGGCCTTTAGACTCGCTTCGGCGACTTCGCCCTTTAAGTGACAAGGGGGGTGAGCCGCTCCAAGCCGAAAGCGATAGCGAATCCCGAACTTGCCCACGCTCATCCAAACCGGCCTCAAAAAGCGATCGGAAAGCGAAGCCCTTCCTTCCAATCCAAGCCGGCGAAGCCGCCCCTATATCTAACCACCGCTCACCCCGATCACATATTGGCACGTTCATGATGCATCATGATCAAAAGGCCGTAAAGAAGACCTATGCTTCAGTGTACTGCCATGATCACATATTAGCTCGATTTTCTTGACGGCTTGAAGGCGAAGCCGCCTATTTCTTAGGGCAAAGGGCGTTCCCTCCTCCTAACTCCTTCCACTTCTCCCAGGGACTACGGCTTGACCTTCGGGGAATAACTCCGTGGGACCCCTCCTTCTAGGGCGCCTAGATAGTGAAAGGTTATCCCTTTGCAACGCTGGAAGCTAAGCAAAGTCACGAAGCTGGCTGACTACGCTCGAGCAGAGCTCCGGCCCGGAGGTGGTGGCTGAACTCGCCGCAGAGTTCAGGAGCGAGCAAGACTATCTTGGTGAATGCAATAAGAACCGGCCGCTCGCCGCAGCAGAGTGCTTTGCCCATGCTGCTATCCGCCGCCGAAGCGCTCAAGAGATTCGTGCTTGAATGTCGAGATCAGGGGACTCTATCCAATCCATGCGGCGAAATCTATTTGTGGTGGAACAAACTCAATATATAAATAAAATTATATATAAATATATAGAATTTGTTCCGATACAAGAGATCGGCCCCGAAGCAAGGTATGGTGGGTGCCAGCAACTTTCACTTGTTAAGAGTAGGGGCTGAAAAGAGCTCTTTGTATAGGTTGGGTTTGCTGGGCTTTGATGCTTACCTTATTCTTAGAGAAAGGGGAAGGTTTGATAAAGGAGCTTTTAAGCCCTTTTGCTGGATTGTTGGTCCGCAGCCCCGCCCTATAGAATGAATAAGGAGAGGCCTATCGATGATCGAGCCACTCTTATACTACTCCTTACCTCACCCCCCCTTGTCACTTAAAGGGAAAGCAAGAGAAGGGGGCCTGCTGGAAACCCTCGCCTTCGGCTCCATACTGATCAGGCCGGCCGGCCATGAAGGGACATCACGACTATCCTTTCTGGTAATACCGGGCTGTATATGATCCTGATCAGTGATCAGTTTCTTTTAATATTCCGGATCCTTATGTGCTTTTTTTTGTTATACTAGCGGCGGCAGATCTATTAGTAAACAGGAGCCGCTATCGCTCACCCGGCTGGATGTCAATCTGACGGATGGATAAGCGTAGCAGAAAAGAAAAGATAGGGTCAATTACGAGAGGAAGGCGGAGGAAAAAAGACGAGAGAGCAAGCCCCAGGAGGCTCGCAGCTACCACGGCCGTAAGAACGACTCGAAAGACGGGCCCCCGCCCCGATAGTAGCGATCAAATCTTTCGGAATATAAATTGTAGCGTGGTAGCGTACAATGGTTGCTTTCCTATGCCTTCATACGAACCCAAGCCGATCCGATTTAGGCGTAGGACCCAACTCCGAACCCTTTGCCTGGCCCTTCACTTGCATGGGATAGCGAAGCCGCTCCAATCCACTAGAAAAACCCACATTCTTAGACTCAACTAAAATGTTGTAGCATTGATTGAGCGAAGCCGCTCTGCAATAGTGAAGGAGCGGCTTGTCTGTCTCATGGCAGGCAATTTACTTTTTGCTGTCTACTTTATAAGCAGCTCCTTTTTGCATGCGCTCTACTGTATCTGCCGCAGGTCTTATCAGCTTATGTACTAAGCGAAGCCACCTTCGGCCCTGAGCTCTCATCAAAGCCGCCCTCGCCCCTATCTCTAAAGGGGCGAGCCATGAGCTTACTTCGAGTATTTATGACTCTGGTGGCAACACGTGACAGGCGAATGACATGATTCTCAAGGAGTTACACGACGGCCATGTGATGATGCATCAAATAGATGCAAGGGTTGATGACTCAGTAGGTCCTTGTATGGACTGATTAAGTTCCCCACTGGGAGAGCTTTAGAGGGAATAGGGGTGGACATCTATATGGGCTTCATGTGATTCGAAGCCAACCACTATGTATTGCAAGAAAGTCCTATGTGTAGTATACCTAATGAAAGCCTTAAAGAGCCTCTTAACACTTACCCGCCTAAACCAAGCAAGATTCAAGAATCAATCCATTACCAGCAAGATACGGCTCAGCCAAAAAAGGTGAGCGCCTAGCGCGAGCCTTATTGAAAACGGCCTAGCTAACGAGCAATCTTTCTAAAGCGCGTTAGCGCTTTACTAATAAGATAGAAAGGGCTTTTCTCGCTTGTTTAGTAAAGTCAAGCTTTGGCGTCGCCCTATCTTGCTGGGGCACGAGTGCCCTTACTAGTTTTGGGGCTTTGATTGGCAAAAGCTGTTTTCGCCTTCTAGCCAGCAGTTGCCGGATTAGCCTTCGGACTTTCCTTACCCGCCTTTATTGAGAAAGAAGAGAGATAAAGGTTGGACATCCATCGCTGCCGTGATGACGCGGTTGAGTGTTCATTCGATCCACCACCCGAGGCCAGGCCGATCAAACCTATCCTTGGGTTCGATCCAGCAAGTGATTCCCTCCCCGAAACCGGGATAGTCGTTAGGTCATGAATTGAATGCGAGGGAGAGAGATAAGCAGTTGGCGGGGGCCATCCGTTATCGGTCCATATTGGGTAGATCTACCCCTCTCATCCTCTGATCCTTTATCTACCGTTCAATCTATTGATGGGATTTCTTCTCGACTGGCGTATTACGCACTCGGGCCAATCTACTACACGCTAATAATGGTCTTTTGGATTTCATCTCCTACCGAAATTGCAAGTGGTTGGCCGTTCGATCGAGTCCATCCCTTGAAGTCGTACCCTCCCAGTATGCGTGAGTCTTCCGCCGATTGACAGAAATGCCGGCCGGAATTCGAGAACGGTCCATCCCACCATAATGGATCTCTCCTACCGCTACCCACTAGCGGATCGATTTAGGGAAGGAAAGAAATGCCGATTAAGCAATTCCTCCCATCCCGATAAAGCGAGTCACCCGTGATTCGATTTTCCGCTGATGCAGGCCGATTGGGATCCCAGCAGTCAAACCACTGTGTTTGTTCCTCACCCTCCTTCCAATCAAATCTATTCTAAGGTGTCCGGGGGCAGGGGAAACAAAGGAGGGATTGATCGACCAACTTGAACAGATCCATAACCTGGTTCCATCTGTCCTGAATGAGGGAATTAAGGCGGGTATAGTCGAACTGAACTGGTTGATTCTAAGGTGGGTGATAAGCAGCTGTATCCGTATCAAGCCTACCATCTCTTCTTACGAAAGTGTTTCCATCCCGTCTCCGAAAGTTTTGCAATATCTGTGGCCCTGCTTCAAAGCCCCAGAAAACCCCCTTACTCTCTCTCTATAAAAAAAGCCCTTTCCCCTTTTAATAAAAAGAAGGTAAGCTTTGAAAAGTAACACGCTCCCGACAGGCAGTCCATAATGTCATCCATCGTTGGCATTATTGGAAATAGTTCACCCAACTCTTATTCAAAGCCCATCTACACACTCCAGCTGCCTCCTTTTGAGCTAGTCAAGCAGGCGTTGAACACGGACTGAGACTCTCCCGCCCCTTCGACAGCAATTCCTGCACTTGACGTCGGATCTCCTCATTTGAAAATGGGGATAAGCGATAAGCCGCTTTGCAGGGTAGACTCGCTCCTACCTGCAACTAAATCTGCTTCTATATCCTCCTCTTATCTTAGGGGGTAATCCAGCCGGTACTTGTGGATTCAGGGGCGGCATCAAGTCGGAAGAGTGTTGCAGAAAGATCTGCACTTCCCTTTTACAACATAGGAGGGAGGGGGGCCTCCTTCCTAAAAAGCCTTTCCGATTGCCTCCGCCCCTCTCTCTTAAAGCTACGGCATCCCACCGATCCTTGCATCGGCTCTGCTAGTTGGCTTTGCTATCAAGGCATAGCATTCTATGGACTCTTCCACCACGTCCAGAAATGGTATGCCAACACCCTTTCTCCTTAGCCGACCAAAGTCTTCTGATGGCAATAACCGCCTTTGCCGTTAAAAGTCAACCGGTGTTCTCCCTACGCAGGTAACACCCTACTCCTATTACCATGGTCTTCCGAGTAGGATATGTAATACGTCCATAGGGACGACGTCACACCAGACGTCCTGCTTTAACTTCCCCAGCTCCAACTTAGCAGAAGGGGCACCTTCTCACCCCTTACTCAACATAGGGCCCGCTGCTCATGCCCTTTTTGGTCTGATTCGATAGGGCTCTGGATGAGGCCCTTACTTAAAAGGGCTTCAGCCCCAACTAATCCACCATCTCCGTGGACGCTATCTTATCCGAACTCCCAGCATCAATGATCATCTTTGCACTGGCCAATTCCGCCATAGATCCGGAATACAGCCTTCCGTCTCCTCCTCCTTTCTGCTGACGTTGGCTCACGTTGCCACACAATCTAAGGACAGCGAAACTGTCTCCTCTCCTAAGCTTCAGAACCCCCGCTATGTTTCCGACTTGAACTTACCTTTAGAGCTTCCCGGGCTCTAGGCTCCACAACGTTCACTATTCCATCTTCAGCTGGTCTATTCTGCACTCCCCCAGCAGCATTCGTCCGTCTGAACATTGGGACAGTAACGAGCAAAATGCCCCACTCCTCCACATTCATAACAGTTACCGGATCCCCTCTGCTGAGCCTTTTCTTATCTCCTCTGCAGCAAGCTTTGCTGGCCTCGCGCTCTGATGGCGTCTCGACGTTCTCTTTGAAGCCGTCCTGGCGCTCTCCCCCTTTAAGAAGTTTGTAAAAAGGCTCACGGTTTTTGGCTTCCTATAAAGCAAACCCCTCCTAGGTTGTGGCAACTTTCTACTCCTCCTGAGCTGTCTTGCCGTATCTAAAATGGCTTCGAGCATCCGGCTTCACCACTGCTGCTTGCTCTCTCCTTCTTCGGCACTTCCCAGTCCACAACAGACCTGATCTTCTCTTGATCCATCTGAATCACACCCTTGCTGATCCAATGGCCAAGAAATAGCACTTTCGTCTGAGTACCGTTTCACGTACAGCTTCTTTTCCTGCTACACCCGGAACACTGTACTCAGGGTTCCAAATCCCCAGTGAGTGACTATAAACGATTCTGTCATCGAGGTTTTCCACTACAAACTGGTCAAGGTAAGGGTTTGAGTTATCCATTTAAGTGCGGAACAAGACCTGAACTAGGATGATATTCATAGATCAGTTACTCTTTGTGTACGTTATGGAGTCTCCACTCCATGTTGAAAGCTCTTTCAAATAGCATGAGCGTTGAAAGTCTTCAATTAGACTAGAGCGTTAGATTCTTTTTTTTGACTTCTTTCAATTCAAAGTGGAATGAAGAAAAGAAGAGAGGAGGAAAGTGGTTCACTGGAGTTTGTCTCTTGAAAATGGTTTTCTTTCTTTATTCTCTTGAAGGTCTTTTTCTCTATTTTATTTCATGGTATCAAAGCCAACAAGAGAATTAGGGCGCTAAAAAAATAACCCAAAACCTGCTTGTTTAGAGAATAAAACTGTTCCTGTCTGCTTTTTCTTTTTTTATTTTATGACCGATAGAAATGGAAACTCTTTTGTTATATGCCCTATACCCACCCAATTTCTTTGGTAGATCCTAACACGAATTATGTACACAATGAGGATCACAATCATTGATACAGTTTGGATACCAAGCTATCTTATCAATATATTTACAAAAAAGCCTTCGATGTAGTGATGAAATTGTGATACATAATCAATCCTATTTGTTTTGTTCATTACTAAAATGAATCGAATCCTATCAAATCTTTCTATTTTTCCTTTGAATTACTCATATATATATCCTATGAATTTCATTTCGCACCGGAAACTATTCTAGGAGAAGTTCGAATCCGTTCCGTTCGGATATTGATAGGTCTTGGTTTGACATGGTTTACGCGTTACTGGTTCCCGGAAGAGTTAATATCTCCATTAGCTAAACCCTTTCTTACCCTGCCTTTGGACTCGTATTTTGTTCGTACACAATCAACGGAGGCCTCCCCGACATATGTTGCAACGTCTTCAATAGCATGCTCTTACTTCGTCTTTCCCTTAATAAGTCATCAAATTTGGTGCTTTTTGATCCCCAGTTGCTATGGGGAACAAAGGACGAAATACAATCGATTCCTCCATTTAAGTGGTTCTCGCTTCTCCTTGTTCCTGTTCCTAACTCTTTCCCGGGTAGTTCCCAATGTTTGGCACTTTCCATACTTCATGGGTGCAACATCAACAAATTCGCTCATGATCAAGTTACAACCTAAGATCTATGACCATATTATGTTAACTGTTCGTATTTCGTTCATTCCATCGGTATGCTCCCAGGTACCTGTAATTGTGATCCGTTTGCCAGAATCAAGGGCTCTTTCTGTGGAAACCTCCACGAACAATCGTCGTTTTTTGATGGTTTTTCCGCTTCTCACAGCTGCTCTTTCCACACCTCCGGATATCTGGTGCCAAATCGTCGCCCGTTTCCTTATTTCTTCGATAATAGAGTTGGCTATCTCTGTGGCATCGATTGTACAAGTTCGTGAAGAGGGCTGGACGAGTGGAATGAGGGAGAGCGGCTCGATCGACAAAAAAGAAGAGTAGCCCCCTAGAACCTGGCAAAGTCATTATCAATGAATTCCCGAGCAATTCTCAACCAACATATGGGATTCATTCCCGTAAAGATTATAACACACAGAAGACTCCTTACCGCTCCGTGGGGAGCGGGATGAGTGATACATCCGGCGAGCGCCGGTGAAGAACGCAAGCAAAGCTGGAGCTCGGGTATTGTTTTATTCCATCAAGAGAAAGGAGGCAGGCTGGTAAGAGGGCCCCCCCACATAGGGGGGGCGAACCGAAAAGCTCAGCTTTGCGGAGCGGACCAATCTTCCGTACCGCCCCCCTTACTCTCTCTCTATAAAAAAAGCCTGCGGGAAGCGCGAAGAGCTAAGCCACTAATGTCGTGGCTAAGGTTATACCTCAGAAAGTCAGCAAAGCTAAGCTTTCGTATGTGTTATATCCTTTCGATCGAGCGACAACTTCTAAGGAAGGCCTTCATTCCCCTTTGAAAGAAGTAAAAAAAAAAAAGAAAAACAAGTATTCTGAAGCCAAATGCTCTTGGACGGGTAGTTGAATAGGGAGATAAATCCTTTTTTATCCTTCATATTAAATATCACTTTGAGATCATGAGAACCTTGTGAATTGATATAAATTATGGCATGCATCTCTGAGGAGAGTGGCACGGCCAAACATCATCCCAGAAGTGAATCAGCTTACCATTGCCCAACCAAAGTCTAGCCCAAGTTCTGCCGGAAAGTCTCTCTGTATCAAATAATACCTTTCTAGATGCAGGATATTTAAGAGGTGGGTTGGTCAATCCATTTTTTGCCATTGGAGAGGTACTTAGCAGCCAAATATGAGCACCATGGCTTTTTCTTTTCCTTTGGAAATCTCCATAGCCACTTCATAAGAAGGGCTGACTTGGTTGAAGTCCACCTCCTTCGTTAAGGTGATTGAAAAAATCCAGACCATAAAAAAAAGAATTTTTTGTATGGGATGCTAGTAAGGATGAACATGACGAGGTCTTATTGCATTACTGTTTTTTTTTGAAAATTTAAATTCAAACATACTCAATCTTGTGGCAATTTCCTCTTCAAATCACATCAAGATGAACTTTGAAGGAGTAGGGAAGGCTACTCTGGGAATTCGGATTATGGTGGGGTCATAAGAGATGGCAATGGTGCTGTCATGTGGAATTGAACAGATCCCCTCTAGGGATCAAAGATGCAACCTTTGCAGAAGCAGAAACTCTCCTGCATGGCCATAGTTTTGTCCAAACTATTGATTCTTTTCAAGTCATCATATCAAACAAAAAGGGGTTCTCTTAACATGATTAGATGGGCGAATGGTAATAATCAAGAACCTTGGCGCCTATGCTTTTTTATCCTGAGAAAAAATTTCTCAATATATGTTGAGTTAAAATTCATCATGTGAAGAGGGAAGGGACTTATTTAGCTGATCGTCAGGCTAACTTGGGTGTTAGGCTGCAGTCTTATAGTCAGTGGATGGGGGGTCTTCCATTCCAGAAGAGATTGTAATTTAACTCTTTCCCCCACTTATCATCTCTCTGTGGGACTTGTTCCCTCTTCAACTCAGCGCTTTATAGATAGGCATTTTTATTGAGAATGCCTTTTCGGGTTATAAAGGTCCCACCTTACCTTTCAAAAAAATAGTAGCCGAGCCGAAGGAGCTCTCACAAATAGAATTTGAGTACCACGGAGAAAAGCTAGCTGGATAAACAAGACAGGGATCGCCCGCTCGGCAATGCTACCTTGGGGAGGAGACAAAACACTTTAATATAAAAATAAAAACTCATATTCTAAAGCTTTTTCGATATACGAACAATATGAACAAGATTACTATGGAAGAGTTGGTGAACATTGTTCTGACTCATAGCTCTAAGATGACTAGCATGAATGAGCCAGCTTCAACACAACCTAGACTCTTAATCATAGACAGACTTGCGACCTCAACATAAAAGGATGAGCTTGGTCTGTCTATTTGTACGCATTGGCTTAATTCACTCCTAACCTCCCTAGACACTGCAAAGAACACATAATGAAAACTGCCTGGTAAGGGCTGTACAAGGGAACGAGAAAGGGGTTTGATAAGAAAGAGTTTGGAAGTGTCCCGCTTAGTTAACAAACATCGAGTTTGGAGTCGAGGCAGCATGGATAGGAGACTATTGAAGTGAAGTTTGGAATCATTATGGTTTTCTATCTTCAGATTACCAAATTGGAGAATCACCAAGGCCTTTCAGCGATTCGACGCGCCCCCCCAAGCTAGACGCTTCACCTACCTGACCTCAGAGAGAATAGAATGAGTCGCCCTAGCCCTAGTCTTACTAAGAGTTTGAATTGCTCTGTAGGATAGTAGGGCGAATGAATCGCATTAGTGCGATTTGGCTAGCTGAATCGCCCAGCGAACAAATCGCCCCCTTGCTGTCTTAAAAAGAAAAGCGGACCCGCGCGAATCGCGTCTTCGATCTTGCATATAAATAAAAAATATATATATATATTTATCAACCAGGTCAACTGACGCCAGCATTACCACTACGGAAACGAAATTTCCTTAGTCCTTTTTCTGTGAAACAAAGCCAAGCCTTTTCCGCCTTCCATCCCGCCTTTCCCTGCTTGAGACTTTTTTTATTAGCCCAGGCATGAACCACCCTGGTTGGAGCCATGGTCTACCCAGCAGTGCTTCATATCCTCCTTGCTCTTTGTCTAAGATTGGACTAAAGGTACCAAACCTGGCATCCTTTTTTGTTGTTTTTCTTTTGGCTAAGAAGCCCGTAGGTTGTACGCCAGCCATACGTAGCTTGAACTGTGATGGCCACAATGCTTAGCTATTGCCGATCCCCAAGACGCCTTTGGTTGAATGTTCACACCTGATCCACCGTCCGCACTTCCTACATTCACTCCCGGAAATTGAAACAGGAAAACAGGAATTGTAACCTCCCGGTCTGCTGTAGTCAGGCACACCGTGAGGCTTCCACCCTCTTTGGCAGAAAGCTATGACAGAGGAACTTGATGCATTGTCTAAAAAGAAAACATGGGACTTGGTTGACCTGCCTCCAGGAAAGTCTGCAGTTGGGCGCAAGTGGGTCTATAAAATAAAGACCCGATCTGATGGATCTGTTGAGCGTTATAAGGCCCGTCTTGTGGCTAAGGGATTCACGCAGGAGTATAGTTTTGATTATGAGGAGACGTTTGCACCAGTAGCCAAGATGGCGTCTGTACGTACCTTGATCGCAGTTGCAGCGATTCGTGGTTGGCAGTTGTTTCCGCTTGATGTGAAGAATGCATTTCTTAACGGGGATTTGCATGAGGAGATATATATGCAGCCTCCACCTGGTCTATCTACTCAATCATCTATGGTTTTCCGACCCTGCATTCAAGACAGGCCTGGGATAAAAACCTTATCGATGTTGGTTGAGAAATCAACCTCGGAGTTGAAAGGGTTGGTGTGGCCAGAAGTGAGAACTCCTTGAAGCCATTTATCCATCTCTATCAGTTCACTCCTCTTCTTCCAGAGAGGCCCCCATTGAGGAATTTGTTCACGTTCACATAAGGAAGCTTAAACAAGACGAATTCTTCATTCAAATGCGGTCCGAAGAAGAAGTGATTTTATTTCAGGAAGGCGCCCTTAACGTCATTCGATGGTGGGGTTGGTCTCGCTTCAGAAGGTATTGGGTTCGGGTGGTTGTTATTCATTCATCGAAGGGCGGGAGACAGAGGGAAAGTTGCTCTATTAACAACAATTAAAAGAATTTAGGCCATTAAGAGATAGGGCTTTGCCGCAGATGACTACTTTGACATATAGTGGGGGTCTTTTTCCGTCCCTCAGTCCCAGCATTTATATGAAAGAAGAAATTCCCTCTCCCATAACAAAGTTTAGCGAATCGCTGACCGCTCAAGGCTTCTCTCTCTATTCCCAGGAGATGAAAGCTTACCTTTAGAGAAAGGGGAAGCTAAAAGCAAAACAACCTTTATTCAACTACCAGACAAGCAAGGACGGGAAGCTACTCCCCTACTAAAAAAGGGGGAAAAGAGCAACCTTACTACGAGGGAGAAGGGCAACTGCTTCTCTTACTACGCAATTAGTAGGGAACAGAGCAGGACCCTACTCTTTCCTTTAGGAACAATAGCGACTTCTTCTGGAAAGCGGGAAACCACTTACTAATATAGAGGCACACTACTCTCAGGAAAGGCCTGGTCGTTCCTATGTCCCCAGTTGCATTTGGTAGGCAATCGAGAGGCATTTCATTGAAGTTACCCAATTCCTGCTGCTTCTGCTTCCGAAAGAGCTTCTTAGTCTGCTTCTGCGTAAAAGAATTGCTGTGCCCTAGCTTGGGCAGCTCACCGCTTGCGGCATTACATGTTAAACTTCACCACCATGCTCATTGCTAGGATGGATCCTTTGAAGCACATATTCGAGAAACCATCATTGACAGGCAGAATAGCTCGGTGGCAGATGCTCTTGACTGAGTTCGACATCATCTATGTTACCCAGAAGGCAGTAAAGGGACAGGTCATTGCAGATCAGTTAGCTGATAACCCTCTACCAGACTATGAGCCGATGCAGACTTATTTTCCTGATGAGGCAGCGATGTTTGCAACAGAAGAAGAACCGGAGGAATACCCAGAATTGAGGCTATTCTTTGATGGGAGCAGCTAACGTCTTTGTAAACGGGATAGGAGCAGTGCTAGTATCCCCTCAGGGATCTCATCTCCCAATTGCAGTGAAACTGAGGTTCGCTTGCACCAAGTAACAGAGTCTGAAGCATTTATTATAGGTCTCCAAGCATCCCTGTGGGAATACGAGATATCGAAGTTTATGGTGACTCCACTCTCATTATCTGCCGAGCTGTAGGAGAGTGGAAGACCAGGGGGGAACCCCAGCGAATTCCGTACCGTGAGTATCTGGAGGAGTTGATAATCCGGTTCAGAAAGATCACTTTCAGTTATATGCCCAAGACCAAGAACCAGTTCGCAGATGCTTTAGCAACACTAGCCTCAATGGTCCGAATTTCAGAAGAAAGAGACATCCATCCGATCAAGGTGGAAGTAAGAGAGGAGCCTGCATACTGTGCTTTCGCAGAAGAGGAACTCGATGGCAAGCCCTGGTATCATGATATCAGGGTCTTTATCAAAGAGAGAAAGTACCCAGTTGGGACAACTGACAATGAAAATAAGACAATCAGGAGGTTATCAATGCAGTTCTTTCTGAGCAACGATACCCTAAGAGATCCCATGACAGCATGCTGTTAAGATGTGTCGATACGGGCGAAGCAAACCGGTTAATGGCAGAGGTGCACAGTGGTGACTGTGGCGCGCATATGAATGGCTTCATGCTTTCCAGAAAGATCCTCAGAATGGGCTACTACTGGTTCACAATGGAGCATGATTGTGCGAAGTATGTAAGGGCCTGTCAGCAGTGCCAGTTTTATGCAGATAAGAGCAAAGCACCTTCAGTTCCTCTCAACAACATGACAACTCCATGGCCATTCTCGATGTGGGGTATGGACGTCATAGGGAACATCAATCCGAAGGCTTCCAATGGTCACCGCTTTATCCTGGTTGCTATCGATTACTTCACAAAATGGGTCGAAGCAGCATCATTTTCCAGTGTCACTAAAAGCGTCGTGAACCGGTTCATCAAAAGTAACATCATTGCCAGGTATGGTCTACCGAGCAGCCTGATTACAGATAATGCCACCAATCTCAACAGTGACCTGATGATAGATCTCTGTGAGAAGTTCAAGATAGAGCACCACAATTCAGCATCTTACCACCCTCAGATGAATGGAGCGGTAGAAACAGCCAACAAGAACATCAAAAGGATAATTGAAAAGATGACAACCAAGTACCGCGATTGGCATGAGATGCTCCCCTATGCATTCTTAGCCTATCGCACGTCTATTCGAACCTCTACAGGTACTACTCCGTATCCTTTGGTATATGGGATGGAAGCAGTCCTCCCAGTTGAGGTAGAGATCCCATCACTCAGGATTCTTATGGAAGCCGAGTTGGAAGAAACAGAGTGGGTTCAAACCCGCTATGATCAGCTGAACATACATGATAGAAGAGAAAAGGTTTCGAGCTATTTGCCATGGGCAGTGCTCTCGAAGAAGAAAGGCTCGAGCCTATAACAAAACAAACCCAAGGTGTTCACAGCAGGACAAGCGTAGGAAAAGGACTGTTGATACTTGCTTGATTCTAAGCATCTGGAGGTTCTCTATTCTCTAAAGAGCTGTCAACTTATTGACTAACCAAGCAACGGATGAGCGCTATTTATCATTCTCAAGGAATTCTCCAAAGCTACTCTCCTAAACGGGAACAAGCAAGGGAGCTTATAAGGTAAGTTCTTTTTAAGTTTCCTTTTCACTAAAAAGAAATAGCCTTAACGCGATAGAGACTAACAAGGGAACTTACCAATACTAAAGGCGGATCGATCAGTACACTAACAGAATATATATATACATAATATATAGGTTCGAGTGGAATTTCTTCTGAAGGTCCGCTATATTTGTCTTTTCATAAGAAAGATTTGTCTTGTCATTCTTCTCAGAACGATGCTCGGAAGCTGCTTTGACATCCGTGCTTACTCTGATGCGGATTGGGCTGTATAAGATTAATTGACATTCATTTTCCCTAATAGAGGCGGAGTGTAACAGGGGAGGTTCGGGAGGGTACTCCCTCCTGAAAGGGGGGGTCACCCCCAAGCAGTGCTGTAGGGTAAAGGCGAGAAAGCTGGATACTTTTTTTGAGAAATTCCTAGTGGAGGGTGGACCTATATGAGAACCGGTGGACCTAGTGGAGAAAAGTAGAGGAGTACGTGCTACTACGAGAGTACGAAGTACGAGTAACGGAGTGCGGAGTACGGAGTGAATACGAGTACGAGCCACCATACGAAGCGGAGGCGTGAGGTTGCTTGCAAGGGTAGAGGAATTTCAGCCAGAAAAAGCTTCTTTGAGGGCGCCACCCGATTGAAAAAGACAAAGAGCTTTCCCGCTCCTGTGCTTCTTGTGACCGCCCCAGGGAGGGATTAAATACGCCGGAAAGAGGATCGATTGCCACCGCCAGGCCAGAGAGGGATCCCTTCGTGAGGCCCATAACGCAAAAGACTCTGAATACGCCTGAGAAGCTCCCTTCCCGTTAATAAGGCCTTTGACGCCTAACCTCTGAGGAGGGGAATAGAAGCGGATAGGGAGGGAACTAACTCACTATGCTGGATCGATATAGATGGGTGGTGATGGTTGCGATGGTATGCAGGTGATCCAGGGTCAGCGAATAGATGGTTGGTGATCCTGCGAATAGTGGTGGAATGGGTGCTGACTCAATTCGCGTTGAGCTATTGCGGGAGCTTCACCTTCCTCAAGAGCGTGAGTTGGCTACACTTGGTGCGCCCGGATCCTACACTAATCCTCTTTTTCCGTGTAAGCAATTCAATATGAACTTGGAACTTCTTCGATGGAAGAAGATGATTTGAACGTCACTTTCATCCTCCCTTGGGCAAGGGCCTAAAGTATCGAAAAGGCAAGGACTCCACAAGCCTGAGGTCAAGAACAGCGAGCTCAAGATCAGGAGCCAAAGCGGACCGAGAAGAAAGAAGGAAGGCTTCATCTGCTCCAAGCCCCTAAAAAAGTAAAGGGCGACAGCCAAAAATGGAAAGAGTTCGTTTCTTCCTCAAAAATTTGGAATGGATCGTCCAACTGGAAATGATAACAGAATGCATAGGTCATTAGAAGGAGTTCCAATAAGCGGATAAATATAGTATACTACCTTACTTATTTCCTCTATGAGGGAGAAAGCAAATTGAAGAACCCGCGGATATGTGCAAAACTTAAATTCTTTATTGTTAGCCAAGGAAAATGACTCGTGGTAAAGACAAGATAGACTTTGACCAGACGTGCTCGGAATCTTTTTTTTTTTCGATCCGGGGGAAGTTCTCGCTCCTTCACTTCGTAAACTCGGTAAAGCGGCTTTGCTCCTCGCTTTTGTTCAATTATAAATAAATAACCACTTTGATGGAGATTTGTAGCATCATTCAAGTAAATACAGATTGAGATCGTAGAAACATGAGCTTGTGATATAGCTACACCTAATTCCGGACCGGTTAATGCAAGAACTATAAATAAAGGACCAAGATCTCCTATGAAATATAAAAGATCATTCATACATAGCATAGTCCAAGCGGACCCACTTAAAATCTTTACTGAACTATGACCGGCCATCATATTAGCAAATAAACGTATTCCTGGGCTTAATGCGCGAAAACAATGAGGGATTAGCTCAAGGAGTACTAAAAAAGGTGCTAACGGCAGTGGGACTCCAGCGGGTAATGAGAAGCTTAAAAAATGAAGCCCATTTCTTTGAAATCCCACTATAGTAATGCCAATAAAAAGAGAAAATGAGAGACCCAAAGTAATGAGAAAATGACTTGTAACTGTGAAGCTATAAGGTATCATACCCTGGGGATTACGAAATAACGAAAAAGTAAAAGTAACCGAGATGCGAGGGGAAAACTTTTGTTTAACATTTCCGGAAAGACCACCTATTTGTTCGTTTACCGGGTTCGGCACGAAATCATAAATAAGCTCTACCAAGGATTGCCAAGCATTTGGTACTGAGTTTCCTCCTCCGTTTTTAGTAACAAAATGAACCAGAAGTAGGACCAAACTGAGAGTTAGCAGCATAAACAAAGATGGATTTGTGAATGAGAAATACAAGTTTCCTATATTCATAGGAATCAATGGGAGAATGGCAAATTGCTCAAGTGGGCTGTTGGGCGTAATCGTAAGAAACACTTTTCATTTCATACCTGTAGTTCCGCTTCTTGCTCTAAAAATTAAGAAAGACTTGTCGGAAATCGCCGGTTGGTCCGACCAAGAAAGGCATGGGAGTCTTTGGGCATTGCTTGGGCCGAGTTAAGTAAAGACTGGCTACCTAGAAACTAAACAATAAACATGAAAACTTCCCTCTTAACATCACTAATAAATAGTTTTTCTACTTTTTATTTCATTCTCGATTTGAGACTCTAGTTCTCAAGAAAATATTAAAGCACTCTTTTGAATCCCTGTAAAATAGACTATTTCCGCCATATCGTTGGTTGTGCTTTTTGATCGTGCGTAGCTTTTCCAGACCATACTCTTCTTCGAGCATTTCGACGATTCGTTGAATCTTATTAGGTGAGCCTCATACGTTCGGATTTTCGTAAGTCGATAATAAGATCAGCTACCGGATTTTCCAATGGGGTAAGCCTTCGCATATGTGAGGCCTTGTTAGCTTAGCTCCACCCGTTGGCGCCGGTTGCTCCTGCTGCTCCAACTCCCTCCAGATGTCCTCTTGGTTGACCTCAGAAGCTTGTATTTCAAACAAAGGAGGAACAGGCTCCTCAGCTAGTGGTAGTGGCTCAGAAACTTCCGGCACCGGGGGGAGGGCTTGCTGCACCTCCATCGAATCGACCTTATCCTCCTCAAACTCGCAAGCTGCGACGATGATGATAGGAATTGGAATGGGAATACCCAGTAATGTTAGTATGGAGTTGAAGAGTAGCAGCACCAGGAGTTGAGAAAGGAGATAAATAAAAGAAAGAAAAATAAATAAATAAAGAAATAAAGATCCCCCGTTGGGAATTTAATTCTGCTCCCTGTCCCCCTTTTCACAGAAAATGGAGAGATGAATTGATGTATTTATTAAATCCGTCGGGACTGACGGGGCTCGAACCCGCAGCTTCCGCCTTGACAGGGCGGTGCTCTGACCGATTGAACTACAATCCCAGGAAAATTAGGTGTACAGCCTAAAAATTCTTATTTATTTATTTCATTCGAACCATTTAGTTTCGCCGTATTGTAACAGAGACACGAATGATATACTATATTATTATTAAATTAATATTAATTTAATAATAAAAATAATCTATAATATATTATATAAATATATATATATATTTATAAATGCAGTAGACTCATAGTGGGCTAATTCATGAATTGAATCAAATGGGCCCTTTTATTTTAACTAAGCGGTAGAGTCACGCTCTTTAAACGTCCTAAGAAATAGGCGTAAGTCATCGCTTCAAATCCGATAAAGGTTTTTATTTTCCACGAAACTCCTGTCTTAGTCTTCATTTTTCAGCAGAGGATATAGATATGAAAAAAAGGTAACCGCCTGGCGAGTAGTTGTTTTTTAAGTGGAATGTTCATTATGATGATAAGTAGTCGATTAGGAGAACTGCTATGTCACTACAGGGTATACTCTTCCTCATGTTTCATTATTCATATTTGATGTCCTGGGGCATAGATATTCTAGATACCCCATTATGAATATGAATCGCCAAAGTCTTCCTACTTCTCCATTGTTCCAATCAGATCCGAAAGAGAAATCAATCAAAAGTCAGTGGACCTGAATTGAATCATGACTATATAAGCTATTCTGATATTGAGATTCAATATAGATGAAATCGTGGAAGCGGACCTTTGATTTCCTTGGACCACGCAAGAATTCGTCGTCCGATTGAATCTGCTTGTTCCTGGATGCTCCATAGGAATCCATCACTATTCCTTTCCTCCACCGAGAAAGGTTCATTCCGAGTCACAATAGAAATCTCTCTCTTTTATATTTTTCTTTTCGTTATGGTAATGCAATGCAAGAGGTCGGAAATCAGGTTGTTTCTAATGATGAAAAGAGCTTTTATGTTATGTGAAATTTATGAAAACCCGATATTTAAAGGTCGGTAATGTTAGAAGACGACTGTCGGTATCTGATGGTCAGATACCTACGGTCGGTATATCTTTGAAAGCTCAGACGGAGAGAATAAACGGACTCCTCGAGGGCTACTTAAGGCACTTTAGTGCAAACCAGAAGGACTGGAGCTGTTGGATGTTGCTCAGTGCTGCTATAACTTAACAACCAAAAAGCTCTGCGTCGAACTTCAGCCTCTTCGAGTTGGCCACGGGGCAACAGCCTCTGACGCCCCACACCATTGCGACAGGAGGGGGCTTGCCCATCAGCCTACTTTGCCAAGAGAGGAGCGCAACGACCTAGCCCAAACCTACTTAGATGAAGCAGCAAGGCGTATGAAGGGAGCGACGACCCTTCTTGGAGATAACTCCAAAAGATCAACCAAACCTAGCCCAACCTACTTAAACAACCTAAAGGCTTGGCCCGGTCTGAAGGAAGAAAAAAGTAGACCTTGTAGAAAAGCGGATAGGAGAGGTAGCCTATAGACTCCAGCGACCAGCTCGGTGAAAACTCACCCCGTATTCCATGTGAGTCAGTTGACTTCGATTAGACCAGACCGACCCAGAGAGGAACGTGCCCACGAGGGCACCACCAGATGTTGTAGATGAACCTACTAAAGAAAAAGTGGAGTATATCATAGCTGACCGCACCATGGGCTAGCCCATACACCCACTGCACGAGTGGAATACTTACTTAGTCAAGTAGAAAGGCCAACCTGAGAGCGAGGCAAGCTGGGAACGGGCTGAGACTTACGATTCGAAGACCAAGTCAGAGACTACTGGACGTCTCGCAGAGCGACTCTCAACGAGGACGTTGAGACTGTTCGAAAAATAACGTCAAGTAGAAACGAACAAGGTCTTACAGCACGATCACTATATCTTTTCTTTTTCTTTATCTCTCCTCTATGGAAAGAGGGGATGATAGGTGGCGTGGTATACCTGATCTTTAGTCAACGAGACGTACGTAAGTCGACATAGCTCCATGTATATGCTCTTTGGAGCTAAAACCCATCAATAGAATGAAATTAAATAATGGTAAGCCTAGGGCGCATGGCTCAAGAGTGTCTATACAAAGCCCTTCTCTTCTTCACTCAAAGAGGCAATGCACTTTTTGAATGGTACTTGATTCATAAAGAATGAATCTTTTGGTTAGAAGTTATACGGACTTTCTAAAAGGAAACTCGCGTGTCACGAGATATGGGGCGTTCTAATCGAAGGGGCATACCTCTCGGCCCCATTACGGTAAGGCCAATGCACCAGCCAGCCAGTGGCGAACACGCTGTGCTGTAAGCTAAGCTGTTCACCTTGTAGACGGAGGAGATATAGAAAGTGTGCCGTGCGTGATTCATAAGATTCTATAATGGCACCAGTATATTATTTCACTTAGCCTGCCTCTCCCATGACTTTCCGGACCAACCAACCCGGATCTGCCCTCGCAAGTCTCTCTGCATTTTGGGAGCAGAGCATGCAGCAAAATCGAGCAATGGATCTTAGAAGAATTCCACTTTGAACGGCACGACTCTTTCTATTTCTGCGCTGGCATTTGAGTTGTCTCCCCTCCTCTTTCAATCGACACACTCGACGTAGATAGCTCCGGTGGCCCCCGCTTCTGCCTCTATCAGGCGGCGACAGCCCCTACCCTCCCCTACCACGCTTCCCCAAGAACCTCTTTTTCAGGATTCGGCGGGCCCGTAAAAATAAAATGGGGATCCTTCCCAAACAAAACCAAGGGAGGCGGCAGCCCCCACCTCCACAGCCACAGCATGGAGGAGCTGCTCCTTAATCCGCACTACAACCAATCCAAATTTTCTCCAGATCGATATATGATGCTAAACCGAGACCGAGATAGAGAGAGAGGGCTGCCCCGGCTCTTCGAGACAAAAGCACTCATAAGAATGGTGCTAATTCCCATGTTCTTTCTAGTCTCGTTTGGTTTCGAGAGCCCCCTCTCCCCGTCCCTTACTCGTCCTTTGAAAGCCGTCATCCTGGATTTTTTTTCCGTATGCCGGGGAAAGTGCCTCACCTTTCTACATTCATTTTTATAAAAATTTCCTCGGGTCTCTAAGAATGAAAAGCCCGGGTGGAAGCACAAACAAAAGGAGAGAGGAAAAGTAGAAAGGGGGGAAGAAGTCTAGTGCTAGTTCTTACTGAAACTTCTTTATCTAACTTTAATTTTTTAGTGGTTTCTTTGTTATCTTATTTGGATTGAAAGAAAGACAAAACCTCCCTTTCTTCTTTCTCTTCTTTCTTTTTTATCCCTTCGACGAATTTCGGCTATGACCAATGCCCCACTAGCTGAATAGGCGTAAGAAAGCTACCTGAAAAAGGCAAGGTGCACCTTGGATTGAAATCGACGAATTGCGTTTTGCCAGAGAGATTTTTTTAGAAAGATTCTCCATTGGTAATTAAAAAATAGAAAGAATCTAAATAAAGGCGCATACGCGGGAAGGGGGCCCCACTACTTCTTCATTTCAGGGGGGAGGGGGAGACTAGCCTCATTACTTCCCACTGGGCGAGAGGTGCACCTAACCCACCTACCCACTCATCAATCACGGTGTTCAGCTGACTTGCACTGATAGACCCCTATTGTATTGGAATTAGGCGCCCTTCTTTTTACTGTTGTCAACTAATCTCTTCAATGTTCGATTATACTCTATGTTAGAACATTTCTGTGAATGCTATTCCGATCTAAGTGGTCTTATTCTGTGTCCCGTGCTAGGAAGCATTACTCCTCTTTTCATTCCAAATTCAAGAATACGACCGATACGATTGATTGGTCTGTGCGCCTCTCTTATTACTTTTTTGTATCCCCCTGTTCTTCGGATACAATTCGATCCTTCTACGGCCAAATCTCAATTTGTGGAAAGCCTTCGATGGCTTCCTTATGAAAACATCCATTTTTATTTGGGTATAGACGGTATCTCTTTATTCTTCGTGATATTGACCACATTTCTGATCCCTATTTGCATTTTAGTGGGTTGGTCTGGTATGAGAAGTTATGGGAAAGAGTATATTACAGCATCTCTAATTCGTGAATTTCTAATGATCGCCGTGTTCCGCATGCTGGATCCTCTACTATTCTATGTTCTTCCCGAAAGCGTGCCAATCCCTATGTTGTGCGGAGCTGAGCATCTTCTATTCGCTGGGAGAAAGCTTTTCCTCTGCAGGGGCCTTGTGCAGTAAACCCCCTACGGGCGGTCGTCCGTCGTCGTAAAGTAGTCCCCGCGAAGCTTTCGGGAAGAGGGGTAGTCTTGTGTGTAAGCATAGCATTTCTGGTCGAACCCGCCCAACCCAACTAAGAAGAACCGAACCTGACAGACACATCTTTTTCCTTTTGGGAGGGTACTCCGAGTAGTGGGTACCTCGTAGGACCTCGACCCGCCTACTCGGGTCTTGTATGGATATGCAGGAAGGGGTGCTCCTAGGTGTGTGTAGGGGTTGTGTTTGTTCGCGAGAATGGATTCCTCGTCAAGTCAGTTTGGGGGGTGTGGACACACTTGCGCGAATTCGGGTAACGGCTACAAGGGAGAAATCGAAAGGAAACTGTACCCGACCAGGGATGGACGTAAACTCGTAAGCTACCGAGGGTAGGGATAATCGTCCAGGTCTTATTGTGAAAGAAAAAAGCCGCCCCGCCACAGCAGGCGGGTTGCTTCCTCTGTCGTCGCCGGGGAGCTCTTGGCGAGGAGACCTTAGGATAAGTTGCTAAAACAAACGGGAGGGGAGGATCGACCCGTTCAGTATAATTCCGAAGAAAGACTGTTGGCAGCAGGTGGAGACATTTCTTTGGCCCCCTTCAAAAAAAAGGAAATGCGGGCAGGGTAGAGCTCGGCAGAGGGTTCGAGAATAGGGTAGGGTCCTGTCCTTAAGATTCAGATAAGAAAAGAGTTCCAAACCTTTATGCATGCACCTCCGTACAAGTGCTGCGTACAAGTTCCGGCCAGGATGATTGGGAAAGATCAAAGCAATTTGAACCGCTCACATCACAGTAGTAGTAGCGTAAAGGCCGTAAGTCGGGGGGCGGCCATAACATAAGGCTATTACTTTCACACCTCTCTCTCTCTATCTATAGATAGATAGAGAGAGAGAGAGATCCGCTGCGTGAGCAACCCGACTGTGCGTTACATGTGCTCTACAGGCCGCACTCCTCTTCCCAACGAGCCCTTTTTTCTTTTGATTTAGAAGACGGGCGCTGCGTTCGGTTCGAAAGGCATGCTTTTCAGTATGTCTCCAGATAGGGCCCCCACTAGTCCGGTTAGCTAGTGAGCGGTTATTTCGGGCGGGAAGCAGGCCGGGCCCTACGGGCGGGCATCTCCCGCACCGCAAGCAGCATTGTTCGCCACCACCCGAGAAGCAAAAGATTCGAGAGTCCAGGCTGAAAATACATGCATAGATAGTGGTCTAATGACAAGGGCCGACGAGGGAAGCTCGGGACGGAGCCGTATGATGCGGAAGTCTCACGTACGGTTCCCTGAGAAGGGAGTGGCTACCTACTGGAGCTTCGACCAACCACCACCGGTCAATTCCGCTTTGGGGCCACCCCTTACTCTACCATTATTATAGGGGTATGGGGTTCGAGACAAAGAAAGATCAAGGCAGCATATCAGTTTTTCCTTTATACTTTACTTGGATCTGTTTTTATGCTATTAGCCATTCTGTTGATTCTTCTCCAAACAGGAACCACCGATTTACAAATCTTATTAACCACAGAATTTAGTGAGCGGCGCCAAATCTTTCTATGGATTGCTTTTTTCGCCTCTTTCGCCGTCAAAGTGCCTATGGTACCAGTTCATATTTGGTTACCCGAAGCTCATGTAGAGGCACCTACGGCAGGATCCGTCATCTTGGCGGGAATTCTTTTAAAATTGGGAACCTACGGGTTTTTAAGATTTTCAATACCCATGTTTCCCGAAGCGACACTTTGTTTCACTCCTTTCATTTATACTTTAAGCGCGATTGCTATAATATATACTTCCTTGACTACTTTAAGACAGATCGATCTTAAGAAGATCATTGCTTACTCCTCAGTAGCTCATATGAATCTGGTGACTATTGGTATGTTTAGTCTGAACATACAGGGAATTGGAGGTAGCATTTTACTGATGTTAAGTCATGGACTGGTTTCTTCAGCCCTTTTTCTATGTGTTGGTGTTCTATATGACCGACATAAGACTCGACTTGTTAGATATTATGGAGGTTTAGTAAGCACCATGCCGAATTTCTCTACCATTTTTTTCTTTTTTACTTTGGCCAATATGAGTTTACCTGGTACTAGCAGCTTTATTGGGGAATTTCTTATCTTAGTAGGAGCTTTCCAAAGAAATAGCTTAGTAGCCACATTAGCAGCGCTTGGGATGATTTTAGGCGCGGCCTATTCCCTTTGGCTATATAATCGTGCGGTTTCTGGGAATTTAAAACCCGATTTCCTCCATAAATTCTCCGATCCAAATGGCAGAGAAGTTTCCATATTTATACCTTTTCTTGTTGGAGGGGCGACCGTCCGTTAAACTACCAAAGAAAAAAGGGTAAACCAATGTGATCATGACATTGTAGGTGCTTGCGAGGGGACGGATGCGACTTCCCTCAGTTGGTTTGGGTGGCATAGCCCGTTGCAGAAGTCCCCCCTTTTTTTTATCCATTTCTTTAGTCTTTAGGGAGCCAAAGCTTGACTTTACTAAACTAATAAAATAAGGCTCGCGCAGGGGCGCTCACCTTTTTTGGCTGAGCCGTATCTTGCTGGGTGGGACCGAGAGAAAGAAAGGACGGGGGGCAACCATGCATGGTACTTCTCGACCGTGTCTCCGAGGGACAGTTGAACGAGCGACTCATGAATGCTGCCGGGTCGGACGAGCCAATAACTCGAACGCGTTCGGTCTGTTTTTTGAGCAAGAATCACAGCGTTACCTTCACCATGATACGGACTCCAAGTTCTTATGGCAGAGCACGAGGAGATTTATCATCAATATGATGATGGGAATGGAAAGCAGAAGCACGACTGGGGTCTTCGTGGTCCAAGATAATAAAACCATCAGTAAGAGTAACGTAAGCATGAGACTTTTTGGTAGTACCGGTGAACCAGATGGCCGCGGCGATGGAATCTGGGACGGAGGACTTGTAGTATCTCTCTAGATCTGGCAAAAGCGAAAGACCCCCTAACATAATTCGAATGGAGGCTGACCGCTGAGCCCACTCTGGCCTCGCAGGGCGGGCCCCTGTGGTTGCGAGCTGGAGCTGCCATAGCTTATGGCTAGAGCAATGGGAGGGGGCCCCAGCAGAGATAAAAGTCAGGATAACGAGCGCTCCGCCCGCCAAGCGGGCGGCAGGAGCAGCGGGCAAGTGCTTGGTAGGCCAACAGCCCAGTGAACCGGGCGGGGCACTCGACGAAAGGGGGGCACACTGAGCAAGTACGAGAAATTGGCCCCGCTCCGCTTTCTTAAAAGCAAGGACCACTACGGGAGGTCAAACCAAGGACCTATGGAAGTCGGGGCTCGTCCCCGGTCAATATTGGATCAAACAATAGGGGGCCGTAGCACTGACCTCTTTTTTTATTGATTCAATACAATAGGGGAAAAGATCGTACAGTTCCCTACCAAGACAAACTCTCAACGGATCCTCCGCGCGCTGGGCATACCTCTTCCGTGCGTCTTTCTCGTGGCGGGAACAGAACAACAGGGAAAGACCCGGCCGACCTGCCCAGGGCTCGAGGGCGCGCTTTCTTTATTTAAGAGAGAATGGGGAGTGAATCGAAAGGCTTCCGTCTCCGTTCTTGGTTTGGGGGCTTTCGGGCCCCTCTCGATCTTATTCGTAGTTGGGAAGGGGGAAGGAGTCTAAATCAATGGACATTAATGAACCATCATTGATGGACGTTGCACATGACACGATCAATTCGACTCAAGGTCCGGCGCTAATAGAAGTAGCTTACTCTCCTAGTAGCGAAGGAAAAGGGCAGGGCTTTTTTCGTAGTAATAGTGGGCGGGTCTCATGAGATCTATGCCGGCCGTCGGAATCAAACGAAGGTCGAAGGACCATTCGATTCATTAAGGGGCATAGATCTAGGCCTATTTGTTCGGTCAATCACCAAAGGCGGGGGGGAACCACTATGGACGAGACCCCCCCGGCCTCGATTCTTTTGCATAGTCCGGGGGCCGGCCGCAGCAGAGCAGCGGGGCATAGCGGCGCCCTCGCCTGGCGCCATTCCCGGACCTAGCAGCAGACGGGCGGGCCGTGCCTGAATTCAGACCGGACCAGACTCTTCTTTGTTTGAGCTGCTCCCACGCACGCAGACCGGAAGATCCCACTTGTCCTGGACTGGAGAAGTACGTAGAGATCTTCGTGGGACCGTGGAGGGAGTCTCAATCGATCTTTTCTAGGATTCCTTATCACGCCACACATGGGGATCTTTCCATTGATAGATAAGAGGGCTCCCCCCTTGAACAGACTCTTAAAGCTTAGGTTACTACCTGCCTCTACGGAAGAGGTGTACTTTGTACCGCCCGGAGGTCATATAGATCGGAACCCGGAGCGATAAGAACGAAAGCCCTACCCACAGCTACAACTACTGGCGCTTCAAAAGGCTTAGATTCTAAGGGCGCTACTGAAAGCCCTTTTTTAGGTCGTGTAATAGGGAGGTGTAAGCCCCGAAAGCCTTTGGTACTTCGGTAGGGCGAGCAGCCCTTAAACCAAAAAAGGGGTTTGGAACCCTTCCCCTATTTCTGCATTTCATTCTCTATTTGGCCCGCTTCAAACAAAATGAGAAAAAAGGGTCGGTCAATAGCATAGCTCTTTCTTTCCCCGGTCTCCTTTCGAAGGAAAGGCCTTCGCATTCCTAATCCGGTAGGGCCGGACGGCTTTCTTTGCCCCAGCTTAGCGAATCGCATCCCCGCGCAACGACATTGTTTGTGCGCCCCTTACCGTTCTCGCTCAGTGTTTGCAACAGCTGAGCTGGGAAGGCAGTCGTAGAAGCGAAGCCTATCGCCACGCCGACCATCAAATACGAGATTGGGCCTCTTCTCAAAGATTTGATGGAACGGCCCAGCCCAAAAAAGGAAGGTTATAGTACGCGATGCGTTCCATTTGTACGAATCGCGAACATACTACGCACGACCGGACGTAGAGCCACTAAGAGCTGGCAGACCGGGCCGGGCGCAGGTGCCAGATCCGAAAAGTCGAGTCTCGATCAGCCTAGTGCACCAACCACGTGGTACGACGGGCACTCAAAGACCTGGCGAATGATGGCCCACCCCACCCAAGAGCGCTTATGTCATAGGGGAACTCATGGCTGGAAACAATCCTTATGGTTTTGATATCCGGTAGGAATAATAAGAATCAAAGTCCAGGTTGGTTGGTGAGCCTAGTGATAGGAGACTATCTAGCTTGGTTCGGAGAGCACTTGTTGGTTTAAAGGTTTTTTTGTTGCTAAATGTTACGGCCTAAATGCTGAACTATTGACCCTACTTGTTTGGATGGGTGTTCACCCCAAAGTGTTCCCGGACCGCATGCATACATCCGTAAGTAACTTAGTGCAACATGGCAAATTTCATTGAGAGGAATCAGCAAAGAAAAGAAAAACGGGTCAACATCTTAATGTGTATTTGAGAGATTGTCCTCGGGCTGAGGAGTGTCCACATGAGTTCGTTGAGGTGTCTACACAGGCCTGCGGTCCTCTTTTATATTCTGTCGAGAGTTCGGATTGCTCCACCTAAGTAGAACGAAAAGAAGGAATTGGAAATGGAAAGGGGGAGCCAGAAGCTTCGCTTCCGGTAGCTTGCTTACTCTAGAAGTTCCCTCTCGTATTCCCTTCAGACCTATCAAAAGCACATCCGCTAAAGCTTCCAATCCGAGCCAAACTTCCATCTGACGAACTTCGCTCTCCCTTCCCTATCGATTACACACAGATTCTTCTTTCACCAAACTTCCATCTAAGGTCTTGCCCTAAGAAAAGGTTCCCTCCAAGAAAAGGTTCAAACCCTTATTTCCGAATGAAAGATCAGCTCAATTATTTCCGGACCAGGTTCGAGAGAGAGAACTGAGACTCAAGCAACTAAAAGGCTGCAATCTCCCTTTCCCGTGGGAGAAGGCAAGCCGAGAATGAAGGAAGCTACCATACTACAGAAAGAAAGAGAGAATAAGAGGATTCGCGGCGAGAAGCGTGAAAAAGGTAAGCTTTCTATGGATGCAACGCCCCATTTTTTCCTCGCAGCGGCGGCATCTGTCGGAAGCAGATGAGTCTCACCCATGCAAGCATCAGGAAAAGCTAGCAACTTGTTAGCAATTGTCCTTACAATCCAAAAAGCACATCTTGGTCCCACTTTTCTGATGGCTTAGTTATCCTTTTGGTTAGGCACATCGCCTCTTCAATCCCTTAGGTTGGATTACCCCTTTCCGTTAAGGTTAGTAATCTCCCCTAGTTGACCCTTCAAGCATCGAGGATAGCACAGTCTCCCTTGTTAGGATACATGCATTTCCAACCTTCAAGCTGCACATCTTTCCTTATCCGGACTACATGTCCCTCCTTTAGTCTAGATATCCTTCTGTTTGTGGCTACCCGCTTGTTTGTCTGTGCATGCATCTTTCTTATCAAGCATTCGCTAATGGTCTATCTGTCCTTACTCTTGTAGGCACCATGGCCTCAACGAGTAAACTTGGGAATGAGGATCTTATCAGAGAGTTATCTACTGAGGCAAGCCCCGATACAGTCGTCATGTCACCGTTTTCAGGATTGAGGTAATTTCCCTTTTCGCCTACACCTTTGAGACGATGGGCAGAGCGCATGTCCGCAGAAGACACTCTTGCTTTCCGGCGTCAGTATGAGAACATTCTGTCATTGTTAAGTATCAGGGTACACTACACTATCTGTTGATCGAAGCCTTGATCCACTTTTGGTATAGGAATACCGCATGTTTTCGTTTCGGGAATTTCGAGCTCACACCTACCTTAGAGGAATTCTCCCGACTCTTGGACCTCCCGCATGACCGCAACAAGTTGGTACAGCCGTTTGCACCAGGGGGGGAAAAAACAACCTAAGTAGTCTTCTGGCGTGCTCCCGCTTAGAACTTACTCCAGGGCTTGAGGGATCGCCCAGCAAATGCTCGTTAAAGTTCATATAAAAGTACTTCGCCGCCGAGGCAGGTTTTCATTCTCACAAGGTTCAAGACCAGTATGGATTACTGGAACAAGTGTCGTTTTACAGCCGGCCGTATTCGGAAGTGCCGTCTTCCCAGGGGAGGCGGGTTTCATAGATTGCCGCATCGGTCCCATGCTAGATCAGATTGACGACCATCACACCATAGTACCAAAGATTTTGGGAAAGTTGCTGCGCTCTCTTTCCTATTGATCCTCGCATCGTCGCCGAGACTTCTTGGGATGCGCGCCGTTACTACAGATATGGTTTCTCGAACACCTTGAGGAGTTTAGCTCCATCCGAACAAAGGGGTATTTCGATCATGACATCATCACCGACTATCAGCGACATGCCAACGATCCTAGTCGTATTGCTACTAAGGGGGATTGGGATTGCTGCTCTCAATTCTCTGACATTTGAACATATACTGAAAGCCCAGTGGCTCGGACTAGGTGAGGCTATTTTACAGTGTGAAGGACATCATATGGTTCCTGGTTTCCGGGGAATGACCGCTTCCATCCCGAGTTATGAGACAGTATGGGCTAGTGCAAACCATCCCTGTGGTTGAAGATCTGAGTCCTTGGTTTTTCGACTATACCATCACCGACAGCAGGGTCAGAGTCTGAAAGGGATTACATCTTTAGGAATGCAGAAATCGCGAGACCGCGGAGAGGGTACCGGCTGCAAGATTACTCAGAAAACCCATCAAGAGTCTCTCCTATGGGTAGAGGCCAACTTCGGGGTGGATCTCCCTCCCTGGAATGCTGGAGGCCTACCTCCGCCCAATCCAAGTTATCGAGATTACCTGACCGAGGAACGAGCTCGACATCAGAGAATCCCGCGGATATGGTCAGAAAGTCAACAAGCTTTGATGGATAAGCAGTGGGAGCTAGAAGCAAAGAACCTGGCATATTCCATGAGGTTACACGAAGTAGAAACAGAAAACCAGCAATTGGCAGAGAGACAGTACGAGTTGGAACAAGAAAATCACAGTTTTGCCCTTTTGAAGTTCATTGCATACTGTCGTTCTCACGACCTAAGGCGTAAATGAACTTTGTGTATATATAACAGCTTTTTTGTTTTTCATGACTCATAAGCATTACATATGTTCGACTTGCGTGGTAGCCTTCCTTCTTTCCGAGGTCATAGGTTTCCCACAGGTTCTGATTACCTGTCGCGCATCAAATTAAGATTGCCCATCTCTCCATCAAATTCAGGATGACTTCTTTTTCATCAAGTTTAGGTACCTCCCTAGGATAGGATTCCTTCCTTTTGAGTAGGCGCCGCCATCAGATTCGACCACCTCGTGCACTGACATTCGAAGACTGTATGCACCGTCACATTCAAACATCACACGCACCGGCGTGCGAATACTCTGTCAAACGCTGCACTGGCACGTACATCATATCGAGCATTCACAAGCACAACATCAAAGCATCTCATGATTTGCATTTCAACTTCTTTCACAACAGCGGGCTCTGATGCCCCTTCTCCTTAGTAGACGCCTATTGTCTGCTACAGCCCACTAATACGAGTACCACTCCTCCCTCAGTAGGCCGCCTTACCTACTGCGCCTTCACAGGTCCAAGTACCTCGAACAACACGGACATCCTTATGTCTAAGCCGAACAAGTAATCACATCAAACAAAGCATTGTTGAGTCACCATCCAAAGCATCATCTCATGTCATTCCATTGCATCTCGTACATGGTCCCTACTATTCTTGCGATTATATGACCAACTCGAGCTCTTTCATATCTTTATTCATCTATGTAGGAACAGGGATCTATCTAACTGGAGGAAGTCACAGAAATCAGGGGTAGGCCCTGGAGAGGCAGAACTCAGAGGACTGCTACACGTAGCCCTATTCGAACTCGAGCAAGGTCAGCATCAGTATCCGTTATGGAAGGGACTTCAACTGTAGAGAATGTTGTTCAGCAGATGATTGGGGATATAGAAGAAGAAATGCGCCAACAGATGGACGAGATAAGAAAGGCCGTCGCCACTCTGACAACCAACAGGAATCCGGAAAATCACCCTACTGTCCAGCAACAGCCGACAGTTCGGCAACAGCCTGCAGTACTGCTACCGCAGCAACACCACCGGGGGCGATAATACACAAGCAACTTTAGGCCTCGGAGTGCCGATGCAAAACCCACTTTATGTCCCAATTCCGGCGGTTCCGGAAGGTAGTCGAGTTGAGATTGGCGATGATCGGCAGAAGTCTAAAAAGGAAGCTGAAGACAGGAAAGTGGCAAGTCAACTTTCAAGTTTAGAAGAAAAGATGATAATTATGCAGGGAGTTGATGCATATGGTAGCGTGAGCTTCGCGGACTTATGTATCTTCCCCGACTTGAACTACTAAGTCCCCCGATTTCGAGAAATACAATGGAACAATAGAAATAATCAAAAATATCCCTACACATAAAATCTCAACATTGTAGGCCTTGTGAATCTCCTATAGAACAGAGGCATAGACTCACTTCAGAGGACGGCGAGTTTATTGAAGATGTGTCTCAGTTCAGAAGCAGGGTTGGGAGTCTAGTGTATATAACCATCACACGACCCGACATTGCCTATGTTGTTGGAGTCGTGAGTCAATTCATGCAGAAGCCAAGAACGATACATCTAGATGCTGCATACAGAATCCTCAGATATCTTAAGGGTTCACCTGGATCTTCCTTTCCCATCTTCCAGTTCCAGGAGACTCCGATGCAGATTGGGCAGGAGATGGGCTAGACAGGAAATCCATCACTGGAAAGAAATTGTATTGTCATTGAGCTCTATATCGTAGAAGAGCAAGAAGCAGTGAAAGTTATTGGATCAAGGAAGGGGAACTTGTTGGAGGAAATGGATTTTGAGCATCGAGAGCCTCTAATCCGGTGAAACATGAGCGAGCCAAAGATCTAGAGGTCGCTTTACCTTAAGAGAAAGGGCATTATGTAAGAAAGAAAGTGGTGGCAAGCATCATAAGGACTCCTTACATATCTAGTGAGAATCAGATTTCCTACATCTTCACTAAGGGACAACGCAGGGCCCTTCTTTGATGAGAAAGCTGGGAATGATCAATCTCCATTCGCTTGGAGGAGTGTTAGCGTATGTGTCTCACTTATGTCTCATGTACTTGTACTAATTGTACTTGAGTTGTACTCTTTGATTTGTTCATTAGTCACGTCCAATCGTATTGGCAAGGCTGGGGTACGCATGTTGTACATAACCGCAGCCATCTTCTATCAATACTGAAGTTGGGATTCATGAAAGGTATTCTCTTTATTGTCCCAATTCTCTATTGGAACAGATAGAGCCCTTTGGCAAGGTTGGGTATTAGGTATAGCCTATGAGGGGGTTTGCTTCCTACAAAACCCCACGGACGGTCAATTCAGATTGGTGTGTGATGATTGCCACAATGTGAAAGCAGCAACAATTCTCATCTTCTGCTTTTCTCACAACAATGTCTATGTGTAGCAAACGCAAGATATGACAACAATCACCTTGATTTTCTTTCCTTACACTGACGAATTACATTGGACTTTACATTTTATTACCTATTCCAATTCTCGCCAGCAACCAGACAGGCGGTGGAGCATGCGTTAGCGGGGGTTGCGTTAGCCTGCGGGGAGGCTGAAGCGTTCTATGCTTACCGGACTGTGAGATGGAAGTGGAAAGGGTAGACAGAGCCAATAAAGACAAATGAGTTTAGGACGAAAGCAAATGATTGCGATCCCATGGGTAATCAGGGGCCGTTACTATGACCACTTAGTTTTCTATACTATTGGACTCTGAGACAGTACAGCGACGATGTGGCTATGGGATACAAATAGCTCTGATATGCCATAAGGACTTCTCACATTCACGGATTCCTATTTCTATTATGGTGAGATGAACCACAACAGGCCGGGGAACACCTTGCCTTATCTCAGTAGGCTACCCAGGCCATGAGAATGAATATTTCGCATTGTTCGACAGCGATATTCTCCATGTGTTGAGGGAAAGGCATAGACTCATCTGGATACCGAGCCTTAAACGATCAAAGGGCTTACCTTTATACTGGATTAGCTGCTCCTTTATAGATTGTTTTTCCTGCTTGCCCACCTCTTCAGAAGCTATCTTTGAATCTCTCCAAAGGTTTGTAACCTCTTTTCGAAACTTCAAAGCCTTTACTACAACGAAGAGAGGGTTGCGCCGGGACTGAAGCCAAAACCTTATGGTATGATAGGCTCAAGGAGATAAATGGGATCCCTGTTAACAATAAAAGAAAAGAGACAGAAAGACAGATTGATCACTTGGGTCAAAGATAGATCGTTCGTTATTGGAGGATTGAACTTGATGGGAATGCAGAGAAAAAGATTACAATACTTTAGGCAGAAAACAGGCGAGGCTCGTCCAGGTAGGGTGGAAATAGAACTGTAGCAGCAAGAGCTGCGGATAGGACACTTACAGATAGTGGTATCTACAGAATCAATAGCGGCACGAGGGACGGGAACCGCAGCAATAGAGGGAAAAGATAGAGGTGAGTTAAATTATACATTTATCAGCGAGATAAAGGAGGTGTTAAGTACAATAAGGAAAAGATACAAAAGAATGAATTCCAGCGATCAACGGGCAGCTTTCTTATAGCTTTGAGGTCGGGATAGACAGTCCCCTAAATAAATAGGGGCTACGGCCACTGTTAGTATTGGGCCGAGACCGTACTCTAGTTATAGGACGTAACTAGATCAATTGCTTTGCCGGAACTCTTCTATATGCTTACAGGTTCTTGAAGAGATAGGGAAACTCAAAAGAACAAGGAAATCATATTCTAGACTACAGAAATACCGGTAATGATTCGACTACTATAAGGAGGGAAACTTAGTTTCACCTCAGTTACACTTCTCTGAAAAAAGAACAAAAGGAAATAAGAAAAGGAAATCACATAGTATAAACTACAGAAAGGCACAACAGGTTCCACTAAGAACGGAGAAACACAGATACCCTTGGAACCCATTTAGATGCGGCGCTCGACAAAGAAGGAACTTCACAGTAGGGAGCTAACACTTACCTTGCTGGCACTTGCAGGGTTGCAGAGGCTTTCGGAGACCTGCCACTTCCCTTCCAGTTGAATAGAGTATACGAAAGAAAAGACAAGAGGAGATAAGATAGGCGAAGCGGGCTTCTCGGGAAAGGAGGAAAACGGCCGCAATGGCCTAGGCTCATGTAGAAATCGGGAGGGTTACGGGCTCGCATGGGGATACACCTATCGAGAGGATCAAGAAAGGGCTTGCTTGGCAAAGAAATAGGCAATCGTACTTGAGACAGCTCTTACGGGCTATTCAACCATTGAAGCAGGCTCAGAGCCATTGGGAATTGAGAGTTAAGTTAGGAAGAAAACCAGGGAAAGATGGAGAAGAGGAGAGATAGAAATGAAATGAAATGAATACCGGAACAACAAGCAAGCGAAGAGAAACAACGAGAAAAGACCTTGCCATAAAGCAAAGGAGGGTCATTGATGGGAGCCTTTGCCTATCTTCCTTAGAGGATAATACAGGAGCAACGAAACTATTGATTATTAAAGCTTACAGCGGGAAATAAGGCATGAAGAACAAGGAAATAATAGAAGGAAACAAGAAAACGAAAGAAGAGTACCATGTTGTGATTCCAGGCCTATCAAACTTGGAATGAAGTAAGCGATGTCTACATTACAGAACTTATATATATTATATAATATATTTTCATTTTAACAGAATTGGATTCCAGATGTGATAGCCCGAGGAAAGAAAAGAATGCAATAGAGTTTACTTTACATTTTGTCATTCCATCAAAAGCAGCAGGGCCTTACTATAAATATAATTAATATTCCCGCGCGCGGCACACGAACTATGACTATCTGAAATTGACGGCAAAAGACAAAACAAAGAAGGAAACTCAATTATTCATCCATAAATTCTGATTCTACTGGTTAACCGACAACCCTTTTCGTCATACGATCAGTCAAATCTGAACTAAAATAGTACCTTTATACCAAAGGCGAAGAAGGAAAGCGGACCGCTCGCTATTTCTATTATCAAATCAACTATGATCGCCCGAAGCACAAGAGAAAGTCTCAGCTTAGCGTAGTTCAATCAAACGGCCTGAACCGCATCGATCAGGGTTCATCCACCACATCCGAAGTGAACAACGTATCACATCTGAAGTGAACAACCATTAATTATAAGGGACTTTATGACATAGAGAAGAGGGCGACTATATCTACATCAAAACTTGACCGATCTAACTCGCATAGCAGCTACTGCTTCTCTAACCACTTCCCTAGTTTGATTGAATGGATAAAGAAAGGCCTGGACCACATTCAGACACAAATGATTTCGTGGTACACATCAGATTGTTGATCGACAACCGAGACTGGAAGCAAGGTTTATATCAGAGAAATCGCCTTTCAAACCCTTCATCAGGACCTATCAAAGGTGCCTAACCGAGCTTTTTGCTTAAGGGAGTTGGCCGTAGAATCGACATCTGGAGGCTTGGATCCCCAACTTCGTCGATCTGGTTCGATCGACGGCCCTGCCAGTTGCAGGTGTTGCCGCAAAGGCTGAGAATGAAGGCATTTCCGGCGATGTTCGCTAGACCTATGATGGGTTTCCTTTTATACTCTATCAGATGCAATTGTTGCCCCTAGCCAATCGATCTATGAACCGGCCTGCAATCGATGCTTATATTGTTAGTTGGGGCTGGGCTAGTGAGCCTTATTTACGGAACAAAACCCAAAATACCTGGTCATGGTCTAATTCGTAGCGGGCCTCCTGTTCTAGTTTGTAGATCGAATTGGTTTCATGTTACCTTCTAGAGGAAGAGTTTGACATCAACAGGAAGCCCCTTCCCTCTTCGGAGGTGAAAGTCGGGTCATAATTCACTTACTATAAGGAATTTGTACTAAAGGCTATCGTCCTTCTGTATGAATCAGGTGCAAACTCTATCATGGCTTCATGGATCTCCATTGCTTATCATTATGCTTTGTCTCGACGAGGAAACAAAAGCAAATCAAATGATGGAACTAGAAAAGTGATCCTGGAAGATTAGAGTAGCCTACCCATTAGTAGAAACTAAATATGGAGAAGTGTGAAGTCAAAGCTAAAACTAAAAGAAAGTAGTTCGTGCACGAGAAATGCAAAGGAATCTTGGAAGAACCGGCACTTCAGCAAGAATTGACCCTCACTCTATGCCAAGGTAATTGCAAACCAGAAATCTAATAATAAATAGAAAATAACTTCCCGAAGCTGATCGTGAGAAATGGATATGAATTTCTTAGAATTTAGAATTAAAGCAGTCGAGAAGCCTCGGGTGGCTCGATCACGAGCGAAAGGAAAAGGGGAGTCAGTGGGTGGTCATATTCTAATTTTAATGGATATGTAAAGCCTGAAACAAATCCAGATTGAAATAATTATTTTAAATGCTTTGCCCAGGCAGGTAAAGGAGAAGGATGTGGTCGTCTTCCTTGGGTCAAAAGGTGCAATCTTCTGACCGAAACTATAAGCATAAGTAGCACCATTGAAGAGGCCACTGAGTCCTATCTCGAAGGGAGCAGGTATAATAGTATAAGAATAGGACATGGATAGTGCGGTAGTGGGATGAGAGAAGTGTTATACTGAATGTGATTGAGAAAGCTTCGCACTTCCTTAGACAGTTTCTCTATGAACATATACATATATAGGATAAAGTAGTACCAGGAAACATTTTTTTAGATCCTTTGTTCGATGCTGGCTTCGATCCCAAAGTGAAAGGGCGTCTTGGTATTGGATCCGGATGGATGTCTGAGCGGTTGAAAGAGTCGCCTATTTGATTTGGATGAGTGTGAGCAGACGGGATGGATGTCTGAGCGGCTATCTAAGATTAGGGGGGAGATCCTCAGTAGTGGTGTTCCTTCTTTGTCTACTCTTCCTTTGAAATAGCGGGCTGGAAAACTTTGGCTCCCATTTCAGCTGCTCCCCAATCCCAAGGTAGCAAGAAGGTCAGCCCTTCTTAGAGACTCTACGAAAAAAGAACGAAGAAGTAAGGAAATGCGGCCCCTCTAGCTTGCATCAAAGAGTGGATTCACTGATCCGGATGGCGAACCGATTTCAAAGGAACTCCTCGCGCGATAAGAGAACGCGTGTGTGTACGCGCACCATGATTCCCCTGGCTTCGTCGTTTAGTGGTAACGGCCGCTTCTTTGATTGTTCTATTCCGGACGCTAAGAAGGGCCATAGATGCGAACCGATCGACGAGTCTTACCCTTGCATTGGCGGCAAACCCATATTCGCACGTTTGGAATGATCCTAACCGTCTGATCAGAAAGCCTTAATAAAAAAACACACATAGGCAACAGTCCAAAATCAAGCGGGCTAAAGTGTGTGATACCGTATGCTTTCTCTATCGTGTATGCTTTCGATATCAAATTGATCTATTAGTGCTCTCATGCTTTCTTTCTCTGTGTCACGGCATTGATGTGATGATCCGTTAATCATGCGATATGGACTCCGCCGTTAACGGCTTTATCATGCTATCTATATGTGTTGATCCGTTAAATGAAGGTAAGGATAGCATGTTGGTTTGTTCATCAAACAGGCATGATTCAACTGCTGCAAACTAGTTAGTTTGTTCATCAAATTCGTGCCGCATGGCTATACTATACACTCTATAAATAGAGGGTCTGCAAGAGAAGCCATAAGCCTTCGTGCTCTAAAATCAAATCAAAGAATTTTTGGAGGTTGCTGAACTATGTCTATGGCTATGGCACAAAGGCTTGCTCAACTTGGAGAAGAAATCGAACGCGTCGAGAACCAGCTCCGCGAACGCCGGAGGCTCCTCTTCGCCTTTTGGCGATACCTACCAAAAGACCAAATAATAAGGGAAGCCGAGCTCAGGCTCCAAATGCTGCGAGCTGCACAGCACTCGCTCATTCTCTCATTGGCATTGTGGTTCCGCGGTGGCCCAAGAAATTAGAAGAAATTAACACGCGCTTATCTTTTCGTGTTTTGTAATCGAGCAAGACACTTGCTTAAATAATAAAATAACTGTGCTTGTTTTTGGGTGGAAGTAGTTTGTTTGTTGTCCTTTCTAGTCTAGTGCAATCAATAACCATAAAAGCCTTTAGATCAACTAATAAGAAGGAAACAATTTACCCTCTCCCTAGTAACTTACGTCAACAAACTCATGCAAAAAAAATGAAGAACAACATCTCGAATAAAAGAAGAGGCCGTTTATTTATTATTTTATAATTTTTTGTTTTTTCTATTTGTTATAATTAATGATTTGTTGACCGTCAGAAAATAGTCTCTCAAATATCATATCCGGACATCGCTACAACTGCGCTGGCTCCACTCCCACTTACCAGGACCTCTGAGGGAAAAACCCCTATTCCAGGAGTCTTTCAATTCACTTTCAGATGAATGAAAGATAGTCATTGAATTCACCAGCTCATCAGCAATCACGGGGAGGGTCCCACGTGTGCACTTTTTCGATCGGCCAATAGCACACTGCCACGTGCTGGTTGGTGATTGGCGAGAGCCCAGCTCTAATCCCTATAAATAGGGGTTGTCTCCCTCATTTCAGGGAGAGAGTTCGGACAGACTTTGAAGAAGATAAATTTGAGACTAAGCTTCTGAGCGAGAGTCTCTGAGCTTTAGCGTGTCCTTGTGAGAGAGAGAGAAGAGAGAAATTGTTGTAATTCCTTGGTCCTCATGCAAGACCCCGCTTATGTATTAACAGTTTTAGTGCATGAGATTGAATGTTCCTCTCCCTCCTCTTGAATACTTCTTATTCCTGCAACTCGATCTGCACCGCAAGAAGACAGTGACCTTCGCTAAGTCGATCTAGATTTAGCGTGAGGAAAAGCGAGAAACCTGCTTATATCAAAAGAGTATGGTGCACTTCTCCACCCCGGCTCACGGATCTAGTGGTTGCGGAAACGGAAACGCTTACGTTTACATAATAGGGGGCCTAGAAGTCACCTTTGCCTGTTCCTTTACTCCGCCCTCACTCGGGTCTCTTGAAAGCGAGCCCCGTCACCCGAAAAGCAAACGTCAAGCTCTACTGACGAGCACCTGCCTAGGAGCAGGAGTGAGGCTCGAGAGACCTTTTCATCCCCCCGCTTGACTGCTCTGCACAGAGTGAGTGCGTGTCACTGCCTTACTCCTCACTCAAGGGCTTGCTTTCGAGAAAAAAACTGCTTTATGTCTCAATCAACTAGCTAGCGACTGCTTTCTGACTGCGAACCTTCCCACTGCACCTTTCCAGAAAAGACTGACTGGCTAAACAACTGAGCTGGCAATACTGACTACTGTCTAGCCAGCAGTCTAGCCAGAGAGTTTTTCTCCAATCCGCTAGTGACAGTGACTGTTCTCATGCCCGTATCGCTTGACTGACAAGACTAGTGACTAGCCGCCTAGACAGCGGACAAGCCGGAAGGATTTTCAAATCAAGCCAAGCAGACAGAGAATCAAATTCTTTTGGCTCGCTAAAAGCGCTTTTGCTCCTCCTTCGGACAACTAACCTCTCCAGACTGTTTTCAATCCCATGGTAACCGGTTTTCCTTTGAAGTTCTTGCCATGAGTCAAACACTCTTTCCAGCTACCTCAGACACTGGTGGGTGACACTACCAAGCTTGGATTGGACTAACAACTGCTTTCAAGCCTGGAACTGCAACTCGCACTTGACGCCCTTCGATGGCAGGAGTGGTCCTCTCATTACCTGAGTTAACAGGGCTAGGATAGGATACCCTTTTTTAGTCCTACTAGCTAACAAGAAAGACTGGACTCGCTAGACTGGCATACCAGACTGGCCTACCCTACTAGATAGACTGGCTAGGCTAGCTGACAAGAAAGAAGACCTACTAGACTGGCTAGCAAGACAGACTGGATTCGCTAGACAGATAAGAGTGGACGTTACCCTCCTACACCCTCGGGGGGTGGATCGGGAGCTCTGGACGAGCTCCCTTGCGACTCGCACTGGTACAGGAACTGGAAACGCTTGACGCCCTTGCTGCTCCCGAATAGCTACGGCTACATGGTTGTCCTCGAGCACGAATCAAGTGACTTGTTGAACGGTTGTTCTACTGTACAGTGGGTGGGGCTAGGAAGACCTATGAAATGACCCTTCTTGGAAAGAAGGAACTCTTTAGGTTGAAGCTCGCTCGTGAGCGGTGAGATATTTCCCCCGCTTCTTCGCTACTGAAACGGCGAACAGCCCAGCCCTACTGAAATTCTATTTACTTTCTCTAAAGTAGTGAATTCTTCATTTATTTCTATATGTCGATGTCGTTGCTTTTTACTCAACCACATCTTCCTCATTTGATTTGCCTTACAAACAAGGGGGGTTTGCGTTTGATTGTGAGTGATCCAGCAGGATAGGTGTGTCTTACATACAGAACGGACACTCCTGATCTGATGCTGAGTCCCAGGGCTGGTTCAGTTCGGCCGCCATGTTACTTGGCTTGCTAAGAGAGTGCAGCCATAGCAGTAGAGAGAAAAGAAGGAGCAGAAACATAGATTTGAGAAAGCTGCCCTGTAGTTGTGTAGATCTGCAGAGCAGAATTATAAAATCAGAGACCGAAGAGAGATGATGACAGACAAGAATTAGATGCAGATCTGAAATCTGCAAGTCCTTTGGGCAGAAAAGAGGATAAGAGCTCGAAGAGATGAAGTTGATCGAAGAAGAGGAGATAACAGTAAGAAAGGAGGATAGGGAAGTTAGGGTGAGAAGAAGAGATGGTGACGGACTGAGGGATGGAGGGTCTTGGGTGACAGAGTGAAGGTTGGGGGAGTATCGGGTGTTGGAATGGGAGAGCCTTCGCTAGCGCTTTGGATGAGCACAAGCTCACCCTCGCCCGCCTATCGTATCGGCTTGGCTTGGTTTCCTTCCTTCGCTTATATTATAGGTGGCGGCTTGGCTTCGCTATCGCTCATGACTTGTATTGTAGTCTCCGTAGTCGAGTCGGCCTGCCTCCTTCATTCTAGAAGCAGTAGCTTCCGCGCTGCCTACAGACTAGAAGCTTCGCTTCCCCCCTACCTTTCCGCTACTGGCCTGCTAACCAGGATCGTCAAGGTTCACCTGACTCTCTCTGAATCTGTATCTTTCTTTTGCCGGTCTTCTGTAAGATAAGAAGAAGATTCTATCCTCTCTAGAAGATAGGGGAGCAGAGTCTTGTGTCTTTCACTTATGTTAAGCGCTTGACTGAATTACCTTAATAGCAAGCCGGTCTATGGATCTAGGTGCACCGGGAGGGCGGAGTCGGAAGGGGAATGCCTGGGGAAGAATTAGCCCTTGATAAGGACTGAGCGATGGGAGAGGAGAGGTCGGGACGACCGGGAAACTGCCAGTAGGAGCAAAGAGAGAAAGAGAAGAGGGGAACTCATGAAGCTATAGAAAGGCTAGTTGAAAGCCTTAAGAGAGGCACACGAAGGGAAAATCAAAGAGAAGGAAAACCTTAGCTCCTAGCAGACTGCTTGAACTACCCTTATAAAACTACCAGTACAGGAACGAAATTAAGCTACTTACTAACAGCAGGAGATAATTACTTCTTCCGCTCACCGGGTTAGCAGCCATATTGAGTACTAATAGCTACTCGGAGAGGAAGTCAAAACTAGATAGACGGATAGGAACTAAAAAAAAGAGAGCTCATATTCGAGAGGAGACAAGCTACCTTAGCTCATTACTTAATAAAGGCAGGAATGTGGGGCCAGAACAGCTACCAACCTTCAAGAGCTAACAGTTAGGTTAAGGAATTGGGCTTCTGAACTCTTCCTTTAGCTCATTAGTTATGACCGTCCATAGGGCAAGCAGCTAACTTCCTTCTTAGGCGTAGCGGGGATAAAAAGGATTCGGCTCGGTCCATAGCATACAAGAACCTTAGAAGCCTTATTACACTACCAAAACAGGAAGGAAGTTAATGCGTGTCGCAGTAACCTCCTCGCTACTTGCAACTCGGAGAAAAAGGCCGGAGGAGGAAGTCTCTGTCTTGCAGCCTTATATTAAGATATTTTTTCTTTATTAACAGCAGCTCGTCGGGTTAGCTACCAGATAGAATACATTATCTTCTGGACGGGGTATAGTAAGCCCGTCCAGAAGATGTCGAAGGAAGCCCGGTAAGCCCGCCAATAAAGTTCCCAAGCCTTCAAGCCAACCCCAGGCAAGAAGAAGGAGGGGATCCCTTAACAAAACAAGTGCTCCTATCTCGCTAAGTGAGTTTGCTTTCCCGTCCGTCCTCCCCTCCGCTAGTAGCTGGTTATAGAGCTTCCGCTGGGTGACGGAGTGCGGGCATCGATCGAAAGAATAAGGGGGATCTAAAGTCTGGAAGGGCCTTCTCCTGAGTCGGCCTTTGTTTTTGTTTAAAAGCGTGCTTCCGGTCTTGCATCTCAATACGGTATGGTGCTTTGGCGTCCTGCCTTCCCGATTTCTTCTCTGGAGAGATATCCATAGGCTTTCTTTTCTTCTGATTTTTCTCGGACTCTCTTAAGCCTTTCAACGAGAGTTTGGATATCCTCCGATTCCCCGATCGGAGTCTCGTCTGCCCCTTTCTTTACGTCACCGCACTGAATTCTATGCACTTCACTCACGTTCTTGACTCTAGTCCTGTGATTCTTCTGAGAGCAAGGGTCCAACATTTCCGAAAAAGAAGGAGGATTCCTCGCCCGCGTTTCGCGCGATACCATAAAGATTAGAATATTTGTTTTTCTTCTCTTAACATCAGTTTCACTTATCTTTCATCCACTCTCCGATCGGCAGCGTGCGGGGCGGGTCGACGTCCGGGAGCTCTGCCCAACCAAACCCTATCACAGGACCACTAAACTCCTGTTCTAGCTCTTTTTTTAGGCCTTTCAGGCGACAATGGAACATGGCTAACCCATGCATCCACGTTCAGGAATAGCAGTTCATTCGATCAATGACGAGCAGAGGAAGCATTCTGTCTTCCAAACCTTTTCTGATCCCGGATCACTGTGATGAACGAACGTCGGTGCAGGCTCAAGTAGTTTAGTAAATATAGTATCCGGGTGTCAGTATGAAAGATAGATCAAATCCTCGTGGTAAGGTTTGATCCATCGTTGAAATGCTTAATAGAAGCCTTCAGGGAAGATGTAACAGAAGGATAACGTTGATTTAGTACACTTCCTTAGAGAACTGCAAGTTAGTTAAGGAAGTTCATGTAAGTCCTACACCTAATAAGTATGACCGTCAATAGGGGGAAACCAGACTCCTTTGCTTAGAGTTATTCAAGAAGCTAACTAAGGATTGAATGAGGTACCGTTAGGGCACCCTAGTAGTCTTCCTCTGTCAAGAACTAACAGCAGACAGCAGATAACCATATATAGGAAGATAGGTTGTAAGATGCATTTCTTGACTTATAGCCTCTTGACTGCCCTATTTATTACAAGGAATAGAGGAAGGCATCACTCTTCTAGCTGTAAGAGGAGTGAGTTACGAGAGTAAGGAACGGAGTGAGACTTCTTGCTCTTAGCTTTCTACCTCAGCTAGTAAGGAACAGTTCTACTTTTAGAAGCCATTCTTACATCTCTTTTCATTCGATCTCAAAGAAGAAAGTGGTTTCTTGTCACCAGCTTCGAGATTGATTCTGAGAAAGAGCCTTTCTAGAAGTTCTAGAAGTGAAGGCGGAATTTTACTTCCATTTTATAATAGATTTCGAATTAACGTTGTCTTGTCCGAGACCTGAGTTCGATCGTGCGAGAGTAGCGTTCGATCATGCGACACTACGGCTATTCCTATGATTAGTCTTAGAAGACCGAAATGCCATTAAATTAAAGTTCCACTGAGCCCGCTCTTAGTCTCATAATCAACCCTGAACAGCTGGTTCTAGAGCTTCCGACCAAGAGCCCTGGCCCTCTGAGCTCTTGAAGGTAGGCTGCTTTTTCGTCCTTCATGCCCCATTTAATAGAAGTATAGATTGCCCGAAGGCTTCTTTGTCCTACAAGGCGTAGTCTCAACCGTTTACTCTTTCTGAGGTAAATATAGATGGAACAATAGAAATAGAAATAGAAAAGGAAAGCGCGGGCCTTTCATCTTTGTTTGCAGAGTGACACCCCCTTTCTTTATCTCGATCTGCCGGAGCGGTGTCCTCACCTTAAGAAGGAATGCAAGAATGGCGGGATCGGATTGGGCTCACAACCCATTATAATATTAAAGAACCGATTATATTACTAAATAGGTTGTAGAAAAAGAGCGGTTGATACCATACCAGGAGAGGGAAGAAAAGTCACTTAGCGAGCTAGAAGACCTATAAAGTAAAGGCTCGAGAGACCTCTTAAAACAAACTAACTCACGTGGGGGGAAAGATTGAATATTTGAATACAACACCAGATGATAGCCAGATCCGGATAACCTCACTTGAGGAATAAATGCACTACTTCTTTCTTGATCAGGAGGGCCGTTCTCGTACAATACTGTTATTTATCTTTCTATTGCAGAATGGACCGCTACTCGTGATGGACTGAGACTCTTCTCTTGCCTTGAGCTTGAGGAAGATCCGCGGATACACAACTCATTCTGTAACGAAAGTGGTTGGTAGTAGAAGACTAATACCAGAGAGCATATGAGGCACATCCAGCTACAAGAGCTAAGAGAAAGGTAGGACCTTAGCCTAGTGAGTGACTTTCTTCAATTCAAGAAGAGGGAGAAAAGGCTGACGTGTGCTTCCAGCCTCACTCCCCAAGTGACTCTTTCTTGTCCGGTCGTACTAGCCCATTTCTTAGATTGAGAGAGATCCCTAGGGCCTCGTTCTCACTAGCTAAAGTGGTGATCGAAGTCCGTCTTGAGCTAGGTCATTTCTGTCTCCGACCGCGCCGATCCGCGGAGTGAATTCTATCCTATCTCCTACCGAGCACTTAGCTAAGCTGGTAAGAACAAACTACCTAGGCGTGGGCCTCTTTTTAGTATAGAATAGAAGGGTGCCCCTTCTTTGTACTGTAAGTTGAGCAAAGTTGCCTAGAACCCAAGGTTTCGAGGACTCAAGGTATAAGGCAGGCCATCCGACGGGCTATCTCACGGATTAAGTTCTTTCGATTCCCTTCTGTGGGTTCCAAACCTGCAACAAGTGCTAAAAGCGGTGGCTGGCTTTCAAGGATCGAAATGGAGCGCCCTTTCCTTTACCTCAAAAGGTGGCCCCCAACCCGAGATCTCTTAATAAAAGGTAGGCTATCTAAGCTAGGCGAATGGTGAAAGTCCCAATTCAATGCTCTAGGCAATCCATCTCAGAGTGAGTTATGAACAGCTTGGGAGGAAGACCTTCGGGTCTTAGTCCCATGATTATCAAGGAAAAAGAACACAAGGAAGAAGGTACGGCGCCCTCACCTTATTAAGAAGGAATTCACCATCTTGCCGAGAGATCCCAGACTTGAATAACGGATTCTTCTTATTCACACTCGACGAAACGGAAAGAGAAATACCAATTCCTCGATGAAGTGTCAGATTTCTTCGATGAAGTCAGATCATAACTATATTCCTTCCAGATCGTAAGGCCGCATTTACTTGCTCCCTCTTAGGATCGTGCTTCTGATAATGTTGGAGGTGGCCTTTGTTGATCCGGGGCTGATTGAAACTTGAACGGCTCGGGTTGAGACGCTTGCTGCTGCGATGGCTGGGTAGGAGCTTGACTCATTGTGGATGTATCAATATTATGTTGTCGTATCCGGATTTGGGTGACTCTCTCCCATGGCTGAATGTATTTCCTGTAGTCTTCGTTGAAGATGTCATCTTGGATACAGGCAATCTTTGGTTCCAATTTTGGGACGGCAGAGAGTGAGAACTTTGGCGGAGCAGCCTTCCTTTCCACGAGAGGAGTACACGTGGAAATGAAGCTACATCCTAAGAGCAGGAAAGATATTATTATACTATATACTAGCAGCCAGATCCTATTGGTTAGAATATCCCCCTCTAAACCTATAGACAGGAGGGCGGTCGTAGATCAGAGCACTCACCTTATGCCACTACCAACACATTAAGGGAAAAAGTCTTCTTCCTAGAGGTCAAACTCTCATCACCTAGCAAGAGGAAAAACCAGTGGAAACTAGATCCTCGAAGCCTTTTCTTTTTAACTTTCTTTCCGCCCACAATACTAGATTGAAACTTACCTTTGACATTCCGCACCTGTGATCCTCCTCACCAACCTTCTTTATGGAGGGTACCAACCGATCTCACGACGATGAGTCACCCACATACTTAAAAGCATTTCAATACGAGAGCAACTATATCAAGCTCAATTACAACTCACTCTGATCAAATAGCACTCAGGTATAGGATTTCCAGCTGAAAGGTAGCCCTGTTCGCTTCCTTGTACGCGCAAATCTAGCTCATAGCAGCATTGCCGAGTTCAGTTACTTAGTACAGAGATTGGAACAACTTAGCGCGGGAAGTCCCATATGTTGTCTTAGCCGCGCCTCACCTATTTCCCTCATAACGAGATCAGAATGAGATAGAATTGGATCTCAAGTCTTAGCTAGATCTGGGCTACCACGTTCCCTCAGACGAAAAAAAAAGAATACCTAGACCTGCTGCACCCGCAAAGTAGGATCCGGCTTAGTCTACTAGAGACAGAGGAGAGCGAAAACTAAGTCAAAGGGGGAAGAGCTGTTTATGAGCATTTTTAGGCCGGTTGACAACATCCAATGTTTCCCACGAGGGTGCCGGAAACTCCTGTTTTCCCAGGCGGAGGTATAGCCATTTTTGAACACATTTGAGTTGGTGCTCACTTGTAGGAAGATTCCCCGCTCTGAAGTAAAGTCTTTTTGGAGCTCCTTCAAAAGAGGTTGGGATTACAGTTTCAATTGGATGTGTCCTGGTTAAATCGTTAACGACTGATATACTGCCTGAGACAGGGCATGCTCTCCCCTCTGCGTATCGAGAGAAAGAAAAAACTTCCTGAGGGGGCACGAAAAGCTTTCTTTTTGTGGGGTCAACAGAGAAATTCACATATATTTAATGAGAACCACAAGGAAAGCCGAAATCGCTGATCCAGCAATGGCAGGTGACACCTATGTTGAGATTACACAGTTGGTCAAACAAAGGATGCTACAGATGGGCATCGTCCCGGGATACGCAAGCTCAACATCCTATATCAATGTGTGTCGATTTCCCGCTAACGAAAAGTGGCTTAGATCGAAAGTTTTGAGTATCCAATGATTAGCTTAGCCCGGTAAGCCCACATATGAAGTAGGAGAATCATAGTCAAAAAATGACTCGCTCATTCACAATCAGACATTTTGACACTAGCCAGAGCGTACTACTACAGCAATGGGAAATTCCAATAGTAGCAAATAGTCTAGAACTGGAAAAGGAAGTTTCATTCTCAAATACTTATCTTATATATTTATCAATAAATCAATCTAAAGCCAAATCCTCAACCTCGAAATGATATCAAAGAGCTTCGAATCTGACTTAGAGAACAGTAGCAATAGAGGGAAGGTTTTATGAGCAAGCAAGAACGAGGCATGAACCCGGCTGGCCTATCTTGTCTTTCGCGGAATCACCGGTGACTGCTGACGCCGCGGCAGGATCGCAACGAGCTGGCGCTCCATAAACTAATTCCTTAGCAAATGAATACGCACTATACTCCCAGCAATCAGCATATTGGCCCGGGCCGATGCTTCTATTCTAACAGCAATCTCGCATCCATAGAGGTGGTCTTCCCACGTAGTCTTATCCCCCCGTCAATCGAGCCGAAACTCGACCTATGAGTGTCAAGGGAGGAGAGGATTCCCCACTTAGGGCAACCAAGCATGCCCCCTCTTTTTTAGTACTAAACGGGGATGGAACGAAGAAGAGAGACCGACCAAGGAAACAAACACAGACCAACTACGCCTGCAAGATCAAGCACCTAAGACTTGAGCCCCGAGCCTAATCGAACGAGCTGAGAGCCAAGCCTAACCGAAGCGCGAGCCTGTTCAATAGCCCAAATATAGCCCTGTGCCTTTGCGTACAGCCCTGCTCCCAAGCCTAATTGAGCCACTGAGCCTTTATTAGGATCAAGGAAAGACCTACACCGAGTGCTCTCCTGTTGTTGTTCGCCGTCCCTGCCCATGGTTCAAACCTTTGTGCACAGCTCTTCCCCTGGGTCTACCCCAACCGAGCCGGATTTGAGCTCCTACCTTTCGAAGGAAAGGGGAGTTTCACTTCGATTGGGTTTGTGTTCAGCCGACTGTACTACATATCATGCCACAAGCGAAAAGAAAGAAAGCACCCAAGCTTGCTTCTTTCCTTTTTTGCCTTGCCTAACAAGGCAAGGCAAAAACTGTAGATATTCCTCCAACAGGGCATTCGTGAACAAGAGGGCATTCCCTCACAGCGGATTCTCAAGCAGCTTCTTCCCCTTCTTCCTTAAAAAGGAAAATCGTCCGCTGAAGGCCTAAAGAGAGGAACAACCCCAGACGCGAAAACAACTCGAAAGGCGAATCTATTTCAATCTACAATCCCAGACGCGACAGCAACCTAAAACGCGACATTCCTTGGGATCAGACATTGGTACCCCATCTCAATACCAAATCGTCTGGTAGTGGGAAATCGTTTGGTATTATCTCGATGGTACAAATCGTCTGCTGTCAAAAGCTATTTGGGATCCATTCTATTACTATTTTATATGTCACTTTGGAGCAAGTGAAGTTACTGCAGAATTGCTTAGACTTGCTTGACTGGACTAGCTGGACTTAGCGGACTTACCCCCTCTTGCTTTGTCTGCCCCCCTGTTTACCCCCATATCCCCGCTGCGTGGGCGTAAAGGAAGTAAACTAAAAACGAATATAAAACAACTTCTTAATGCTTTGGCCGCTGAAGAGGAAGAACAAGAGTCTGGTTGCGCTTCGGGACGACTTCCCCTACCACTGTTAAATAACACCCTCTTCCCTTAGTATAGTAAGCTGGCGGGCTTCTTCCAAGAGAGTGCCTTCACTACACTCCCCCTTCAGACGCCTATGGCGTACTAAGGTACCATTAGGAGTATACTTTCCGAAGGCAGGGGAACTCGAAAACAACAAACGCCACTATTAAACTGTTTAGGCGACATTCCACGCACAACTCGCATTGAAGACGCTCCACTCGTTCGTAAGCACAATGGACTCGCGGTGAGTATGGTATGGAAGAAGGATAGGGTCAGCAGGCCTTTCTATCTCTTGCATTCATCTTCTCTTTATTCTTTTACTCTTTCTTCAGTGTAGGGCTTTTACTCCGTTTGCAGGCTTGAAAGGGGCAACCGCCCTCAAGACTAGAACGAAGGTAGAGCCTTATTCTATTCCTTCGCCTATGAGACATCTACTTAGTTGTACATCGGTACTCGGACACCCAATCCCATCCCCTATCCTATCCTATGACTAGAAAGAAAGAAAGACAAAGATTCCCATTAGCTGAAAGTAGGTCTACAGGGTGAAGACTCTCTATCGTCAGATCGTTGGCATTCTGGTTTTGACGCCAAGAATCAGAAAAAAGGGCACCTTTCTTTTAGTCGAACAGCTCTACCAAAATAGGTCAGTCGAGTACCCGCTCGAGTGAAAGTTCAACGAATCCGAGATAGGGCCTTTTATTAGATTAGATTAGATTAGATTAGATTAGTAGGGCGAAGGGTCAACCTTAGTTTAGTGCTCAGGGTGGAATAACCTTATAGACTTCTAACTGAATCAATGTCTAAGACTTCTAAAGTGAATCAATCTAAAGTAAAATCCTTGGCCACCTGATGAGCATCACTCTCTTTGAGAAATGATGTGCGCTACACCGCTAGCCTTCTTCCATACAGCCATCGGAATCTCCAGCTTACCAGGACAGATGCCCCTTTCTTAGTTTTTATATTTAATTCTTATCCTGTCTATCTATCTTTTAAGCGCTTAATAAGATTCTGGATTTGGAACTACAGCCTTAGCCCTAGTAGCGGAGACTGAAGACTTTGGATTTGAAGAATAAAGTCCCCATCGGCTTTAGGAAGGGCCTTACCTCCAAGATCTCAGTTTGCGCCAGGAGCCGATTGCTCTTAAGGAGAAAGCGATGGAACATAGTAGTGAATTTATCTCTCTCTACCGATCCGCTTTCGGTTAAGTCAAAAGAAGGGACTCTTAAGTGCAGAAGGTAGAAGGTAAAGAGGCTTTCTTTGGCTTATACCGTCTATCCGCGCTTTCGACCTAAGCATAACAGGCCTTCCTCGTAGGGTAAGCAAACCATGCCTCGCAGCATTTCTTTCTTCTTTTCATTCTCAGAACAATCTCCAGAAAGAGACTGAACGCCAACCCCAAATAGGAAGCTTAATCCAATCAATCCTCATGCTCCACTTTCGTCGCTTCTTTCTTTCATCTTTCCAATGAAATGGTTCAATGTAATGGTTTTAATGCCATGCAAATAATTCCTTCTTTAGCTTGACTCTTAACTCTTCATTTTAGTAGTTTATTAGTTGAAGAGTGAGTGACTCCTTGGTAGGAGACACGAACGGGTAAAGTTCAAGTAAGGAGTTGAAGCTAGCTCTTTCATTCCATTGCCCAACAGGTGATTGGCTTTGAAGAGTTGAAAGAACAATATGAGGGTGACCCAGATTTAAAAGAAATAGTCCAACGGTGTGTTAATGGGGTAGACCCTAAAGGATAATTTCTTTGGCATGACGGCTATCTGTTTCGAGGAGGGCAACTGTGCATACCAACCGGATCCCCCCTACGGGATCAATTCATCTCCGAGTTACATGGTGGTGTCTTAGGAGGACATTGTGGCGTAGATTGGGGACAAGCCTACAATACTTTAGTGTTTACCATCCTCAGCCAGACGGTCAAAGAGAAGTGGTAAACCGAAGCCCGGGAAACCTGTTACGGAGCCTCATTAGTGAATTGGAGGATGGTAAGCCATTATTCCTAAGGAAGAATTCGCTTACAACAGTTCTTTTAATCGCACCACGGGAATGTCTCAGTTTGAAGTTGTCAATGGCAGGACTCCTAACCATGTGCTAGATTTGGTCCCACTCCCCATCTCAAGCCGCGTCTGCGATGATGCTGATGCTTTTGCCGAGCATATTCGTGATTTTAAAGCTAAAATTATACGACAAATGAAACAAAGTAACCTTCAATCAAACTAAACCCCTTGATCGACTTAGTGTAGTGGCGAACGAGTAGGATATTCCTTCGATCTAAAGTCGGCAACCGATAGGTGGCCTTTAGTCTTTCTGTTCGAAGTGATGTGCTATTTGTTTGTTTGACAGGTCGTTTGCCTCGGCTGTAGTCAATTCAGCCTTAGCTTGCAACATATTTGAGGTTCCTTTTGTCAAAGGGAGGAATTCTCAGGTATCGTTTGCGGCAGGTCAACCACTTTGATACTATTCGTCATGGCCTCTCTTCTCTTTATCACACCATATTTTGGTATGCGGCTGAACAAGTAGATCCTGGTGAGTACTTTAATAAATATGCAGTACTCGGTGATGATATTGTCATCGCGGATGCTAGGATTGCGGAGGTCTATGCCCAGAGTGTTCATTATTGAGGATGTATTTTAGCCCACAAAGCCACATTCGCTTAGCTACAGGAAGACTATTTACCGATCGGCGAATCGTCTTCTATTGTCGGCGAAGCAGAGAATAGGAATTCAAACCTAAAAGCAGTAAGATTGCTTCCGAGGAGGGACTTCGATTCACTGGTTCTTATGAACGTCTAGAGCACAAGCAAAAAGCCTTAAGAAAGAATAGAAATGGGATGGGAGAGGATGGGCATTGACAAATCTGTCTTGACTGGCTGTCATCCGGCTGGACGAGAAGAAGAGTTTTGGTTCTTATCGCTGAGACTCTCGCACGAAAGCGGGGAAGCGCAGGTGACGTAGTAGAGAGAGAATCCTTGTTAAGCGCAATTGAAGTAAGATTGAAGTAAGAAAGTAGAAATTCAAGCTTTATTGAATATTGCGTATAGAAAGAGAGACTCTTTTCTTGAATTCAGTATGAGTTTGCTCTTTTCTTTCGCAGGATTCTCAGAGATCTGCGTCGTCTCCTCTCTATCATTTCCTCCACTTTTATTGATTCTTTCTTTTCTAGGATCTGCGAAACCTTTACTATACAAGGGAACAGACCTGCGTTGACGTCAAATCCATCCTTTGATCTTAACGTCCTCTCCGCCTCATGTCTCAACGTTAGAACAGATCTTGTCTAACGTCAGATCCATTTGCTTCATCCTTTTTCTTTTTCAATAGGCTATGAAGAATATCCCAAACCTGGTGACTATCAAACTAGACGGCACCCATTTCATTCTCTGGGAGCTCCAGCTTCCTCTGGTTCGCAGTCAACAACTGCTTGGCTTTATTTTATTGATGGAACCACTGCTGCTCCAGAAAAGTAGATAGAGTGCTCCGGCTTCGATTTCTCGTCAAAAGTAGGCCGATGGATCTGTCAAGGTTTCAAAGCCAAATCCTGCATATGAAGAGTGGCTCTGCAAAGATCAGCTGCTGGTCAGTTGGATAAACTCCACCTCCCTTTACATCTGCGCTCAAATCCTCAAGCCCAATAAATTATGGCTCAGGTAATAGATCTGACTCATGCACATCAGCTAACGTCATTTCCTCTTTGAGTGTGACAGTTGATTAGATCCCATCAGCTCGTCTGCTCAACCGCTAATTCTAAGATTTCAGATTCTTTCTTCAACTTAAAGGTAGGACTGGTTCCATTTGCTCCCTTGCCTACTCTGGATCGAGAGAGGGCAGTCGCTCTTCCTTCTGCTAAGCCCAATCGAGTGAGTTCTATTCTAGTTTCGGTCTCTTTGTCGAGTTCGATTCTTTCCACCCAGGTTTTTAACCCAGCTGTCTGGTCTGGTTTAGCAGTCTTCCCTCAATAGCTCTTTTCATTTATAACACTATTCAGAGGTCACCCCACGAACTTCAATCTGAAGACAGGCAATCCCGGTTGGTTATCCCGATCCTTCTTTCCCTGTTATCTGGTTATAGCTCTCGAATCGGACTCTTATTCAGATTCCGCTTTTCATTCATTCTACGCTAACTTCATTGAAGAAGGACTTCGTCAACCTCGAATCCAGCTTTTCAGGAAAGGCCGGATTACATATTTATGCCTTTAGGCAGGAGGAGAAGGCTTGCTTGGTTGAACTACCTTCCTGGCTGGCTTGGTTTAGGAGTGAAGATGCATAGTATAGTAAGGGGTGCTTGCTTCCCTGCTCAATCCAATCAATGGGTACCCGCTTGGTGCCCTTCTCCCTGCTAGCATACCAATCAAATCAATCGTCGGAGACGTAGTAGATGAAGTTAAAGGACTCTCGCTACTTTCCTCTGGAAAGAAAGAATTGCTTTTCGCCCCATCCTATCATGCGAGAACCGCGGGTGAGGAAAAGAGAGAACTTAATACTGGTTGGTTGGCCTTCACCCTCGTAGGGTTTCTTAGAAGGCTCGCCTAGTAGCGCTCACCCTCTTATTCATGTGTTCTAGTGTTCTTGTTCTCACGGATTAGCATCCCCAGCTTGAGGATTGATCTTGGGCCTCAGCGTAGGATAATGATGCGTAGTACCATCGATCAAATATCCTACTATTCTAGATTTAGAGAAGAGAAGGGCTAAACTGGGATCATTCCATCCCAAAGGGAGTTCTTGCGAAGAGGCCAGGCTCTCGAGCGGAGAAGCGTAAGTAAGAGAGTCGCTCTTCCCTTCTTTCTTCCAGGCAAGGAGGTCTCTCGAGCCTGCAGTTTGCTGCTATCGCCCGAGCAATAGACGAAGAGGGGCTTCCCATTATACAAGATGCAAATCCAAGTAGTGTAACAGACTAGCTATAGGACTCTTCATCAGACAATGAGCTAAAACTAAAAGAAGTCCTTTCTTCCCGCCTTTGGGATGGAATGATCCCAGTTTAGCCCTTGTCCTGTAGCGAACCAAGTCCGCCCCCCCTTTTTATCATTTTGTTTGAGGCGGGCTTGCTCTCATCTAAGAGAAAAGAAAAAAGGGACAACACTCTTGGATATCTAATCTAATTTCGTAAGTAAAAGAAAGTAGCTTTCGCGAGCTATATTTGAGATTCCGTAAGTAACTTAGTGCTTTAAAAACAAGAGTCACGCTCTAGCCCTAAGAAATAGGCTTCAATCATCGGTTCAAATCCGATAAGGGCTTCTTTCTTCCCGGTATACCGCTCTCCAGAGCGAATGAACATAAGTCCAACCTAATATCATGAATATCCTTCGCCCGTTATCTCCTCATCTTCCTATTTATAAGCCACAGCTCACTTCGACGTTTCCAATTTCCCATAGAATCTCCGGAGCTTTCCTAGCCACTATAGTTTTGTTTTTTTATCTTCTTTGTCTGAAAATGGGTTTGATTGAGTATTTCGTATACATGCTTTCCAAAGTGGGGTTCCTGTTGGCAGGCAGGGGTCTTTCTTTTTTGTTTCTACGGTGGGGGTGTCCGGGAATTTTCTCATGGGGGGTGGTTTTAGTTCTTAGGGGGATCTTCGATCCCGAAGCCGCGCCCCCTCCGGCGAATATGATGGTGCCAGGGGGTTCAGGCACCTCCAGCTCCGCGGGAAGCCTCTCCCTCGACTTAAGTCTAACTCCGCCTCAAGCTCCCGCCGTCCCTGCATCCAATATAGGGCCCTCCGGGGCGGAATCGGGAGCGTCTACCGCGTTCCCCAAACTCGAGTGGGAAACGGCTCTCTCTCTGCCAGACAATCTGGCGGCGCCACAGGCTCTGCGTACCCATGTGGAAGGGGAATTACGCATCCTTTTAAATATCGGAATGAGAAGCACTCTTTCCGACAAAGCTTTTTACAATTACATCAACCCGTTAGCGCTGGATAAGGCTTCGGTTGGATTTTGTAAAGCTCTGCTCGGTAGAGTGGAGGCGCTCCAAGTAGAACACTTCAATGGGGGGGAGCATATTCCTTTTTTATTCGCTACTAAAGGGGAGAAAGAACGATTGTACTCCATTATTTGGGAATATGCTACCAAGTTGGACCCTTAACATTACATTTGAATTTCTCTTACATTCTACGTTCCCGAAACGGATCCTATCAAATATTTCACATTTTCTATGATCATCTCTATTTCAGGTATTCGGGGAATCCTCCTTAATAGACGAAATATTCCTATTATGTCAATGCCAATTGAATCAATGTTATTAGCTGTGAATTCGAACTTTTTGGTATTTTCCGTTTCTTCGGATGATATGATGGGCCAATCATTTGCTTCATTGGTTCCAACGGTGGCAGCTGCGGAATCTGCTATTGGGTCAGCCATTTTCGTTATTACTTTCCGAGTCCGAGGGACTATTGCTGTAGAATCTATTAATAGCATTCAAGGTTAAACATGACTCCTAGAGAGTTACCAAAATACGAAGTTCTCTTCCCCTTTCGTTCTCTTCTTTCTTTTTTATTTTTACTTGGTTGGCAGGGTCAGGGCCTTTCTCGCTGGGCGAGCGCATCCGATTCTAAAGTCCTTTCCTAAACCACTTCCCGTTCAGTTGCTGAAAGATAGAGATAAGCTTTCTAAATGAGATTGAGTTCCACGAATATGCAGGCTAGAAAGATGCTATTTGCTGCTATTCTATCTATTTGTGCATCAAGTTCGAAGAAGATCTCAATCTATAATGAAGAAATGATAGTAGCTCGTTGTTTTATAGGCTTTATCATATTCAGTCGGAAGAGTTTAGGTAAGACTTTCAAAGTGACTCTCGACGGGAGAATCCAGGCTATTCAGGAAGAATCGCAGCAATTCCCCAATCCTAACGAAGTAGTTCCTCCGGAATCCAATGAACAACAACGATTACTTAGGATCAGCTTGCGAATTTGTGGCACCGTAGTAGAATCATTACCAATGGCACGCTGTGCGCCTAAGTGCGAAAAGACAGTGCAAGCTTTGTTATGCCGAAACCTAAATGTTAAGTCAGCAACACTTCCAAATGCCACTTCTTCCCGTCGCATCCGTCTTCAGGACGATCTAGTCACAGGTTTTCACTTCTCAGTGAGTGAAAGATTTGTCCCCGGGTGTACGTTGAAAGCTTCTATAGTAGAACTCATTCGAGAGGGCTTGGCGGTCTTAAGAATGGTTCGGGTGGGGGGTTTCTCTTAAGAATAAAGAAGACGAATAGAATATAATTCATGTTCATGCTAACAGAAGAGCGGATCCAATACCAAGACGACTTTCTTTCTCAGGAAGTGCAGCAAGTACTTGAAGAATTTTGGGATATCATGCCCCACGAGTGAGTTGCCAAGTACCCCCTAGGAGGGCAGTCTACCACAAGATCGAGTTGGAGCCTGGAGCCAAAGCCCCTTAACTTACTTAGACTGGGGCTGGGCAGATGGCCCCCCCCAACTAGCATCTATTAGTTAAGGGGCTTGGTTGAGCTCAGGAAAGAATTTCAGGAACTCATTGAGGCCTATTTATATTCCAGCCTCCAAGGCAGTTTTTCCCTATCTTGCTGGGGAAAGGGTTGAGGAGCCCCTGTTTTATTCCAGAAGAAGCGGGAGCCTTGTGCATTGATTATAGGGCGCTCAACAAGGTAACCTAACCATCAAGAACAAGTATCCACTTTGATTGCAGACTTCTTCGCCCTAATCAATAAGCGCGAGATACTTCTCGAAGTTGGATCTACGGTCGGGCTACTATCAAGTGCGTATCGCGGAAGGAGACGAGCCAAAGACGACCTGTGTGACAAGCAAGCAACCTTACTAATAAAGGGCGTTTGATGATTTGGTTATGCCTTTTGGACTCACCAATGCCCCTGCCACGTTCTGCACCCTCTATAATGAGCTATTCCACCCGTACTTAGACGACTGGTGGTATACTTTGATCGTGGGCTATAGCCATTCGTTAAACGACCACGTTAGCCACCTCCGGACCTTTTTTAAGGCATTAAGGAAGAATCACCTCTATGTAAAGAAAGATAAATGCTCCTTTGGACAGACGGAAATCCTATTCCTAGGGCATTGGATGGGCATCAGAGCCATCGAGGAGTGGCAAGCACCTACCAAGGTGAGTAAGCTAAGATCGTTTTTAGGGCTCGTGAACTATTACCGAAGATTCATCGTAAGTTACTCGAAGGGGGCTGCTCGACTCAAAAATCTCCTAAAGAAGGACGTACGGACCGATCATGGCACTGCACTGATCGGAAGAGTGTCAAAGAGCTTTTGAGGACCTAAAGCAGGCAGTGATGGATGACCCCGTATTGCAGTTGCCAGATCACACTAAGCCATTTGAAGTAAACACGGATGCATCAGACTATGCCATAGGCGGTGTGCTAGTACAATAAGGTAAGCCTATCGCATATGAGAGCCGAAAGCTCAATGAGACCGAGAGGCGCGGTCCAAGAAAAGGAGATGACAGCAATAGTGCACTACTTGAGAACGTGGAGGCGGGTCACGATTCGTGGTCAAGACGGATAATGTGGCGACGAGTGACTTCCTGCCCCAGAAGAAACTCACGCCAAAACAGGGACGATGGCAAGCAAGACAAACTTGCCAAGTTTGATTGATATGGTGCTAGAGTATAAGCTTGGACGGACCAACCAGGTCGCGGATGCCTTAAGTATAAGTAGGAAGGCAGAGCTGGCGGCATTTAAGTGTGAGGCAGTGGCAGCCACCAGCAGGGTCACGAGTACCCTACCGCACCGTATTCGAGATGGGCTTGAAAAAGGGGACCCGCGAGAAGCCTTTTGCACCAAGCTAAGGAATGCAAAACTCGGCTTGGATCAAGGATGGGCTCTTGGTCACAAAAGGGAATCTACTTTTTTTCTTCCAAAACAAAACCTTTCTTTTTTCGGTATGCCGCTCCGCGAGCAAGGAGTGCCACGCACGAGCGGAGCGAAAACAAAGCAAGGAGAATTCTTCGATTTTTTTTTTGGGGGGGGAAATCCTTTGATTGCGTATTGAATATAGATCCATGTCTTTCTTGTTCCACTAGCTAGGACCAAATTATCACATGTCCGTTTCGTTATTACAACCTTCTTTTTTGATGTCAAAGACCAGAAGCTACGCGCAAATTCTCATTGGATCTCGGTTGTTCTTAACAGCGATGGCTATTCATTTAAGTCTTCGGGTAGCACCACTAGATCTTCAACAAGGTGGAAATTCTCGTATTCCGTATGTACATGTTCCTGCGGCTCGGATGAGTATTCTTGTTTATATCGCTACGGCTATAAACACTTTCTTGTTCCTATTAACAAAACATCCCCTTTTTCTTCGCTCTTCCGGAACCGGTACAGAAATGGGTGCATTTTCTACGTTGTTTACCTTAGTTACTGGGGGGTTTCGGGGAAGACCTATGTGGGGCACCTTTTGGGTGTGGGATGCTCGTTTAACCTCTGTATTCATCTCGTTCCTTATTTACCTGGGTGCACTGCGTTTTCAAAAGCTTCCTGTCGAACCGGCTCCTATTTCAATCCGTGCTGGACCGATCGATATACCAATAATAAAGTCTTCAGTCAACTGGTGGAATACATCGCATCAACCTGGGAGCATTAGCCGATCTGGTACATCAATACATGTTCCTATGCCCATTCCAATCTTGTCTAACTTTGCTAACTCCCCCTTCTCAACCCGTATCTTGTTCGTTCTGGAAACACGTCTTCCTATTCCATCTTTTCTCGAATCTCCTTTAACGGAAGAAATAGAAGCTCGAGAAGGAATACCAAAACCTAGTTCACTCGCTGAGTCTCTTTGCATCCATGGCTGAATGGTTAAAGCGCCCAACTCATAATTGGCGAATTCGTAGGTTCGATTCCTGCTGGATGCACGATGGCGGAGTTTTTCCGAGTACAGTCTCACTTCGGTATAAAAGCCATCTCTTCGGTTCGGTCACTACCTCTAGCTCTAGAACAGTTGTTGAATAGTTAATAGAATCTTGAACTCATTTACGAGGAGTGCGATAAAGAGCAAGCGAAAACCAGCCTGCCTTAATAATAGAATAACGGAAAGAATAAAACTCAAAGGAATTCAAGGGTAAAGCCGCTCACCCCTGATCAAGCCAGTCAGTAATGAAGCCAATCTCTCCATTAAATCAATCTCAGTGGCGAACTCCCGAACGAGAGGTAGAAGCCTCTCCTTTCGCTTATTGAGTAGGGCTTGACTCTGCGGCGATAGAAAAAGCCAAAGAGGAAGAAGGGTAGAGAGGAAATGAAAAGACAAATAGGAATTCCTATATAAAAAAAATAGAATCTAAAGTGAGAAAATGAGAATGTAAAGCCCTGTCCCCGGATCTACACCTCGCTGGCTGAGTTCTCTCTATACCCGATATCTGGCTATCTTGCCTGGGTCTGTAGTACGTTCGCAAGAATTAAAGTCAAAGGAACAAAGTAGCTCGACCAACCCTTTCTCCTAACCCTCGGAAAGGGATTTCCACCCCTGTCTCTAACCTTTTCGATGATAAAGGAGAAGTCGCTTTTCTTGGGACATCCCGAAGAGAGTGGGAAGCCCAAGTACTTACCCAAATTGTCAGTCGAGGTTAGGTCAAGAAGGTTACAACAATCTATCTTGATATCAGCAGGGACATTTCTGGAAAACATAATTATGGACTTGCTTAGGTTAACTTTCTGGCCCGAGATGGTACAAAAGTTGTGGAGAACTCTCTTGATGGACTGGCAGCAGGTGGTTGTGGCATGTGAGAATAAAACGATGTCATCTGCAAACAGTAGGTGGGAGAGATTTGGCCCCCCCCCTCTATCAATTTTGACAGGTTTCCATGTTTTTTCAGCACATTCTTTGTTGATAAGGTGTGTTAGGAATTCCAGACACATGATGAAGAGATAGGGTGAGAGTGGATCTCCCTGTCTAATACCTCTAGAAAGGGAAAAAGGGTTAGTGACATCTCCATTGATGAGGAGTGATAGATTGGAAGTGGTTACGCGGGAGAGGATTCATTTAATCCAAGGCGGGGGGAGGCAAAAAAGGGAAGGGTGTCCTTTCTGAAGTTCCATTCCATTCTGTCAAAAGCTTTCTCGAGGTCAAGCTTAATGGCCATGCATGGGGTTTTGGAGTTCTTTTTGTTAAATTTAAGATCTCTTGCACGACAACAACATTGTCAGAAGTTCTACGCCCAGCAAGAAAAACTACACTGGTTAGGACTAATGAGGTCAGTGAGAAGTGGTCTCAGTCTAGAAACAATGATTTTTGTGACAATCTTGTATGTAGTGTTGCATAAGCTGATGGGTCTGTACTGGTGAATGGTTTCAGGGGGAGGGGATTTAGGGATCAGAGCAATAAGAGTCTTGTTCTAACCCTCAGGGATGCACCAGTTAGAGAAGACAGTTTTTATACTGGAGATGACAGAGTTCTTAATGGTGGGCCAGCATTGCTGGAAAAAGATGGGGCCATCAGGTCCAGGGCACTTGTGTGGTTTAAAATCCATAACTGCCTTATGGATTTCCAAGTAAGTGGGGGAAGAGATAAGGGTAGAGCAGCAGATAGGGTTGATGCCAGGAAAGTCAGAAGGTCTGTAAGCATTGATGGAGCAAGCTTCCAGGTCAGTGGTGAATAAACTGGAGAAGTGGTTGACAATGTGGTTGTGGAGTGAGTTTCGATCAGTAAACCACTCCACAGAAATCTTTCTAAGACCCATTATGCGGTTACAACGCCTTTTTGAAGGGTCGTTAAGTGGACAAATTTTTTGGTGCTGTCTCCAGCTTGGAGCCAACCCACTCTGGACTTAAGGGCCAAAAGTTCCTCTTCCTGTCTCAGGACAAGGAGAGAATCAGATAGGAGGCTTCTTTCAAGGTTGAGGAGAAACTCACAGGGGTTGTTGGCAATGGCATTTTTTGTTCCTTCAATTCTAGCAAGTAGTCTGCCTTTTTAAAGACATTTCAAAAAACCTCCCGAGGTGATAAGGCGGTCAGTCAAGAGGGAAATTTGATTATCCAAAGAGTTTGGAGAGTCCCAGCAGTCTTTCACAATGTCATGAAAAGAATTCTCCGTTAACCACATGCTTTCAAATCTAAAGGGCTTGTTCAAATTCACAGAAGTGGGGTTTACAACTTCATTTGTTTTTTCAACAAGTGTTGATTGGCTCTATCTATTCCTGAGGTCAATCCTCTCTTCGTGAATAGACATCCTCAGTGTCGCCCCATCCTTACTATTAAATTAAAGGTAGAAAACCCCTTAAAATTGGCCTAAAGACTGATTGAACTCTTATGAGTGGAAAAGCAATTGAGGCTAAAAATACGGGGTTTTGACAAGTTGTCACTGAAAAGTGGGCTCGTTAGAAGGGAAATCGAGTTTTAATCAATTTTACGGGGTTTCGATGTGGCAACGGGATTGATCGTTTCCGTTAGAGTTAGGTACTCTTGAGTCTAGTAAGTCCGGTTGTGCGCAGTGTGAACCATAGAAGTCCACCCTAGGTGTCTAGGAACAGCCTACCCGTTAGCAGCCGTCCTATTGATTGAGAGAACACAGATTTAAGACATTTGATTAAAGGTGAAACCGAATAAAAAGTCTACGATCTTGGTTTTCGTTTGAAGTCTTTCTGGTTTGATAGTCTATTCTTTTGTTGGTGGTCAGCAGGCTCGAGAGACCTCGCCAGTCAACTTTAGGAGTGTAAAGGCTAGTATCCGTCCCTTCATCTCCGGCTCGATGTGCACCAGACCGGGCTTGATGTCCAGTGGTTGGATTCTCCAGATCCAAGTATCCGATAATCCTTCTTCCCGTGGCAAAGATACCTGAGAAGTAAGAGGTTAGAGAGCCTCTCTGTATTTTAGCGCATCTCCTCTTCTGCCTATATAAAATGAAAAAGGAAACACCAGCAAGCAGCTAAGATAGCAACACCAGCATCAGCAGTAGTATATCCAGCAGCATCAGTCGGTTAAGCAGTAGATTAAGCAAGTGATTTAGTTGTTTATGGGTCCCTGGGGATGCACCTGTAGTTATTGAAGGAGTTGACTGAGCAAAGGCATCAGAGTAAGCGTCAGTGGATTTTCTGTCATTTCCACTTGGACCTTCGCTAGCTAAGCTACACACCAAGGGAAATAGGAACGGAGCTTATTCCAGATCGTGAAGAGCCAGACGTTCTTCAAGGGGAAGGACACCATGAGGAGACCTCAAGCCAAGGAGTCAGAACAAGGGAAGTTAATGAAGATAGCAGGGAAGCTAAAACCAAGACAAGAAGATCCTAGACTTGTTGAAAAAGGGGCTTCCTCACATACCCTCAAAGAGATGATGGGGCGGGGCAGACCCGAAAAGAAAAGTAGGATTGATGCTTCAAGAAGTGCATCTACAGCGAATTAAGCCAGTTCCGCAACGGGAAAGGTTTCTAAGAGAGTAAGCAAGCTACCCCGGGCCTCGTGCTCAGTTTAAAGACAGATCGAAGGAGTTAAACTAATGGGACTTTGAGCATGTCTTCTCCTGCAATGGGAGTGCCCGAGTGAGTTCTCGAGTTCGAAGTGAGAGTTCGGATCTCCTGCTGTTATGCCTGGACTCTTGCTGCTAGTGCCTGCCGTGCTGTTATGGCTCAGTCTCTCATTCTAAGTGAGAGACTAGAGCTAAGCCTAGGAGTGAGCCTGAGTTAGAGCATCTAGTCAAGAAGCGAGTGGTAGCGCGCTATGAGTGAAAGCCTAAGAGATATCTGCAATCAATTCCGAATCTTCTGCATCATAATCTACTTCCCGAAAGTACGAATCCACTTCCGAGTTCAAGAAGAACAGTTCCTTGAGCAGATCTTCTTGCTGATGTTATTACTGATTCTTGCTCTGAGGAATGAAGTTCTACCTCTTGGTCGAAGGAATGGCGGATTGAAGACTTCTCATCGCCTAGTTACAGGAAGACTACGGCTTGATAGATCTAATTGGTTAGAATTCATTCCTTATTGTTCTAACCCTAAAGTAGCTACGTGCCTCGGGTAGCTTGCTCCTGAACCGCCCGTAGTCAGATCTAGCTCTCACAAAGAAAAGAGGAAAGGATAAAACAAAGCTGTTACGCTCGTACCGGAGCTCGGAGAAAGGTAGCTATCTCAGTAGAATATATTAGATTAAGAGAAGAGGTGTGAAATGGCATCTTTTCAGAAGTAAGATAGACCCTTGGAAGGTGTTAGCGCACATAATTTTTCTATAATAGATATTTTTATCCGAAGGCAACCTGTAGCGTCCTCGTCGCGGCGTTAGCTGCCATTGAGTATTGAAGACTAAGCGAGCAGGCCTAGAACAGAGCACATGCTACTTCTTCGAAATCGCGAACATCTTACCTTTCTTCTTAGTCTGATCCGGGAACTCCAGACCTCGGTTCTTGGCTTTGATCCAATTCCGAAGCTCGTTTGCTCACTAGCCGATGTAATTTTCAATTGACTTAGTTAGAAAAGTATGGAGATACAGCCGTGCCTGGAAAATGGAGCTTACAGCGCTGAGTTACGTCGTAGGCGAAGCTTTCAACAAATAGTTGATCTAGTGTCTTTAGTGTCAGCAGGCCGGGCATGCGGTTCTAATGATTCCGTAGATACAGAAAGAGTCAGTCTCTGATTTTGATATTCAATAGAAAAAGTAGATATAAATATCAACTTTAGGCTTTGTGAATTAAGGAGGACTAATAAGATTCTCCTTCCTCGACTTCGGTTCTGTCTCCTGCTTGGGAGACTAGCTCCCATACCGGCCCCGGACGTAAGTGCTGTTGGAAAGGGTGTACCAGTTCTTACTGACAGGGTAAGTATAACCCCTTTCTCTATCTGGTAAAGAGGGTTGCTTTGTAATTCTAGTAACCAGAAGAATGCTCCAACCCGCTCTAACGGATAGCCTGTCTCGGTTCTAAGTTAGAAGAAGTGCCGGAGTAGACTCATATGTGTGGACCTGCGCGAGTCTCCGGGTCTCAGTTTACCCGCTAGCTCATTCCATCTCATTGAACTGTGTAGTTTAAAGGCCTATCTCGTAATTATGGATATGGAAAGGGATTAGGTCTCTCTGGGCCATACTCTCGTTGAAACCATTTTTACTTGGAAGTACGGTCCAAGAAGAGTAACAGGCTGTTGCCCTCCCCGTACTTCCACCAAAACTGAGAAAGAGTCTTGACTGTTTCTCTTTCTGATTGGCAAACCACATGAAAGCATATTGCCATCCATTTCTTATATAGAATCCTGTTGATTAGTTGAACCAACCTCTCATGGTTGCACTTGGAAGGGGCTTTATTTTCGTGAAATCCAGTCAAGAGTTCAACATCGATTCAATTTGGGCTTGGGGTGAACCTGGGTGCAGAATGGATGTATTCGAATAGCAATAATTGTTTGACTTACAAAACGTTTCAGTTGGCCATCTCAATGACAAGATTACGTAATTGAATTGGGCCTCTGTTCTATACAATGGTAGTGCTCGCCGATGCTACATAACAGGCAGGAGTTCCCGGTATCAAAGACTGACTTTTTTCAATTAAAAAAAACATGTCACCGGTTTTCATTTTTTTTACGCTTTCCCTAGAAGTAGGGACTCACAAATCGCCTTGTTTTGATGGGAAATTTTTTCTATCCCCCTCCTCCCCGTTTTGATTGGAAGTGGTTCTGTATCTAAGGAATCGCTTGAAGAGATAGGAAAGCTGGCATCTTACCTAGACGGTAGGCTTAAGAGATCCACATCTTTTGGATCAAACAATTCCATTTCCCTCTCGTGCTTTTCCCATTGAGATTGATCAATCTTGGACCTAGACTACTCAAATTAAATACAGTGCTCATGTGCCGGTGGATATGTGAGTGAGTAAGCTATACGTCTCGTTCAAAAGCAATCCATATTCCATAAGCTACCTTGCTCGTCGGTATTGCTTTAGATAATAAAGACAAGGCTTTCTGTGTATGAAGCGTCAGTGGCATAGTGCTTGTTTCCATTTCCAAAGTAAAATTAACGCCTTTACTCTCTAAAATCCGGGATAGGGATTGAGACTTCTGAGCGGTACGGTAGCAACTAAGCCGCCATTGCGTATACTGTTTTTTCTTTTGGTTCACTTCTTTTGAGAGGCACGTACAAACGATATACCTTTCATGGACTGGACAGAAGATTCGTTTTCTTATTGACACACACCAGCCTGTTCTTTGGATTCGAGATAGGAAATGGAATTGTTTTAGTCTATATCTGCCGTGCTGAATTCCTATAGTAAGGTAGCCCCGATCAGAGTATACTAGACTCGAGCAGTGTGGGTCGTCTTCTGATAGACCGATTTGGCTTTTCTTTTGGAAGTCTTTAGACCTCTTCAACGCTTACTCCTCGTTTAGGGGGTCTAAAGTCAGGTCGGTCAGGATGGCTAAAGAGGCTAAGAAGTCGAAGGGTAAGGCTAAGAAGAGTAACAGTAAGAAGAGTAACAGTAAGAAGGGAAAGGATAAGAAGATTAACAGATCCAGCTCTGAAGTTGTAACAAAGAAAGAAGAAAATGATCATGAACTTCCAAAATGCAGTAAGGCAACAAAGAAATAAGAAAATAAGTCAAAACGAAAGAAGGAAGCTAGCTATAGTTGGAAGGATTCGCGCACTGACTCAAGCAGGGGGATGAAAATAACCTTTAACAGCCTTTTCGGTATCCCGCAGGGGGGATCTTGTTCTCTGTCTATTGTCTAATTTATGTTTTTGGAATAGGTGTATAAGCCGTAAGACTAGCTCAATCCATAATCGACTGAATGAAGGGTAGCTCGCCTAATCACTAAGTATCCCTCGAGAGCTATCTTCTTCCCCTCGAAGTAATGCGACCAAGATCGGATTATGTCACTGTAGCTGGTGTTCTATCCTTTTCTTGTTCAAGTGGTTAGCGGTTAGAGGAAGATGACTCGTGCATAGAAAGAAGAAGGTAGGTTCTCCTTGTTTGGAACAGATACTAGCTCTAACCAGAAGAAACCAACCGAGAGCACCCTTCTTCTCGTCGAAGGTAGAGGCTCGAAATAGAAGGATGAGGCACTTGCTTCAAGACCGTTCACTCGTGATTTGAAATTGGGATCCATAAGGATGTGCCATCAGGAACGGCGGGATACACCACATTTGATGGATCTGATCCACACAGTAAATAGGCCAGGGAAACTAAATACTGCAAAAATAGTAGCATCCATCGTCTGCTGACAAGGAGCTAGCTAGGAGATCCTGACCCGTGAGGGGGCCTTTTAAAGATCTCGCAACAGGGAATGTGTTGCCCAGAATCTTATCAACGTACATTATGAAATCTCATATTCGGGATCCGTCCGGAGGAGATTGACCCTTCCCCAAGTCAGTCCGGTTAGGCATGCTCTGATCCATCTTTCTGTCCAATTCGATTCTAGATATATAACTCCGAAAAAAAGGGAGAATACCTCATCGGCTTTCTTTTCATGCTGAATGTTCTGCTTTGAGTTTGCGTTAAATGGTGTCAGGGAACCTGTTCCAAACTAGTATCGCTTCCCTCTTTTTAATCAGCTCACCGATTCGTCATAAAAGACCGATGGAAAAACACCTGAATTGTAGATTCAGACTCTACAGTCAGTATAGTATAGCACGCGGAAAGGGGTTCCACCACTTCCCTGTAGAGATAGAGAGAACTAAACCCTCACTTTTCTTTTTTGTTTCCATAGGCCTTGCACAACCTATTATTTCGATTTCTGTAAACTCTAAGCTTGGGGTGGGAAAGACAGGTTCGACTTGCAGTTCCTGCGATTTCGTCGTGCCATTCAGATCCATTTTCATACCAAATGCTACTGGTGCTTATTTGACTTGGACTGGAATGTCCTCAATACCTAGATTCGACATTTGAAACGACCCTCTTCTGCAACATTTAGCACACCAGGGTCTGAAACCCTAACTTCCTATTCTTCACTGAGCTCGTGAGTCACCCTTTTCATCGTACTACCGGCCTCTGTTTATTTCAACATCTCTCTGGCTCCCGAGACTTTCCTTGCTTATCTCACTCTCATCCAACTGATCAATGCAATTGGAGGAGAATCGCTTGCCCATCTTCTTCCTTACCTCACTGAAAGGGCTTCCCCCAAGTAAGGATAGATAGTGAAACCTTGAGGTTTAGGACTCGCTATGAACTTCTTTCCCTCGTCATAGATAGGTAAAGTCCTTCCTCTCCTAAGGTCAGGTTTAGATAGGGTTATCTCAATTCAATCTTTGATCTGTCCTTGGGGCCAATGAGGCTAAAGAGTTAGATTATCCTCTACCTTCTTTCAGGCAATCCAATTTATCTTAAAGTGCATCTTCTTTTAGACAAGTCTAGTAGGGAAGGGTTCTAGCAAGCATGGTCCCTCAAGCATGAGCGGGAATGAAAGAACCACGCCTTATGAGGAAGAAAGGGTAGCTGCCTGTAAGAAGTCCTCTCGAAGCTCGAAGGGGATTTCGGCTAAGTAACTCGACTAGAGAAGGTGGTTCGGAGCGATTTCGCTAAGTCGGCCCAGCAGGGACAACACCTAATTCTATACTATAGATAAAGCCGCTTCAGGGCTACGCCCCAAACAGGCCCAAAAGAGGCCCCACCCCATCAATTGGAAGGAACTGGCATTTCAAAAAGCTCTAAAGTGGGCTCGGTCACCCGCCTCTGTCTGTGTTGCTGGTCCTAGCAACCACTCCACTTACATGCCTCTTTATATTACCCTATTTCTTAAACAACGAACCTTGCATCCGGGAGCTGGCAAACAGTGGTCCACTCCCATGGAACGAGACCTGTTTACCAACAGCAACCGGTATAGAGTGATTCCAAACCACTCCTAGAGGAGCACACAAGGACAAACAGATAGGATTACACCTGGATGCGGCAAACAACGGCTTCAAGCATAAAAACGTCATAAAGACTGATTTCTTAACACCCACAGGGTACGACGCATCAGAACGATGGTAACAAAAGTTCGAATAACAACTAAATAAACATTCCGCTGTCGGCCAAGAACACACGACCGCACACAGAAGCTTAGGTCCCTTCCGATGGGATGATAAACACTGACAAAGAAACGTGCTTCACACGAACGGGCACGGCTGAAGGATTCAAAAGGCAACGTCGAAACGCCTATTTCTCTATTTATGCTGGACCCAACTCTTTATGCGGGGCCCCTTCCTTAGTTAGCTGGGCCCGTAGCCGTGGACATTAAGGGGACCTCACCAAAAAGGACCTCACAGAAAGAGCATGTCTGCTTTTTCAACCTAGGAATTAAAGGTCTAAACTAATAGGCGGGGCGCTAACTCGAATGCTTACGAGAATGCTGCTGGTGAATCTGCACCCGCTGGAACTTAGTCAGATGGATCCGGAACTGGACGAGCCAGAACAGCATCATATATAACTCAATCCCTGCCTTCGCCTCCGATGCTACCTCCACTCCTGCTTCCACTTCCTTCCCCTCTTCTGCAACCTTTGCCTTCGCTCGATTCCGACGAAGTCATGGTCTCAGGTCCGTCCTAAGTAATACCCCATGAATATGGCTCCAAGCGTGCTGCCTTGCCTGGTCTTCCAGCTCAGCTGGCTGCTTTCTCATTCGTGCCATTTGTTATTTTCCAAAAGCGTCTGCCCCCCGGCGACCCTTGCTTGTCTTGACCCATGAGTAAGCAAGCAACCTTGCATTTCTTCCAACTCAAAGAGGTGATGCGCCTTCCTGATTGTCCCCATTGAGAGATGCTGGAAGTTGCGAGAAGGTGGTGTCCCCATCCCAAGTTCTTTTGCTTTGGCCTCTTTCATGCCCGATTTCCTAGAAGTGGAGATGTCCCCGGTCAGTCCGATGGATTTCCTACCAATCTGAGTAAATAAGTAAGGTTCCTCGAAGCCCGTCCGACAGCTAGACATCTTGAATGAGCAAACAACAATCCCTTACTTTCTACAGAGAGAAAGCGTCTCACCAAGGGACTTCCTAGCCCGGTAAACCCGACATTCATAGTTAGCCCGCTAACTCCGATTCCTAATAGATGGGCACAATCGAAGGACAAGAAGAAGGAATTAGTTTCCCTAAACTAAATAGGGTTTCTTTGTCTATGTCCCATAATCTCTCTATCCCCGAGGGCAGTAGCACTAGAAAGAGCAGGGGCATATCTAAGTCCACAAATGATTGTGTAACAGACTAGTCGGCTATTGTTCGTTCCTACAGGAAAGAGGGGCATGCCCTACTAATTTCATTGTGTAAGATACTAGTTCGCTCTTCCAGTTGCTAGTGCTAGTTGGACTGCTCTTCTAGTACTAGTAGCGGTCCATTATGCCAGATCAATCTAAATAAGAGTCTTGTAAGAGAATGGTGCGCTCTCCTCCTGATCCCAGATGAGCTTAGCTCCGAAGTTTGGCATTGCTTGCCCAAGTGATTCCAGTGCCCCTGCAGAAAGGGCTCAAGGCTTTCCCTCTGGCAAGATGCCCCCGAGTAGTAGATGAAGCCAAAGACGAGGACGCCTACGAAGCATCCGATGATCAGCAGTCTATCTATTCAATGGCCAGTTCAATCTATAAGAATCTCGAGTTTCAGGCATCTAATGTCAAAAACAGAATACTAGCCTTCAAGCTGCCTTCCTGAAATGGAATAACCAATTGAGCATCATCTGCTAGTCACCAACCCCTCTTTGTAGCAAGCGATTTTCGGAGAATCGTTTGTTCGATTAGGGCTTGTTCGATCCAGTGTACTATCAGATTTGGGGTGAGATCTCGGGGATGGATATTCCGGGAAAGGATTGAATCACGGAGACTGGGACGCCTATCCTATAAGAATTCGTTCGAGAGGCTTCCGTCGTGCGGGATCCGAAGGTGGGATTGACTTTGCTTTTGGATTCACATCTGATTTCAGAATTGCGTGGAAAATCCATTTATGCCACAAATCCCTTCTTTCATAGAAGATTCTACTTTTGGACAAGCTCGACGGAGGGAAGCTTCAAGTTAAGCCAAAAAGCGGCTGTTTCCTCTCCAGTATGTGAGGCAGTCCTCTTCTACTATGTTATGTTTGATCTCCTGGTTATGGTTCTTTCTGGTGATTGCCTAACAAACACAGAAATGGGGACATAACATAGGTTTCAGAATTCCTTTCTTTCCTTCTAGCTCTAGTGTGCCTAGGTTCCCTCGAATCCCGGTAAGAGGAAGAACGTAAGCCTGATTGTCTTACTGAACTGATTGTCTACCATTCAAATATGATCCCAGAAGAAAAACCTTGCTAAACAGGGGACACCACCCCTTTTATCTGGATCTGGCATTCCTGGCTAAGTATTCACTGATTCAAAAACCGGAATCTGCTCTGAGAGCCCCCCCTTCTTATATGGAATCCAGTTCGAAAGTCAAGCCATAAAATATAGAGAAGGCTGTCTTTCGGAAACCCACTACTTATTTCACCTTCCAGTGGGAAAAGGCTTCTAATCTATTGTTTGTACCAGTATCGTCATCCCTTAATTAGAATTATCCCGAAGTGGGATAAGGCCTTAATCAACATCAACATTGATTGTACCCCAAAGGAAGGCCAGACGAACTTCTTACACGTAGAATTCATAATCGAATCGTTTTCATAATCGTATGATTAGAATCGTCTGATTCTGGTACTAGAGAAATGAACAGAGACTCAGACTAGCAACTGGTGGGCTCACCTCGATGTAATGGCGGGATAGACGCGGTTGCCTGTCTCGGAGTTAGCGGGGGCACCTCAATCAATGAGAGTAGAAGTTCTTGCACGTGGAAATTACTAAAAGAAAGGATTCCGAAAGCACGGGACTTGGCCGCTTGGCCTGCCATTCAGAAAGAAGAAAGCCAAAGCCCTTTAGACCTTTGCTTTGAAAGCAAGTCTTCAATCCGATAATCAGTCGGGGAGCAAGCCTCGGGTATTTGACTGATGCATAGCAATAGATAGTAGGATAACTACCAATATGAAGATCAACCATATAGCGGATCTAAGAATTATAGAAGGTCGTCCCTCTTACCAGTCTGCCTTCTTTCTTCGGTTTGAGAGCAGGAGAGAGAACAAAGGATGAGAAAGCTATCGTTCGCTCCTAGAACTACCTAACCAGCTAGCTAATAGGAAAGAAGAGAGCTACTAGCAAGAGAGGGATAGATAGAAGGAGCGCAACTTTAGCTCTTTTCTTCACCTATCCAAGGGACGCACCTGATCAAATGTACCGTCCATCGGTATTAACCTCAAGACAGACATACACCAATCATGCGCAGGACGTAAGAGAGCTTGCTTAACAGCATTTGGGATTGCCGAAAATCATCGTTTTCCCAGCACCTTCTGCCTTAAAGGCCAATCGGCCCGAAGCGAAATACATCATTAATTCATCGTCCGAAACATGGACACCTTCAATCATTGACTGACACACCTTATAGTATAGGCACATCAATTCATGAATAGAGAAAGCCCATCCTGACAAAAGATAGAATCCAAGTTCTCTTCTGGTCTATTGACCATGGAAAACTATCCTCATCAGGGAGTGGTTCCCCTCGCATTGGGAACACAACCCGTTTAGGAGCGAAGAAAGAGTACACAGGTTCTATGTACCGATATGCCCATTCACGAAGGTCATGTTTGAAAGGCCAAAGACGATGAAAGAGGAGTAGGACGAAACCGCAGGATTGCGGGTACAAGAGGCAAGCTTTATCCCATAGCGATAAGCTAAATCCCAAATCGCCCGGTAGAACGGAGAAGAACCATTAATAGAAGGATTATACGGGTTCTTCTGAGTCCTAACGGAGGACGCAGTCCACATGGGTACCCACCGAAACCCGAGATTCATAGGAATCTCGAAGCAACGAGGGATATACCTCTCGGTAAGGCTTATCGACAGGAAGACACCGCACCTTACTAACGCACAGCCCTTTTCTTGCTCTCCTGCACTAGCCGGGGCAGGGAAGACAGCTCCTACTACACGTACAGCTACTAGCACTCGCGGGATTGTAATCCCACTCACGGAACAAGCAAGCTAGGGGTTCCATAGAAAGAGGGCGCTTTAACTGAGTTGCCTACCTGCTCCGTCTGAGAGTCAGTCAGTAAGAATCAAACTTCAGTCAATCGAAAAATCCATGAAACCGTCGGTAATTCCCTCCACAGGTTTTCCAAGTCGCCTACTTAATCCAGAGATCCCGATCGCGAGGGGTTCGTGGTTCAATGCTAAATCTATCAGTCGATCCTTCATTCGAGCAATCCATCGCTCGTACTACTACTAAGAATTCAATCGAACGAGAGTAGTTACCTTTTTGCTAAGGATTACCACCTGCTGTCCATCCACAAGTGGTTCTTCCTCTGAAAGCAAGTGTGAAACTTATCCAAGATAGACGAGAGGAGAAGACCTTGGCTTGCCTGTGCTTGGAGTGGCATAAGATAAGGACTGCCCGTTCTTCTTCCTATTTTACCCGAAGATTACCTAGAATAAATGAATAGAATCGTCTGAAAGTCAGTATTTTATTATTCTTACCCTACCCCTCCACTTCACACAGACTGAAACTGAGGGATTCGCTTCAGCGAGGGCAGTTCGCCTTCTCTGCTCACATCGACGGGGCTTGTTGCACCCTACTAATAAAGTCAGATAGTTGGTCTTTCCTTTCCTGTATGTTAGTAGCCCCAAGGGCCTTAGTTTGTTGAAGTTACTAAGCTAAGCACGATCCCTTAACTGGGCTCCTAGCTTGATAAGTGAGTTGTGAGTTGGTTTCCCTCTCCGAGTAGCGGCATACCCTTGTACAAAAAGAAGAAAGACCTTTTTATTTTAAAAGGAGTGGTCCTCCTACTCCAAGCTGAGTTAAGAAGTCCGGCATTCCTTCCGCAAGTCAGGACATTTCCCCCTTTATCCGGATCTGGCTTTCCTGGGTCACGTCTCAATAGAAGTAGTAGCATCACATCTTATTCTACAACCTCTTTAGTCAGAGAATCGGTTGCTAACCATAATAGGTAGCTTTTGTTCCTAGAGGAAAGAGTAGGGTGCCCTACTAATTGCGTAAGAGAAGAGAATAGGGCTTGCTCCAGTTCCTTATGCCCCAGATTCAGATCCAGATCGTGATCGAGACCTAGTTCCCACCGATGATCGTAAGCGTGATCCATCCATACATATCCTATAGTCACCACACCCGCAGCATCTCGCCCACCATATCCAGGCCCGGTAAAGGCAAGGGCATCACCCCACCCTGGCCAGGCCGAGAGAGATACGGCTAGCCGGCAGCTCAGCTCGCGTACTTCCTCGGGCAAGGTCTGGTCGAGGGGATCAAAGACTTGCATGGTCAACAAGCAAGCGTGGTCATAAGAAAAGCTTCGTCCATGGTTTTCGTCGGTATATGGAATAAGCTAGTAAGGTGGAGGATAGGTGGCTCGGTGCTCATGGTTTTCGCTCGGCTCACTCATAGGTTGTTATTCGGAGTCCGGATTTGAAGGATTTCGGTCCTTGATTTCGACGTCAAGTGAAAGAAGAACTCATTGGATGATTGTGCCAAGAAGTGGAACTCATTGGATTGTCATTGAGAGTTGTCATACCATAGTTCACCTGTGTTTGCTTGCTCTGCTGCTCAAGATCGAATCTTGTTGAACTTGCATCTTCTTCATCTTCGACATCTGCTTCAGTGGATGCTTCTGCTTTTGATGCTGAAGTTGATCCTTCCGCAGACCTTGACTATACCTTCCTTCACTTGACCACCAGCTGTTTATGTTCCAGCAGCAGGTGGCACGAACCGATTCAACAACATAGGATGCATATTCAAAGGAGGCGGGCAGGTTATTTTTGTGATTGTACGGACTCTTTGGTAATTCGAGATTTTAAAGGATTTCACTCTTAAATTGGTGATTTGTTCTTCGGTGAATTCCCATTCTTTCCTTGATTTCCCGAGTTGTCTCAAAAGCCTACTTATTCGCGTACTAGTTCTTACCAATCTCCCTCTCTAAGGAGGGAATGGGTTTGAGGGATTACCTTATTCTTGTTTGTAACTTGTTTTTGTAGTTCTTCTTCTTGTCCTAGGAAGCCTGTCTACCCTTCCTTCCTTTATCGAGTAGCTGGAGACTCCTGTGTGTAGAGCGCAGATCGTCTCTCTGGAAGCTCTAGAGCAAGCGAGAGTGCAGTTGGTTTCTTTCTAGAGAGCGGATGTTGATAGCCTGGTTGTAACCCTTCCGCCCAATGCTTCTGCCTTGTTGCTAGTAGGACTGCTCTTAGAGTAGCGTCCCCTCCTTAAATCTTGGTACTGAGCTAAGCGCAAGGTGTAGGTGCTCTCTAGAAGAGCATCACTAGAATGTCTGCTTCGAACCTTCTTTCAATCTCTTGCTATTGGTGAATCGACAGTCTTTCATTCTAGGGTCATTTTCAAATGTTGATGATGCGGCGTATTCCCAGTTTTGTGCGTCGAATGACCAGTATTGTTTGGTGAATCGGTAGTCTTTGTGCTCATTGCTAATTAGTACTGATTTGTGTAAGCTTGTTGCTGGGAAGTCATTCCCTTTGTATCTTCTTGGTAAAGGATCTCGGCTCTCTGGAATATTGGACTAGTGAGGGGCTTAGCCATGTGGCTAGCGCTGTGGACAAGCCTTTGCATGCGGACAGCAACACTTCTTCTAGGCGTAGGATCCGTTTCGCCAGGGTTTGTGTTGAAGTTAATGCCTCCCCTGGTCAAGGAATTGGATTTACAGGGCGAAAATGGAGATTGGCTGACTGTGATGGTTGAATATGATTGGGTCCCTCCTATGTGTAGCGCCTGGTTGGTCTTTGGTCACTCCTTGGCAGCCTGTCCTAAGTCTAAGAAGCAGGTGACCCCTAATCCACCTGAGGGTGGTAGCAAGGCTACCTCTAAGGGCGATTGATTAAAGTGAAGAAGGGGAAAGATGTTCTAGATAACAGAGTTTCCGATCTGCCTGTCTCTTCACAAGAGCCATCGAGTTGAATATTAGTGTTGCTGTCCGCTCTGAGAATTGCTCTCCTGAGAGCATTTCTGATCCTCCTTGTCGTCTAGACTGTTGGCAATGCCCCCCATCTCACAGCGTATTTGCCGAATCGGAAGTTAGACTTTCCGGGAAGGCTCTTTACCCATTTGCCATTGTCACTACTGGTACCTGACCCCGTGGGCCGGGTCTCATGTAATCCTCTTAAGTTTCATTACGTGGAGTCAGGGTTCCAAACCTATAAGTCTGTAGTTGACTCCTCATGGATAGAGTATGGCCCACTTCTGCCTTCCCAACAGTCCTTTCCCGACCTTAAGGAGAGGCCTATCGATGATCGAGCCTACAAGGGGTTATGTACAAAGAACGGTAAACCCTTATGTATCCGAAGACCTGCTCTTGCAGCAAGCATGCACCAATCAATAACCTTCACAATAAGACCACCTTACTATTGAGAGTTTTAGATTGCGTGAGGACCTAGGTCTGATCGTGTCACGGTAGTTGTACGCTATCAGTCATTGAGGAAGAATGTGTGCACCGTGGGATGGGCTTCTAGGCGCCTACCTTGTTACATTTTTCTGATCATGCATTTGGAGAGTTTTGTCTGGGTGTCAGAAGGTGTCAAAAGGAGATCCTGGTCCTATCTTGTTTGCTGCTATGCCAGGGAGAGTCGATACCGGGCCATCTTTCGTAGTTCTACCTGGACTGAGATGTACACATATTTTGACTTGAAGGTTAGTGCTAATGGAGCTTACTCTGGTCGTACGAATTTCCGTCTTGGTCTTTCCTGTCTATATGACGACTGGCTTTTTGTTGTCAGTGCTTGCTATCCACTGGGGCAGGCGCTCCTCGATTGGCTAGTGACTGGAGTCAGAAGAAAGAAGAACGACTTAGTCAGGTGAACCCCTTGTATTCGAAATCCTTCCTTTCTAACCAATCTCCGGATCAGGAAGCTAGGTAGAACGAACCAGTGTGCTCCGCAAATTTATCTTAGCTATTTTCTTTGATTTAAAATACCTTTGTTCAGTACTAATCCTAAGACCTACTTAGGACTCCCGGCTTATCTTTAGAGAAATCCCCCAcTGTAATACAAACGTCAGAATCCAAGTTCTAATGAGGGAAAGGTTATTCCCTATAATTAAAAAGATATTTAAGTGGTGGTTGTACAAGAATAGACAGAACTGAAACTGGCTGGCATTATTCCCTAGACGAATAGCATTAACCTCAGCGCAGAACTTCTCCTTTACTGGTGGGACAGAGCAATCTTTTTATGTTTTACTTTCGGATTCTATTCTCTCTTGTTTCTCGTGTGTTTGGCTGTGTTGCGTTTGAAAATGCGTTACATCCTACCTGTGAGAAGTGAGACGAAGCGCATCGGCATAAAACGCTCCTGAGAAGGGCCGCCCTGGAATAATAAATAAGGAGGATCGTTCGTTATTACGACTACCGGCACGTTCAATTTCTTGGTTATCCTACGGGGTGAATCCTTGGCCGGCAGCTGACATACTTGCCTATCCAACTAAATAAATCTTGGCACTTGAGGAGGTCAATCTTCGAAGTAGGAAGGTCTATAGAGAAAGTGACTCTATAGGTAGGTATCGGTGGGCCTTTCCAAACGAAGGACCCAGTCTCAAGCAACACCAACACTACCGGATCATGATACCGAATCAATTCCTGTAGGGATCGCAGAAATCTATCGCTCCCCGCTCCTCTACAATTCCACATTAAGATCTTCATTAAAAGACTTGGGACAAATTATTGCCGAACAGAATCGACTAACTAGCATTCTTAGCTGCCCCTTTTACGGCAGCTTCACCCGCAAAAGTCGTCGCAGCTTCATCATCACGAGTCAGAGAGGCGACCGAAACATCTTTTGGAAACCCGTCGGATTCACAAGCAGCTTCCGGAGTTTCACATACCATTTCTTCCGCATCTTCTGTGATGTAGGGTCACCGCCAATTTCCAACCTCTCAGGGGGTCGGCCAGTCGGAACATAGGACCGGTCTTGCGACCGATGGGCATCTTGGATTGTGTTGGATTTCAAAGAGCGGGGAAGAGATGGAGTAGTGGAAGATTGCCCAACCTTTAACCCTTTGCTCTTATTCTCTGTAGATCGTTTCAGAGTAGCCCTATCTAGGGGCGGAAATAAAATGACGTAAAATTTATTGGATTGAAGGGGGCTTCCACCCAATTGGGAAGGGAAGAAGATGGCTTTGAAGACGATGGAAGAACCTGTGAGCCAGACCCAACTTTTTCCTTAGATTGAGAGCGTCATTCAGCGAGAGACGCTGGACCCTTGTTCTTACTTAGCCTACGAGGGCTATCCTTTGCCACGTTTCCCACCCTCTTACCCTTAGATGTAGATGAAACCCCTGCGGAATGTAACTCTGCATTACGCGTGGCAGTGAAATGCATCGGCCCATTATTCTCTACCCTTTGTTGACACGGATCCCCCTCCAACCCAGGAGCTTCACTATTAGTGCTTTTCTCCATGGAGCCTTAATTATTTTCAGTTCCTCTGGGGGTACACAAATCCTCGGCCCTTGGCTCTCGTCACTCTCATCCTCCTCACCCTCCACTCCGTCTTCATGCCTTCTCTTGACCTTCTTTTTTTTTTGGTGATTGCCCTAGCTGCGTTGTACGCCCCCTGACCCCTTATTACACTCCCCCTAGCTTGGGACTAAGACCTTGGCGTTTGAATCCCTCCACAGTAGCCAAAGTAGAGAAAGCAGCACCAAAAGCAGCAGTTCATCTCGTTGTTTATTATGCTAATGAACCTTTTGATCCTCCAGCATCCGAGGCTATAGAAGCAGAGACAGAGGCATAGAAGGGGGTTTCACTTGATCCAGTACCTGTAAATGATCCACCGGTATAGGTAGTAGAGTCAAAGATGGGAGTATGGCAATTATCCTAGGGAAGTACCGCTCGCGGGTTATGTGGACTCAATTGCTTACCTTGAACCGGAGCTTATTGGATACCCGATTTGAAGTCCCTCAGCAAAGGCGACGTCGGTTGCCATTATTATATTCACTATTGATCATCGGCCTAAGCCCAGATTCTAGTATTCTCTGCAGAATGAGAAAGAGAACCAACCGAATCAAAGCACTCTTTATTTCTGGCATAGGCTAAGGTTTACGTAATCTGACTCCAGGCCTGAAAATTCCTGTTTGGGTTTACATGGATTTTTCGCGTACTCCCTTCTTTATGCCGACTGAAAGGAGCAATGTTGGCCTGATCTGAACATAGTTACGCTTTGCAACCCACTGTAACCAGTCTGGTACAGGAAGAGGTCATGTTTGTTGACGGGAGCGAGACTCGAGGACCCTTAACCCGCCGATCTCGATGTACTTGACTTCGAGGGCCTCGCTGGCTCTGTTTCTTGTTATCCTGTTGCATATGGATAGTTGCACAGTTTTGGTTTTCTTTGTCATGGAATTGAATGACTGATTTACATTCCATAGCGATGAAGCTCCCTAGGCCGTCCTTCTGGTGAAGCAGCCCACGCCTCTTACGACGCCATCGCGCAGGGGTACGACGGCGAGACCTTTTTGGTTTCAGACCAATCGAGGGTTCACTTGCTTTTCCATTCCTGTCTGATGGTTCAAGATCTGGCTACTCAAGTGCTAACTATCATAATAGATATCCTTACTTTAATTAATCTTTCGTGAGAAAGAAGAAAACAAAAGCCAGGGAGTTCATCTTGGTAGAGTGACCCAGGAAAGAGAGATAGGGAGAGGAGTGGCTGGCAGCTTCAGATAGGAGATAGGAGTCGCTTGGTTAGCAAGGGGAAAGTAGTTTCTTTAGTCTTTGTGAATTAGTAGTAGTAGTTTTGAGCCATGGTTCAAAAGAATGAATCTTTCCTGGCGGGACTGACTCGATTACAGACAAAATGAAAGTGAGGACGCCTAGCCCCCTATTGATTAGGGCGAGCGAGGATCAAATGAAAATGTCTCTAAGAGGGAAGGGACTGAAAGTTATTGGAAATTCGGAAAGGCAAGAGATCAGATTGGAGCTCAGAGTTATCCAGTACTGATGATGATGTGAACTCTCGGGAGCAACCAACTTAGCCCAGTATAGTTAGTAAGCAGAAAGAAAGGATTCCTAAAAAGCTCTTAAGTCAGTAGAAGCGGAGTTGAAACTCTAAAAGAAAAGGAAGGACGGGAAAAGCCTCAACAGGGAGAGAACTGCACTACGTATAAGAGAAGAGCACCACCTTCTGCCAATTAGTTCCCTATTATTCATTCCTAGAAGAATGATTCGTTCCTAGAAGAATGATTCGTTCCTAGAAGAATGATTTTCCCGGGGTTTATTCAAATATTAAACTATCTTCATATAAGAAGAAGGTGTTAAAGCGAAAGCGTGGACTCAATGAAAGATAGGAAGGCGAAAGCTAAAGCTCGACAAAAGGTAGCTTGCTTACTTTAGCTTGGTTCGGAAGAGGAAAGCGGCTGCGAAAGGTTGATCACTAAGAAGCCCTAAAGCAAAGCAAGAGCTCAAGAGAGTATTCTGCTCGGTATCCATATATGTTATGTACAAGATCTTCCCCCTATTGACTAAGGCAGTGTGCCCTAATCTAATCAATAAGGGTCTAAGCGAGGACAAAGACGGTCTGGAGATTCACTTACAAGTCAGGCTTGTGCTGCGACATCCGCAAAGGGGTCAAGGCATGCACCTCTGAGAGCACTCAATATGAAAGATAGATAGAAAGCGCTTGATTAAGGACTGGACTCGCCCCTATACTGATTAAGGCTGAGCTACCGAAGTAGGGAATTGCTTCTTCAAGTTAGGTTTTTATTACTTCTCCCGGTTATCTCCTCTTTGCATGAGGAAGACGAGCAATACCTTGACGGCTCACACAGAATAATAAGGAATTCTCTTTCCCAAGCCTACTCCTAGTATGGAGTACAGAGAAGGACTCAGACTAAAGCCTTTTTCGGTACATGGATTGAGGGCTTTTATCTAATACGGTAAGTTATTGGTTGGCTTATCTCTTGCTTATATCTTTAAGAACTTAAGAACAGTATTGTCTTCCAGTAATGGGTTAGAGGGATTAACTTCTTTCTACTTGGGGATGACCTGTAGCTTCCATTGCCGGAAAAGATCAGTGCTAAACTAGAGACGAGAGTAGCTGCCCCGGACACTGATAATACGGGAAACGTTAAGAGAAAGCTCTGCCATAAAACAAAGAGCTCTTAGGCCTTATTCTGCAGATCAAAGAGCGACGTAATTCCCCATTCATCCGAAGTAGTCTTTTAGTATAGAACAGAGGCATTCTGGGCCGACTACTACGACTACATGCGCATCTAGTGCAGTGGCTTGGAAGCAAGCTACCTTGACCATCTTCCGAAGTTCTAAATAATCTACTGATCAAATCAAAGGCTGTAAGGGCGGACTGCTCTACATTCAGCCACACCACAGTGACCCCCGAACTTCTTCTAGTTGCGGGACGAAATCCGACAGCCAATTGCTGGCTCTGAATAACCAGCCCAGCAAGAAGCTAAATTCTTCCATAACATAACGGGGCGGGGTTGCGCGCGAGCCGAGTGACGTAGGTGCACAAGAGTACTTCGCGCCACAACCATCTCTTTTTTATAGGTTCTACGGACCGATGCCTGCTGCTTCATCTGGGAGAAAAGAATCATAGATATGCCGGTCATTAGAAGGAAGAACCGCCATAAAAAGATTCCTCGTGTATCATCTGTAGCAAAACTATGAACGGGAGCTAGCAATCCGGACCGTATTGAAGAGGTTCCTGAGACACAGCATGGAAGAGTCACAATATTAAGAAGCGAGGTCCAAGAATGAAGAAGGGGTAGAATTACTGAATGAATACGAGCTGTGGCTAATACCCGAGGCATAAAAGAAGCATTTTCTACGGGATCCCGAAACCACCAGCCACCCCGACCTAATTCATGATGAGCCCACCAACTTCCTGGCAAGATGCCTACGGTTAAAAACCACCGACATGTCAAGATCCAAATTCGAATTGGTTCCTGGTCCTGGTCAGAGACCACTGTGTTCGCGCCGGCGGTCCAACAAAGAGGCGAAGTAGTGGTATCTTTCTTTCCATTACGAACGACAGGCTTCGCCTGCTCCCTCCCCGCGTCCACTAGCGCTCCTGTCCAGAGCGAAGAGAAGGCGAAAAAGCGCCGCCGAAGCAGCATAAGCAGGCTTCTATTGCTACGTAAGAATAGAGCAGGATAGCATTTTGCGCCCACATGTTTGAATTTGAGGGTAAAGAGCTCGCTTGTTATACGGGATCCGACGCATCCAGCAGAGCGAAACAGCGTTCCATTCTTTTCGGCGGCATCCTTCCGCATTGGCGGCGAGTGGAGTGCCGCAATCCCATTCATCATTTTTGATCTACATAAGCCAAAGCCCATAGCACTGGCGACGTCTCCGGCATAAATGCAAGGAGGATGTATAGCTGATATAGGATCTTGTGGAACAGGATTTGATTCTGCAAGCGGTTCGGTACGAACGAAGAAATTTCGAACAAAAGGATCGGAACTCGCTGATAGGAAAGGAGAGAAAAACAAAGCAATGCCAAGAGCTCCGTCAATCCGCTGTTCATCGATAGACGAAGCTCTCTCTTTATCATCTCGTGCCAGATGCAACAAAGGATGAGTCCTTTTTCCTTCTCGCGAACCACGGGAGCGCCTAGCGCCCAGAGGAGCAAAGCTCATTTTCCTTTCAGGGTAAAGCGGCGCATAAAAAAGGGCTGGCCCGTCAAAAGTCCGGTTCCTTCGCGAACGAAGTTCAGAATCAACAAGGGTTCGTAGAACGAAGGGAGTGTACAACTGGGGCGCAGCCCCACTTTTTTGTTCGTAACGAGGGAGAGGTAGAATGGAGTTCTTCACGAAGTTCAAGACAAAGGAATAAAAAAGAGTTTCTCTATGGCCTCCTCGTTTTGAGACATTATGGCTTTGGGGTCGACCCCGGTAACAAAGAAGAAATCCATAAAAACTTAGGATCCGACACCATGATAAAATACTACCCTCATGATTAGACCATGTCCCTGAGATTTGATAAAAGAAAGGTGCATTAGCAGTTAATACGTTGTAATTGGATAAGTTATTAGGAATATGACGGAACGAAAGACCAAGGAAAGAAAGAAGAATGCACCAAAATGCAGGTGCTGCACCAAACACTGGTGGTTGTTTCTTGTTGTAAGTGAATGCAACGAAAAGACCCGGAAATAACGAATAATGAAACAATTCATATATTGACATTTCGTGCTCATTTCAAAATTTCTGCTTTGTTATTCCCATCATCCGGTAACCACAGGATGATCCACAAGAAAGGTGGCAGGATTCGAACCTATGGCCGGCCCGCCCCTGACCTGCTGGGTTGGGTGGCCGGGTTAGCACCCCTCGTCGCCTCTGTACCCGAAACAGATGCGCTGCGCTACCCAGCGCGTAACCTTGTCTCCCCTACCCCTCTTCTGGTTGTGCCATTACCAATCGCGGGTAACCCCCGGTCCGGCCGCCCCTGACCTAATAAGAACGATTATCCTTATGACCAAACAAGGACCAGCTTACTTACTTCTCGAGCGAGAGTTCCACGATCCCGACCAGCAACTTGTTGGGAGTAGGGGCATCCAAGCTTGCCCAACCTAGTAAAGGGGCTTGGAAATAGAGGGTTTTCTGGGGGAGATACAGTTTCCAGGTTGGATTTTTTAGATTAAATAGGACTAGTTGGGTAGATAGAGGTGGTGAAATCTAACCTTTGCTTCGATGTTTAGCAGGGCGGGTCGCTTGAGTGTCAAAACCAAGCGGTGGTTGTTTTTCCTTGGCTTATCGAACCAGCGTATGCCCATTCCTCCTTTGATGACTCCCAGTAGAGAAAGCCTAAATTTGCCGGTAGATTGAAAGGAAGTTGGGGATGGACATAGATCCTTCCGCCTATCCGGAGTGTTGGAAAAATAAAGCAATGGTTTTTGTATTTATTATTTCCCGATCATTGGAAGCAATCTTCACTGGCACAAGGATTTCCTCACAGCAACTTTCACTACGATAGAACCCGACAATGAGTTTACGAAGGCTTCGAGTAGTGCGGGATAGGCTAATCACCAGACTGCTCTGGAATAGGTTAATCGCCGGAGACAAGAACGAGTGAATCTAGTTTCGAGAGCATGCCTTACTCTAATAGGGGGCGTAGACTTTCTAAGTGAAGGCAAGCGCAACTATCTATTTCATATCCTCCCTGTCAGCAAGGCAGGTCCGCTATAAAGTCTACCGGCCAGAAAGTCCTCAAGAACGAGAAAGCCGACCAAAAGACTATTCCATAACCGACTCTTGTTGTCGAATCGAGGGGGCTTGGCTTGTACCAGGCTCTAAAAGAGTTTTCTTCGAGCGAGCGGTCTTTCTATCTTTTTGGGTTGCATGCCCAAGGCAATGCTTTTTGTAGATTGAGATGGATTGATCTTCGCTATCGTGCCTCTTCCTTGTACCAGTTGATGCTGCGGCAGTGCCTAATATGAGTTTGCTCCTGCCCCAGACAGCTTCGAGGTTCCCATCGATCGATTACAGAGGTTTCAACCACTGAACTTGCTTATGCTCCCCTTTGATCGAGTGCTATTTCTATAAAAAATATTGAGTAGGAAAAACTGGAATTGGCTTTAATCGAGATTGCCTCGGCTTCTTAGGTACATGAGGAACCGGCCTAACATATTTTCAATCGAAATCCCAATCAAAGACAAGTTCTACCAAGGCCAGGATCTGAAAGAGAAGATTCACTTTCCGGAATTCCAAGTGACATGATTCCTTCAGAAGCTAAAGTTGAATGATCGAAGTCTCCTTCAGGTTCAGTCGAAGAGATCGAAGCGAAGTCATCAATTCAACCATTCGCATGGTCTCCCCTAAGACTGACCTCTTTTCCAAATGAACCGAACCTCGATACCACATTCATCAAAGAGATACGGCCATCTCTCTAGGTTGCACACCCCCTTTAGATCGTTCTATTCGTGCTTGAAAAACGACCCCATCGGTCCGCTATTTTTAATGGACATTCTTAGCCGTCCTCCGAGGGACCCCATAGATCAGATCGTGAACTCTTTCAGACCCTTAGTTTCACTTGGTTGGGGCAGAGTTTCAGCCTGCCTTCCACCGAATATAAAAAACCTTACAGCTGCCTAACCTGCTGACATCCCGGCGAAGAGAGTCATTATTTGTGTCACATCTTCGAATTCGAGAGAAGGCTTTCCTGTTATCTCTCAAATTATAGGCATTGAAGCGATCGAGCGAGAGAAAGAAAGAAAACTATTGCACACGCCCCTCATTCGCCCTTTACTAATATAATAGAAGGTAAGGTAAAAGCAGCTTAAGCCCTTCCGATCACCCGAGAAGCCCTCGATGAACCGCCTATAGTATTATATAGACTTTTATATAAATAAATTGGATTAAGTATGACTAATCTGAGGAAGAATCGTAGTTCCTGCACCTTGCGTGGCGTCTCCCAGTCCACCACGGCTTGCACGCACCTTCTCTTGATCCAACCAACTCATGCCGTCGCCAATCCAGTGCCCAAGGAACTAGACCTTATGCAAAGCACCTTTTTCACATAGAGCGGATTTTCCCTTATGATCTGGAATTGGTCATAGTCTGCCAAGAGGGCTTAAAAGCGCCTAAGGATTTTCTGCCATAGTCTTTCATTAAGTTACATAGTTGTTTTAACACTAGGAGTCTCTTTAGGCAGTCCCGTGAAAGAAGTTCCCCCTCAAGGGGAGTTTTTATTCTTTCATAAGAAAAGCCCCTTTATTAGTAAGGCGGTCCAGTCAAATTGAGTACCTTCACCCCCCTTGTCACTTAAAGGGTAAGAATGGGCATACTCCATTATGGGTGTAACGGAGAGAGGAACTCTCTTTCCAAAAGAGGGATTGGTAGTCAAAGTTTTCCCAAAAGATTAGGAAAAAAAAGAACTCCTGTTGAAGTCTTAGGTCTAGCACGTTGCACTCTTGAGCCCTCTGATCACTTGGTCAGTACCAATCCTAAGACCAAATGCTATCTCAAAAGAGTACATGCTGCTGCTCTAACCTCTAAACCCTGAAGAAGATTCCAGCCCTCCTCGGCGTGTATGATGCCCTGATGCTGTCATCCGATATCAGGACTGCGTTTGTCCAGGCGCTGCTGGATCCTGACAAATATCAAAGCCACTTCGCTGAGGTGAACATGAAGGGGCCTTGTATGCCCAGTATTCGGCTGCTGTCACCTTCACTAACGACGACCTCATGCTGAAAACAACTGAACACAATCGCCCCAACTATGTGATTGGGGAGATTGACAATCACAAGGTCAATCGCATCCTGTTAGACCCTGGTTCGTCGGTCAGCCTTCTGCCCCTGCGACCCCTCAAAGGGAACCAACCAAAGCAGAAGTTAAGGCCAAGATGTTCCCCGGCAGAAAGATCTAAGCCAGCCTCGAAACTACAGAGCCGGCCGGAATCATCAGCAATTCCCTCTTCAAAGAATGACGAAGGTTCAGAAGGGGAAGCTATTCTCGATGCAGCAAGCAACGCAGAATCATAAGAGGTTTTTATTCCTCGATGATACATCAAGTGACGCAGGGTCAAGTGTGCTCCACGTCGGAAGTGAATCTGATTCCGAAAGAGAAGCCGAGCTGACTTAGTCGTCCAAAGGCCCTAAGTGAGTAAGGTGACATACGAGAGGGAACTTCTAGAAATGGAATTCTTCCCCGAAAAGAGGTCCAGACGATGCGCACTCCTGATGGGCTCACAAAATCCATGGCAAAAAATGGAGGTATCGGTTGTGCAAGACCTGAAGACGTTTTATGTCCCATCCTAGTTGGCCGGGAGGCGTGGGACCTTGTTCTACCAGTCGACTGAGCAGCCCCTCTGGAGAGAAGACCAGATTCATAAGGAAGATCCTTACAAAGATGCCACCGAACCGGTGAAGACTCATTACTATTCACCGAAGGTTAAGGCTTTCTTAGAGAAGGCGGGATACAACTTCAGGCAGCTTTCATTTTTTTTAATATAATGGTAAGCCGGGTCAATCTGCTATTCAGTTAAAAAACCTTGAATTATGCTTTCTTAACTTCCGAATTGAAATTCGTATAAAAGTCGATGGATGCGGCGTGGTTACCATAGCTCATGCATTTATTTCAATCTCTGGAAAAGAGTTTTGGGGTTTCGGGTACTAAAAGAAAAAGGCTCTACTCTACCCAGCTTTTATCCCGTAGTTGCATTTCTCTCCCGGTTATTAAGTAATAAGCCCTATTTGATCTAGTAAGGGGAAGGGGTTTTTCTAAAGGTCACAAAGAAAGGTTCCTGGAATCTAATTTTGTTGGCTTAGCATTCGCATGCCACTCCCAATCCGACGAGAGAAAGGAAGAATTCTTGCACTAAATAGTATCCGTTTGTAAGGAGTGTATGAGCGACCCCTGCAAGTGCACTGAGAAGTAGTGCATTCATTCTCTCCCTTAGAGTCGGGGAGCATGAGGTGAGTCATAAGCCTGGACAATGAGAAGCACATGCCTTAGCTTATGGGTAAAATAAAGAGAGAAGTGTCCTTCTTCCCTTTTTGGCCACTAATGTGTGTGGTGCCCCTCTATTCACGTAATAGACTCTTGCTATTCTATTGGGTTGTTCATCCTTTTCACATGCATACAACTCGGTATAGAAATGCCAGGCTCAAAAGCATTCGAGCATATCTTTTTTTGAGTAGCTGCAAGTGAGCCCTTATTTTATTAGTATTAGTAAAATCGCTGTCTTGATCTAAATATAGGCCTTTAGGCTAAGATATCAACGGATAGTTCTTTCTTAATGGGATGAGGGGAATAAGTAGCTGATCAAGAGAGATGTGAGAAGCAGGCTGTACTGCAATCTAACTAAGTGGTGTGTGGGATCCGGCAAAAGAGGCGCGTTCTACTATACTATTGTATTGTACCAACCACCAGCGTCCATTACAGCACCTTCGCCCTACATACATAAGGGAATCGAGGTTTGGAACCCCTTTTCTATTCGAATGATAAAATCCGAGCATCCGCCGAATTGGTAAGGCAGACGTATCAATCCAATCCATACGATTCATTCATTAAGAAATTGACGGGTGTGAAGACCGGGCAAGGTTGTGCTATCTCCTTGTTCAGCCCTACAAAGTCAGCCCTCAAAGTCCTACCTTATTCTTCTCGGATTTCAAATTTCATGATTGCAAAGGAAAAACCTACTTAATGGATAGAAATGTGGTGATCGATCAAGTCTATGCTACGGGTAGATTTGTACATGAGAAGGAGACTGCGGGCCAGCCACTTTTGTCTAATATAAAACCACGCTTTCCCTCCCAATGCTCCTCTCGCTCAAAAAAAATTAGCATACTAAATACATATCCCAAGTGAGTTGGCTGAAAGACCCAGAAGTCTAGTCTAGAGGGGTTTTAGGATAGGAATAGACAGGATTCATTTCAGATCCCGTACAAATCTAATCTAATCTGATTCCTTTGAATTTCTTAATTTCCTATTTTCACACAAATTTCGCTCTTTCCTACGTTGCTTTCCGGGGCCCATCTAAGTGATGTGCGCGGTACAAAGGCCTATCAATCAGGTAAGCTCGGAACTCTTTTGATTCATCCTATCGGCTCTGCTCATCCCAAATAGATATGATATCTTCCAGATTTAGGAATCTATATGAAGCCCTTTTTTATTCCAGAATAGAATAGGAATGAGAGTCCAGTTACTCTGTTTCATCGAAAACAGAACCGTAATAATCTTATAGAATATCTGGAGTCGTATAAGTTAAGATTCATTCAATGAGCATCCTTTCTTTCATAGAAATTGGGGGCAATATATTCTCCTTGCGTAGGGGGGGCCAACCGATCCAACTTTCGGGCATCAAGATAGGTTTCAGGCGTGGATGAAATTCATAAGAGATTCCCGTTCTTGAAAATCTGCACTTTTTCAAAATCCAGAAAACAGACGGGATTCTAGGATTCGATTCCTCCCTTTGGCAAAGACTTATTTGCATACCTATTCCGGGTGATCCACACCATACTATATTCTCGTAAGATGATACACACTAGCTAACAATCCGCCTGGTGCTACATCATAGGCACACTGGGAACGTAGATAATTGTAACCATATACATATGAAATGAGAGCAATGGAGTACCAATTCTCGGGCTTTATCTGTCAAGTCAATCTTCCTTTGTAATCGAAGCCCAAAGATCTATGAACTAGCTCATGCTTGACTAGCCAAGCAGGCAGATGAACGACCAGCATTCCTTCACGTCCCACATTTTTATTTGTCTGAGTATTTCACATTTACGATGAAATTTATGAAGATTGACCCGCTGTTTCTTATTCCGCACAAAAACATCCTGCCTGATTCACTAATTCGTGGGAAGAGACTGAACTCTGGTATTTGAAAAATGCTTCAGAAGGTATCTTTGAAGTAGATGGCGATTGATAGAGTCATCCTTGATCGTAATTTCCAGTATGAGTACTGCGTCCAACATGATAGTTTTTATGGGTAGTAAAACTAAGAATTAAACTTCTAGTTCGACGGGAGCCATTCATTAACTGGTAACTGGTCTTTTCTTTCGGGATGAAAACAAGCGGCAGGAGGGTCTAAGAACACCTGGAAGCGGAAGTTTCTAAGCGGAAAAATCACCCGGTCCACAAGTCATTACCTGTTGGGCCTGGGGCTTCCCAGGTGACTGGTACTACCACGGAAATACCCAAGCTGTAACTTTACAACGAGAGGGCCTTTTGTCTTTTTACATGGGCTTCGCCCTGAGCGCTGGAGTTTTCTGTCTTTCTTACCTGCTTAGGAAAACTTCTATCTGTCGTCTACGAGGCTTCACACCCTAATTCATCTGCGCCGGATAGGGTTTTTATCTAAGCCTGTACCCGGGTCTTGATGAGCCTGCGTAGTATTAGGTAGTTGGTCAGGTAAAGGCTGACCAAGCCAATGATGCTTAGCTGGTCTTTTCGGGTTCTATCTTGTTTATTTGGTATGGCTCCTTCATCGTACAAAGATCCTCCTGCAACCCAACCCACATATAGCACACACTGGATTCTCGGCCATACCCTTGACCCATCTAAGTTGATTAGTTAGGAAAAACTCCTCTCTGCTTTTTTTTTAGTTTGCTATGGGGCATGTGAGCAACATAATCGCCTATTAAAGAGCCAGCACACCTCGTCAGCATATTTGTTTCGGGATTCCCAGTTTCTTATTCAGTTGACCTTACAGCTTCAGTGCTAGTAGTTCAGAATCCAGTTTACCTGAACGTGGTGACGAATCCATCCAAACCAAAAATAGGAAAATGGGGATAGGGGCGAATAGGAAACAAAAACTATAGTGGCTAGGTAGCATCATCTAGAAAGCGGCAACAAGGCGAGCAGTTGAATCCGTTTATTCAGCTTATCCAACACCTCGCTAGAAGCCTTCCCATATCGGATTGAGCTTTATTGAGTAGTTGCACGAAGGGGCACTGGAATGGTATGGGTGCCGTCCCAAAGAAAGCCCTATGAATCTCCATTCTGGCTCCAAGGTTGCCGCCTTCCTGTGCTTCGAGCTCTTGAAGTCATGCTTCAGGCTCACTAGTAGAGATCTGAGAATAGGGGCATCTCGGGATAGCCTAAACCTACCTGTCTATTCTATATAGAATATCTATTCTTAATTTATATAATATATAATAAAATAAAATATAGCAGACTGCTTTCACTGGCCTTATTAAACTACCAGCACAGGAAGGGAAGAAAGAAAGAGAGAAAGGCATACGGTAAGCACTTGAGTTCAAGCATGCCGATAGGGTGGTTCAAGTTCCGCGGCTAGGGGAGACTTACTGAGAAAGACGGTAAGCAGCAAGCATAATGAAGTATAGAACGTCATACGTTCAGACCTAAAGTGGTTAAGATAGGCGGCAAGCCAAGCTGTTCGGTGAGTTAGAAAGGTTTTAGGCTACACCGTTCAGTGAGTTAGAGAGAGTACTACTAGGTGGTAAGAAAGAGTTAGGCTGGCAACGGCCCCAAGAGCCGAGGTAGGTTGATTAGCCACTGGCAAGAGAAGCTTAGGCTATAGAAATGGGTGGGAGACCTTTAGATAGACCATAATACTAGGTGGTAAGGCTAGCAAGCAAGAGGTGGGGAAGCATAAGAAAACTACCCGGATTAGGCCTCTAGTATAGCCATTTGATTGATGGGGCTGAACCGAGTAAACAAAAGTCACGATTGAATAAGAAGTTCCCTGGTGTGATTTTGTTCATACCGGAGTGTTGGTTCAAGTCCAGCTCGTGACGGAGAGTAGCAATCTCTTTTTCTTAAAGCAAACTAGCTGACTAGGCCTTCAGTCAATATAGCAAGTTCAAGATGGGGAAACCAGTTGACTGTCTCTTGGTCAAGCGTACGATCCGAGCAAGGTACTTTCTTATTTATTTCTTCGCTTGGAGCAACCCTTTTTGGTTGCCATGGATTCATAAATGGGTAGACGCAACCTGTTTGTCTTTTGTACGCCCTGCCCTTATAGAAAATAGTAGTATTACGCTCTTCTTTCTGCCAGAGAGATCGACTTGAAAGATCCAACCCCCAAAGTGCTCATTGAGTTGAGTATCTCTTGAGATCCGGGTGCGCGAGTACAGGATATCCTAACATGTGAACACCTGTGAACGTCCTTATGTCATGCCAGAGGGGAAGACGGCTCTAAGCTTTTGCGATAGTCATCCCCATGGTGAGTTGCCGGCTCACACGGGTCCTTCACCCCCAAAATAATAACAATCGGTTCATGAGCTGGGCTTCAAGCTACAAGACCCAAACAATTCAGTCAGTGGGAAAGTCAGCATGCGAGGAAGATGTATAATAGGAATGATGGAACCGAGCAGAGAGAACCCGGGGCGGGCAGGAGGATACGCTATCGAAAGAACGCCTACCTAAGAATCGAACTAGAATGAAGAAGTAAGTAAAGAAGATAGGAGCTGGTGGTGCATTTCCCGCGGAAGCAATTGTAGCAGCTCCGGCACCCTGAACGGAGCAACTAAGTCAAACAAAGGCCCTCGGAAGAGCCTGAAGTAGAGAAACCTCAAAAGTAAGTTATCGACCTCTACCTTTACTCCTCTACTCTCGCATGGGAGATGAACCCAATTAGTCTGGGGTTCCAGTTGTCAGTTAGAAAAAAGAAGGGAAAAGACCTCTCATTGTGGTTTGACTTCTGAAGAGAAAGAGCCACTTTTTCTCCTCCAATTGTTCTGTTGGATGATAATTGGATTGAGGATGAAAATCGTCTAATTCGAAATATCAAAAAATGATGACTGAAAGCTCTAGCCGAGTAGCAGCTTCTTATGTGGAAAGGTACATATTCCGAAATCAAAGCCGTTCCCCAGGACCCGAGGTTGGAGCTTTTCCTAATGAGTGTCCCTCGGCCGCCCGATATGCGGGACAAACCTGAACCCGTCGATTTGCTCGAAGTTCTTTCCTGTTCAATTTCATAATAAAGACGCAAAGACGAAGACGCAGCTGCAAGATCTATCTTCTCGTTTTTGTCTTCTATTAACTTCCAGTCAAAAATAGGATAGGGCTAATAGGTAATCCTTATTTTCTTTTGCTTTTGGCTAAACTGCTGGCCGTAAAGCCCTCATTGGCTAAGCAAAATAAAGCAGGTAAAGTCTAGAGAACAATTGGAAATTGCGAGTCTTCTAATTCTCATTCAGAACCTAGTTGACTAGATGTTAAACAATCACCATGACTAAAACTAAGATCTCTACTTTTTTGCCATATATACTTTTAAGACTCAGTCACGCGGAGGGCAGACCAACCGCAAATCCTGAGTGGGTGAGGGACCGGCTTAGGGAACTCTTTGACTGCCGGGCCATTCTTGTTGCGAAGGAAAGCAATTCCGAAAGCGGCTACAACCTTCACGCGGGCATCCTTAACCGGGATGCCTCAAAAAACACAGCCCTGAAAAGAATAAGGCGGGTCTTCCCTGAATGGGAGGGGCGCACGTTGGATGTTCAATTCCATATAAATTAGGCGTCCATTTGTGGGTTCCTTTTCAAGCTGGACGGACAACCCCTTGTGTGGGGGGAATACTCCTCGGAATAAAGACTTTCGATTGCCGCCGGGGCTAGTCAAAAGAACAAAAAGGCTACGACTAGAACCCCAGCGGGGCAACTCCAAATCATGGAGGCGAATCCCCCCGAGCAACTCCAAATCATGGGGACGACTCCCCCTGAGAGAATCATAAGAAAGCTCGAAAGATGTAACCATTGGTACGAAATCTATGACGATCCGGTCTTAAGGAAGCTTGCCGTGAAGTCCTATGAGAACATTCGGAATCTATACGAGGATCTGCAGGCTCTTTCAAATTCGCGGGCGACGCTAGGAGAGCGCTTTCTTTCTTATTTACACAGACAGGGTCAACCAGCTGAATACGAGCTCGAAGAGCTCCCAGAGAGGTATCTAATGCTTGACTGGTAGGCTTCTTGCCTCTGCTTTCATCGGCTGCTACTACCCCGGACCTTCAGCGTCCCATTTTCCGCAAATACATTGATTTATTCATTGCGCACAATCGGACGCTAACCTTGAACTGACCCTTCAACTGACTAGGAGTGGCTCTACTGTTAAGGAGATAAACGGAATTAGAGTTACCGCTTTCATTTCGGAATGTGGGACGACAATAGAGGTTCCCGCTTTCAGAGTTTAGGTACAGGCCCATAGATAGGATTCCGGTTCATTTGATTCGCGCTTGATTACAAGAAGCTCAAAAGATAAGGCCAAGGAAACAGGCGAAACTCAACTATAAAGGGGAACAGTGGCCACTCGACCGACTATCATGAACGAAGTGAGGGAAGGAGTTCGGATTGGATCCCTTAGGAGAGAGACGGAAGGTATTAAGAAATGGAATCAGGTCTTTGACGATCCAGTATTAGCTAGCAAGTGTATGGACTCATACTTTGATGACTCCCTAGTGGCCAGGGAAGCGTTAGCTTCACCCTTGGAACGTATCATCTACTCTCTCTAGCTCTCGACTTGACTAGAACATTTCTTTAGCTGCCTAGTTGGGTCGGGCATCAAGAACCGGAATTGATATCACATATGCCCTTCTCTTTGGTCCATAGCTAGCAACTCACCGTACCAAGCGCGGCAGCCTCACCCCCTCGGGAACGGAATCCTACCCTTTTGATATGTCAGCCAAACCGCCCAGATGGGACGAGACTAGTCCGGTCAACAGATACTATATGATACCTCGTATTCAGTACTCTCAGTACTCCCAGACCAGGGCTAGTAACTTTGGATCCCCATAAGTACGACAATCTCTCCTTCACTCGGCAGGGCACGGGCATCCGCCTTAATAAAGTACGTTTCCGTTTTCAAGAAGATTGATTGAAGCAGGCAACGAAGGGGACGAAGTAGCAGCAGCTTTATACGATATTGGGCAGATTGCCAAGACCCCTTTTATAACGTAGTTGGGGATTCGGCCTGGTTCCATAGAGGGAAGAATGGCAGGGGCCCTGTCGTACGAAGGGGACTGAGAGTGCACTTTGCGAAGCTTCTTTTAGATAAAAAAGAAGCGGGATTGCGGAGCTGTGAAGCGGCAAAGCCGACTATAGATACACCCCACTTGCGCTTTTAGCTTAGGTTTCTTAGTTAGGAACTTGCCTTTTAGTTAGGCGCCTGGCCGAAGGTTGAAAGAATGATTCGGGGTCAGAGGAAGGGGGCAGCATTCAACCTTTCCTCTATCTATGATTGGGAATTCCTCCAGTGAGTAGAAGTCCCCGGAAAGGTAGATGGGATAAAGGATAAAGGTCTCACTCTGCCAAACCAAAGATTCGGGATTACCCTTTCATCGATTACCTATCCTATTTAGTTCCAGACGCAGCCTAAAAGGTAAGAAATGGATGGAAGAGAATCCGGATCAACCAAGTATCGTACGCCCAACCCAAAGAAGATAAATTTGTGATAGCTGAACTCACTGAACCCCTGAAGGAGATCTGTTTTAAAAAAATCGCTAAATGGGAACCATTCGGATATTTGGTTTAGCTGGCCGATCTTATCAACCCCGTCATAGGTGAGCCTCTATAAGGAGGTTCGGTTCCTTAGGTCTTTGTACAAGCCAATAGATGGAGTGCAGGTGGTCACGCTTCACTTACCTCGAAGAGCTTTTCAGCAAGACCTTTTCACCATATAGATTGAGGCTGAGGCCTCTTGTCAAAAGCCTAGTCTTGTTACACGCCTGGCGAGCGTTGCTCTTTATGGTCGGGCGAGCTAGCCTATTTATATTATATAGACTTCCATTCCGAACCTAACTTCGCTGGATTCTGAACTCATCCAGCTTGTAGATCCCCTTCGAACAACCCACTTTGACAACTTGAAGAATACAGCGATCCCTTAGAAGCGATTGAGCGTACAGATCAATTCGTCACTAGAGTCACCTCCAACGGTAATTTATCCCAACCATAAACTGAAGCCCTTCATTTTTATTGAAGGACAAAGCAGGTCCACTACCGCATCAGGAGCAATAGCACGGCATGAGAGAGACTTCCTGCAGCCCAAGTAAAAAAAAATATAAAAATTACCCGCTCAATCAGATAGGACGACCTACTCCTTAGTTGAACCAGACTTTGCCACTCACCTTCATCCGAATAAGGAAGAGAGAGGTACAATATAAGGAAAAAACTGGTACAAGGAGTCCAGCTGAACCACCCAGATCAGCTTCTTTCATCAAGCAACACAGCCTAGCCTAACCCGAGCCCGAGTTCGTATTGGTCAATTTCGGGTCAGCAGGCAAAGGGAGCACCCACGTTCTACTTGCATATAGAAGTCGATCGGCCATTCATATCACTATGGTTAGCTCCGACTCCTTCTTCACTTTACCCCTTATACGAGGCTTTATTTAAAAATTTAAAGCCGCTTGGCAAAGAAAAGAACTTAGAGCGGTTTCGAAGCGAGATTGTCAGGGCGGTACTCTGACTCCGCTTCCGAATTAACTAAAAAAAAAAAAGCTTCTACCAAGATATTTCACGCAGCAGAAGCAACCTTCACACCTTAACTAACTTAAGCAGCAATCAACGCAAGAGCGCGCCTGCTCCTAGGCTCGAGATTTCTTTTAAATTTTTATTTCCAACAAACAAGCAGAAGTCCCAAACTAACATAGTAACTGCTATTTACTCACCCCCTTTGGAGCTCAATTCCTTAATTGAATGTACTATTCAACCAAGTTCCCGAGGCTTATCCGGAGGAGAAAACGGTTCCTCATACCTTTCGTTTCACTTTCTACTTTAATTAATAGGTTTGTGGTACGGTACTCTTCCCATGTTAAACTGCCCTGCCTTTCTAAAGGCCTGGTACATGTACCTTTTTTTAAAAAAACCTATTCTCGACCCTCCTTCCTACTCCACCCACCGCTCTTCCTTTGAGGCAAAAGTCTATCTTATTCGACCAGAAGAGCCTTCTTCTTCATTTCACCTATGGACTTTTTCCACGTAGCAACTTCCATACTGCACGAAGTCTTCTTCGGGAATGGCTTACCTTAGAATTGAATTTAGTCCCGCGCGCTCCTGAAATGGGGGCTCTTTCCCGGGTCCTTTCGGTGCGAAGGATCAAACCCTACGCCCACTGCCCTTGTTCCAAGATCTCACTTCATTCACGTATCTGCATCTGCCTCCTTTGTTTCAGAGCGCGCTTAAAAAGCTCCTGTATTTTACATATCCATACGATTGAGTCCTTGGGTTTCCGAAATAGTGTAAAAAGAAGTGCTTCGAATCATTGCTATTTGACTCGGACCTGTTCTAAAAAAGTCGAGGTATTTCGAATTCTTTGTTGACACGGACAAAGTCAGGGAAAACCTCTGAAATTATTTCAATATTGGACCTTGGACATATAATAGTTCCGAATCGAATCTCTTTAGAAAGAAGATCTTTTGTCTCATGGTAGCCTGCTCCAGTCCCCTTACGAAACTTTCGTTATTGGGTTAGCCATACACTTCACATGTTTCTAGCGATTCACATGGCATCATCAAATGATACAAGTCTTGGATAAGAATCTACAACGCACTAGAACGCCCTTGTTGACGATCCTTTACTCCGACAGCATCTAGGGTTCCTCGAACAATGTGATATCTCACACCGGGTAAATCCTTAACCCTTCCCCCTCTTACTAAGACTACAGAATGTTCTTGTGAATTATGGCCAATACCAGGTATATAAGCAGTGATTTCAAATCCAGAGGTTAATCGTACTCTGGCAACTTTACGTAAGGCAGAGTTTGGTTTTTTGGGGGTGATAGTGGAAAAGTTGACAGATAAGTCACCCTTACTGCCACTCTACAGAACCGTACATGAGATTTTCACCTCATACGGCTCCTCGTTCAATTCTTTCGAAGTCATTGGATCCTTTTCCTCGTTCGAGAATCTCCTCCTTTCTTCCACTCCGTCCCGATAGGACCCATTTAGTCACGTTTTCATGTTCCAATTGAACACTTTCCATTTTTATTTTTGATTCTTCTCAAAGGAGAAGATTATTCTCTTTACCAAACATATGCGGCTCCAATCACGATCTTATAATAAGAACAAGAGATCTTTCTCGATCAATCCCTTTGCCCCTCATTCTTCGAGAATCAGAAAGATCCTTTTCAAGTTTGAATTTGTTCATTTGGAATCTGGGCTCTTCTACTTCATTTTTATTTACTTATTTTTTTTATTTTTATTTAATATTTTAAAATATTTTTCCCTCTCTTTTTTTATATCATTCCTTAAGTCCCATAGGTTTGATCCTGTAGATTTTGACTCATTTTCTCATTGAGCGAGGGGTACGAAATAAATCAGATTGATTTTTCGATCAAAAGTATTATGTGAAATCTTCGATTTTTTCTTCTTCCTCTATCCCTATCCCATAGGTACAGTGTTTGAATCAATAGAGAACCTTTTCTTCTGTATGAATCGATATTCTTATATTCCAATTCCTTCCCGATACCTCCCAAGGAAAATCTCGAATTGGATCCCAAATTGACGGGTTAGTGTGAGCTTATCCATGCGGTTATGCACTCTTCGAATAGGAATCCATTTTCTGAAAGATTCTGGCTTTCGTGCTTTGGTGGGTCTCCGAGATCCTTTCGATGACCTATGTTTGTTGAAGGGATATCTATATAATCCGATCGATTGCGTAAAGCCCGCGGTAGCAACGGAACCGGGGAAAGGATACAGAAAAGACAGTTCTTTTCTATTCTATTAGTCTTTTCTATTAGATTAGTATTAGTTAGTGATCCCGGCTTAGTGAGTCCTTTCTTCCGTGATGAACTGTTGGCATCAGTCCTACATTTTGTCTCTGTGGACCGAGGAGAAAGGGGGCTCGGCGGGAAGAGGATTGTACCATGAGAGAAGCAAGGAGGTCAACCTCTTTCAAATATACAACATGGATTCTGGCAATGCAATGTAGTTGGACTCTCATGTCGATCTGAATGAATCATCCTTTCCACGGAGGTAAATCTTTGCCTGTTAGGCAAGAGGATAGCAAGTTACAAATTCTGTCTCGGTAGGACATGTATTTCTATTACTATGAAATTCATAAATGAAGTAGGTGGGGTTACCATTATCCTTTTTGTAGTGACGCATCTTGTATATGTTCCTAAGAAAAGGAATTTGTCCATTTTTCGGGGTCTCAAAGGGGCGTGAAAACACATAAGAACTCTTGAATGGAAATGGAAAAGAGATGTAACTCCAGTTCCTTCGGAAATGGTAAGATCTTTGGCGCAAGAAGAGGGGGTTGATCCGTATCATCTTGACTTGGTTCTGCTTCCTCTATTTTTTTAAGAATACCGAGTCGGGTTCTTCTCCTACCTGTATCGAATAGAACATGCTGAGCCAAATCTTTTTCATGTAAAACCTGCTTGATTTAGATCGGGAAAATCGTGCGGTTTTATGAAACCATGTGCTATGGCTCGAATCCGTAGTCAATCCTATTTCCGATAGGGGCAGTTGACAATTGAATCCGATTTTTCCCATTATTTTCATATCCGTAATAGTGCGAAAAGAAGGCCCGGCTCCAAGTTGTTCAAGAATAGTGGCGTTGAGTTTCTCGACCCTTTGACTTAGGATTAGTCAGTTCTATTTCTCGATGGAGGCAGAGAAGGGATATAACTCAGCGGTAGAGTGTCACCTTGACGTGGTGGAAGTCATCAGTTCGAGCCTGATTATCCCTAAACCCAATGTGAGTTTTTCTATTTTGACTTGCTCCCCCGCCGTGATTGAATGAGAATGGATAAGAGGCTCGTGGGATTGACGTGAGGGGGCAGGGATGGCTATATTTCTGGGAGCGAACTCCGGGCGAATATGAAGCGCATGGATACAGGTTATGCCTTGGAATGAAAGACAATTCCGAATCCGCTTTGTCTACGAACAAGGAAGCTATAAGTAATGCAACTAGGAATCTCATGGAGAGTTCGATCCTGGCTCAGGATGAACGCTGGCGGCATGCTTAACACATGCAAGTCGGACGGGAAGTGGTGTTTCCAGTGGCGGACGGGTGAGTAACGCGTAAGAACCTGCCCTTGGGAGGGGAACAACAGCTGGAAACGGCTGCTAATACCCCGTAGGCTGAGGAGCAAAAGGAGGAATCCGCCCGAGGAGGGGCTCGCGTCTGATTAGCTAGTTGGTGAGGCAATAGCTTACCAAGGCGATGATCAGTAGCTGGTCCGAGAGGATGATCAGCCACACTGGGACTGAGACACGGCCCAGACTCCTACGGGAGGCAGCAGTGGGGAATTTTCCGCAATGGGCGAAAGCCTGACGGAGCAATGCCGCGTGGAGGTAGAAGGCCCACGGGTCGTGAACTTCTTTTCCCGGAGAAGAAGCAATGACGGGGGAATAAGCATCGGCTAACTCTGTGCCAGCAGCCGCGGTAATACAGAGGATGCAAGCGTTATCCGGAATGATTGGGCGTAAAGCGTCTGTAGGTGGCTTTTTAAGTCTGCCGTCAAATCCCAGGGCTCAACCCTGGACAGGCGGTGGAAACTACCAAGCTGGAGTACGGTAGGGGCAGAGGGAATTTCCGGTGGAGCGGTGAAATGCGTAGAGATCGGAAAGAACACCAACGGCGAAAGCACTCTGCTGGGCCGACACTGACACTGAGAGACGAAAGCTAGGGGAGCGAATGGGATTAGATACCCCAGTAGTCCTAGCCGTAAACGATGGATACTAGGCGCTGTGCGTATCGACCCGTGCAGTGCTGTAGCTAACGCGTTAAGTATCCCGCCTGGGGAGTACGTTCGCAAGAATGAAACTCAAAGGAATTGACGGGGGCCCGCACAAGCGGTGGAGCATGTGGTTTAATTCGATGCAAAGCGAAGAACCTTACCAGGGCTTGACATGCCGCGAATCCTCTTGAAAGAGAGGGGTGCCTTCGGGAACGCGGACACAGGTGGTGCATGGCTGTCGTCAGCTCGTGCCGTAAGGTGTTGGGTTAAGTCCCGCAACGAGCGCAACCCTCGTGTTTAGTTGCCATCGTTGAGTTTGGAACCCTGAACAGACTGCCGGTGATAAGCCGGAGGAAGGTGAGGATGACGTCAAGTCATCATGCCCCTTATGCCCTGGGCGACACACGTGCTACAATGGCCGGGACAAAGGGTCGCCGCGAGGGTGAGCTAACTCCAAAAACCCGTCCTCAGTTCGGATTGCAGGCTGCAACTCGCCTGCATGAAGCCGGAATCGCTAGTAATCGCCGGTCAGCCATACGGCGGTGAATTCGTTCCCGGGCCTTGTACACACCGCCCGTCACACTATGGGAGCTGGCCATGCCCGAAGTCGTTACCTTAACCGCAAGGAGGGGGATGCCGAAGGCAGGGCTAGTGACTGGAGTGAAGTCGTAACAAGGTAGCCGTACTGGAAGGTGCGGCTGGATCACCTCCTTTTCAGGGAGAGCTAATGCTTGTTGGGTATTTTGGTTTGACACTGCTTCACACCCCAAAAGAAGGGAGCTACGTCTGAGTTAAACTTGGAGATGGAAGTCTTCTTTCGTTTCTCGACGGTGAAGTAAGACCAAGCTCATGAGCTTATTATCCTAGGTCGTTGATAGGATCCCCCCTTTTACGTCCCCATGCCCCCCCCGTGTGGCGACATGGGGGCGAAAAAAGGAAAGAGAGGGATGGGGTTTCTCTCGCTTTTGGCATAGCGGGCCCCCAGTGGGAGGCTCGCACGACGGGCTATTAGCTCAGTGGTAGAGCGCGCCCCTGATAATTGCGTCGTTGTGCCTGGGCTGTGAGGGCTCTCAGCCACATGGATAGTTCAATGTGCTCATCAGCGCCTGACCCTGAGATGTGGATCATCCAAGGCACATTAGCATGGCGTACTCCTCCTGTTCGAACCGGGGTTTGAAACCAAACTCCTCCTCAGGAGGATAGATGGGGCGATTCAGGTGAGATCCAATGTAGATCCAACTTTCGATTCACTCGTGGGATCCGGGCGGTCCGGGGGGGGACCACCGCGGCTCCTCTCTTCTCGAGAATCCATACATCCCTTATCAGTGTATGGACAGCTATCTCTCGAGCACAGGTTTAGGTTCGGCCTCAATGGGAAAAAATGGAGCACCTAACAACGCATCTTCACAGACCAAGAACTACGAGATCACCCCTTTCATTCTGGGGTGACGGAGGGATCGTACCATTCGAGCCTTTTTTTTTTCATGCTTTTCCCGGAGGTCTGGAGAAAGCTGCAATCAATAGGATTTCGCTAATCCTCCCTTCCCGAAAGGAAGAGCGTGAAATTCTTTTTCCTTTCCGCAGGGACCAGGAGATTGGATCTAGCCGTAAGAAGAATGCTTGGTATAAATAACTCACTTCTTGGTCTTCGACCCCCTCAGTCACTACGAACGCCCCCGATTAGTGCAATGGGATGTGTCTATTTATCTATCTCTTGACTCGAAATCGAAATGGGAGCAGGTTTGAAAAAGGATCTTAGAGTGTCTAGGGTTGGGCCAGGAGGGTCTCTTAACGCCTTCTTTTTTATTCTCATCGGAGTTCTTTCACAAAGACTTGCCATGGTAAGGAAGAAGGAGGGAACAAGCACACTTGGAGAGCGCAGTACAACGGGGAGTTGTATGCTGCGTTCGGGAAGGATGAATCGCTCCCGAAAAGGAATCTATTGATTCTCTTCCAATTGGTTGGACCGTAGGTGCGATGATTTACTTCACGGGCGAGGTCTCTGGTTCAAGTCCAGGATGGCCCAGCTGCGCCAGGGAAAAGAATAGAAGAAGCATCTGACTCCTTCATGCATGCTCCACTTGGCTCGGGGGGATATAGCTCAGTTGGTAGAGCTCCGCTCTTGCAATTGGGTCGTTGCGATTACGGGTTGGATGTCTAATTGTCCAGGCGGTAATGATAGTATCTTGTACCTGAACCGGTGGCTCACTTTTTCTAAGTAATGGGGAAGAGGACCGAAACATGCCACTGAAAGACTCTACTGAGACAAAGATGGGCTGTCAAGAACGTAGAGGAGGTAGGATGGGCAGTTGGTCAGATCTAGTATGGATCGTACATGGACGGTAGTTGGAGTCGGCGGCTCTCCTAGGGTTCCCTCATCTGGGATCCATGGGGAAGAGGATCAAGTTGGCCCTTGCGAACAGCTTGATGCACTATCTCCCTTCAACCCTTTGAGCGAAATGCGGCAAAAGGAAGGAAAATCCATGGACCAACCCCATCATCTCCACCCCGTAGGAACTACGAGATCACCCCAAGGACGCCTTCGGCATCCAGGGGTCACGGACCGACCATAGAACCCTGCTCAATAAGTGGAACGCAACGCATTAGCTGTCCGCTCTCAGGTTGGGCAGTAAGGGTCGGAGAAGGGCAATCACTCATTCTTAAAACCAGCGTTCTTAAGACCAAAGAGTCGGGCGGAAAAGGGGGGAAAGCTCTCTGTTCCTGGTTCTCCTGTAGCTGGATCCTCCGGAACCATAAGAATCCTTAGTTAGAATGGGATTCCAACTCAGCACCCCTTGAGTGAGATTTTGAGAAGAGTTGCTCTTTGGAGAGCACAGTACGATGAAAGTTGTAAGCTGGGGGGGAGTTATTGTCTATCGTTGGCCTCTATGGTAGAATCAGTCGGGGGACCTGAGAGGCGGTGGTTTACCCTGCGGCGGATGTCAGCGGTTCGAGTCCGCTTATCTCCAACTCGTGAACTTAGCCGATACAAAGCTATATGATAGCACCCAATTTTTCAGATTTGGCGGTTCGATCTATGATTTCTCATTCATGGACGTTGATAAGATCCTTCCATTTAGCAGCACCTTAGGATGGCATAGCCTTAAAGTTAAGGACGAGGTTCAAACGAGGAAAGGCTTACGGTGGATACCTAGGCACCCAGAGACGAGGAAGGGCGTAGTAAGCGACGAAATGCTTCGGGGAGTTGAAAATAAGCATAGATCCGGAGATTCCCGAATAGGTCAACCTTTCGAACTGCTGCTGAATCCATGGGCAGACAAGAGACAACCTGGCGAACTGAAACATCTTAGTAGCCAGAGGAAAAGAAAGCAAAAGCGATTCCCGTAGTAGCGGCGAGCGAAATGGGAGCAGCCTAAACCGTGAAAACGGGGTTGTGGGAGAGCAATACAAGCGTCGTGCTGCTAGGCGAAGCGGTGGAGTGCTGCACCCTAGATGGCGAGAGTCCAGTAGCCGAAAGCATCACTAGCTTACGCTCTGACCCGAGTAGCATGGGACACGTGGAATCCCGTGTGAATCAGCAAGGACCACCTTGCAAGGCTAAATACTCCTGGGTGACCGATAGCGAAGTAGTACCGTGAGGGAAGGGTGAAAAGAACCCCCATCGGGGAGTGAAATAGAACATGAAACCGTAAGCTCCCAAGCAGTGGGAGGAGCCCGGGGCTCTGACCGCGTGCCTGTTGAAGAATGAGCCGGCGACTCATAGGCAGTGGCTTGGTTAAGGGAACCCACCGGAGCCGTAGCGAAAGCGAGTCTTCATAGGGCAATTGTCACTGCTTATGGACCCGAACCTGGGTGATCTATCCATGACCAGGATGAAGCTTGGGTGAAACTAAGTGGAGGTCCGAACCGACTGATGTTGAAGAATCAGCGGATGAGTTGTGGTTAGGGGTGAAATGCCACTCGAACCCAGAGCTAGCTGGTTCTCCCCGAAATGCGTTGAGGCGCAGCAGTTGACTGGACATCTAGGGGTAAAGCACTGTTTCGGTGCGGGCCGCGAGAGCGGTACCAAATCGAGGCAAACTCTGAATACTAGATATGACCTCAAAATAACAGGGGTCAAGGTCGGCCAGTGAGACGATGGGGGATAAGCTTCATCGTCGAGAGGGAAACAGCCCGGATCACCAGCTAAGGCCCCTAAATGACCGCTCAGTGATAAAGGAGGTAGGGGTGCAGAGACAGCCAGGAGGTTTGCCTAGAAGCAGCCACCCTTGAAAGAGTGCGTAATAGCTCACTGATCGAGCGCTCTTGCGCCGAAGATGAACGGGGCTAAGCGATCTGCCGAAGCTGTGGGATGTAAAAATACATCGGTAGGGGAGCGTTCCGCCTAGAGGGAAGCACCCGCGCGAGCGGTGGTGGACGAAGCGGAAGCGAGAATGTCGGCTTGAGTAACGCAAACATTGGTGAGAATCCAATGCCCCGAAAACCTAAGGGTTCCTCCGCAAGGTTCGTCCACGGAGGGTGAGTCAGGGCCTAAGATCAGGCCGAAAGGCGTAGTCGATGGACAACAGGTGAATATTCCTGTACTACCCCTTGTTGGTCCCGAGGGACGGAGGAGGCTAGGTTAGCCGAAAGATGGTTATCGGTTCAAGAACGTAAGGTGACCCTGCTTTTTCAGGGTAAGAAGGGGTAGAGAAAATGCCTCGAGCCAATGTTCGAGTACCAGGCGCTACGGCGCTGAAGTAACCCATGCCATACTCCCGCTCGAACGACCTTCAACAAAAGGGTACCTGTACCCGAAACCGACACAGGTGGGTAGGTAGAGAATACCTAGGGGCGCGAGACAACTCTCTCTAAGGAACTCGGCAAAATAGCCCCGTAACTTCGGGAGAAGGGGTGCCTCCTCACAAAGGGGGTCGCAGTGACCAGGCCCGGGCGACTGTTTACCAAAAACACAGGTCTCCGCAAAGTCGTAAGACCATGTATGGGGGCTGACGCCTGCCCAGTGCCGGAAGGTCAAGGAAGTTGGTGACCTGATGACAGGGGAGCCGGCGACCGAAGCCCCGGTGAACGGCGGCCGTAACTATAACGGTCCTAAGGTAGCGAAATTCCTTGTCGGGTAAGTTCCGACCCGCACGAAAGGCGTAACGATCTGGGCACTGTCTCGGAGAGAGGCTCGGTGAAATAGACATGTCTGTGAAGATGCGGACTACCTGCACCTGGACAGAAAGACCCTATGAAGCTTTACTGTTCCCTGGGATTGGCTTTGGGCCTTTCCTGCGCAGCTTAGGTGGAGGGCGAAGAAGGCCCCCTTCCGGGGGGGCCCGAGCCATCAGTGAGATACCACTCTGGAAGAGCTAGAATTCTAACCTTGTGTCAGGACCTACGGGCCAAGGGACAGTCTCAGGTAGACAGTTTCTATGGGGCGTAGGCCTCCCAAAAGGTAACGGAGGCGTGCAAAGGTTTCCTCGGGCCGGACGGAGATTGGCCCTCGAGTGCAAAGGCAGAAGGGAGCTTGACTGCAAGACCCACCCGTCGAGCAGGGACGAAAGTCGGCCTTAGTGATCCGACGGTGCCGAGTGGAAGGGCCGTCGCTCAACGGATAAAAGTTACTCTAGGGATAACAGGCTGATCTTCCCCAAGAGCTCACATCGACGGGAAGGTTTGGCACCTCGATGTCGGCTCTTCGCCACCTGGGGCTGTAGTATGTTCCAAGGGTTGGGCTGTTCGCCCATTAAAGCGGTACGTGAGCTGGGTTCAGAACGTCGTGAGACAGTTCGGTCCATATCCGGTGTGGGCGTTAGAGCATTGAGAGGACCTTTCCCTAGTACGAGAGGACCGGGAAGGACGCACCTCTGGTGTACCAGTTATCGTGCCCACGGTAAACGCTGGGTAGCCAAGTGCGGAGCGGATAACTGCTGAAAGCATCTAAGTAGTAAGCCCACCCCAAGATGAGTGCTCTCCTATTCCGACTTCCCCAGAGCCTCCGGTAGCACAGCCGAGACAGCGACAGGTTCTCTGCCCCTGCGGGGATGGAGCGACAGAAGTTTTGAGAATTCAAGAGAAGGTCACGGCGAGACTATTCCGTCCATGAAATCAAACTACTTTGTTGTAGATCCAGACTGAAAGACATGCATGCTCAAATTCAACGAAGAAGCTCTGAACATGGTGTCTCACGCCATCACTCACTTTCCTTCATAATTGAACAAAATAGTAAGCCTCAAAGCAATTCTTCGGATTGCCTTCATAGGTAAACTTATTTATCTATACCCAACCCACTGCCCATGCCCTTAGGACGCATGGTCTTAACCACCCACCACCCTCAATCACGAAAACTAGAAGAAATCACTCGTTAGATAGCAAAAAAGGTCAATAAAAGCTTCTTATGTGGCATTTGGCATTTGTCCATCAATCCCATTCTATGTCTATGCCATCTTATTTACTATGGATTCAACCTCTCGATGCTCTCCTTGTCCTTCCGGGATGTCGAAAGCTTCAGTCAACACAGTCCTTAGCCCACATCTATCTAATAAGAGTCCTTACCCCGCATTCATCAATATCAATAAAAGTAGCAGGCGTGAAGGTTTAGTATACTCACTTCTAGTTACCGCACAACGTCCTATCTTCATTCCCTTGGAACTATGTATTGCAGTTGGCAGATCACAGAAGGAAGTCAATAGCATACTAGAGTAGAGGGTAGGGGGGAAGGAACTGATTTAGCAATACAGCTAAACCACTAATTATCTATAATAGGTGCCTATCTCTTTTCTTTTGTTACAGAATTAAAGAGTAAGGCATGAAAGATCAGAGAAAAAGGAATCAGTCTTAGAAGTTCATAGACGGTTAAATGCAGTCCTCGGATAATAACTAGGAGAGACAGAACTAGGAAGTTCTAACTCTAGCAACAGGGAAAGAGAACTCCTAAGAGTAAGAGCAGCCCTTCGTGTAGGAAGGTGTAAGAGCGAAGCCACTCTTGCCCCTTCTTCCACTAGTCTTAGAGCTAGGAACTGGGAAAGAGTAACCGAGAAAAGGCATGAAGGGGCTTACTAATAAAGATAAGGCATGAATGAAGGAGGTTACTAAGGAATGAAGGAGCCTAGTCTATTTGAGGCGGGATGCCCAAGAATAGAAGTAGCCATATGCCGAAAATCGTCTTCTGTGATGTCAGGGAGAAATCGTCTGCTCACTTGCGACAAGAGGGCATTCTCTGCCATTGATTCTAGCACAACCGATTCGATGTCAAAGGACAAAGGAAAGGCGACAAAAGCTCTTATTCCAACAAGCCCAGAAAAGAAAGAGGAGAAATTGGCTTAATTCTTACCGATGATATTACCAGTTATTCCGACAACAGCTTATGATATCACCCTCGGGTCACTCCCTAAAGAGTGAAATCCATTCCTTTAGCATAGCAAGGCTACGTGGTCTTCTCTTCCCACAGCGGATTCTATACCAGTCTTCTATCCAACAGCGCTTACTCCGGTTACTCTCGTTGCGGTTATTGCATCAAGCACGGGTTACGAAAGCAAGGGCGTTAAGGCTTTCCCTCTCAGATGGGGCCTCAGGACTCTTTTATCGGTGGTACTAGAATATGCATGTAAGGAGCGCATTCACGAGCACTAGCTTTCCTGGCTTGGGGGAGTATTGAAGTAAGCTATCCCACTAATGCAATTCGATGCTTCCTGCGTCGAAGGAAAGTATGGTCAATCAGTCGAAGACTCCCTCAAAGCCCCTTCTCGAGACACTCTTTCTTAGTCCCTTTGCCTTCTCCTTTTCGATGCCATCTCTTATTTCCCCTTAGATGTAACTTCCTCTATCAAATCAAAGAGCGGCTATTCACCATCAGGAAAGACAGTAAGCCAAGGAAAAGAAGGAACTTCTAACCCTAAGGCTTATGGAATTGATGCTTTCAAGCGCGAGGCCCCTTTTTCAAAAGGAATTGATAGAGGTTGGATCAATAGCAATAGTTCAGATAGCCACGAATGGGATTGATGCATAGGCTGCAAGGAAGGCGCAATTAGGACCAATAGGCTTCGACGAATGCCTTCTCCTTCAAAGCATCTTCTCGAAAGAAAGTTTAGTCATCCAGTTCAATGATCCGAGGCAAGTAGGCGAAAAAGACGGGCTTCACTTTATTATGCAACTCTTTCTCCTCCTGTGATTCTTGTTCACTCGGAGTTTTGTCTTTCTGAAAGAGAAATGCCACCTATTCTTGCTAATGCCCTTAAAAAACCCTCTTTAGATTGATACCCTTTTTTCGTCATGAGCTGCCCGGAAGTGACGGAACTCTCTTCCCTTCGCCCCTTGAAAACAGACTCCATTCTGCCTGTACTTTAATTAAAGACGGATACTCTTTTGAGGCCTAAGGACTATGGTTCCACAGCCCGACTGCTAATGAAAGTCTTCCTAGACTAGCAGAGAGAGAGCGTTGGATTGGGTGCTTCTTGCTTTCAGGAAAGTGAGGCATATTTATATGTTCAAGTTATCCCATCGGTGTCCGCTCTGATCTTCCCTTCTACCTCCAGAACTCGGAGGTTCTCAGGCCTCGGACGTACTTTCCATTGGAGAGGAAGCGAGTTAGCAAGTTAAAGAATTAAAAATGAATGGAATCCAAGTTTTTCATTCTCATTGCCGGGTAGAGGAGCGAAAGTAAGCCTACAACTAGGCAGCCAATAGCTAGGACGGACAGTAGCAGTCAGACTTCCAACCGCAAGTTAACTTGAAGCAAGAACTCTTAGGCAAGGGGGGGCGTAGCCTCTTTCGAGATTCGAAGAATAGCGTATATAAAGAGTAGTCAGAGGCAATTCGCTAATATGGAGCTGTTTATATCGGCTTTCTTTCCTCTAGCATGAAGCGGGGGTCCAGTTGCTAAGCTTCTGTCCTGGAACTGCAGGAGTGATGGTGCACACGCGATCAAGAGTGCCATGGATCATGGCTACCTCTTTCTCGGGTGCCGAGTACATCCAGGGAGGGACTTCATCAATTCGTGGGGATAGATTAAGTTCCTGTGCTTCTGTCTTCTGTTCCGGGGTGACCCTAATAGTAAGAGGGGTCATCTTCCCTGTCATGGCTAAGACTTCCGCTTGAGATATTGCCCACTGGAGGACATCTTCTGGTGCTTCATCGTACTCGAATACTTCTTTCAGGTCTCTGGATGTCTGGCAGATCATCTCTTCTACTACCGGCGGCTTTGGGAATGCTTCCTTACCATCTTCGTCAGGGGTCAAAGCATGCTTCAGTGAACCTTCCTTTACCGTTGAAAACTGCAATGGGGCCAGATGCCTCCATCATTCTTCCTTCTAAGTCGGCTACCTTTTCCTGCTGCTTCATCTTGATCGCTTTTGCCTTCTCTTCCCAGGTTGCTTTATACCGCATACCATAGGTATCTCTCTTCTCCGTTATTTGTACTGGCTCTGGATCACCTTGCAGGGTTGCACCCAGTCCTGAATCAGGCTCAGAGTCCGTCTCGTAGGGCATTTTATTGAAGCTGAAGGTAGCTTGCTCTTTGATAAGAAAAGATACATAGGGAAATGAAGATGCTCTAATTCAGGCGAAATAAGGCAAAGGGTCGGCAGCATACACATAGGTGTAGGTGCTCCGCTCGCATCTGTCTCGGTCATCGGCTCGGCTGTTCAACCGGTCATCTGTCCACCAATCAGTAAATATCCCATTCCCTCCATCTCTTAGCTCCTCTGCCATCTGGAATCGGTCATCCGTCCAAAAATATGATTTCTGTAAATAGAGCTACTTCCCGGTGCGCCATATCTTTTAATAGTTCTCATCCCGTCCTTGAGTCTAGTCGTGAATCCCTAGCTTGTTCGATACCGATTCCGTTAAATATCGATATTTGAATGAAAGTATAGTGTCAAGTGTTCAGTCAAGGCTGTAACCGGGTTAAGGCAAGCAAGGGAAAGCAACTGAAGAAGACTTATCCAATTAGGCTTTCCAGTCCTGTTCCCTTTAACGGAACACTTTCTATATCGGCTTTCTTCAAAGAGCCATGCTGAGTAGAAATGTGCCTACCAAACGGTACTGATTTGCTGCTCGAATGTTGAATGAAATGAAATATCGAATGAGTCTGGCGAAGGACCCCATCTCCTTTCTTCTTCTAACTACGCTCAGGTGCGCCTACGGTCTTATGACCTAGTCGTCAAGAGAGTAGGGACAAAGAGGTCTTCCTCCTCCAAGCCACCACTCGAACTCGAGAGAGGACGGGTGATCCGGTTTTGAACAGAATACTCGAAACCTCTCCCATCTATCTTCTAGATGGGCCCTAGCTCTTGCAAGAACTCGATAACCAGCCCCCGCAAGCCGAAGAAGGGTAAAAAAGTCTTTTACATTGTACCGATTCTTGACCACGGAAAGACCCATTGTCGTTCGACACAATAGAAGAGCACGCATAGAAATCGGTGAGAGATCTATGGACGCGTCTGCTATCATGAAGCGTTTTGCAAACTCCAGAGCTCCCGACTCGGATACCAAAGATTTACTCTATGATATACTAACTTGGAGTTCGGTGAGAATGCTCTTGTATTCTGCCGCTACCCTGGTATCCCCGATGACAACATCATCACCGAGAATAGCATAGGCCTTGAATCTCTCAGCACCGGGATAAACCCGCTCCGCTGCCATCCACACTATCATATGATGTGATAATGTGAAGAGAGGCCAAGAGGAGTAGTAACCTAATGGTTGACCAACGATAAACAACGTATACCGTTCCTTCCGCACCACCGGAGGTGTAACCGTTATATTATATAGGCTAACCCCAGACAGGCGTGCACAATGGCAGACGCAACATACTGATCAAACAAACATTACAGCCATCATCTGGTAGATGACCACTTTAGGCCATCTATCCGTCGCCGATTTCAAATCAAAACTATATCTTTGAAACCCACGAGGGACTGCAAGGGTTTTGTTTGATTGTACGTACCGTCTTGTGGCAAACGTCGGAGAACCGACATTGCCCAATCATGATACGGCCTTAATAGGCGTTGCTGTACGTAGTTTCCGATGATAAACAACCTTCGTTTACCACCTCCCTCGATTGACGCCGCTACTCGACTATGGTAGACGTCTTCGAACTTCTCTGCCATGTCCTCCGGAAAGACTTGAGAGAGAAATCGATTGATCGTCTCCGACAGATCCATGTTTACTTGATCAAGGGGATAGCGGATACGCTCCTCAAACAGTAAACATGAAGGAATCAATCCCACAACACCTAACTCGCCCAATAAATGGCGAGCATATGATACAATTTCATACTTTAATGAGGTGAAGCAAGAAGATCTCTTCTTCTTTGCCTCAGTATAATACATAGATAGAGTTTTGATGTCGACTCCCTTTTCTCACTCTAAGAGCAGTGAAGTTGAATTCGAGTGAAAAGCAGTTAGCTCAGGTAGCTTGAACTATAACTCTTCCTCCCACTAAGGGAAGAGGACTCACTTCAAGAGCGAGGTTTTCAATCCAGGTATCTTTTCCCTCTTCTTGCCCGGGCTTGGCTTTCAGACTTGACACCTTTCTTGTCGGAGTGAACGGGGTTGCCTCGTTTCGGGGGTATCTTGTTGAATGGCCGTTGAATCGTATATAACTGATTGTCTAACTAAAGAGGTTGGGAAAGACCTCCATACCTACCGATCTGAGTACAGAAATGCTTGTGTAATAAAATGGGTCGTTCTTGTATATGTCCACTAATTCATATATCCCCAAGGAACTCTCATTAGAAGGAGCAGCATCATATCTGAGTCCATAACTTATTTTGTAATAGAATAGCCCTTTGACCCCAAAGAAAGAAGTTTGCTCTTCCATTTCTTAGTAGGAGTGCTCCTATGTTAGCAGGACATTTCGTGCAAGAACTAGGTTTGAGTTAGTGCACTAACTAGGTTGTTTTTTCTCCCCTAATGGCTCTATCTCTGAGGTAACCCGGACTAGTAGCAACCGATCCTAGTAAATAAGATATTGTTTCATAGAATTGGTTGTTCTTTCTCTCTCCTTTCTTCTAGAGGAATTGAGTCGTTCATTTCGGTCTAACTTCGTTACTGTACCCCGGTCTCACTCCGACAGCGTACTATCCTAGACCTCTGTCTATCCCTTGATAGAAATTCATAGTTAGGTTAGCCAGCCCGGTAACCCCGACAAGTGGGAGGCTCTTCACTTTCCCTATCATACGATTCTGCCAGACTATTCTATTTCATTCATTCTCCATTCAAAACCGTCTATTCCGGGAACCCATAATCTGACGATTCTTTCATATGATTTTTTTCGTGAATTCGACATCAGTGATCTACGACCATCCTTTCTTCTTTCCATTCCAAAAAGGAATGGTTGGTATGCGGTCCGTCCTTAGAAATACCCGTGGAATCCCCCTTTTGTGATTGTTCCAAAGCGTGCTTCCGTTTCTTGTTCTTCGAGCTCAACTGGTCATGCTTCTTTCTCAGTTGCGCGATTCCTAGCTGCTAGATCCTAGATCAGAGGATGTAGGTGAGTCTGATTGTTCTGACTTCTACTGTTGTAAGTTGCCTTAAGGCGCCTTCCAGTTCCAGCCCAATAGGGGAACTTTCCGGTGAGGAGGATCCCATTTAGAAGAAGGGCGTTAAGCACCTACGTATCCTTTCGCCGGGTCAAAGATCAGTCCAAGCTAGGATCAGCTCTCGGAAGTCAAACTTATCCTCTGCAGCTAGGTCAGTTCGGGCTACGACCCTTCGAGCAGGGCAGTTCATGAGCTGCTATCTCCGACCGAGGTTAGGTCTTCTTTTGCTCTGCTGCTGTTATTATTCCTCCAACCTGTACACAAGCCAAGGCTTCTCGAAGTCAAGTACATCAAAGGTAGGGGAAGAAAGGGTCATCTCAGGATGGACTCAATATCTATTATCTTGCCACTTCCCTTTCTCTAAATCTTTCGTTTCAAGCATCAAACGGAAAATATAAAATAGTCATAAGAGAGTAGACATATAAACAAGTAAACCCGGCCCAGGAAGAATGTACCGAAACATCATACATATGAGACTGAAAGCTTCGTCTACCCTGTCTCTTGTGAAAAATTCTGTATTGATCGACCTGTGTGACCCTAGCCAATCAATTCATTCAATCAACGAACTGGTCGGGATGATAACCAGAGACTTTTCCTGTTCTTGGAGCTCAATCACTAAGGCAGGCTGCTTTCCGAGTCTCCCCATTTCTGTATTTCAAAAAATGGGGATCCCTCCTATCCCCTGCTAGCTGGATAAGGTGGGTTGCTTTCTCATAGTCTCCATTTCGAGATGGTGGATCAGGCTAATCAGACTTGAGCTCTCTCGTCTGGAATGGAGGGACGTTTAAGAATTCCTTTGGTAGTAGGTATGGGGCACGCGGAGACAACTGAGGCAAGTAGCTAGTTGACTGTAGGTTTAGAGCACGCTAGGATAGATTCTAACTAATTCTCTCTCTCCGGTCTTGCTCTTCCTCTTGCTAGGCGAATGGGCTTTGGTGGATCCGATCCCCCAAGAAAGGTTTTCATTCCTGCTCTGGGGGTTGTCCTAGATCACTAGGAGAGATAAGAATGTATTAGCTGTTAGCTCTTCTTGCCTAGTAGCTAGGTTCCTATCCTAGTAGTTCTCTTTCTTCCATTGCATCTATCTATCAGACAATCTTATGCAGACAATTATGAGATTGTCTTCGAAGGTATTCTACCTGTCCTATCCTAGCTACTAACGAGAACAAGGCTGCTATTCCTGGCGACGTACTCGAGTGAGCCCTTTCTCTTCTAGCATTAATAGTGGTTCGACCTCTTGCTCTTATATTCCCCCTCATGTAGTAAGGAAAGGAATAGGTAGGTATTATGAGTCTTAGAGTCCTCCCTTCTATCTTCTTTCTTCCCGATAGCTAGGAAGCCAACTTCCAAGGCAGGTTTTTCTTCCTGTAGGAGGATGTCTCCCTTACTGTGCTTGTAGTTGAGTTGAGTAAGTCCTCCCAGCTTCTTCTATGCCCTAGTTCCTAAGGTTCTGATCATTCTCCGGTCTTTCCATAACCTTCCCTGTTCCTTCTCCTTTTTCGGGCGGGAGAACATAAACTATTCTAATCTTCTTCCGTATTGATCTTGATCGTCGCCCCTATAAATCCCTAGAAGAGTTTGACGGCCAATCAGGATCTACGTAGAAAGCGTAGAATAAGTCCCTTAAGGCGATCGGTAGTCTTTCCTGAAGCACTTTCTTTAAGCAATGCCTCCGCCTAATCTTTCCCTCCAGTCCAGTAAAGTCCAGCCAGCCGTATCAGAGCCTCTCAGAGATGTCTGTCCATTCTAAGTTGTTCTGGTCGCGGGCGGTTCAAGGCCTTCTATTCTAGCAGAAGCGTCCCTGCTCAGCGTAAGACTTAACCGAGACCTTCGAGTCAAACCTGCGGTTGAGCTCGAGCAGTCGGAACACAGACCTCAGTCAGGTTGCCCGGGGAATACCCCTATAGCTTCCATTTTCCTCGTGACATGTCGGAAGTCGGGAGGAGAGGTAACAAAAGCGGACTCTTCTAGCTTAGCTGCAAACTTTCTGCTCACTGAGTGAGAAGAGTCCCCTCCTTTCTTTGTTGACTCGAATCTTATTCATTTCTATCGTGAATGGAATCGAAATCATCGAGAAGTATGGGGTTACCTCCGGAGGTGCTTGTATCAAGAGATCAATCAAGACAGAAGAAAACTCAGACATCGGTATCGGGGTCACGGAGGAGAGAATCAGTTCCCGTTATAACGCACTGCCGACGCTTTTCCCCCACGGCGTGCTACCTTCGACTTTTTAGGGTAAGGAAAGTCCGAAGGCTAATCCGGCAACTCCCTGGCAGGCAAAGAAAGAAAGGCAGGTCGAAGAGCGGAGGATAGATAGAGATAAAGCTGAGGTAAGTAGTTAACTGAATATGGATGCTAGGGTAAGAGAGTAGGAGAGATGGAGGTTTGGCACAAATTGCGATTTTCTTTTTATTGAACTACTGAGCGCTAAACAGCATTTGGGAACTATAGTCTTTGTTTGTTTGACTGACCGACTCGAATCGATTGGTCACCGATAGAATATCCGGGGCTTATGGCAAAGCCCGCTTTCTTCGCCAAACAATATTTCCTTCTTCTTCTTTTCTTTTTCTAGGTTCTTCCTCGGTGTTAGGTCAGGTCTGCTCTTGCGCGGGTATTCCCAGTTCTTACTATTCCCGGGCTATTGAAAAGAGAAGCTAAACCAAACCATTAATTCTTAGTTCGAGTTGCTAGAGCTGATGTTCTTGCTAGTTCTGGTCAGCGTCTTTCCTCTGATGCGAGGGAAAGGTGAGTGAGAACTACGGCATATAGTAATTTGTCGGAGTGTGTTCATCAGTCTTCCTTCTCTGATAGGGCAATTATAGCCTATAAAAAGATTGAGTGTACCCCACCTCCGGTAGACCCCTTAGTTTGAAGTACGAGTGATTTTACTGCAGCTTTCAGGGCAGCTCTGTCAAAGGGAAGTCTAGTTCCTTAAAGGTCAAGGGCAGTTACATTAGCTAATTCTCAGTGTCACGGAAAAGCGCCCCGAGGGGTTCGATGCGATGTAACGGATCCTCCTGCTTGGTCTTACTATTACCAGCCAGTCCGAGAGTGAAAGGCGCTCCTTGGCAAAGGAGCTTACCAATGCCCCTCCTGCCGTTTCCAATTCATATATCGATTTTTTCTTTTGTCTGTCAATCGACGTTTCTTTTTATCCTTTCGAGAGACCTCAGCGAATTCAGAAGCCCCTCTTTCGTCTGGCCTCCTGCTGCTACGTCTCGGAGTCGGCCCCCCTATCACTTAAAGGCCTTATCGTACGAAGAAAGCTGACTTCTTTTCAATAGAAAGGAAGCAAAATAATGTTATAATCTAACAGAAGCCAGAAATCACACAGCATAGATGAATGGAACAATAAATGAAGAAAACCTGAACGGATAAAGAAGAATGCAACCCTTTTTTAAGCTCGTTTCAAGCCGGAAAACAGTAAATGAAGCTTACATCACCCCCCCTTTTTTTTATTTTTGCATTTTTAATATAAGAGCCTAAATCTAACACTACCCATCAATCATCCAACACAACCAACTATTCATAAAAGAGAAATTAATTACAGAAATCAGTGAATGAAATAAGACGGCGATAAAAAAAAATGAAATAAAAGACCTAGGAACAAGCAAGGAAGATTTTTAGCCCCAACGACAAACGAACCTACGCGCGGGGCATTTTCGGGGAGTAGCCCGCTTCCCATTACTCAATAGGGCAATTCCTCGCACATAATTAAGGGAGCCATTGAAAGGTGACTAAAACACCAGAAACGGCGACTACCCGAGCTAATGATAGAGGCAAGAACACTTTCCGGCCAAGTCCCATTAATTGATCATAACGATATCGTGGAAATGCTGCACGGACCCATATATATAGAAACAGAAAAAGAATCACCTTGATACTAAACCGGATCGAGCCCGGGATCTTCTTGAAAATGGGAAGATCTAGGATAGGCGGCCAACCTCCTGGAGAGAGCGATGTGCATGGACCAGGTGAGTAGGGATGCAGCTCCGTGGACCGCTCGTCGGGCCTGATAGGTGGTGGTATCACACCCTTCTCAAAGGAACCGTACGTGACACTCTCGCGTCATACGGCTCCGTCCCGGAATAAGGATCCCCCTTTCCTTTGACCAACGGGTCCTCAAACCAACCTGTCCTCCCTTTCTTGCTCGTTAGCGCTTTAGTTTTCAATAAGGACGTTTAGGCTTTACTAATAAGATAGAAAGGGCTTTTCTCGTTTAGTATTGCTTTGGCTTCGCCGTATCTTGCTGGCGCGGAAGCTACCGCAACTAAAAGAAAATGAATGAAGGAAGAAGGCATTAGCATTAGAAAGACTACAGAGGCATTCCGGGCCGACTACAATACAAGTCATGAGCGATAGCGAAGCCAAGCCGGATAGGCTTTTTTATGTCGAAAGCCCCAAAACTAGCTATCTTATAGCAGACAACTAACGCAAGCCTACTCAACTAATCTCATAAGTAAAGGCCTGTTCGCATCGCAACTAATAGAAAAAAACAACTACTAGACTAGACTAGTAGTTGAGTGCTCCTTGTTGTTCGGATCTTGACCGGGTCCGAGCTTCCCAAGCTCTATGCTGTTGGGGAACTCTGCAAGGGTCTTACCACCTTCTTGATTTACTATATTTGAGTCTTTGGAGTACTTTGGGATTATATTCCGCGCCGAGGATTTGTGCTTGTGGGCCGGGGTGAATATTGCAGACCAGCGGATCTGGTGGTCGACAATCGTTCGGACTTGGTAAAGGTTGTCGCGGCACCTGTAGTAGGACAGAGGACTTATCGCAATGCCCGCGGACCAATTTACGATGTCTCCGTCGCTGACGTTCGTCAAGCAGGCCACGTGGATTGGCCAGGGTCTTCTTCGGCTAATGATACCTCGATCCCGAAGCCTTCGGAGTATCTTTTTGATAGGCGCCTCTATTTGTATGGGGAATTCGCTGCTGATAGATCTCGCCCAGTGTCCCCCTCCTTCCCCCGCCGCCTTCCGACCCGCGGGAGTATACAATGACAACTTCCGGGCATGAGTGCCCGATCGTGAGACTGCCCGTTGAACGTCCGATGGCACCTTGCTCCGACCTGAGCTATGCAACAACGAGATCCCCCTTGATCCCTGCCGGATGTGCTTGACGGTCCCCCATAATACGCTCACTTGGGGACTTCTTACTCCAGCTGTTCCAAGAGTCTCCGCTAGTTGAACCGCGTCCAGTAGACTCCCTGTTCCGCTCATCCCCTTCGTCAGCTGTTTGATCGGGATACTATTCCCTAGGTTCCTAAACTTGGAATGGATGGCGGAGCGTAGGTGGCAAGCAGTTATATGGATACGGTGCTTTACCCGTAGACGCTTCTCCAGCTCTCGCAAGAATTGTATGGGAGTCGTCCTCGGAGGGACTTCCCGAATGATCGTACCGAGGAATTCTACCGTACTCCGTGCAGTTATTGTTGTTGATCCTGCAGAGCTTACCCAAAGGTTCAGGCCGGATTGTAGGAAGTGGGCGATACGTTTTTGTATTTCTATGAGAAGCTCTACGGCACCCACGATTCCCAGTAGTGAGTCGTCGGCATATCGCGCGTAACAAATCCTTATTAAGTAATGGGTTTTTAAGGGGGCCAGCTTACGGGCCAGGCGCCTCTCTGACCTGATAACTAGTATCGCCTCCCCGCCCAGCTCTATCAGCAGGCCCTTTCTTTTGCAATACTTAATAAAGTCTCTCATGGCCCAATTATTATTACAGCCTTCTCTACCATAGAATTCGGCCTTCGGGGTCAACCCAGCGGCTTCTATGAGGAAGGCGGCGCAAAGGAGGCTCGAGGGCTTGTTAAGGAAGGCGGCAAGGGCCGACGAAGGGGGGAAAACGAAAGGCGTTTTCTGGTCCCCCCTGAGCCGGGGGGTGCTTGTGGGGGGGGTGTGCCACGACGAAACAAGGGAATGAAAGGCCGCTTTGCGTTGGATGCTCTTTACCCTCCCCACAATGATGGCTCTGTTGTCTTGGGGAGCGTTGAAGCTTGCTTCTTCTCCAGAGTTTTCTTGGTCATCAATACGACCTGTCCTTAATAGAACCGATCTGATTCTCTGAACAATCGGAATTTCGTACTTCTGTCGGATCCTCCCTATCTCCTGATCGAGCTTGTGTAGGTAGATGTTGCCTGGTAGGGCCGATAGTAGTACACTGTGTGGAACGGAGTAAGGGCCCTTCTCACCTCCTACGAGTCGTCCGGCGGAAAAGACTTTCTGAATGGAGTAAAAGAACTTGGGATCGTCGATCTCTTCCTTAAAGATTGAGATGAGTCGATGTCGGTCGATGGTGTGAAAACACTTCCTGATGTCGAATTCCAAAAACCAGCGAGAGGTTCCCCACTCTTCTTTGATCCGTCTTAGGGCCGCGTGGCAGCCTCGACCCGAGCGGAAGTGCGATGTGTCTGGAAACTCGGGATCGTAAATGGATTCGAGTACCATTCTGATCGCCTCTTTCATGATCCTTTCTATAGGTAGAACTACTGTGAGCGATCTAAACTTCGACCCTTATTTCTTTCTTCATATTGTAAAGGGGAGCAAAGCCCCCTTTTTGCTCCCTCTATTGATAGATCAAGGGCCCTCCTGCCGTCGTTTCAGTGACTCATAGGGCTTCCCTCAGCTCAGTCTTTTTGGTTCTTGAGAATGGTCGCCACCTCTCCCAGGACCGGAATGATTCTCCCTGCCCGATGGGTCTACATCCATCCCTGAATGTCGTCGGGTACTGTTAACTTCCCCGCCATTCTTGTAACTGTCACCTGTAATCCGCGCAGGTGTGTCCGCACCCCCCTGAGTGGACGAGAAAGAAAGGATTTCTCGGAGCAACCCCCCAGGTTCCAGACCCAGGAGTCAACTTTCCCGTATGAGCATTCGGTACATGTATCAGTCCGTGGAAGAGTGAAAGGGTCACCACTACTGAGGATCTCCCCCCTAATCTTAGATAGGTCGTCTGAGGGTTCGCCGCGGTTCATTGCTGTGCTTACACACTAGGCTACCCTTCTCCGAAAGCTCCGCGGGACCACCTACCACTAGTCTTCGGCCGGAGGGGTTTATTGCACAAAAACGCCGGGACGCAGGCTCCCGAAGAGGGAAGCCCAACGAATGTCAGATGCAAAGCCCCGCACCTCATTAAGATCATATTGGCATACTCTCCCAAAAAAGAAAGAGCAGACCCCATTGAAGACGGGAGTGAGGTACAACAAGGCCATTTCTGTCCGCCGCCCTTCTCACGGAGCCGTACGTGGACGTTACCGCTCATACAGCTCCCAGCCAGCAAGCAGTTAGCCTTCCTCTACAAGGAATGGAAGTGTGGATGAATCGACATCAAATAGAGGAATTTTGTTTTTCTTTTCAGCAATAACATGATAAGAGCATCCCTTTCACAAAAACCTACAGACCCCCCTATCCTGCCACTTCAGCACCTTGTGATCTTTGAGAAGATCATTACGAGCCCTCTCCGTTAATGTTTTTGTAGATTTCGAAAATTCCATGGTGGATCAAGACGAGAATGAATCCGGGAATCCAGGACATACTCATCCTGGAGCTTCTGCTCTCCTCTGGGGAGGGGTTTTTTATAGAGAGAGAGGTGAGTCGAGGGTAGCCCCCCGCTTGACCGATTTCTCGGAGTCGGAGGAAGATCTCTCATCTGATGACCCTGAACAAGAAGGAGCTGCTCTCGATGTGAGATCAGCAGCAAAAGAAAGAAGAGGAATTGGATGCCCCAGAGCAGCAGCCCCCGGATAAGCCTTAAAAAAAAACACACACAACGGACCGGACACAAACAAAAGAAAGAAGAAAAGGGCCATGATCCTATGTTCGTTTTCGCCCTGCCCCGATGATGCACTCCTAGCCCGCGGAGCTACATACCGGAAAGACTCTCTCTATTTCTTTGAGAAGAGAATTGTTGGTTTGACCGACGGACTACGTGGGAAATACGAGATCTAGGCAAGCCGCTACATGTTCTCCCCTTGCCCTTGAACGATAGAAGAACTACTTATCTTCTCTTAGATAGCGGTCGATCGGTTCGCATCTATGGTCAATCAATAGGCCCGCGGATCTATTCTTCTATACGATAAATCGCCATCTCGTAGCACCACCACGACACCGATTCTCCGACAAAACCCCCGATTTCCCGACAGTTAGGTAGCCGATAGTAGTAGAAGCTCTAAGGCCGCTATTCCTGACAAGGAATAGAGTAAGGCCTTTACCGATCTGTTCTAGTCATCCGTTCTCCGAACGTTGTCTATATCAGAATAACCTAGCTCCAAGGATGCCTCTTCGAAGAATTTCTTTTTTTTCTTTTGTTTTTGTATTTTTGATTCGAATTAGGACTTCAGTTTTCCTCCGGTATGCTGCTCCATCATCTTCTATCCTGCGCCTAAGTAGTTGAAGGGGCCAAGTTGCATAATCGTTTTGGCTTTCTGATTATACTTCGCTTGCTTGCACGACCGCCACTCCACTCCTCTTTGCTTGAAAAATAAAATATTACTTCGCTACCTTTCTCTGAGCTCCTAGGCAACAGATCCTACTCCCTAAGAGGAGTCATTAAGAGGGAGGGATCCTTTTAAAGGAATTCGTGCTGATTGCCTAACTTCGGGTACTTTCAAGGCTCACACTACAACAAGAGTCCGAGCGACTAGGAACAGGCTTGAATACAGAAAGAGATTCGTACTCTTTGCGCTTATTTACCAATTTGCTTATTAACAAACAAACACAGCCATGTTCGCTTACCCCTTTGCCTACCAATGATACAGGAAGGCTTACCTCAGACCCGAAGCCCCTATAATTGCTTCCACTTGAAGAGACTGACTTGCGCCATAAGTACTAGACTTTGATAAAGGAATGGGGGGGGCGAAGATATTTAATACTTGAATGGTAATCGTAAAAAGATAATCAAACCCTGCTACCGGAAAGCGCCTATTACAGAAGAGGGACTCGATTAAAGGACTCATACAAGACTTATTCCAGACCTATCCCTTCGCATGCTTCTAAGGCTCGAACTCGTCACTAAGTACGAGTAAAGCAGGAGCTATTCCCGTTGTTGTTGTGCTTTCATGGGGAGAGTACACAGGAATCGTTCCAACCTCTTTCAATCGGTCGGTATCAAAGGATCGAAAGAGGTCTGGCTAATCAATTGGTCGAGAACGAGGTCCCACTGTACAAGCAGGAATCTTTCCCTTCCCCTTCGTTCTCCCCTTCCCGTTCATCTGGAAGGAAGAGGAAATCGACCCCCAGCAATTGGTCATCATTCCTGGCCGGCTGGTGCTTTTCCCTCCCTTTCACAAGCTTGGTTAGCAAAGTACGATTCTCATTGGCCACCAGCTCAGCCTCGATCTACGGGCATTCATCTCCATAGCCCTTTTTCTTTAGCAGTACAGGCCGGCTGGCCGAGGTCGAGTTCCTCCCTTATTGAGAATCTATATGGCTTTGTTCGTCTCTATTATTTTCTTTTTCAATAGCCAAAAACTTGAGTTTCAGGTCTGCGAGAGGTCAATGTACTAGGGCTCATGCCCAAATAGGGGCTTTCTTTTCTCTTGCATGCGCCTTCGTTCCTCATTCATTCAAATCAAAGGAAGCTTCATCGGGAAGGGATAGGGATGGCGCATTGGCTTGGTTGACGGCTGGCGAGCTTAGCTTAGAGAAAAGGTTACTTCTAGTTCCTTTCGGGTAGCGCGAGTGGAAAGCCCTACAAAGTCAGCCCTCAAAGTCTTTAAGTTAAGGAAGCCGAGTTGAACAGAAGATAGAGTTTCAGTTCCAGTGAAAGCCCCTACTCCCAACAAGTTGGGAAGTGAAGTTCAAGTGCCGAAGTCAAAGAGAAGTTTCTTATTTCTGTGGCCGCGGTTACAGTTGCAATAAGTACTTTAAAGCTCAACAAGGCTTTAAACGAAAGCCTTGCTAAAGCAGATCAGGAATCTAAAGTGTGAGCCATAGCACAGGGACTCTCGGTTGGTCGTAGAAATGAAACAGTTTTCGCTAGTGAAGCTTTAAGAGATAGGGCAAGTAGTCGTAGAAACTCCTTGCTTTGTTGCCGGCTTTCATAGTATATAAAAGAGGTCGCTTTCTGCTTTCCGCCTTCCACTTTGGTTGGACGGTAGTTTCGGGAGCCAGTAGCGATAACAGGTCGAGGGATATCAAAGAGAAGGTGCAGTTAGTCAAGCCTACAGTTCGAATACCGCGGTTAGTCAGTACGGCAAGTAGAAAGGCAAAGAAGTAAGCTAGGCGATTACCTTCTGTCATAGGAAGTAGGCACCAGTACCAGTTCCGGTAGTGGTTACAGTAAGACTGCTTTGAAAAGATAAAAAACTCCTTGCTTCATTCTTTTTTGTATAAGTTGGCTTAGAGAAATACAAAGACAGAAGGTAGGTCGGCTAGTCTGGTGCCGAAGTGCACTTGGGAAAAAAGAGAAGCTTGGCTTAGAGAAGAAATCCGTCTTTCTTCCGTCACGGTAAGCGGGTTCTTTCTAGGACTGATAGTTCAGTTCAAGCGTATCATAGATCAAACTCTTTCAAGCCTTTTATTTTAAGTTTAAGTCAAGCTTGTTGTAAGGCTAAAGCCCCTTTACTAGTAGAGGCAGAACGAAAAGTCGGAAAGCAGTCAGTCTTTTCGGTAAGTCAGTGTTGCAAGTCTTATGGTCCGAACAGAGTAAAGAGCCGGCACTCCCGGAAGCCTGTGGGGAATGGGGAAGGAAGACCAGACAGAGCTTGAGCCTGAGAGAAGGAACGAATATCGCTAAAACCGAGACTCCGAGACTCAGGTCAAGGAGATCAGATAGACGAAAAGTACTTTCCCTCGTATGGAGAACAAATCCTATCTCTTATCTCTCTAGTTCCGGAACTCTTGGTAAGCTAAGTTTCTTTGAAATATACCTTTCAAGAAAAGACCTTTCTTTTACGCCTTATTTGTTATGAAAGCGGAACCCGCTCGGAAACCAACTTGATCGATTTAGTGCTTGGATTAGGTCCGGGTAGAGAACAGGTAAGGGCGGTAGGCTTTTCACTTTAGCCGTTGTTATTAAAGGCCTTACTAGTTTAAAGCTTTTTGGATCCCCTCTTTCTTTCTAGTTAGGGAGGCCGTAGATGAAAGCCTCTTCAGTAAACTCTTTCCGCTTCCGCTTCTGAATCTGGATGGCGGCTTTGGTTGGAGAAGAGAGTGTTTCAGTTACGGTTTAGGGCTAGTGAGTTACTATACGTTCGTGAAGGCAGACAGGCGCTCGTAGACAGAAAACCGTTTTCGCAGAGCGACTTAGAAAAAACAAACCACTTCTTGTTTCGAAAAGCGCTGCGTACAGTTCTGGGGGTTGTAGAACAACTACTTCTTTGCCGTTCTTTTTCCGTTAGCCAGTATCGAGACTCTAAGACTCCTTGCGCTTAGCCCACCGCAGGTGCTTTGATAGAGAGTCACTTTCGGGTTGTAGGGCGCAAGGGGATCTTGAATCAATTCCCTCTTTGCCAGTAGCTAGTTTAGATATGGCAAGCGGTTCGAGTCAAGTGCCAGTTAAAGAACCAATTGTTGGCAAGAGTCACAAATATGAAGTAAACGACTTGGTCTCTTCTTTCTTCCTCTTACTACTCCTTGCCTCTTCTGGAAAGTGACTTTGACCAAATAGAGTATCCTTCCGTATAGGGGAAGGAAAGGCTCTCGCAGTAGTTGTTCTGTAAGGGCTTTCATTAGCGTGAGAAGGCGGTGAAAGGGTATTGAGCTAAGAATGCTTATACAGGGCAACTATAGGGCTTATAGAGAATGAGAGGGGCTCACTTGACAGAGTGCCGAGCATTGTTCGTCGTGCTAGTTCCGCTACTCCAGTTCCAGTGGTAAACGAAACCTTCTTTCTCTTGCTTTCGGGCCTACGTCTCTCTTTCAAGGGTTCCACTTTCTTTGGTAGCTTTGGGCAAGGCAGTACTGGTACTCAGTCGATCTTGCTCTAGCCGCTTTCGGCTTCAGGGAAGGTTGACTTTTCCTTTCCGTGAAGTTTTTGTTCCAGGCCCCCTTCTTAGTCAATGGACTGATAGTTGAAGGGACGGGATCATGATATCTGGCATACCAACAAACAACTTTTCACGAAAGCCCTCAAAAGAGGAGATGCGCTCAAATACAGAGAGGAATGGAGTAACTCAACTCCGAGAGAGGAACGTGGCTCTCTAACCGCTAGTTTCTTACTTCTCAGGTTCTTACGGGGAATCTCAAAACAAGGTTTCCATACAGATCTTTGGCCATAGAATTGGTTTACCCGTCTTGAGGCATCCCTTGCTCTGCTTGCTCCGCCTAAATATGTATCAATAGCAATGGCAAGATCAACTACTGAAGGGGTTGTGGCACCCGTTTGGCTTTGTTGGCATGACTCCAGGAATTGATCTGAAATAGTAGCCTGCTGACCAAAATGCCTATGATAAAAGAGGCACTAGCTAGTTTACTTGCCTACTTCTTAGAGCGAGGACGTAATCCCGGCTCTATCAGCAGAAGAGGAGATCCTTCGTCCAGGAGTCCATCTCTATCTCGGTCTGGGTAATAGTGATAGAGTACCTACTGAGTGGAGGGCTCTCAGCGAAGCTCGTTGTTTAGTAGTCTTTCTCGTCGGAATGGTTATGCGGTCGCAGTGACCTTAGCTTAGCGGGCCTACAAGAAAAAGAAATCCGTACCAACACATTAGTCCTTTTCGGATCCATTTCGTTATGATTCTTTCGAGGTTGCGGAAGAACCTGAAGTTGTATCTCTCGGCGTCTCTTACGAGAATGAGTTGATGGCTAGGCACCTATCGCCTTGTCTGTTTTGCATGCAATAATGGTGAATTCTACTTATTAACTCTAAAAAGTAAGCAATTAAACTTCCCCTCACCCTGATCGTAGGGACACGCAGGCGCTAACCGATCGACCGATCTGCATGTGTTAAGCACCCCGCATTTAATTTAAGAAAAGAGAGAAGCTAGCGTCCGATTCCATGCTTCCGTATGCATCGACATCGTCCGCGATTCGATAGCATACGGACGATGCCGCTGCACAAGTAATTGCTGTTGTCGCCTTGTCCGCCGTTCTCTTATCTGCTTGAATAAGCTCACTCTTGGTTAGCTATGAACAAGGAGTGAAGAATCGTTAAGGAAAGATTTGATTCCCCAGTCTCTCCTATATCCTATTGCTATTCTAGCTGGGATATTCTCTCTATGAAAGCATATAGGAATCAAAGGTAATATCGTATAAGTCTAGTCAACAATCATTCCTTTAGTTCCATTCGTTCGCTTTAAAGCACGAGCTGCGAGAAAGAGATAGATTATCGATCTTGTACTAATCGCCACTCTCGATTCAACTACAAGCCTGCTATTCACTCGATTGAAAGTCGGATCTTGCCTTCACTCCTAAAGAAAGGCTCTGGCAAGACCTCACCTCAGAGCATTCAAGCATTCGTTCAGAGTCTCTTAGAGGAAGGAAAACATTTTTTAAAGCTCTGACACTGCTACTTATCATCATAGCTACTGGTCGTTATTGCCTTGAGCCTGGATCGACTACTATCTACGTTAGCACCTAATTCAACTTCTTCACCAAGACTTGTGAACATCGCTTTTCGCCTTGCGCCTGGGCTTTTTTCAGACTCTTATAACTAGTGTCAAGGCCTTTTTCTTTGTCTGAAAATATCAAAATTATAAAAAAACTCTCTCTCCATTTTGTATGCTCCCAAACTTAAATACCTCAATCGTAGGTTTTGTTTTGCTGCTCAGATACATAGGCTATTAATAAGGTGCCGATTCGTCTCATAGTCATAGACAAGCTGCTTTGCAAATCGCCTTAGCTGCTGTTTGAGTGGTAAGGTAAGAAAGGCTATAACTCTTTCTTTGTCAAAGAGCAAGGGAAGATAAGTAGTTGTCTCAGGTAGTACGGTAGCTATAACAGGAAGGCAAGCAGTAGCGGATAGTTCAACCATAGGGAGCTCTCAGCTAGAATAGTCCATCTACATCGGGACAGTGATCGGAGGCCGATATTTCGGAGTGCGTTAGGCCCCCGCACGTGGGTTGAACAAAGAAGCGAAAGTGCTCAAACAAAAGCCTTAGTACGCTCTGACTGAAGGTCGCTCCTACCTTCTCTCGCTCGATCATCCCGGAGAGGAATCCTGAAATGTTGACCTCACTTTGAGAGGTACGCTGCATGAACGAACCCATGATCAATTCAAGCCTATTGAGAAAAGCAATTGTTGGTCTAAAACAGTCTTCGAGGGCATGTTTTGATAAATTTAGTAAAGTAGTTTCTGCATATGGACTGAAGCAAACTGAAGTTGAGCATTCATCAGTATTTGTTTGTCATACCCAAAGTGGGTCTATAATCCTTGCTGTGTATGTTGATGATATTGTGATTATAGGTAGTAACAGGACAGGAATTGTTGACCTGAAACAGTATTTGAGTAAACACTTTTATACCAAGGATCTTGGAAAGCTTCGGTACTTTTTGGGTATTGAAGTAGCAAGATCAAAGGCGGGAATATCACTTTCTCAAAGGAAGTATGTTACACACTAATTATATTAGAGGAGACTGGATTGTTGGGACTGCGGATACTCCTATGGATCCGAATGTTTCAGTAAGGATGATGGCCTGCTCTTTGATAATCCAGGGGGATATAGACGTTTGGTTGAAGAATATGCTGCAAGAACTTGGGATTAAGCATTCACAGCCTATGAATTTGGTGTGTGATAACCAGGCAGCTGTCCACATTGCATCTAATCCAGTATTTCATGAGAGAACGAAGCATATTGAAGTTGATTGTCCCTTCGTACGGGAGAAATGCAACATGTAATTCGAACAACACATGTGAAATCAATAGATCAGCTAGCTGATTTGTTTACCAAGCCATTGGGGGGGTTCAAGGGTTAGTTATATTTGTAACAAGCTGGGAACATATGATCTATATGCTCCAGCTTGAGGGGGAGTGTTAAAGGGTATAATTGTCAATGTATTTGTGTTATTATTTAATAGAAATACAAAATACATAAGAAGTCCGCCTTTGTGGCAAAGGCCTTGTCACGAGCTGGATTCGAACCTGCACTTTCCAGATACATGGGTCCGGGTTTCAACCTTTTTGATCGTGATTTTTGCCGCTTCGTCTTCGGCAGACTACATCCGGAGTCGACTTTCGTTTCGTCAACAACAATATAGCTATCTATTATAGCTTTAACGAAACCTGCATCATAGCGAAAAAAAGTTTATCCGCGATTTTTCCTTTCTTTGAGCCGATTCGTCGCTTCTTGTTAATACGCAGATAAACGCCGTGGGGGATATGGATTTAGCGTGATAGCCAGGATAATGGAAGCAGCAAAGACAGCCCCTGCCTGCATCCTTAGCTTCTTTTTGTTGATATCCAGAGGGTCGAACTCGGTGTCGATTCCCTGAAACAACTGTCTGGTCTCAGATTGGCTCCCCGCATTCACAAGGACTGGCTACCTGCAGGTGGTTGCTACATACCTTGTTGGCAAACGTATCCCTAACTACTTCAATAACTTTTTTGAGGTCGACGGCTGTTAGCACGTCTGGTTGCAACACCATCTGTTCTGGCGCTAAACACGCCCACACCCCGAACCCTATGATAGCGCAAAGTGCTAATACAAAAAGGCGTGTGTCGCGCATATAAGAATACAGTATAGCGTCAAAGTTTTTGACGACTCTGGCCTCTTTTCTTCTTTTGATTATAGTTGTTACGCTGGCAAGCCCCCTACCTAAGTTTTTATCTATCGATCTTATGCGCGACATTCCTCTTGTTTTGACGGTTCTCATGGGCAGCCACTTCTCCCCCAAGCGGTATAGTACCTTTGTGTGTTTTCCTATTTCATTTACCCCGATGTATCGCATTGCTTCCTTTATTCTTTCCTCGCAATCTCTCATGAATATTTTAGTTTGTTCATATTCAGATTGTTCCTTACATTTTTATCCCATGCGTCTCTTTCGAATGTATTTTGTACTGTAAATACCTTAGCCCTCCCTGCCTACTTCCTTACTAACTGAAAAAAATCCCTAAGCTCAGGTCACCTAGCTTAGAAACTAAACGAATAGGACTCATTACTGACTTGCTTGCCGAGCTTACCGAGTAACGAGCACACCGAGGAAGAGTTATTGATAGATAGACAGTTAGACAGAAAGTTTTTCAGGGGCGGTAGTTCGGTGGTTCGGATGCACTGAGCGACGGAAACAAAAAAAGAATAAAGCTACTCCAGATTTTCTAAAGGCCCCCTTAAGGGCTTCTAAGGCTTTGTAAGTAGGCAGGTCAGGTCCATTTAAAGTTTTTTTCCTCATCTTTCAGAGACTAACTCGTCTTGCTTGAAAGAAAGAAGACATGCTTCGACTTGCCCCATTGATTTATTTAGAGACAGAGACAAAGGTTAGTTGGCACTTCGCTTTTAGCGTTCCGATCGATTGCCTCACTTACTAGCAAAGACGACAGTCTTAAAAAAATTCCTAAATATTCCTATCCTCGATAGTTGAACCAACTCTCAATTCAACTGAATAGTCAGGCCCAGTTCGAGATTGAATCATTTACTGTGATTCAAAAAGAAAGAAGAAGACCAAAGCCCTCGCATAGTGAAAGTTGCCCAAATCGATGGGGTCTAAAAGTACCTAGTCGATAGGATTCCATTCCCAAAAAGGGTTACAGGCGGATAGGAACTGGATCTATTTGAATAGCTGCCGGACGTGCTTTTATGGAATCCGAGGATCATCTGCTCAGGACCGCCTTCTTGGAATAGCTGGAATGTTTATCTGAGCTAGCCAATATTTAGGAAAATAAGGCTGTTGGCCAAGCTTTGCGAAAAGTAAAAAGGCCAGGCCGATAGCCAAATCAGATATAATAAATGCACCCATAGCTTGGTGTGGTTTTTCTTTTATTCAATTACATGCTCCCCTGGATTATTAACCTCTCGTGCCTATCGGTGGATAGTCCCTTCGCTTCACTCATCTATTGACGTACTAAAATACAGAGACCTACCCCACCCACTACCCTTCCCTTTACGTACGTGAATTAGGCCCTAGCTCGGGATCGGGCAAAGAGGTTTTTTTTCCTATGCCTCGTATGTATTTACCATCGGAACTGTTTATTTGCCTTAGACCCAAATACTTTGGGGCTATTCTATTAACAATCAGAGGAATAACCAACCCCTTCTTACTTAGGAAAAGAGTTCAATTTCGATAACTCTGCTCTCTTATAGCTAGAAATGCTTTCGTCAAGGTAAGCTTTCAGAAGAGAGTCTCCAACTCCGTTCCTAGAACTTTGGGGGGATGAAGCCCGAAAAACTGTAGCTTCCACTTTCTTTTCATGATTTGAGTTTTTTCTATCAGAAGAGGGTATTTTGATCGTTGGGCCGAACAACTTAAAGTTATGCTTTCGTTGACCTAATTGCTAGAGTACTTGTTGGTTCGCGTTCAGTGAACCGATCCAGCCTTTGTTTGTGTTTGAGCCGGTGGGTTGTGATTGAGCTTAGCTTGGCAGATCTCGCACTGTAATGCAAGTGCTTATTTACGAAAGATAGATTGTTGGTATGGCTGCTGCTACCAAAAGCACACTAAGTTAGTCACAGGTAGAAACCTTTGAGCTCTACTAGCTCTCCGACTCTATAAACTTAACTTGGCTTTCCCGCCGCCCCTTTACCCCATCTTTTTTGCTTGCTATGAGCGTTACTGCTGCTCAAAACGGTCTTTCTTTGCCGGTTGCCGAAGGCTTAAAACCGACAGAATGACCCGGTAACGTTGCACTCCATTGGCGGATTTAGCAGCAGTAGCATCAGTGGCTTGGCTTTTCGGGGTGGACCCTTTCACTCTACCCTATGTTATTCTATACGCCATCGATGGAAGCCTCCCATGCCCTGTTCAGTACTTTCTTCATTATCCACTGATGAACCCTTTGATCGAACCTTCCCTTCCTGAAGTGGTGGGGATTGTCTTCCAGACATAGATATAGGAAGGGGCTCGACCCCCACCCAGCTCGAAGAAGTAGCTCTTTCTAGTTATCGTAGGAGAGACCGCAAAAAGTAGGGATTAGTTGGAACAGCTGCCGCGGCTTGAATTTGAGTGGATGCCCAAATTGAGGAGTCATTCCCGCTGCTAGGAGATGCCAAATGCGCCTGCCCAGTCTCATCTCGAAGACAGAGACCTGTTTTGGAAAGGAAGCCCTACCCGCTCCAGTCCCTCATCCCATCTCCGAAGAAAGGGCCAATACCAGCAAGAACTGGACTGCCTAGCTGATAGGTTAGCTCGCTCCATCAGGTATCGGATATCTGTCTCAGCTATAGGAAATAGCATCGGTGAGGAGGGGGAAGATACTGCAAGGATTCTGAAGACGAAGAAGCTTGCATGTCTATCGGAGAGATTAGTTTGACCCGCTATTGGAGGCCGGTCGTAAAGCTGGTTCGCCGGCAACGGCAGCTCGTGGGTCTGTGTTAAACGATGGAGGCCCGTGTAAACTTAGATCTAACGATCTTCCTGGTCCTTCGGGTTGAGGAAGCTATCCTAGTTGCGACCCCGGTTGAAACCCAAGGCCTTGCCCTCTCTGAGGGACTCGAGCTTATCGATCTTGGGTCTAACCAAGCTGCGCCTTCTGTTCAAGCGAACAACTTCAAATTCTGGTGGAGACAGGCCTTAATCTTGAATCTAAATCTAGTGGAAGGTTTCCAAATAAAATAGGGTTTGCTATTGGATGAACATTGTTATTATTATTTAATGCGCAGGGAACGATTTTCGACCGATCAGCTTATTTAATTTCCTGGAAGGATCATTTCCAAAATCATGGTCAACCAAATCCAATGAGGCCAATCCCGCAGAGACCTGGCTCGCTTAAGAAGGAATACAAATCCCTTTAGTTATACCTTTGCTTACGGAGAGAATAGACCGGTTGAGTTTGTTATTAGGTGCCTACTCCCTCGTCAATAGTGTAAGCACTCTGGACTGACCTCGTTGATAGAAAAGAAAGGGAGATAAAATCGACTAGAAGGACATGCTTTTGGAAAAAACTGGAATTTCTTCCCTAGTGTCGTCCAAGCTCACTATCCCTTAAGTTGCTTTGGGTAAGTGTATCACTGCTCTTTGTTGAATCCTTCTGAGCTAAGCGAAATACCTCCTAACACTCTTGTAAATGGGAATGGGTTAGGATGATTATATTAACACATGCAATTCGAAGCCGGACTAGTTCGACTTAAGCCATTCCGTATCCGCTTGTTTTCGGGGCGAATCTACAAAGGTCAGAAAGAGAAGAGAAAGGACGACTCTATCTCTTTATCTCTATCTCTTAGTTAGCCAGGATTTAAACCTCTCTCCAGAAAGCAAGCAAGCTGAGCAGTTCTCACTCTGTCCGGTGAAAAATAAAGCTTAAAGAATGCCGTAAAGTGATCACAGAAACTTCATACATACCGATTCGCCACGTGAAAGCTACTAGTCGAACTAGAGCCTTATTATCGTTCCTGACCCCTAGCCAATAGGACACTTACTCTATCTATTGAGTTGAGTTGTCTCCCCTCGGGGGTCAAGGTAGAGTGATTAGAGCTTACTTCTTCTTAAAGGGATCCATGTCATTTCACTGAAGACCAAAGACCGCTTATTCTTCTTTTTCACACGAACAGGGTTCAAAGGAGAACGGCTCTTGTTTGGTTCTATCTTAAAAGAAGAAGATTCCACGTGCTAGCCGAAAGGCCGCTTAGGATTCTGCGTTCACTCGGTTCTCTAAATAAAGGGAGAGAAGTCGCGCGAGGTCGAGGGGAGGAAGAGAAAAAGAAGCAGCTATTTCACCGTCCGTAATAACCACAGTTTTCGGGTTATCGGGCATAAGCGTAGCAGATCTTCTTTAAGAAGAAACTCCTTGCCACTGTCGGCATTACCTATGTTGAAGGAATAAACAGTCTGATCTTTTCCAAGGCAAAGAAGCCTTTTTTGCTAATTCTTTAATTCATTTCTTATCAAGTAGGAATTGAACCTACGACCAGTCAGTTAATCATTGACTGCTCTACCACTGAGCTATTGAGACGGGCTTTTTTAAGAATTGGTTTGCTAAATCGACGCACAATCTTATGGGGCGATTCCCATTCTTGTGAAGTGGAAAGGGCAGAGTTCCGTATTTACTTAGATAAGATAAGGTGGGAGAATTAAACTAAGTAGTAAGTACGGTTTGCTCGGGTGGAGTTAAAGCGAAAGCACAGAAAGAAGGATCTCAAGAGAGTCCTTTTGTGGCCCACCATTTGTTAAACCCCCTTTTCTCGGGCGATAGGGATTGCCTTTTTAGACTCCGAGGCTCGAGTTTTTGGTCGTAATTCTTACAGGGTGGAGGTCCCCTGGCGTAGTACAGAAAGAAAGTGGAAGAAAGTCTCATTTAGTCTCTTGGGGGTCTATTATACCTACTGTCATCTAATAGCAAAAACCTATTAGCCTTTAGATACAATTCGCGCCCGGTATTATCGGTATCTTTGAGCGCTTCGATGACCCAAACGAGATCTTCTCGTGTGACATCAGTTCTTCCGCTCCTTTCGAAGGCTAGATGCTGCACGATATCTAACCAGATAGAATTTTCTCTAACAATAGTCGCCTGAGCGAAATATGAAGAAAGTATGAAAGCACCTTTTTGTCTTAATTGGTTTGGTGTATCGGTCGGATACACCTCAACTTTAATTAAATCTTCTGGTCTAATTTCTTTCGTTTCTTCGTCGGCCCTTTTTTTTTCCATAAACCAACCAATTTTTTAAAAAACGGGAAAAAGCCTTTCTGACTTCCGATTCCGAGCCGGGAGAACCCTCAGATGGAACCATTTGGTTCCCGAAAGTCGGGCTCTCCGAATCCAAAAAGTCATATAGTGCCAACCAAAAGAAATCAAATGACATCAAAAACCTGAGGTAACAAAAATGAATAATCAAGCGGAAGCTCCTCTTAAGGAGCAAGAAATAGATGGAAACGATGACTGCCGAAATCGGATTTCCTTTTCGTGAAGTTTTTGTTCCAGGCCCCCTTCTTAGTCAATGGACTGATAGTTGAAGGGACGGGATCATGACTTTGACTTCTAGGTAAACCTGTAAGTGAAGGAAGGAACGGCTGTAAGTTAAGATTTCAGTGGAGTTGAACCTGCACCCGAACCAGAGAAGGAACCGAAGAAAGCCAGTAGTTCAGTTTCGGTACTCAAGTTCCAGCGCTCTACGAAAGAGGTAGGTTCGTCAGTTTAGCCCCTTAAGGCTTAGGGAGGGCAGCTTTGCTTATAGGTTTTGCTTAGAGAAGAAATCCCCTCCGTTTTCCGGAAAAGACAGATGTCGGTTTCTTGGGAAGTCGCAGAACAGTTCCAGGGCAATTGGCTTAGAGAAAATTTCCTTTCTTGCTTGGGCGCTTCAGCTCTTGGGAGATCCGGAAAAAAAGAAAGATACCCGTCAAGCTCTTTCAAGCTTTGGAGTCTAATACTCCCGTTGTAGGCACTCGGCAGTAAAGTCAGTTCTTTTTGTATTAGCGGTACGAGAGAGCGGTGGTCGCATATTTAGTCCGAAGGACCCTTCAAACAAAGAGGGGCTCGCTCTTTCATCAATTTAGTCCAGAGTCAGAGTTCGCAGAGAAAAAAAAAACCTTCGGACCTGGTCAAGCGGTAGTCAAATCAATCTTGCTTTCCGGATAGCGTAGTACTCGAGGACTTTAAGTAGGCGACGGCAAGTCTTTCACTATCTTTAACTCGTTTATCAAAAGCGAGCCCCTCTTCAGAGAAAGCAAGGAAAGCCCCCCCTATCACAACAAGGCGGATAGCGGAAAGGTGGGGTAAATATCTTACTCGGTAATCGTCGGTTACCCTTCTATTCAACCCTCCCATTCCAATGAGAGGTAGGGTAAATATCTTGGTTGTAGGTTGGGAATATTTGAAAGGTAGGTAAGGCGGAAAAGAATGATATTCGAATGGAAGGGACTATTCTTAAAGGCGGTGAGTTTAGATTGTTGGTTTAGGAGTGGTAAAATGGATTGAAAGTAAAGGCCTATCCCCCATGAGCTCAACCTCCACCTCTACCCCCTATCAACATAAAGAGGGTTCTCCATCTCGAGCACCATAAAGACTCATATGCTGTGATGTATTAAGAAAAAGAATCGATAGTTCGGAACACACGAGTGAACTTGCTGAATCACTACGCCCAAACATGTATGTTCGTAACGATCCAGTAAGCACAAAGATAGTGTGTGTGGAAAAAAGTTCGTGGAAATCGGAATGAGTGTGAAAAGTGTTAGAGAGCAGGCGAGAGAAGTCGAGATATTCGACCGGCCGGAACAAAGGAATGCTACTCCGCTCTATCTTCCGGAAGCAGTTCTCATCCGTTCCTCGCCCCCCCTTTTTTAAGTCGTATGGGTCAGTATTAATTTCACTAGAAAATGAATCAATATGGTCTGAATTCTCACTAAAGGCTCGTGCACTGGGCTCCCACCTCTCTAACTTTTAATTATTTTAGTATCCGAAGTGACTTGCTGAAGCAAACCCCGTAGCTATTTGTACTAAAAAACAAGGGCTTTGTAGCTTAATATGGGTTGCTTTGCATTCCTTCCATGTCAACATGTTGGTTGCACTCACCATCCGGAATATCACCCACTTCTACATTAACTCGGCCTTCAATCGGAGAAAGACCACATGAAGGTGCTTCCAATCCAACATCCTTGTTTCCATCAACAACTGTAGCTGCAATTCCCGTGTGCCTGCTGACATCAAACTCATCTAACACCTTATTTACGGCAGTCTTATCTTCGGTTATTTTTTTAGCATTCAAAACGTAGCACCAAGATGTTTTTCTGCTATAACAGCAACTTCATCTACATTTATTCCAGCTACGGCATGATTATCCTCTGGATTAATACCACCTTGTATAGGATTGGCATGATTCTTCTAATTGTTAACATTGACTTTTTAGGGAGGTATTTTAACCCATTGCTTCCGAGGAAGGTATCTCAGGAGCTTTCTCTTCCCTCGCCCTTTATTTAAAGCGTTCTCCTTTCTCATCTTTTATTGGAAAGATGTGTAGTAATAACAAAAAAAGGCCTCTCTTATTGGCGTATAAACGGAAATGGAAATCAATCAAATTAGAATAGGAAGAATAGGCACATGCGGTTCACACAATAACTGTAACATTATCTCGCTCGTTCTCTTTTATTTGAGTTTGATGATGTCAGTTATAGTTAGCAGACTCACTCTAGGCAACGAGAAGAAGATAAGAACTCAGGAGGGGTCAGATGAGTGCATGGTTTTTATTCCTTCCCCTCCAAGATAAAAAAGAATATGCTATTGAGAAGAAAGAAGAGACAGAGCGGGAAGTGGTAACTGTTCAGGCGGAATCTTTCCCGGATTATGATGAGAAAGCGGAAGGGAAGGAGGTTGGAGTTCTGAATAGTAGAAATGACTTTGACTTTGATGGTCTTCCCGATCATGAAGTCAGAATTCTTGATCTCGTGACTCAGCCTTATGTTGATGATTGCCAAGCTGCCATAGAGCAACAAGGAAATAGTCTGGACCTTACCTTATTAGAGAAAGGGGGATGGGCCTGCAAAATGATCTCTGTTGAATAGAGATATAACATTGGAATTCCTTCCTCCGTCAGGATGCTATTGAGGAATCACATGAGCAAAAATATTACTTGGTGGAATTCGACCCATTCCATTTTGCAGTCAGTCACAAGTATATCATCCAGGCCAAGGGAGAAATACAACTAGATTCGGCAATTTTGTTTAATGAAAAAAGATGAAGGCCTTCCTTCCTTTTCTTTTTTAGTTCATATCAGCCTGAATGAGGAAGTGGAGCGAAGGTACCCCGTCTAAAGGGGCATAGTCAGGGGAGGAAGATCTTCATGCCTTAATCGATTCTCAAGTGATAGATAAATACCTCTTTTCTTCTTACTAGCCTAGCTGTTATAGACCCCTTTCTTTTGTCAGCTAATACTGGCACGTTTGACCTTACTAGACTAGCCGTAGCTTTACTTCCTTGCTTTCGGCTCTTAGTTGATAAAGACCTCGTCATGTTAATCCTCTTTGCTTGGCCTGCTCTTATTACTTGCTCTGTTAGACTAATAGCATGTTTGAGCTTATTTCCCTGCCTGTCTGCTGCTTTGTCTGACTATTAGGACTAGGACTAATGAGCTTCCTTTCTTACCGACTAAAGGAAGTAATAATGACTAAACTAACTTAAGACTTTCTTAAGAGCTAGCTGAGTGAGTGTAATCTCTTAGTCCGAATTCAGTTAGAGGTTAGAGTAGGGAAGAATACCATTCCTAGTCCGTTGCTAATACGCCTGCCAATCATAAGATTGGCAAGCTATATTCCTTAGCCTTATTAGCCTTAAAGCCTGCCTTCCTCTTATCTTCCTTATGGAATGGGCTCCCCCTTAGAATTAACGAGATCGTCAGTCTTGGATGAATCCTCTTGAAACGGGGTCGATCAACCCTAGAAGACTCGATGGCTTAACAGCCCAGTGAATAACCTGATTCAGAGAGAGAACCCGGTCTTTAAACACTCGCCCTACTTCTAAAGATAGATAGAAAAGGTTGGGGAGTGCCAGATGCGGAAGCAGTTCCAGTCCCAGCTGCTGAGATGGCGTAGTGACAGGCGAGAGCAATAACAACAGAAGCAGCGGAAGATCCTGCAGTAGTATATTCGGTTGTTTGCGGTGGAATAGATTCAAGCGTCCGGGCCAGTAGATCCAGAGCAAATAGGCGTTGACTTAGTTGCTTTTGCAGTGGATTCTAATCCCGATGTTGATCCGACGCAACTTACCGGTGATAGTCGCAGCACCAGGAGCTTTCAAGGGAGGCAGACATGTATAGATAGTAGCTGATAGTGGTATACCTTCCGGATCGAGGGTCCCACCCGGTAAACACCATACAGGCGAAATACCTGCAGGGGGAGGAGTGAACGGAAGATAGAAGAGAAGTCAAAAGTAAAGTAAACAGTTTCGTTAGCGTAAGAGCATTATCGAGTCTAGTTCTCAGTCCTCGGAACAGATAAGGGAAGGCAAGTTTCACCTTTTTCCTATTGTATTGTCTTGTTTCAGAGCTTCTTTCAAGCAAGTCCGGCGGGCAGGCAAGGGCGTGAAGATGGGCGGTTGGTTCAGGAAAGGTGAGCTTTGAAGGCGTGCTTCGAGTCCAACTTCAGCCGAGCTTTGAAGGTGTGCTTCGGGTGACATTTCCTGATCTGAAATTTCGTTAGTGAGCTGGTTCGGTCTATCCTTTCTTTAACTTAACCGAGGGTGGTTGCCGATAGAATGACCGTGAGATTGGCGGAGTGCTGATTCGAGACAAGCATCTAGTTGTTGCCTTCGAGAGCAGGAAACTGAATGAGACGGAGCATAGGGCTAGGATAGGCTATGGAAGGAGCAGCGCGAAGAAAGAGACAAGCGGCGTGTCAAGGAACCTACGAAATGGATGCCCCAGCCTTCCTCCCTTTACTTTACCTTAAAACGCGGCGTCAAGGACATATAGACTTTAGGACCTGGCTTCCCGGTCCTCTGGAAGGCGTCGCACGCCCGACAAAAATCCTTCACATTTGTCGTAATGGTAGGCCACCGGAGTCCTGCCAATAGAATCTTTCTTACTTTAACTTTAGGCCTGCCCATTGCCTCCGGAAACTCCTGGTGTGCCTCTCGCATCAGAGGCTTATTCTAAATACACACACGGAGTACTTCGAACCCATTCTAGAAAGTACTCGATTTATCAGCTGAAAAGGCGCCGATGTGAATTTATCCTTCAGGGCGCCGCGAAGAACAAACTGACTACCTTTATTCGATAACAAGTCTAGGGGCCATACATAGCTAAAAAATTTCTAAAACACTGGTAATAACGTGTCCCAGGAAGGATCTTACTCCTTTCACAGGCGTCGTCATTTCCAAGATCACCTTCTCCTCGTAATCCTTAACGGCTTTGTGTCCTAGCAGCCGTCCCTGGTTCATTAAGAACTGTGGATTCAGGGACAAGCCGCGCGACAGACGCCTAAGCACTCCTTGAGCTGTTCTAAGTGCTCTACCTCTTTTCCGAAGACGCTATAATCATCCAAGTCAATCCTTACAAGGCCTTAGAGTAAGTAATCTTCTCAAAGATAATGATTACTTAAATGATTCATTATACAATAAAAACGGCATCCGGTTGTAGGCGTAAATCCAAGACGACGTGACAAAGGTGGTAACTTATCCTTTTCGGCGATATGAACGTCGATTCTGGAATAACCTCTCATATACGCTGTCTATTCATGTTATTCTTTCTTCTAAGCTAAGATTACATCTTGGAACGACAACGGGAAGGGATGGGATCTTTCTTTGTCACTTTTTTAAGTTTTCGTCAGTCTACGCAGATCAAACTCTTCTCGTTTTTATTAAGAGCTATTGGGGACACCAAAGAGCTCGTGCTAACTCTGAATATGATACCGGCGTCAAGCATTCGTTGAACCTCCTTTTCTCCTTCTTTACATACAAGTTCAGCAACAGAATTCGGGTTCATTCGTCTAGTCCTTTGTTTCACAGGCTTGGCCCCTTCCTTTTTGGCGTGAGCCGGAGTTAGACATAACTTCCTTGTTTCTTCGACTAGTTTCTTTTAAAATGTTCCGGGACTCTATTTTTCATTTGATTCTTCTGGGTGCCTCTTTCTCCTTAGTACCACTCGTCTCTCCCCTTCCTTTTAGGCAGTACTACCCTTCCCTTGTGCTCGTAATCAGCTTCATATAACAATTGAATTGAATTAAGGCTTTCGCAGCCATACTTTTCAACAAACTAGGCGCTTTGTTTTCGTCGCCCATTCTGCGTAGGCGGTGCTACTCCTCTGGCCCTTTCTTCGATCCACCCACCGCTTCTTCTTTAGTCTTTGGTTGATGAAGACCCTTTGTTAGGCTCCTTCGTGTTCTTCTCTAAGGGGGGAATAACAAGTTCATTACGGTCCCCCTAGTTGGATCGCGTCAAAGTATATTGTGAGTATGAGTATATATATACTTATCTACCCCTCGAGAAATCGGATACTTGATTCGCAAAATAAAAAATGACTACCAGTTTTTTTTCATAGGAAGACCATCTTATGCAATCCTCACCTCTTCGGTACTGCTTACTTACGTTAATGCAATGCCCGATTTTGCTTACACCTTTCATCATGGCTTACCACTACCATGAATACCCCACGTTGACTTGCTTTGTCTTGCTTATCCCTCATTAGCGATAAGTAAGCCCTTTTACAGCTTAACCCCCTGTGACTCTCATGCTACAGTGCGTTAGGTTTTTTTTGGTCGGGAGTGAAGTGCCAACTAACTATGTTGAGGCTTGCCTCTAGCCTTTAAGAGAGTAAGTAGAGGCATAACGGTAGTATCGGGCGGGGGGTATAGCTGGAGTGGAGGTTCAACGTCAAGTCCACTCATTCAATGAATGTTGTTTCATTCACCATACGGCTGAATCTTACTCCAGAAAAATGGAATGGGAGAGTCATCGGTCTAAGAGGCGCTGAAACATTATATGACCACCAAAAGGACCTTTATCACGAGCTGGACTCGAACCAGCACAACACGACTCCACCATTTCTAGCATTCCTAGTTTCAGTCAAGCGCCGGGTACTTTGGTTGAAGATATAATATAGCTTTCCAAGCGGACTGAAGAAGACCCACCTATTGTATTGGTTGAGTCGGAGACACTTTCACTAAGTAAGGCGGCTAGCTAATCCACGGAAAGTAAAGTAAGGAGGAGGGGTTAAGAACCGAAGGTTGAGACCGCGCGGGGAGCTAGAATGTATCTATTGGTTAGGCCGTGATAGCCTCTCTTTCCCATATATAATGGGCTGCCCTGACCTCCTTTTTAGTTTTAGTAAGGTAGCCAAAAGTCCGGGATCGGAATCAGAACCAACAGCTGCGCCTTCCATTTTGTAAGCTCCGATCACATAAACCTCGTCCCATTAAAAGGTGTATCTACCTTGTGGTTTTTGATGGAAAGGGGCGAAGGAGAGAGATTTCTCACTTTCCAATCCGCGGAGGCTAGGATGAGGGTACGACCAAGTAGTCCCGACTCTTGTAATTCGGTATATGAATTCTCATACCTTCACTCTGGGATCGGGAACAGAAAGACAGTTACTTGTTGTAGTTGCACGCTCGTCCCCTCAAGAGATGCCCGCCCAAAGTGAACTACTTACTTCACTTGCGAATAATATACTACGGAACACCAATCCACGATTTCTAAAGATCGCTAAAGAGAAAATGTTAACTTGATTTGTATTATTTCTTTTACGCTTTCATCAGCTTAGGCCCCTCCCTCCGCTTTTCCAGTACTATAACTATATAGTAGGACTAAACCTATACTATAGTAGGATAAATAGTAGGTTTCCCTTTCTTTAGTGGTGGCCACGTCTCTTGAATATATAGGACTTGGATTTATTGGATATAATAGAAAGGTTATCATATCTCGAAAAAATGAAAATAACATATAGCTCCCATAAAAGCCTATCAAAAGAAGTAAAACCCCCCCTTTAGTAAGGTCTAAGCTTTCATTCCGTTCTGCGAGAGTAGGCACCAAAAGCTGTCCTATCATTTATTGGAGTGGAAGGCGCTGCTTCCCATCCTCATTCCGAAACAAAGAGAGTAAGGCCACTTGTGACGTATCTTATTGGTCCAACCCCTACTTTAAGAGGAAAGCACAAATCCCCTTTTCGTTTAGCCGATATCTCTTGAAGTATTTGTTTTGAAAAGCCTGCGGTCGTCAGGCCTTTGATATATCATTTATCTAGTGATCGAGAAATGCAACTCGATCAGGGTCGAGCCAATTATTGTAATGCTTCACTCACAGCTACAAGAATTGGTCCGGTTCGAATCCCTTCTGCCTTAAATAGTTCGTACGCATCTTTTTCTTTGCCTTTTGTGCAGTAGGGTCTTTAGACACTTGAGTTGCTGCACCCCCGCGGGTTGGTATGATATATACTCGATTACTCATACTTGATTGCTTGATATATCCATGCCAGTAGGGAGGGAAATACTTAATTGGCTTCGAGCTGCCCTTCTCTTTTTGAATATGGAATTCCCTTTGAACGGCGGGGCATATTTCTTTATAAAAGAAAGCCCTATTTTTGTTAGCTGTTAGCGCGCAGTAGCCCATCTCATGATACGGAGAGTTTGATATGAGTAACAATTAGTTTCCTTTCACCGGGCGTGTGGCATTAAGAGCCCCTTGGGATCCTTCCTCATCAAGAGAAGAGATCCACTCATGCATAGCTTCGACTAAGAATAATAATACAAGGGAGTCTTCTTCTTCGAAGTCGCCCTAGGTTCCGATCCACCATCGGTGAGACCCCTCTTGCTTAAGTACTGGTTCCCTTCACTAAAAGAAAGAACTCGTTGAGACTTGGTCCATTGTTAGGAGAACCTCGTCTCTCCCTCTCTCACCTCAAGGTATGGTTTGGGCCCTGTGGTGGTGCAGAACTAACTCGATAAGATCAATAAGATTCAAGATCCATTGAATCCTCCCGTAGAGTAGACTACCGACCTTTATTAGCCAACCTCTTCGATTGATCAAGTTGAGACAAGCAAGCAAACTATGTATGGCCGGGGGTTAGACACGAGGGACTTCAGAAGACTACACCTAAGCTGAAACTGGCACCTGAGAAATTCCAACTCCTGCTGACATATTATTTACCCGGCGGGTAATAGGGAGAAGGACTTCGACTGAGACTCTTGAAACATCAAGTGCGCTTTCGTCCCCAGAAAGGGATGCCCCTTATATTTTATTATTTTCTTTCTATGTGTAGGTGTTTTCATCTCTCGTTGGACGATTCCAAACTCTTTGCTTAGCTAAAAGATGTTAAACACTATTGCATCTAAGGTCATTCGCTGCTTGGGCCAGCGTTTCCAACTCTATAATTAATACCACATACCGGAGGTGCCCCATCTTGACCTGCGGCTAGCATCTCAAGGTCCATGCACATCCGAGGGGAAGCCAGATCCAGATCCTTTGGGAATTAGTTTGTCGGCAACCCCACTTGCCCAAAAGCGGATTCTTAAGATTTTGAACTCCTAGTACGCCCGCCATAGCATCTTGGAAAGAACAATTGCACTGTCGAAGTGTCCATCGCAGGCTCTAACATCCGAAGCCAGAGTCGTTGCTGAGCTAGAAGCCACATCCATATTCACGTCCGAGCCCTATAAAATAAAGTAAAGTAAGGGGCCCGATTCCAGATCCGAAGCAGCAGCAGCCACCGAAGAAGGAGCAGCTTATGACTTTGAAGCAGTAGGATATGCCTTTTCTTTCCATTATGTACTTCGGGAGCTAGGAGTGGGGAGGAATCCCAGTAGTGGAACCTAATCAATTGACATCGGGGATGGAACAGAACCCGACTCTTATCAGATTCTCCTTTCCCTTATATTATAGTTCAAACTCGCTTAAGAGCTCTTAATCAAATATGCTAAAAATATGCTATGCTAAGTAGGTTGATGGACAGAGACAGAGGTCGACTTTAATCATATGCCTGCTCGTTGCGGAACTCTTTCTGGATTTCGATCTGGAAGAGGACGACCACTAGGATTGATACTCTGAAGAAAGGGATGTAAGGGAGGGGGTCGGATTTGTTAGGATGAAAGGCCTACGCGTCTTGGGATATTCGTGCGGATCCAATGTTGTTAGACGTGGCTCCAAGAGGGACACCGGAGATATGTATGATATCAATTCTTGTACTTTCCTTTCGTCCGGTCTGCCACTTATTGGTCGTTCATTCAAGGGGTCAGCTGGAAACAAGTTTCGCTTGGCCAGCAAGGCTGCGCTAACTGTTGCTTTCTTCGCTCCTTCGATTAGCTACAGGGCAGGCAGGGATTCTTTCTCTTCCCTCTCTTCGTCCTCGCTTGCCTTTAGCTCTAGCTGCCTTGTCTTAGCTAGCCCTTTCGGACTTGCTTTCCTTGCCTTGCGCTGAGCGGACCCGAAACGCCCACCGCCCTCCTTTTCATCTCAATTTCGCTTGATCGCCTTGTACTGAATACGGTAGAGCGCGGAGCCCATACCTTAGCTTAGATCGATCCCATTCCCTATGATCCCTTATCGCGTTGAGCCTTGAGCCCATACCGATTGAGTAGAGCATTGAGCACTGATCTCGAGTGAACTGAACCGATGCCAAGGGAACTGATCCCCTGTCAACTTCGAAACCTGTATAGTATCCAAAACTTTTTGACGTGTCCTGCCCTAAGAAAAGGTTCCCTCCCAAATAAAAGGAAAGGTTCAACCCCTTATTTCCGAATGAAAGATCAGCTCAATTATTTGCTTCGTTCAGATTGGATCTTACGCCAGACGTGGACCGGCCCGCGTAGGGCACCTTTGGGCGCCGGTTTCTCGATGCCAATCTTTCACTTGAAGAGCGGCAAACTAGACGCTTTTTTTTTTTTAATTCTCAGTTCACGACTTTCTTGCATGTGCTCACGAGCGGGATTCGAACCCGCGCTTCAGGATTACCATCCGGAAGCTTCCCCCTAAGAACCGTGATTTGGTTACCCGGTTCCCTACGCTCGGTAAGTACGTCCGGGGGGGAGTTCTTTTACCATTTTGACTCCCCTTTGTCTTTATAGCCTAGTCAAAGAAGTCAAGGTGCCAGCTCCGCCATTCAGGCCGTGCTTGAGCCCGAGCAATGTCTTGCATAAATTGTTTAAATTGCCCCTCTCTTAACTTGCCCCGAAGGTATTCGTTGGCTTTCCGCAATTGTTCCAGCCGGATTTCCATTTCTTTCATTTGGCGGTGGAACTCCTCCCGCTCCGCATCCGACATAAGGTGTACATTGGGAGCCTCCGCCTGGGGATGAGTAAATATTTCTGGTGCAGGGGGGATGTACGGCATATTTAGGTCTAGGTCGGGTAGCATTGAGCAGACACCCTTGAACATAGAATAAAGGGCAAGACAAATTCGTACGAAATTCCAAAAAAACAAAAAAGAGTAGTATAGATAGAGACAGAAATGATAGGACTTTCGTTTGCACACGGTTTCAAAACCAAGTTGTGTACCGTCCGGTTTGCAACCCCTACTATGACCCATTCGGTGACTTTCGCGGTCGCCCTTACTGAACCGACTTGAATCTGAACTACGATTCAGATCAAGTCTTACCGAAATCGGATTTCCTTTTCGTGCCATATGCGCTTAGACTTTACTTTTTCCCCTTTTTTCTTCCCAGTCCAATATTTGTTCTCGAAGGTCTTCGTTTCCGTGTAAAAGAAAACTCTCCAAATTTATGACCAACCTTTCCCTCAGTGATCTTACAACGAACAGGAGTTTTTCCATTGTAAATTCGTACGGAGCAATCAACGAATTCCGGCGAAATAGAAGATCTACGTGACCAAATTTTCCTGTTCAAAAGAAGATCTCTCTTCTTCTTCATTCTCAACAGGAATGCATCAAGAAAACTGCCCTTCCATATAGATCGTCGTGGCATGAACTCAGAATTTCTTTGCTTTGATTCCGCCCCTACTTCAATTAAAGCTAGCTCCTACTCCTCCTCCTTCTCCTCCTTCATCGTCGTTGGTCCTTCGTTCGTAGTGGTCATTGTATAGTGAGAAAGCTCACCCCTGCCTTTAGACGAGAAAGCCCTCTTTTACATCCCCTAGACAAAGGAAATGCTACAACCCATTGTTGTTCTTTTGACGATGAACCACTCCGGTACAACAAGCTAAAGTGACCTCTACGCTTCGTCCCCGGTGCGTAGGGCCGATCCCCGTGTGCTAGAGGGAGGACCGGAAAGTTTGTGTTAAGCATATAGTTGGTTCTTGTCTTGTTTAGGCATTTGGTGCCCTCTCTGCCGGCCTGCTTAGCGACAGAGCCACCTTCGTCATATAAGATACGTCGCGAAAAGTCCACTCGTGTGTCTGTTCCCCCTGCTCGCTTGTCTGATTATCATTGTGACTACAGTATCTCCCATCTCTTGCCCAGGTCTCGCTCTAGTGTTCGACATCCTATTGAGTGAGAAGTTTGTTTCGTATGATGCTTTTCCAGTCGAACATCTTGCTTATGTTTCAGAATGTTCTCAAGATATTGAGCCTACCCGCTTTGAAGAAGCTGCAATGGAGAATCAATGGATGTCAGCCATGTCTGAAGAAGTGAATGCCATGCACAAAAACAAGACATGGGAATTGGTACCTCCTCCTTCAGATAAACATGTTGTTGGTTGCAAATTGGTTTACAAGAGAAAATTAAAATCAGATAGATCAGTTGACAGGTTTAAGGCCAGGCTAGTTGCCAAGGGGACCGGTATTGACTACGAGGAGGCCTTAAGGGGGAAGTGTATATGCAACAACCGAAGGGATTTGTGGATAAGCAAAAGCCCAACTATGTTTGCAAACTCCGGAAAGCAATTGTTGGTCTCAAACAAGCACCCAACCTATACAAGGGGCTCGAAAGAACTTGACTAATAAGGGCCCTGTATATACAAGGCCTTGGCTAAACTCATAGATATGGCCCTTGCTCTAGTAAACCTTTCGATCCCTTCTATTTACTTAATAATAGTCAGAATGCAGGTTAGGGCTTTTCTTCGCTTCTCGAAACCTCAAAATATTATATTCTGATTTTCCATGCTTTTTTGAGGTCAGCCCTTTGATCCAGCGGAATATCAAGAATTGACACTGCGGAATCGGGGCCAGACTGCGGGGTAGAGCATTCAGGGCTGTCAGGAGGGAGCTCGTCAGCTAAAATGATAGGGATTTGCTCGGATACAGCCAGCTCTCGCTCTTCTCTTTTTACGGGCAGGACATTTGCTGAAACCTTAACAACACAGCCGTTGTACGGAAACTTCAAGCATTGATGGTATGTAGAGGCCACAGCTTTGGCTTCGTGCAGCCACGGCCTCCCCAGTAAGAGATTGAAGGAGCACTTGATATCCAAGACCACGAATTCCACTAACTCACAAGCGGGGCCGACCTGAACCCTGATTTTGACAACGCCCAAAACATCCCTCTTTGATTCGTCGTAGGCCCGCACCCCGGTGAGTAAGGAATTAGATCCTCCTTGTAATCGGAGGCCCGCCTATCTGGAGTCTCTTCCCAGCTAGAGTCCTGCGAAGACTACTAAACTAAGCCATCAAGATCGATGGTTGTGTGCGGCTCCCTCCTTCCATAATGTCAATACCCTCACTTCTTGGCTTTCCCTCCTCTATGGGTTTGAGAAGTGTGGTTATCAATAAAAACCTGGTAATAAAGTCGGCCGCCTGTGCCCCGAGGCAAGCGAATGAGCAACCAAACGAAGCCCTCACTTATTTCGTTTCGGGGATTAAGAAAAAAATAACCCTCACCCCGCCCGCTACAAGCTTCTCGAATCAACACGAAAACTGTTTTGGCATTCCCCTTGCCTTGTTTCAATTCCCTGCCAAGCGCCCCTCTTGCACTCAGGGGCGTAGCCGTGACATTCTCTACCGCCCGCATGCGAGGACCCAGGCCAAAAAATTCAAGCCTCCAGCCCCTTATAGTCAGTTGGCAGGTGCCGTTCGTTTAGTTACGGGTGAAGGCGCTAGTGGAAGGTCGTAGATCACAGAGAATTCCTTCTCTTGCGGTAGTGGTTGCGGAGGAAGGTGACTTCTAGGACTGATAGTGCCTTACTATATAGGGGGCTTTGTGATCAATTTAAGCTCTTCAATGAAGTGCTTCAACCACACTGCTTCCTGCGTGGCACTGCAACAAGCGATGTACTCGGCCTCCATGGATGCCCCTCTCTCTTAAAGGCGACGGACGTCTGTTTATTACTGCTCCATGAAACAGCTCCACCTCAAAGCATGAACACGTGGCGTGGCCTGAAGTGGATTTCCTATGATCCGAGTCACCTCCCCAAATTTGATTATTCTTCAGAATACGCCTTGCAATTTCATGTCAGTACCTGGGTAACACAGCATTAAGTGTTTACTACCTTTCATGTACCTAAGTACCCTTTGAACTGCCTGCCAATGAGCTTGTCCGGGGTGACTTTGGTATCGGCTAACGAGCCCAACTGCAAAACAAAAAGAGGGTCTGGTACATAACATGGCATACATCAAGCTTCCCCCTTTTCGAATCAAGATGAGCATAAGTTATTAGAGACATCCTCTTTTTCTTCATCAGTCTTCGGGCATAAGGCTTCAGAGAACTTTGTATCCCGACAACCAGGAGTATCCTGGTTGTTTACAAATCAACATATTGAATCGACTCAGAACAACATCTAAATAGCAAGGGATTTCTTGTGACAAACCAAACCTTTAACGATCTAAAGTTTTCTTTATTCCTAAGACATAGGATGCCTCTCCTAGAACAACCTTAGCACTTCGGCCCCCCGACGGGGCCTACATTTGCTGGGCTTGAATTTCCAATTTCGAGGATAACCGGGTCTTTCTTATCATTTCAAATTCCAGTGATCAATAAGTCATCTACATAAAGAGCAAGTCTCTTTATATTCCTACCACTTACTCAAATGTATATGCAATGGTCTCTTGTGTTCATCACATAGCCTATGCTAGGCTAGCATCATGAAATTTCATATACCATTGCCGGGAGGATTGCTTAAGTCCAGAAAAAGATTGATTAAGTTTATACTGAATTTCCTTTTTCCACATAGCCTTCTGGTTGTTCCATTTAGATCTCCTCTTCCAGATCCCCATTTAAGAAAGCTGTCTTAACATCCATCTGAAACTACTCCAAATTAGAATGAGCAACAATAGAGACAATAACTCGAATGGATGTTATCTTAGCTACAGGTTAGAAGGTATCTACATAGTCCCTCCTTTTGAGTATACCCCTACTTCAGTAAGGATGGTGTTAGCTTAGCAACAGGGCTGAAAGTCTCATTATAATCGAAGCCATATTCCTTTGCATAGCCCTTGGCCACTAGGCGAGCTTTGTACCTCGGGAGAGTCCGCTTTCCTTTTTATTTTATACACCCATCTACTACCAATCGCCTGCTTTCCTGGGGGAAGCTTGATTCTACGTAAAAGCAAGATCCCAGGTATCATTCTTCTCAAGAGCTTGAATCTCTTCCAGCAATAAAACGGCGCGCAACGGCTTTCGCTAACGGCGCTCCATCGTTGCTTGTTCCCTTCATTATGAGTCAAGGGGCTTGGAGATTTGCTACTAGCGCACGGGGTTTAGTCAAGTCAAGCCTACTCCTTTATAGTGGAGTGGAGTCAGGGTAGAGTTTTACGTAGCCAGGTAGGCTCAGGCTCGGGGCCTTCGAGAGGTAGGGTGACCCGGGGGAGCTGCGCGAAGGGCGATCGAACAGCCATAACAACAATGGCCGAAGAGCTACCAGAGCATACAAGCAAACAATTTGCTTATTATAATTAGGTAGGATCAACCTGATTTCGGAAGGCTGAGCTGCCCTATTAGAATCTATTAGATTGTTGGGTCGAGCGGAGGTGAAAGCTATAAGCGGTAAGGGGAAAGTTAGCAAAGCGCCTATTAGTCTTTATTAGAAGCTTCGTGAAGCAAAGGTTTAGGACTCCCTCATACTCGATTCATTAGGTACTATGCTATAATGTTTATTTTTTATCATACCATAATAAGTATCATGGAGCAAGACAGAATCCTCTTAATATCTAGCAGTCGTATTGCCGCTTTTTTATGCACTTATTGTGTCTAAGTGCCCCACCTGCATATGAATCAAAGTAGCAGAAGATAAGAGATTCGATCCGCTCTTTAATGCCAGCCAGAAGTGTTCGACCCGCCTTCCCCACCTGTTAGTCGTCTAGCCACATGAGACCTCCAGAAGAGTACGCGCGTTAGCGCGCTACTTATTTCATTTTTAATAAGACTTTCAGGAGCGAGCCGAGCAGTAAGTAATAGCGAAGATAGAACTCGTGTCGCAACGCAAGTAGTTTATCCAGCAGCATCTTATATAGTATCCAGTCCAGCAGCAGTAGAGCAAGCAGAGGTGGCTAATTGGTAAGGGTAGAATAAGCAACAGGAAAGGCAGCAGAACTGGGACCTGCAGCCAAGCCAGCCATGCTACACCGAAAAGCCAAAGCCAGCAAGCTAGCTAGTATCATATCCTCTTCCGGATCCTCCAGCACGAGTTGATTATGCTATTGATTAAGCCCTTGGTTATGCTGCAGCTCCGACTTCTCGAAAGAGAGCAAATCGCCCAAAGGAGTCTTTGGCGGAGCTTGACCCAAGACGAAAATGCGACCCGTCCTTTCCTTCATTCAAATGCCCAGCCACATTTCCATTTGGTTATGCTATACGCTAGTACTTGTTGCGGGGGCAGGCCATAGACCTACTAAGTCGCTAGCTATATATATATAAATATATACATTTGCTCAAGTGTGAAAGCGGAGGGTCCTGCACATAAAAAATATTAAACTTCAGAGACCCTTTAAAGCCTTTTATTACGTGGTCAAGAGACAGAAGAGTTGTCATTGGAAGAAGAAGCGCTTCGTGAAGAAAGCATTCGAAGACGAAAGTACGTATCTCAGATGTCAACTTCAATCGCATTCATCTAGTTTGCTTTAAGAAAAAGAGAGTGCAACCCTCTCTCTCGTCACGAGCTGGACTCGAACCAACACCGCCGGGAACCCAAGGGCTTCTCCCCTTTCTTCAATGACCAATTCCGGGAACACCTTGTTCTTGCCTTTGTTTACCTGCATCCATTCCTTGTCCACTCCTTGTGATTTAGTATGCTCCTCTACATTCTGGGTTTGTGTATTGTCCTTCCCACTGCTCTCACTACCATGCCCAAACGAGTTGCACTTAGAGCATTTAGGGGGGAGCCACTGAGACTCCACCCCTACCTCTACCGTATCCCCCTCACAACCCACTTCAACAATTCCTGGAAGCTCATCTTGTGCTTAAATTTCAATGCATATCCTAGCATATGAAATCCTCTCCTTTGTTTGGTGAAAGGACAAGCAGACTCGATCAATAGTTAGTGCCCACGGGACTTTACTTCTCTCCATGCCGAGATGGACTGGAGATGGATATGAAGCGAATAGGCCCTCATCTCTTCCATTTGCTCTCACCTTTGCTCCTTCCTTTTTCTCTGCATCGGCCTTTGCAGGAGGTGAACCTCTTCATCTAGATCTCGATCTTGAATTGGGTAACGAACTGCTACCTATATAGATAGCTGCCTTTGCTTTTGCAACTGCTGCGGGCTATGGCCTTAGAACAGGATCAATCGCTTTCTAGCTATGGATTTGGAACTATCGATCAATCCATACAGCAGTTGACTCTGTTGACTCAGAACCCGTTGACCTATAATCACCAATTACAGATATAGAGCGAGATCGAGAGCCCATTGTTGTTGATGTCCCGCCTCAAGGGATTTTGAGTTCGATATAAAGTCCCTTGGAATCTGCGCCTCGAACTGGCTTAGGTGCGGCCTCTATAGCTTATACTGAAGCTGGTGCATCAATGAGCTTTGGTACTCAAACTTCAAGGGATACCTTGCGGAGTGCTTCTGAAACTCGGTAAACAAGATCTCCTGTTGTTGGTGCTGAAGCCTTTGTCTCTATAGCGGCTTGTTCCTTCGCGAACTCACCCATCGTCACTACCTTCTCCTTCTCTTCTCGATACTTAGCAAGCAGAGCTTTGAAGAGCCTGCCCCTTCTTGCCTGTTCACCCGCCAGAAAGATAAATTACGGAACCGGGAATTAGAATTAAAGGTATTGAGCTGCTTATGTTATGGGTCGCTATCGCCTTAGTTGACTTCCACTACTTGACATTTTTCCGTTAGTAGATGCTGTGTATCGGAAAACTTATTCTATTTCTATATATATAATAATCGAAATAGATCCTCGAGAAAGAACTTATGAATGAGTTGTGGCTAGCTCACTAGCTTCTATAGCTATAGATGCTACAGCTGCTTCTTCTCTTTTCCGATGCTTGATGCGATCGAACCGAACACCTGTCTCATATTGATTTATATAGTTATAGAAGTCTAACGTCGAAAGCGCCTGTGCAAGGAAGGTCTTCTCTTTCCCGTTTTCGTACTTGGTTGAAGCTGCGTATCGCAATTTGTTATATTTATTGTTATAATAGGAGAGGTCTAAGTAAGAGGATCGACCTATGAATTAGCTCTAAGAAAGGGGCTGTTTACGTTACGAATGGAGTTTGTTGTAGTTTTCGTAGTATAAGTAGCTTCCTTCTGGTCTAGCTTATTATCGTATGTAAAGATCGAAAAATCTCGCCCAAAAGTGCCTTTACTAAGGCCGGTCACCGGTAGATCCGTTCCGAACAAGTACGAAAGTGAGTTCCAAGAAAGCAGGAGAGACCCTTGGGAGCCTTGCTTTGCTCTCGGGAAGCAAAGAAGCTAACTAGAGGAACTTCAAAGGCGTAGCGTAGATGAAAGGAATTCTACTATCAAGGCAGGAAAGAGACAAGCTACATCCTACAGGTAAGATCTCTTTCTATCCTTCCTACGCTCTTCGCCTAGCTACAAATCTAAGACATTCCTATCTATCCTTATCCTAGCTTGTTCTAAACCTACAGGAGGAGGAAAGAGAGAACTCAAAGAGAGGGAAACTCATGAGGATATCAAAACTCTCGTTGAAAGGGATCATCTCCAATCTAGTTGTAAGGTCTTATCCCCTTATTAGTAGCCGAAGTGTAGGCCGGGTAATTTAATTAAATTAAGGATAAAACTTTTAACAAAAGCATCGGAATACTAGAAAATGTTTAATAAGCGTTAGTCGACCTCCGGAGGACAACAATTTGCTTTTCCAACCTGAGATTCTCTTTTTAATTTTCTCCAGTAGAGGAAGGCAATGTTCTCTCTTTATTCTCTTGAGGGACAGGGGAACATCCAGGTACTTGATAGGAAAACTACCATTTTTGATTCCTCTTCAATGATCTGGAATTTCTGCGAGGAGCTCTGTTCGAGAGGAAGCACTGGCTCTTATCGAAATTGACCTTTTGGCCATTACAATCAGCTTCTTACTTGTTTCCAGAAAGATTTTCAGCTTCTTAAGATTCCGTTTATGGCCATTATATAATATTCTAACATCGTTCGCAAAGAGAAGGTGGGAGAGTGCTGGGCACGATCTCGAACCATGGTAAGGTGTTATCATTTTCAATGATACCAACTCCTGTAGGCCCCAGCTTAGCACTTCTTCAGCTAAAATCAAGAGGCTAGGTTTGGAACCCTAATCCTCCGCAGCCTCAAAAAAAATACCAAATCTCCCGTCTTCCTATTCGAGAACCATATCTCATTGCAGAGCCCTTTTCATTTCGATAGCCAGCATTAGCTAATGTTCACACATCCCTCTCTTTCAGAGCCTCTTTGAAAGCCATAAATCGCCCTGCCTCACGTTCCCTCCATCCGAGCCTGCGGCATCCCGGCCGGCACATCTCGAGATCGAGTTTCAGTTTCTTTTCTAGTTGGGGATCAGGACCCGGCGTCAAATCCACTAAAAGCATAAGTTGCTTTGTTGATGACTTAAAACCACCATCGGTAGACCCATCCACTTATCCCTCTATCGTCCAGGCTTTTGTCCCTATCCACGTGTGATTGATAAAGAAATTCAAGGGTGCTGCTCGGGAAACCAGGTTTGGTTGAAATGCTACTGGTGATTGGTGCTTCCGGCCGCAGTTGGTGTATCATAAACGAGTTCTAACCGGAAAAAAAGCTTAGAAAGAGGAAATGCTATGGTTCTTGTTGCCTTCATGGATGGTTACCTATGAGGTATGGCTTGAAAGCGGTTTTCTACTATAGGAAAATTACAATACAATAGAGATTTCTGGACAAACTAGCGAGGAGTTGACTCCCAGGAAGGGAACAAACAGCAACAGACTTCGCTTCGGTCCCTACTGCTTGAAGTTCAATCCCCTCAGGTTTAAGAATCCCGAACCTCCCGCGGGTATAGGATTAGGATTAGATCGTACACCCGCAAACAAGACTGCCCTGGGCGGCTACCTGCTTTCCTTTCTTTATCGAGGAAGCTCGCCGGAGATCTATTCCTCTTCCTCTGCCTCAGCAGGATCTGGGGTTCCCTCCGCTTGTCTTGGTCCTTAAGTGGAATTTAGGTCCACAATATTCATTCCCTGGTTACACCTCAGATTCTTCTGATTCAGAGTTAGCGCCAATCCTTATCTAATAAAATAAGTAAATCCCAAAAAACCCAATTCTAAGGCTGGTCTTTGGGCTACCAATTGCCGTTCAGTTTCCTCTGGTCTCGTACCGGGTGAGATAGCTTGAACAGCGGTTTTCTTTGTCGGGTATTCCGCTGCCTACGCCATGCTTTAGTCCTCTTAGCCCTCTACAGAGTCATCCTCCTAGGCTAGGCTTCGATCATCCGCAACAAAAGAAGAGACGAAATCCATGCCTGAGCCTGAAACTACATGGAACAAAGACTGCTCTAGGCTGAGATTTTCCTCGCCTCCCTTATAGAAGAGTAAGCTTCTGCCCATCTTCCTTCTTTTAAGAAATAAATAGAGTAAGGTCTTTACCGATCTATTCTATGAACAGGTCTTTCTTCCTTATATGCCTTCCCGAAGAAAGGGTGGTTGTGAAGTGAACTTCCACCGAAAGGAAGTTCCAATGAAAGCGTTTCAAAGGTTATACATTAGCGATTGATCGACCGGAGTTGTTTCAATAATAATATAAGCCCTAGATCGAGTAACTGGGGAGCAGGGGAAGGCCTTCATGGAGGTTATCATAGGAGTAGTTCGAGGTTGTTTCCGGGTCGACATTCGAATGAAAGTAGGGGCTGTCAGGTAATGGAGTGGAGCGGTCGATCAAGAAGGCAGCTATAATGAGTGGGATATTTTTTCGTTTAAGTAGTTAGGGTAACCGAGCTAGGTAGCTTGCTTCTTGTTTGAGTTGAATATGGACTTTCAAGTAGTATTTCAGATGGGAGTACAAACAAGTAAGTAAACTAGCTGAGCTAGCCGCATTCCCAGCTACTTAGTACCCTTCTTTCAATTACAGCTATCTAAGACATTCAGGGGCTGTGTAACTGCTGTTAGAACGCTTTTCTTAATCCGTTACGGATGTCGAAAAGTGAAGATTGATTAGCTGTCCCAGGGAAAGGAGTAAGTATTGGCTGTTGGCATGTCCGAGCTAAGATTGGTTGAGGCGGGTAAAGACGGTTGCGTAGCTTACTTGGTAAAGGACTCCTTTAGTTTAGCGGTCATGGATCGATTCTAGGTGGTTAACTTGTATACCCCTATTCTCAGAGTTCACGTTCTGATCTAGCAAATCGACTTTTCAGATGAGTTCCATAGTTTTGGACAGGACAGGTGGGAACCAGGAGGTAAAGCGTCTGTTAAAGCAATCGGGCAAATGCGTGTATACTAGCTTACTAGCTTTAGTAGCTTGTGTACTAGCCTGTTAAAGGAAGCAGGGGTACGCGGATTTGGGATGCTAACTAAGTTAAGTAGATGCGGAAGCGAGGTGCGAAAGCAAGTGGGCAACAAGTGGATCGGGCTAACGGTTTATTTGCTCGTTAGGCTTTCCTGTTCGAGCAGGCATAGGAACAGTTAAGCCAGCATAGAGCAAAGCTCAACCAATGGGCTATTTGCTATAGTTCAAAGCCCTGTTCATAGAAGGTCCGGAGACATGAGAAGGTGGTTTACTTACTTTTGTACTAGCGTGAGCGTACTTGTGTGTTAAAGGAGTACTTTATTTGGGCTGCTAAGTAGAAGTAGAAGCTATAGGCGAAGGCTTTCGCGCCTTGCTGTTAAGTAAGGTGTCGTCGTCGGCCTCTTGCTTATAGGGCCAGTTGCTTATACAGCACATATTGAGTTGTTGGTATTGTTCTATGTTAACTGGATCGATAAAGTCAACTGAAGGTATTGCCTATACTTCTCGCTCCCAACTCGGAACCACTGACAACTTCTCTTTCCTCCGATCAATATGAAATAGTTCTACTCGCCCTGACTTGTGAACTGAAAGATTCTTTGATCCCTATCCCTATCGACTAAGTCCGCAACGGAAAGAGTGATCCGCGTAAACCATTGAAAGCAAGCTAGTTTACCAGTTAGACGAGCTACGGATGAAGTTTCTCATTCAGGAAACTCTACTTTCTGTCACCGCAAGCCACAGAGGCTGAAAAAGAAGCTACTCGCCTAAGCAGAGGAGAGCCGGTAACTGTGTTGAATGTAGAGGAGTGAGATTGAAGCATTGGATCCCACTAAAAAGCTGGAAGAGCCCGGTTCTGATGCAGCTATAGATGCTATTGGGTCACCCCCTTCCCTTTCGAATGCCGGAAATAAAGATGTTGCTGATGAGCTCGAGTCTGGAGGTTCATTGGTTGCTGTTAGCTCACTGGGATAAGAGGGATCAGGATAAATGGATGGAGGTCCGCTTCTAGGTCATAAGCCCATCTGCGATTTCCTCACTCGCTAGCAACCAGGGATTCAATTCTTCGATTCCCTTCTCTTCTGGTTAGCAACTAACTGGCTCTCGTACTCGGTACTCTCTCCTCTATGTAAGTAACGGAACCCTATAGTACCCGGTCTGCCTCTCGCCCATGGTCCCCCTCCAAGTCGGGGTGGATCGCCCCGTCCTTGCTTGCGTCTCTGTCTCGTACTCTCTCGTTTTGCTCCTTTCCGGTGACTCAACCCCCCAGCCGGTTAGGGTTAGGCTATTATGGAGATGATTCAATTATTAAGCCATAGTCATAGCCCAAAGGAAGACATGTATTTAGATCGTTTCACTCTTTGTAGCCCGTTGAATTCGTGCTTAAGAATCCCTTCGCCTCGACATGATTGATCTCGTACCTTCGCCCCTGTCAGCTAAAGGACACTGGAAACGATATAGGTTAGAATTGCCTCTCAAGCCAAGCCTGCATTCGGAAGAGGTAGAAAAGCCGTCAATCAAAGGAAAATCCCCGCGCCCCCTTGTGGAGCACGGGTTCGGGTTACTTCCTTCCAACTATTGTGCTTCTTATTTGCTTTTTTACTCCAGTCCAGGCTATTCATGATCTTCATTCTGTGTTTGCTCACCTTTCAGTCAAAAGAAGGCACAGACATCTCTAGAATCTAGTCTGAAGACCATACCCCCACCTTTCACTTCTTTAGCCCATGAGCCCTGATTTCGTGTCTTCAAAGGCAGATCTCCATGCCTGAGACGTGAGATGACCTGAATGCCTTCGACTGCTGCTCTAACCATGGATTGGTCTCTGCTCCCCTATCTGCTTGATCATAATCTGCGCCTGAAAGCTTCCTTGAAAGGTTTGATTAGCCGATCCGAGGAACCCAACCTGGAGTTGAGCTTCTTTTCATCATCGCCTTCCACCCTTGGCTATTTTCTCAAGATTCAATTCATGGTCAGGGTAGGAATCTTCAATCAATCTGGTCAACCTCGGGAAAAAGACCTAAAGGAAAGGGATCACCTGGCACTGCTGTCAGCTTAGTCCTCTCTGTCATTGGTTTTCTAATTCAGCTTGGAGCATTTCACAAAAGAATCTTTCATCCTTGGGCCTCACTTCCACTGATTTCAGATTCTACTTTCCCTGGGCTTGGGATTTACGAATCAAACCCCAAGAACGAGCCAAACATAAGCTCTTTTCACAAGCCAGAATTAAGATGAAGCTTACTACGAGACGAGAAAAAGAAAGCGGAATAGAATGATTTTTAGGCTTAGTAAGCACCTATTTCCTCGAAAGGAAAGGCTAAAACTCCAATCTCCGAACCACCAGATCAAGTTTTTCTTGAAAGACTAGATCCCTAAGAGGAATGAATTCTTTTTCACTCTGGTCACTCACGTGAAAAAAAAGAAGCCAAGAAGAGAGGCCCTCTGGAACGGATCCGCTGATGAGCGCGAAAAACAAGTGAAGGAGGCAGGGAAGTCAGTCCTCTAATCTAAGCCACTCTCCGGGACAATGCCTTAAACGTAATAAGAGCTGCACCCAGAGCAGAGCCCCTTACCGTGGGAACAGAAGTAAATACCTTAGCTTTCGACAGTCCCATGATTGAAACTGGTGGTATCCAGAGACACTGGAGCCACAAATCACATGACTTCCGACGGTGCTTCCCTTTTCTCAAAAGTCGACTAAAAAGCTCCAACCGAAGGAGCGCCAGGAAGGAGATTGGTTACACGCGAGCGGTGGTCAGCGGGAGCAAGGGCTGAGATTGACCACTAAGAAAAGGGGGCACAAGCCAAGCAAGCGTTAGGGTGGTAAACATGCTACTAATGCCTAATGAAAGTCAGAATAATAGGCTGAAGAATAGGTATCAAAATCCAAAGTCTGAAGCTGATTAATGAACTGGCGTTGTTGGCGCCCTAAGGAAATGAATGACTTTCAATTCTAAGTATGAAACTGGGACTGAGCCCGTTCCTCAAGCTTAAGAGCTACGAGGATACCGCCTTTCAAGGCACTCTGAAACCGGCAAGTTTTGCCTTCCTTGTCAGTTAAGTGTTCGGCCTATTGATTGACACTGGCACGACTGGAATAATAGTCCCACTATGGTTGGACCCTGACGGCTGTTTCGGTTCGACGCTTTGATCCCGGTCGTGGAAGGTCCCAGGTATGAGGATCGGACGGGGAAGTAGGAGGGAGGTCGGTCTCTCGACCCCGGTTTCGTGTCCTGAGTAATGAAAAAAAGTTTATGAGGTTATAAGTCTGACTTAGAGGACTCTGAATATGTGGAGTAGTGAGCCGATCCCGCTTTTCGCGGTTTTGATCGTTCTTCCAAACGAAGAGACCAATAGGGGCCTGGCCTAGCTTCTGCGAACGATTCGGTGGATAATTCTTCGTTTGATTCGGCTTATGACTCCACGGAGGATTCCTAGTCTGCTTACTCCCCCACTGCCCATGGCTAAAGAAAAAGCACTTTGGCTATCACAAAAGACCATGCACAGGTTCATTCTGCTGCAAGTCCTTAAAACTAAACCCTTTTTCACTTACCTTCCCCAACAACCCTAGCAGCATATCCCGTTTTTTCATTCGAAAGACGAGATTCCCTTTCTCCCGATCTCCTACGTATGGAGGAATTAAGGGGCAAGTTTCGCCTTTCTTATCTGACCATTCCCGGGTCAGGAGCTATGTACCAGTGCCTTCCCGTAATTGATGGAGGAGCTTTCCACCTGTCTGAGGTAGCTTTTTCGGGAGCTGTCCCGGTCCCGGATGCAGCCCCGTCATCAGTAGCTAAAACTAAGGTGGCCCTTCTCCATAAGGCCCCGGAAGTTGTATCTTATCGAGTGGACTTTTCGCGACGTATCTTATATGACGAAGGTGGCTCTGTCGCTAAGCAGGCCGGCAGAGCCACCTTCTTTGGGGTCAGTGAGGAGGACAGGACAATCCCCCACTCCGGCGGTTTCTTTCTTTACAACCGGATTATACCCGGCCCGGTCCTATTTCAAACAAAAGAAGCAAAGAAGGGAAATCTTCGTAAAGGCAGCAAGGGCTGTCACCTTCGAATTGAGTAGTTTTTTTTTCTTTCTACTCGACTTTTCTTTTGTAATCGAAACTCTAATCGAAAGTAGACTCAAGCCTCACCCCTTTTTTTATGTATGTGAATTTTCCGAATCTAGTTCTAAATACTGGACTGATCTTTCTCCGCTTCAAAGAGGGTCTATTTTGATAGATAGAGATAGACAGGAACTAAGCAATAAGAACAGAATACCAAAGGCTTACTCCCATTTATCTCTACTCTACTCTATCTATGAAGGCTATGAAGGAATTCGTTCATAGAATGCTTTTTGATTGCACTACTTTTTGAAAACAACCGTAATAGACCCGGCGGAGGAGATTGTATCAAAGGAGACCCGTTTTACCGATCGTTTGGTTGGGTGTGTCCTTAGTCGCCCCGGAGAAGCCATACCCTAAGGAAGCTTACCCAACTCATCGCTTAACTCCCAAGAAAGGAAGACAAGACAACCCCAGTAAATCGTGCATAATTGAAGAGGAAAGATTCTCTAAAAGCCGGCGGTTTCTTTGTGTTAAGAATGGAGACTTTTTGGTGTTTGCCGGAATTCCGACTTGGGGATACCTTTGACCGATTGCTTGCCCCTTCATTATTATTAATAAGATGGGGAAAAGCGGAAGAGGAAGAAGAACCTTTCAGAATGGATCCCCCTACTCAAAACTAAGAGGGGATTCTCTCAAAATCTCCGAAGCGATAGGACAAGTCATGGTGATCAATGGGGAAGACGCATTGCCCTCGAGCTCGGTTAATAATGCACCTGAAGAACCACGAAAGGAGGAACATACTTCGGAATACTTGGAGTAGAGGGAAATGATGTCAAGCGGATCGGAAGAAGCCCGAAGAATCAAACAAAGAATTCATGAATGCAATGAAGCAAGCCAAGATCAACGGAGGGGCATCCAGTCAAGTACCTACATTCCGATTCCCAATCTCATGGATGAGCCTCCTCTACGGATGCAAAGAGCTCCCGCACCTTATTTCATGAATGGGCAATCCGAGAGGCCTCGAAAGCGATTCGCTTATGAATCTCCTATTGAAGAGTTATACTATGATCGCTCTGTGGTCCCCATGGAGAAGCCTCTCAAAAAGAAAAAAATTGAGGCAATGATATAAGCTGCAGTAGAGCAGACCAATACGGGAGGAAACTGAGATTCAAGGATTTTTGCCGACATCCAGATGTAGCTCTGCCGGAAGGGTTCAAGATACCGAAGTTTAGTAAATACAATGGGGTCGGCGACCCATATCATCACTTGCTGTCCTTCTGTGGGGATTGCCGAGGCCTTGATTCCCAGCCTGGGTTATTTTTCCACCTTTATCAGAAGTCATTAGAAGGGGAAGCACTCAAGTGGAACTCATCTCTCCCCCTTGATGCTCTACGTAGTTTTGACGATGTGATTGACAGATTCACCGGCCAGTAGTTGCACCAGGTGGAACATCCCCCAATCTCTGTGATCTGGTGAATGAAAAAATGCAGCCCGGTTTTTAATTCATTACCTTTGTTAACCGATGGAGGAATTTTGCAGCTAAAGCAAAATGGAACATAAAAGAGGAAGATGCAGTACAGATGGTTATCAATAACCTGCATGGGCCCATCAAGGAAGCGATGGTGCTAGGAGATTGCCAAACATTCCCTCAACTGTTTGAACGAGCTGCCCGCATGCAGAGGAGTATAAAAGACGGGTCTATCACTTTCCTCAGGAACAGTTATAATGGGGGAGAAGGCAAGCCGAAGAATACCCTAAGAACCCAGCAGCCAACTCAAGAGGTTACCATCAGTCCGAATCAAATTAATGCGGTTCAAGCACAGCAGAATGCACAGAGACAACAGAGCACCCGGAATCAGCAAGCCATCCAGGGGGCCGGGGCCGTCCCCTAACCCACTCAAACCCCTCCTACCCAATCGCAATCGCAAAACCCAGCGCAAGCTCCGCCCAGACCCGCTTATAACAACGCTGCGCCCCCGGCCAATTATGATCCTCAGCAGCAACAAGGTGCTCCCAAGCGACCCTGGGGACCCAATGGAGCTCACTACCATCCATTACCCCTACCCATTCCTACCTATTCTCCATCCTTCTGACCTGGAAAGCCATTTCTCTGCCCAGAGATAAACCACTCCCCTGGCCTCCTGGTCTCGACTATTTAAAGTTCTGTCCATTTCACCGATACGCAGGCCATACCATCGAAGAGTGTCAGACTTTGCGTGATGTCATCTATGACATGAATGATGAAAATCGTATCAATTGGAACGAAGTTAAGGCATACCTGAAAGCCGCCAATGTCACTGAAGCTACTGGGGATCTATACTAATCCAATGCCACAACATCAAGGGGGACAAGTCACCACTCGGGGACCTACACCGGTACAAACTAATCCAGGACCTTCTGCCAGCGCTAACACCATCCGAGCTTGCACTGCCGCTCGAAGAGAGATGGCTGTGAGACCCCCTCAAGTTCTGTAATTCGAAGGAGGTTCTGAGAATTCAAAACTCCGGAGTCACTTTCTTTGCCCCCAGGAATCGAAGTTCCAAAAGCAGACGAAATCACTATGGAACCGGACCTCCTCGCTGCCGCTCAATTCATTACCAGGAAGAGGCAAATTCGCTTTTTTAGTAAGGGTGGGTTGAAAAGGTGAAGAAGGAAGAATGTATCCGAACGAATGCATCGGCAGATGAAATTACCCCCTTTTTAGAAATCCCCTCGTCACCTACTAGTGAGCCGGAAAGCTTAGGGGCGCCTCTCGTTCCTCTTCCCCCATTTGACAACCCTATCTCAGAATGTTCGGATGATTCTTTGGAACCCCCTTAACTAATAGATGCTTCAATACTAAAGAATGGGGATGTTGGGAAAAAGCAGAAGAAAAGGATTTCACGGGCAGAAAGGCGAAGGGAAGTTCGGAAAAGCCTAGCAGACGGGACTATCAACCCCTTCGTACTTCGATCCAATCAATCGATCGATCAAGAGGCTAATCTCTTTTGTTTGGGCCGGTAGCTAAAAGTCTCTTGAACAAGGGAAGGGCAACATAGCATTAGCTTCAATTGAAAAAGCTCAACCTTGAAAAAGAAAGGTGGTAGGCCGAAGAACCGTTGAACGCTTCAACTTGGCCACTGAAGAAGGCGAAGGCTGGGCGAGAGACTAGGCCAACTTACTGCTTACTGCCATGCCATGGTTGAAGAGCTTTAGGCTCCATAGACGGAACTATGTATTAGGTATTAGGGGGGGGGGAGGACACCACTCAGCACCTAAGGTGGGGTTCAATGCCTAACAAAAACGGCCAAAAGCAAAAAAAGGGCAAAAAAGAGATGTATGGCTGAGGGGAGGAGAGAAAGAACGCATGCATGGGGATTCTGTCTGTCGGAGGTTCGAGAATCTATGAAAGGACATCTAAGACTAAGGAAGAATTCAAGGAAGTCCATTACTGAGAGAAGTGGTGATCTCGTCTTGCTTGCTGGGAGAGAGGAAGCTTCCGGACCACCCTTTCCAGCCAGATAGCGAGCGATCACTCAGCAATGAACACTGACTGAAAGCGGCCGGGAATGAGTACCTATCCCTTACGGGAATCGAACCCGTGTCTTCGACATGAAAAGACGATGTCCTAACCACTGGACGAAAGGGACCAAAAAGCCATTCTTCATATACCTCAGCTCCGAGAATAGAAGTGGTTCGTTTTGTTTCTATACGCAATTCAAGATTTCGTTTGTGTTCATGTTGGCGATTTCTGATGTGAATTCGGCGGGTCGTCCCCCCTTCCTACGGTTCCCCCACCGACCCAGTGACACACCAACCACGCCCCTTCCCTTTCTCCGATCATAAAGCCCCCTGATCCCTTTATTTGATTTGTCTTTCATCCCCCCTGAATAAGTAAGGCCCCGCTCCTTTTAATTAAAAAAAAAAGAGGGGCGAAGCGCCCGTTTGAAGTGGCGAAGGCCTATGCTACAGTAAGAAAGAAAGTACGTTGAGGTTACGAAGTCACTTAGTCGAACTAAAAAGAAAGGGAGGCTGAGGTTACGAAGTAAGGTCAGCTGGTTAAGGAAAGCTCCGCTTATGAAATCGCTTAGCCGTTAATTAATTCAATTAAGTAGTAGTAAGGCGTCGGTACGGAGTTGCGTCAGCTGTGGATATAGACTAGGCTAAGGGACGGACTTTATCTCTTCTATTCTCTTCACTTACACCTTACACTTCCGCTGAGTCTAACGAGGCTCAGGTGCGGAGCCTTCCACTGTGGACCGAGACTACGCAAAGGTAGAACACCATAGAAACTTCGCTGACTTTATCATAAACCTTGATTTCGCTACGAAAAAAAAGAACCCGGAATAGCGGAAATCGGTTCGTGTTCCGCTTCCAAAGTCAGTCGTCTTTGCCCAAGTGTGAACTGCAGACGACTCTCCAGCGGTTCCATTCCTTCTTACTGTACTTCTGGGTCAACCCAACCCGAATGGGAAGAAGAGGGTCAGCCAAACAGCGGGCAGCTCCACTTTGTACGTTTGCTGAGCAGACCAATCAGGCATTTTAGAAAAGGGAAGGGAACTTATCACCGAAGGAGGCAGTAGGAATGAAGGAGGCGGGAAGCTACCGCTTCTAGAATGCAAGCTTATCCTTGACTTTTTTTTAGAGCGTACCGGTATTTTGAAATAATAAAAAAGGGTTTATGGATGAAGTAATCGGAATGACAAATGGTTGCGGAAACCGGAGAAAGTCGGGAACCGTCGGTTACCTTTTGAATCAAAGTAGCGACGAGCCGAGTACTACGACTACAGGGGGGGGAAGCAAAGCTTCGTAGACAGCTTCGCTTCCTCGTCGCTTCTTTCTGGCGACTAGCTTCTCAAGTGGGTGGCTTGGTAAGCAAGCTACCTTCAGCATCGGTAAAATCCCTATCAATAATAGGCCGGAATGGTGGGGAAGGAGGCCCTCCCTACTTCAATGGAAAGGGGGAATCGCCGTTTCACAGCCGCTCCTCTACAACTACCTTTCGCCCAACATGATCACGAACGAAGACAGAGAATTGCGTAGATAGGAGGAGGAAACGAACCAGCCCACTTGTCCTGATCGGAACGATTGAAGAAAAAAAGAGAATGGTGGCCCCTTTCGCCCAGGGGACATCGTCGGAGAACAATGTCGGGGACAGGGTGAGAACCTTCCGTTGGTTACGCCCTTTAAGTGTTGGTTCTTCCATATTTAGATATGGAGCCAGATAGAGATCTATATCTTTCTATCGATAGATCTATTGATAAATGGATATTGATCCGGTTTCAAGATCTATGAACAAGAGAGATCCCTAAATATCTATTTGAAAAAAGAGATGAATAGATAGGGCGGAGCCAGCTGAAGGAAGGGCGCTAACGCGCCCCTTATTGAAAACTAAAGCAAGAAACGAGAAAGTTTACTTTGAGAAAGAAGGGCCAACTATTTATATTATAATCTTAGTAAAGGCGCGTTAGCGCTTTAGTTTGATTGCTCGTTAGCGCCCCCCTCCCCCTATTATATTAGTTTAGTCATAAAGGAACTAAAGGAAAGCCTTTTGACAACCTTACTAATAGAAAGGGGATGCGCTCAAGCATGCGAAGAAAGCTCTTCGAGCTTCCCTTATATTATGGAAAGGTTTGTAGAAAGGGGCTTCTTTAAATATCCCATAAATAAAGTAGGAGCTTCAAACTGTAGTTTAGGGGTGCGCAGGTTTGGAACCCTATACAAGAGGCTAGCGCGCAATGGCTTTCTCTGATAGAGGCTCGCTTCTTCAAGCTCCGCTTGCTGCTTTTCATTTTGATAGGAGTAGGTGCTTGCTGCTCGTCAAAGCCGTAGCTTGCTGCTCGCTCGCTGTCTACTAAATGAGCCTTCACTGCCCGCCCGGCCCCTTTCTTTAATCTTAAGTAAAGTGAAGTAAAATCAATGAAGTGAACAGCCCAACCTCTTTGTTTGAAGCTTTGCCAGGAAGCTTATACTTGTTGAAGCTTTGTTTCCCCTAATTCCGAAACACAACAATAGACTTGCAACTATAGTATAGGAAAAAGCTTCTCTTTGATAGCGGTAATAGGGGGGAAAGGATCTGATCGTAGATAGAGACTTAAACCTGTGCGGGGGTAGGGGCGGATGTAGCCAAGTGGATCAAGGCAGTGGATTGTGAATCCACCACGCGCGGGTTCAATCCCCGTCGTTCGCCCATCAATAAATGGACCATTTGTTACGGAGACACAAGACAAACCTAGAAAATCTTTTTTCTGCAAGTCATCTTGAGGCTTTCAAACGCATCCAAGCAATTGAAACATAGAAAGCATAGATTCGCGTCGCCTACTTGCTGAAAGCACAAATGGAATGGCCGATCATTCATTGTATGAAGTTTTTAAGACCTCACTAATTAGCCTTACACTTTTTAGTTCATAATGAATGAAATGAACCCCCGGATGAAGAGAAAATCTCCCCTCCCTTTTACTAAACCATGGGGAGCCCCGAGTAGTTTACCGGACAAATTGAGTTGTCGTGACGATACCTTTCTTAGTGGAAGATCGGAAAAGACTTCTCTTCATCACGAGACTGATCGGATCTGCCGTAGACACCCGAGAGACCTCCACAAGGCAGGCAGTAAGAGGACAACAAGCAAAGAGTTATGCTTTCATTTCTTTGTTGAGATTGAAATCAAGTTCTTTAAAAAGGGGTAGGTATAATGCACGCAGGCCAAGTCAAGAAAAGGACTTCCTTACTTTTCTTTCATAGTAGTCTTAATGACTAGTAGTTTGAAGCCTTAAGAAAGCGGTTGGCACTCGGTTCCTTCGTCTTAAGTCAAGTTCAGTTTACTTTTTCGATTCGGAACTCTTAGTCAAACTGATGGCGAGATCGATTTTTTGTTCGAGGTTCAAGAGAAAGGAGAGGAACCACCGCCCAATGGTGCTTTTACGAAGGTCACCGGTGGCTAATACCTTCTCGACACTATCGAACCTGAAATCCACTCTCAATCGCTCTTTTTAGTGGGTAGGAAGAGTTTTCGTATCCTGGACTTAAGGAAGGCAAAAAGTGCCCTATCTGCCTTGTTGTGATAGGGGGGCAGTGCCAGTTGTTTGTTTTCAAGTCAAGCTCTGTATCCCTATCTCTTTTTAGGTTGGCATAATAAAGAAAGAGAATGCCAAGAAACAACACATACCTATCACTTTTGGAAGGTTCGGGATCGTCAGGGAGCCCCTATAGACGTAAAGACTTGACTTCACTGAACCGGCACTACTCTTTGTCGGGCTCCTACCACTCGTCCCTCGTCTGCTCGTCGAGTGCGTCCCTGGCCCTTGCTCGTCTCTAGTAGCCGATCGACTTTCTTCGCCCCTCTCCCGCTTATTGATTAGGGCGAGTCACTCAAGTCCCTTGTCACTCGTCCCTCTTTTACGAAAATCCCGGGGTTTATGCGTTTTTCGGAAACTAAAGTCGCTCGTCAAGCTAAAAACAGACGACAACGTTAGGGGCGAGCGAAGTAAAGTACACAGCGAATGTAGTTCTACGGAACCCTTAAGCTTGCTTCGTAGACTACACTCGCTGCTACCGAACGCTGGGTTTATGCCTTCGTTTTTCGGTTCTAAAAGTCCAAAGTCACTAATAGCCGAGCTCGACAACGAAACGGGGTTTCAGCGTCGTCTCCTACAACTTGTTTTCGTCCTTCGCTCGCCCTACTTCTAAGGATAGATAGAAAAGGAGCCGAAGTCACTTAGTTCCGTTAGGAATTCAGGAGACGAAACGCAAAGTCAAGTTCCCTAACCCTAGCGAAGCGGTATCCGGGGCTCCGTAGATACCTACCGGCGAATCCGTGCTTCCTTCAAATAAAGGAAGGGGGGTTTCGGGTCGAAACTAGCCAGGCAGGTGAGTTGTTTACAGAACTGTACTGATTACGCGACTCGACTTTGAAAAGGACGAGAGGACGAGCTCCCGGGAGCCTTCAAAGTCGTGTTGAAGCGGGGACAGGATACCTGCAGTCTTCAGTAGCCAAAGACCAATCCCTTGTTTATACCCAACTCTAAAGTGTTTATTACTTTACTTCCGGCTAGCTCTAAAGTCTAAAGAACTCCACTTCTCTCTCTAGCGTCTTCCGGCGGAAAGAAAGCCGTTCCTTAGAGTCCGTTCCGTCGGTATTAGATTAGATGTTTGTAGAACCTCCTGAACGTTCAGTCGGTTCCTCCCACGTAGTTCAGTAGAGCTCCGTGACCCTTAACCAATAGAAAGAAGCTGTCGGTAACCGTCCGTGAGTTACCGGGATTCAAATTCAAAGGACCGCTCCGGGAGCCTCCGCTCGTCAGCCTAAAAAGATAGGAGTTCCCTCACTACGAAAGGTGTCCCGTGGAGGGACGAGTTCCTAAACTACGAAAGATATGGAGCGGATGGCGTACTGATAGATCTCCTATTCGTTCTGGATCCAGCGGAAAAGGCCCTTTCTATCTTATTAGTAAAGCGCTAACGCACCCCTTATTGAAAACTAAAGCAAGAAGCAAGAAACTTGACTTTGCGAAAGCCATGAGAATCAGTCAAAAATAGATTCTCAAATATGGCATTCAAAAGCAAGGAGAGAGCATCCATGACAATAATATCTTCCTTATATGGTTGTGTGATTTGGCGCATCTTTCCTGGCCTGTTTGTCTTAGGAATAAAAGATCGATTTCATAGGGAAACTAGGGAGAAAGAAAAAGAAGAATGAAGTAATAACCTTTGAATCTCCGTTACTTTTTTATTCCTAAAAAGCCAATTGTGTTGTTTGATAATGTAGTTCGGGAAAGTCTTTCCTCTTTAGTTTTATGGTTTTTCTAGCGCATTTTCTTTGCTATAAATCTTTCAAGTCTCGAAGACCGCCGGAGAGTCTAGACGACCCTCCGTCCTCGAAGGACGGTCTTTAGTCCAGCATATAGTACCTCAGATCAATTGAGTACTTATTGACGTATGTCGCTTCTTCACGTATCGGTCAAACGGAAACTGGAGGGTCCGTCGTCCGGGGCTTGAGTGCAAAAGAACAGCTCCAGACGAGAGTGCAACGTGGATCAGCTACGATAGGACCCCTTGGATCAAATGAAATAGCCCCATAGCCCCATTAGAGTAAAGGGAGTGATACGCCCTGCACATGGCGAATGAAGAAACACGGCACACTCGCCTTTTGCAGACCTCTTTCGTCACCCAACAACTTTCATTCCCGTTGAAGCATCCCCATTTTCGTCTTAGGCGAACCGAAAGGATTCATTTGCATTTGACCACTATGATCTTTCACGACTTGACCCCTTTAAGAAACCATTTCTTTTCAATGGAACCTGTGAGACCTATTTGCTTCTTTTACGACTTATTCAACCCGAAAAACCACAACCTCCGTGTTCAGCAATCAGAACCGTCTCGTCAATGATAGCACTCCCTAGACCTCAGGTCTATAGACCCCCCTTTCTCAATATCTCATTGAATGTCCCGACCTTTTTATGAACGATGTGGCAAAAAACCTAAAGTCTGCTCCGTTCGAGACAGGGTCCATAGAATGTGGAACCCCCCGCTCCAAGCGGGCAACGTAGGGCTAGGAGGTCAGGTAGTTGTTCGGGCACTGCCGAGAGGAAGGCGATCAGTCTAGTCTAGTAGGCTCTCTCTCACCAACAACGGTGGGTTGTACGGCTTCTGGGAAAAGCGCTGGGAAGGATAGGGATAGCGAGACGGCGGTTATTGGATCGGTCAAACGGGACATCCAAAGTTTGATCTATTCCTATGCTCCGCCGCCCTCCCCGACAACAAGAAAGAGCCCTTCCTTCTGCTTTGGGTTTCGCCCTTTTTTTAATACGAATGGTTGCTCCACTCATTTTCTAATCAGACCTGTATTTCGGAGCTGCGCGATGGCCCCAGTCCCACTGAAAGGGAACAGTCCTTTAGGGAACGACGAGGGGCGGCACTAGCAAGACGACGTTTGGTATTTCCACTTTTTTTTTGGAAGGTTTGGAACCCTTACTCACTCAACATAGGGTCCAAAAACCCGACATACCCTTTTTTTTAGAGCGTATAAGGGGAAAAGAGCTCTTGCATCGTTAGCCGCTTCTCAGCATTTCCTGCCTGAGTTGTTGACCATCACCTGACCTGACCTCACACGGGAGGCCCCGCGCCGAGTGATTCTCCCCCCAAAAACTCTACATGTGATTTAGTAATTTATAACCCATTTTGGGGTGCAACCAGGGAACAACTATCAACTAGTTTGAAAAGTTCTTCCATTTAGTAATGGAAGTCATCCGTTGTCACTTTCTAAGGGTATGGTAGAGGCGCTTGAGAAGGTGGACAATCCTTCAGTGAAGACCTAACGAGAGGCTGAATTCAAACACACCCAAGATCCACAAGAATCGTACGAACATCTATGGAGCGTAGCAAGGAGCCTTGGCTTCACTTCAGCTCTCGTCACCTCACTCAATCCTACAGCGGAAACTCGAGTCGAGGCGCTGCAAGCGAGCAAAGAAGCACTTCTTGTAACCAAAACACAAACCCCATGGATCAGCAAAGGCTTGTTCTGGACCACGCCGCTAGATTGATACTGCCAGCTTATTTTGGGATGACTGCCACCTTCCTATTTGAGTAAGGAATGAATATCGGACCCTACTGACGTTCAACCGACGACCGGGCCTAGTGGTGCTTGCGGCTTTTCCTATTTCGGCTTGGATTGAAAATACTGGACAGGAAAGGAAAACTTTCCAGCCTTTCAAGCCCTACTAAGTAAAGGTGGATGTGTTGTTGGCTGCTTCAACCCCACTTCTGCTCAACATCGATCCTCTCACATACTTCCTCAAGCGGCGGAACACTCAATGCCCAAGCAGTTACACGTTGTTGATTTCATACTCCTTCGGTAAAGCCAACAACCATTCAGTGAATTGTCTTGTGTTACTGCCTTTCAAGACGTTCACTGAATCCTTCACGATGGTGGCAGGTACTAGTACATCGAAGCCTTAGAGAGCCGCTGGACCCCAGACACGCCGTTACGAAGCGCCATCAGCCCGGGTCAGGCGACCCGAAAGGACCAGACATAAACCACCCGCTAAAGCAAACGGTAAATAAGACAGGCGATCAAGCTGGACGGATACAGGATGGATTTTTCCAGGGTGTGTGAACTTCCTTATATATTCAGCCACATGTTGCAAGCGGGTGTGAAAGGATTTTTTGGCCTCGGTCATTCTTCTATGAAATATCGATTCTATCAATCATTCCATTTCAGAATCGAGTCCCCCCTGAATAAGTAAGGCCCCGTGATTCCCCAAACCAGCTCCTGGCCCTACCCGGCGGCCGGGGGTATTCGGCATGGGCGGGGAGAGCATCTGAAGGGTTGCTTCACCAAAGGTGATCACACACCGACCCGGGCAATCACTGGCTACAACGTAATGCTACAATCGATGGAATTTTGATTGATTCTATTCAGGCGGCCGGCCGCCTGAAGCCCCGCCCGCCTTTTCTATATAGCCGCATAACCATAACAAGTTTTCTCTAATGCCATACCAAACCAAGACCTTTCCTACAAGGAAAGCAAGAACCCGCGGCTCCCCGAATACCCCCCCCCCGGATTGCGTTTTTTTCTGCGGGATTTAGGGATTCCTGTCTTTTGCTCATATTGTCTCCTATGGAGATGGATTGATATGGAGGGTTTCCACTTCTTACCTATTCACTTCTACTTGAACCGTTCAACGAGCGTTGTAACGATCAAAAAGAAGATCTCCTGGCTCAGCACTACTCAACTTGTGGGGTGTCACATACCCTGCAGACAACAACTGCAGCAGTCACCAGTCTGGTCCCCTACCTCACAAAGTAGCTTGATGGCCGAACCACTCCCAAGGCGAATAGTGCCCTAGGGGCCGACCCGACACCGACCGGCGGATACTCCCGCGCAGTAGGAGCGGACTGAGTCGATATTCGTCTACGAGAGGCGCACTCGTATGCCTTTCGAGGCTTCCCCCTTGTAAATATTCTCGGGTAAGAAAGCAGAACTTCACCTCTTTCTGTTGCTGAACACAAACCTACTTTAGATCCACTAGAACATGTAGATCTACTAGACTACAAACAAAGAAGTTGGTAGCAACAGAACTGCCTCTAAACCACTAGAGACAGTCACCTACAATAATCAGTCTACCTACGCTACATTGTAGAGAGACGTTCGACTCCACGTGTCCGCCGAACAGTTCCGAAGTAGCAAGACGAGTGAATGAAGGTGCTGTAAGCGGTAGTGAATACTCGTTCCATGGAGACAAACCCCTCCGGCGGAAACGTTCCGTCACTATAGACTGAACTCGCTGTGAACCTTTTCGATTATTAGTAGCGGCTCGTGAAGTAGCCCTCTTTCTTTACAAAAAAGTGGATACATGCCCCTTTACTTTCTATTATATTAGTAAAGCCTAAACGCTCTTTACTAAAATATAATAGAAGGTAAGGCAGTCAAGGGTTGGTGTGGCTAAGTAAAGCTACGGCTCCTTGGTGGGAATGAAAAAGCGGTACCCCTATCACAACAAGGCAAGTTCAGTTGACGGACCACTTTTTGCCGGGAGAGGAATCGTTTTTGTAGTAAAAAAAGCTTATGCACGTAGCTCGCTGGAAGCTAAGAGTCTTATAGCCCAAAAACGGGAATAGCGGTTTTAGTAGTTCCTTAATACCTTATTACTAATCTATTTATAGTCAAGCAAGCCTTTCACCTGGCTAACACACAAAAAAGCACCAGCCGGGCCTCTCTCTTTGTTTCGATGAAAGCCTCAACGCTCGCGTTCTACGGGGAACTTTTTTTACTATTTACCTTCAAAGCCGGAAGCAAAGGGCGAAAAGTCCAAAACTAGTAAAGGGTGCTTGTGTTGTGGTTTTGAGTTCCTTGGCTTGTGTTCTAATAGTAACCACAGGAAGAAAGCGGGGAGCATTCTCTATCAAATAATGATGGAGGGGGTTCATGGTCCCTAGTCTCGTTTTTGCCGAGCCTGATTCTCTATGGTATGGACGTCTTTGATTGAATGGAGACAGATATATAGAAAGTGTGCAGTGAGGGATCTTTCTAGGTAGCCAGTCTTTACTTAACTCGGCCCAAGCAATGCCCAAAGACTCCCATGCCTTTCTTGGTTGGACCAACCGGCGATTTCCGACAAGTCTTTCTTAATTTTTAGAGCAAGAAGCGGAACTACAAGAAAGCTTTCTTTATATGGATAACCAATCCATTTTCAAATATAGTTGGGAGACTTTACCCAAGAAATGGGTAAAAAAAATGGAAAGATCGGAACATGGGAATAGATCTGATACCAATACGGACTATCCATTTCCATTGTTGTGCTTTCTGAAATTGCATACCTATACAAGGGTTCAAGTTTCGATCGATATTTGCGGAGTTGATCATCCCTCTCGAAAACGAAGATTTGAAGTGGTCTATAATTTACTGAGTACTCGGTATAACTCACGCATTCGTGTACAAACCAGTGCAGACGAAGTAACACGAATATCTCCGGTAGTCAGTCTATTTCCATCAGCCGGCCGGTGGGAGCGAGAAGTTTGGGATATGTTTGGTGTTTCTTCCATCAATCATCCGGATCTACGCCGTATATCAACAGATTATGGTTTCGAGGGTCATCCATTACGAAAAGACCTTCCTCTGAGTGGATATGTGGAAGTACGCTATGATGATCCAGAGAAACGTGTGGTTTCTGAACCCATTGAGATGACCCAAGAATTTCGCTATTTCGATTCTGCTAGTCCTTGGGAACAGCGTAGCGACGGATAATTAAGAATCAGAATAGGTCCAGTCCAGGGGACAAATCAATAGGAAATGCTATTTGCTTCGTAAGAATAAGAATTAACTTCTATGAAATGAAAGAGTTTCACGGGAATTGTCTTGATCGTCGGATATCATTGATAAATAAATAGGAAGAAGTGTTATCGAACGATTTCCTGCAATTCTTCCCAGTAGGGAATGAGTAAAGAATCAAGCTACAAGTCTCGATCTATACGAAACGCACTGGTTTTTTTGTGTTTCTTTCGGTTTCTTTGATAGCAGAAAAGCCTTACTCTATAGGGGCGCTAGCGCTTGACTAATAGAATATCAAAGGGGCCTGAAAAACGTAATAGGCTGCTACTCTAGGTTCGCTTCGCTTCTTCAAGCTCCGCCCCTTATTGAAAAAGAAAGCGCTAACGTGCCTTATATTATTAGTAAAGCAACCTTTCGCGCTAGGCGCTCACGTTTTTTGTCTGGGTGGAAGCTGGCGGCAGGGCTTGCTTAACCGGATACACGGAATTGGGATCCCTGTCGCATGCAAATATTTCTATCGGGAAAGCCTCGCTTATTCAAAGGGCTGATTATTTATAACCCTTTTTGCTCATAAGAAAGTCAGTGTTGGTAGGAGCGGCGGGATGATGATGAGTATATAAATCAATAAAGACCAAAAAGAAGAAATGGCAAGATAAATTTTATATCGATGGAGGACGATGTGGAAAACAGGGCAGGGATTCTCTACAATGACACTGTAGACCAATTGAAAGAGATATAGCGCAGCTTGGTAGCGCCTTTGTTTTGGGATTTCACGGGTTCCAATCCTGTCATCCCTACCTATTCTTCTCCTCTGGGCAGTAACGAGGGATCCATTGAGATCGATTCAAATTGGACATACATAATCTTTCATTTTATGATACTATATGCATGCAAGATGTATTGGGGGTACAAAAAGAATCCTTTTCTTTACAGTCGTATCTACTGTGATAAGAAAGCGCTCTTAGTTCAGTTCGGTAGAACGTGGGTCTCCAAAACCCGATGTCGTAGGTTCAAATCCTACAGAGCGTGATTCCGTTCTTGTTAGGTCTAATTACAATGAAATAACTTCACTAACTTGAACAGTTAATTTTACCTCCTGCGGATTCAAAAAAGGGAGGAAGTAAAAAGAAAAATGTTAATTAATCAAAGGTCCAACTGATCACCGCGTCTGTATTGTAAATATGCAGTTACGAATAATCCAGCCAAAGTAATAGGAATTAGACCTAACACGATTCCAAATAGAAAAACTTCAATCATTTCGATTTGTTTGAAAGGGGAAAAAAGAGAGGGTTCCCTAAATAAACATCCGAATCGCCCATGAATCTCAATGACCAAGAATTGGCAATTGACGCGGGAAGGAACTATAGAATACCTGGAATCTCACAGAAAGATTTATTTTTATGAATTGTTCATTCAATTAATTTCGAATAAGTCGTATCTTGCTCAGACCAATAAATAGAGCTGGGCTTATAGTTGAAGCCGCCAGTAGAAAACCGAAATAACTAGTTATAGTAGGCATGAAGGAGCTAAATGAGATACGTGTTTTTATATATATATATTTTTATAAAAACTTACCTGAGTTTCCATTTTTGGAGGAAAAAAAAAAAAAAAATACCAAGTTTTTGATTCATCTTCTTTCATCGAAGACTATCTACTATAATACTTGTTACTGTACAACCAACCAATTCCTTAAAATGAAAGGATTCGAACAAAAAAACCTTTTCTACAACCATGAAAAGGGGCTTTCTAGATTTCGCATCTAATTGAATTGTGGGAATATTCTAATCTCTTTCATGAATTATTAGAACCCAACTCGTCGGACTCACACTTTACCAGATCTTCAGTTTCTAGTCCGAAGCCAGTAATGGAAAGAAAGCCTATACTACAGGAATTTTAGGAATTTTCTATTGAATGGCACATGGTTCTGCATTGACAAGCAACAAGAAAGGAAGAAAGAAATGTTGTCTCACTTCTTTTCTATACTGATTCGGTATACTCTAAAGACACCCTCGGTACACTATTGAAGATCTCACAAAGATGAAATCTCAGTGAATTTCCATTTACTGATCCCATCTTTCACAGAATCGATCCCCCCTTTTACTGTACATGAATATGTGGAGCTCAGCATGTCTGGAAGCAGGGGAAAACGTTCTTTTGCTGATATTATTACCTGTATTCGATACTGGGTCATTCATAACAAACCTATACCTTCCCTATTTACTCGACGAATTAAGGGGGTTGGTTATTCGTCAGCACGGGTTTATCTTCCTCTTCTGGTATAGGTTTGGGAGCCCTCGGCCAAAGGAGTATTTTACAGAGAGCAGACAAGGAATTCCATTCAATAAAATGCCGTTTTTATTCTTTGGCACAACTCGATGAATTTAGTAGATCCTTTTAGGAGGCCCCCTATTAGTAAGCTTAGATCGAACCTATCCAATTTTTACAGTGCGATGGTTGGCTGTTCACGGACTAGCTGTACCTACTCTTTTTGGGGGTCAATATCAGCAATGCAGTTCATCCAATGATAAACCTAATCCGAATTATAGAGCTACAACACAATCAAACCCGAACGAAGAAAATGTTGAATTGAATCGTACCAGTCTCTACTGGGGGTTCTTAGCCTATATATGACGAGCTGAACTAGCTGTTTTCTTTTCAAATTTTTTCTTAAATTAAGAGAAAGAAAGAGAATAGTAATAGTAGGAATTCTCTTATCCCATTCGGAAGGAGCTCATCTCAAAATTCTCCATGACTGTTTATGTCTCTAGCATGACCACTTGATGAAATGTGGAGGGAAGTGGGGTAAATGGCCGATACTACTCTACTGGAAGGATTCCTCTTTGGCTGATAGGTACTGTAACTGGTATTCCTGTGATCGGTTCAATAGGTCTTTTCTTTTACGGTTCATATTCCGGATTGGGTTCATCCCTGTAGTAATCGAATGAACTGGGTTGTGCCTGTTCCGATTCAAAATGACAAAAGAACCGGGCAGCAGTAGGAGCCCTAAAGAGGAAGGGGGCAGGAGCACTCGACCCTTGAGAAATGAACAGATTATGTTCTCTTATTCTTGTCAAAAGCCGAGGAAGAAGTTTCGAATAGGGGCCGAAGGCGTGAGTACAGTAGACGCTTGAAAGACTATATGGAACTCAAATCTTTCATCCCAGTCTCGAAATAGGCTGTGTCGAGACTGCAATTATGACTTTCGGGTTCTTTCCCCAGCCAGTCGCCCCTGTGTGGGAGGGGTCAAGCTTGGAGACTTCTCATTTGTGGGGAATCAAACTATCACGCAACTTGCATTCTGGTTCTACATATCGAATTGGAGAGTTCCGGTTTTCTAAGGATTCCCTATTGCTGGCATAGCAGGGACTACAGAAACCATAGTTGCACAGAAATTGCCTGCCGGACAGAGGACTGTTGGTCCAATTAATTACACAATTCTTTATTAACGATATGGCTATAAAAATTTCTCCTATCTTTTTTCAGCCCTCTCTACGCCTTCAACAATGAGATTTCAAAAGACGATTCTTTCTCCACTGCTTCCTGACGAATGATTGATAGGAACGGATTGCCTGGGCTTCCCTGCATCCGATCAACTCATACCTCCCAGCCCTCTCCCCAGGATCTCATTCAATAGATCCAACCCATTTATAGGGTAGATAGAGGAGTTCGTCCCCCGCTTCCTTTGCTCCACTGGCACCAAAGATCAAGAATTCGAGATAGAAAGAAAGATTGGTTGGTGGGCTGCCCCCTATCACAACAAGGCAGATAGCGGAAAGGTGAGCAGCTATAGCATCATTGTTCATCTTCCCCTCGCTACCGGATGAGTGAACTCTACCCGCCTATGCTGGATGGGATTGGATTCAATCCACCCTCAGGCCTTGGAGGAGCATATATTGAGATAGGATTGAATGCCATGCCCCGCCGGGTTGCATTGGGAGAATAGGTAGGCCTTGTTAGCGGCACAGCATCAAGAATGGATTCAATCAACGGATTCCCCTTGCCTCCTGGATCCACTGGGCGAGTGGAAGACATTGAGAAGGGCTTCACATCCCTTGCAGGGCTTTGAGGAACTTGGTTGCGCTCCTCCGATTGACAGATTCCTGGAAAAAAAGAACGCCTTGAGGCGGAGGATTGTACCTGGAAATAGAAGCTCTGTCCCCCTCACACTATCTTTTGAATTAGGGGCTTTCGGGATTTATTGAAGTACTGGGCCTGGGCGCAGAAGGAATCGTCCCACCGCCTTGAGGTTTTGAATGAGGGGCCTTGGAACGGATCCACATCGTATTCATTACTGAATATCTATATGGTTCACCAACTTCCTCGTTTTGTTGCTCGGATTCGAGAGATGGCCTTTCAATACAATAGACCTTAGGGGAAGATAAGACAGACGCAACACTCATCCCGATGGATGCGAGACAGCAGATGATGTGGGAGGTGTGTTTCCCAAGGAAGAGAATACAAGAAAAAGAGATCAGCAACTTTTACTTAGCCCAAGCAATGCGCTCCGAAGGGCATTGCTTTCGGTGCAATCCATATCTCTTCCCTTGCTTTGCCTGCCTGCTGCTCTGCTCCCCCTTCGAATGAATTGGATCCGCTGCCCCTCCAATAGAAGCTGAAGATGCGGGCTTAGAGCTTTCACCCCGCTTTCCCTACTTCAATGGAAAGGGGGGAATCGCCCATCTAATAGCCGTTTCTTCGGTAACGGTCTTTCCAAGCAAGATGCACTTCTTACCGGCTTTCATCTTAATTAAGTACCAGATAGAAGAAACTATTAGTAAGGAGTTCACGGATGCTTTTTTCTCATCGTGTAGCCGGATAATTCGAATACCGCTACATCCTTCCATTCCTCAGAAAAGATGATCTACTAGTTCGCTGGCTCGATGGAGGTGAATTGGATCGGGTGAAAGTGGTTATCAGAAATCGATATCCTTTATTGGGATTGAGGAAAGAAGTGGGATGATTAGGCCGAAGTGGTTGGTGAAGTCGTAATTTCTTTCTTGCTTCCGTCGCGAAGTTTGACTTCGCGCAGCAAGCGGCACGGAGTGATTTTTGCTTCGCCCTCGCAGCACCAATCTCTGTTGATTCCGGTCCAACCTTGCCTCGGCAAATACAGCTCTACCCGACCCTCCCTGGTCCGGTTGAAAGCCTCACTCCCTCCCTCGATGGGTCCAACCTTCTCTATCAGCTTGGTCCGGTAGAGGATCATGCTAGGGTCAGATGATCCTCCCACCCCTGCTTCCGGATTTTGATCCGCTACTCCATCCGCATTTGCCGATGGATGTGCATGACGCTCCTCCGTAATATCTTCCTATACCCTGCAAGCACCTACTTCTATCAAAATGAAAAGAAATACTAAACAAGCGAGAAAAGCCCTTTCTATCTTATTAGTAAAGCGCGCTAGCTGCAATCTTTCTAAAGCAAGAAGCGAGAAAGTTTACTTTGAGAAAGAAGGTGCTTGTTGCCGCTTTATTAGTAAGGTTGCTTGTTTTATATCTCCTCAATAAAATAAAGGCGAAAGGTTGCTTTACTAATAAGATAAGGCGCGTTAGCACTTTAGTTTGATTGCTGGGGCTTATACAGGCCTTAACTTAATAGGAGTAGTGTCTACCCTACCTTTCTCTACTGTATAAGGAGGGAAGTTGAGCTGCTTCCACGTGTAAACTCGTCCCACGCCACCCCAGTAGTGCTATAGGTATTCCTTAGTGGCAGTGTCATATATTTATTGATATGGATTCTCTTTAGCCCCTTTCTAATATAAATTATGATCTTAAGATTCTTATCTTCACTTTATTGACCCCCTTTTTAGACTTAGACTTAGATGTCTTGTTTAAGATTAGATAGCCATCCTTACAGCTTTATATCCCGAAATCTTGATATCTCTTTCTATTGCTTTCAGGCCTTTTTCATTATCCATTATCGTGATTATAATCTTTCTTTTCATCGGGATCTTGATCTTCTTAGATTATAGTTATACTCTTAGTACTATTGTTGGCTCAGAGCCTTCTTATGGGTCGGCTCCTCGCCCTATAATTCTAAGAAGTATAATAACTAGAAAACCGCTAGGCCATATGAACTTTATAGGGAAAGGGGGGAAGGACGGCCCTCGGGAGACATGGCCCCACAACGTCTGTGTTAGCCCTCGGCTTAAAGTCGAGGGGTCCTCGTCCTCATCAGGGTTAGTCAAGGGTTCCAAACCTTTCTCTGAACGCAGATCCAAAGGTAACCGAGGGAACGAGGTTTGTAGGAAAAGGAGCGGTCTAGGAAGGAAGGAAGTGGGATGTGAGAGAAAGTCTTACGATCCAACTATTTGTGGTACCCCTAAGATCCTTGGCGCAGAGGAGTCTTCATCTTGGCATCCATCGCAACTCCCCATGCTGGTAAGTTGCGGGTCGCTCTGATCACTCATCGGTTCCAACATGCGCATATCAAAATGAGTCTTGAGGTCTTGGAAGATATGCTTGGGTAGAAAGACTGGGCCAGGGAGCAGCATGTATAAGAGCCGAAATAGGAGTAGAGGAGGGCGCACCAGACGTTGTTTTGGTTTCCATAGCGGGACTATCACCGGTAAGTTGCGTCGGACCAGTTGCGGGTCGACCCGGTGGCGCATCGACGTCTTGAGCGACTGAGAGCCTTGATCCAACCCCAGGTGCAGTCGCAATCCGCAGAAGTAGCTTCAATCGAAGGTCGCGCAACCGCCAATAAAGACATTGCTCTAAAACTCCTTAGAGGTTTGAGAGTGGAAGAAGATTCATCACCGGGCTGGAGATATCCGAGATATAAGAGCAGAAGAGGCCAAGTGGAAGGTAGCCAACTGCAAGACATAAAGGCCTTTCAGCAGGCAGTCAAGCAGAAGTCTCGGAGGGGATTTTGGGACCGCATACTGACTTTTTTTAATTTGAATAGAAGAGACCTCCGGAGCCAAGAATAGGAGTTTGTTTTGGCCGACGAAAGGTTCGGGCTAATGGGCCTCTTTAGATTCATTTCCGCAGTCGAGTGATTTGACCGATTGATTCGAAATCGGTTCCACTTCATTCAAATCCCTTGCGATTGATGAAGAGTTTTCACCAAAGCCGGTTACCGCCTTCCGGGCCCAGCTACTGAGGTAAGGGGCAAAGGATCCACTTGATGAAAATAACCATCCGATAGATAATCCCACCCGGCCTAGCTATCGTAATGCGTCCCGATGCCAAAGCTTCCTGAACCTACTGAAGCGAGGAATACTAGGATCAGAGCGCTAGCATCCCTTGCTCTCTATCGATTGCTCACTGCCGTCTCAGCCGAACAAAAAAAGGAATAGAACCGGGGGCACACTTCCCATTTGTTCCCGTCCCAATGTGACCATCGATAGCTTTCTCTATTGAAATGGAATCCCCGGTCCTATCTTTCTCAATTCGTCGATCGACGGCCGCCCTACTTCTAATGATAGATAGAAAAGGTGGGAGAGGGGCTGAGGGACGGCAAAGATACAAAAACAAAAACTACATGGCATACGTACGTCAAATGGTAGGGCCCATTACGAACAGTCATTAAGGCGATCCCCAATCTCGCTCGGCTCGGGGCGATCACTTGAACAGGGCGGGATTGATCGATCTACATCAAGAATTTCGGCTTCCCTTCCCAGGAGCGCATCTACAGAATAGAGAGAGCACGCACCACACTCCTACTATACCAGGGCCTTTAGCTTTCACTGGGAAGAAGAGATGACTTCCAGCTAGCTTTTTTCCCTAAACCTAACCAATGAATGATAGGCCGGCTTAGGATAATAGAAAACGAATTCACTTTCAGTAATCGGAGGCAGGTCAGGGGCCGGCGGGCACGCCCAGCTTCTTCAGTTTGCGAATGGGGCCGGACCAATGCTACGAGCTTCCGGAATCCAATGGAATCTTCGTAAAGTCGATCATTACGAGTGTTACGATTCATTCGATTGGCAGGTCCAATCGATTCATAGCCTCTCGAGCACAACCCATATTCATGCAAGGATTGGTGATTGAGGATCCATACAGAATTTTATGAAATATCTTAGAGATCAAGGAACAGATGCTTTCTTCAGGAGAGATGAATACTATATGGTAGCGACAGGGAATTCTTTGGCGTTGAATCGGGTCAGGAAGAACAAGTTGTTCCAGCTCCGGGGAACAGATTCATCTTCGAAGCATTTTTCCCTTCCTTCCAATATTTTGGATTTTAGCTTCCCCCATTCCTTTTATTGAGCATAATGATGCGAATCGGGTTTGTTGTTTTTAGTATGCAGCGTCAAGCAGTTCCGCTTTCCCCTACCGATGATGTGCCGAGAAGTGCATTGTTGGAACTGGGTTGGAACGCTTTTAAGACCATAAGCTCTAGATTCGGGGGTTTCCGCTATAGCCGAACACAAGGGAAAGCTCATTCTTTTTACCGGAAAAGATCGTTTTATCAGGTAATGGAGACACTATAAGCATTCCTTTGGTTATGTATAAGCCTTCCAACAGAAAGACTTGTATGCATCAAAAACCTCAGGTTCATAGGGGTAAATGCATTCAAAAGGGACAAATTTTAGCGGCTCATATTTCAAATAAACATCGCGGCGTGGAAAACTCGTTTTTTTGGGGGGGTTGTCCCCACTGGTTTGCGAAAGCAATGGGAGACTTGCTCCATAGAACTCCCCAGAGACTTTCGTCCCCAGTATTCTCTATGGGCAAAGGCGCTCAGGTGCGCTTAAAGTCTTATTGCCTAGACGTTATCTTAAGACGAGGTCGCCACCCCGCCTGCTTTAGTCTCAAATAGGGCGCAAATTGAGGTGAACACACTGGACCGAACCCCCCTAGGTCAAGAGCTTTTGGCTCTTCACAAGAGAGCACCAGGTCGTAACACCGGAAGACTGCGCCGTAATTCTTAAAATGATCTAATTTATTTGTACGGTTAGTCACCAGTGGCACAACCGGAGGACTAAGTAGCGCCTCAATGGGAGTATTGAGATCCTCCGCGATAGTGTAGTACCAAGACCAGTAAGAGAGAATGGACTTCATCCATTCGGACAAAACCCATGCCTCTCCTAACCAGTCGTACTCTGACCAGGCTTCGAATAACTCCGAGATCACCGAGTCTCTCGGGAATCGAGGGGTCAAGAGCCTAATCAGGTACCCCCTCACCATACCTTGTTGATAACAGGTTAAGTGTTTACCAGTGGTTGCGCTTAACCAGATCCAAAAAGGGAGAGGACACACACCGTTCGGTGAGTGAAAGACGAGGAAATGCCGATGCCAGTGTTTCCCAGGAGGCGCCGTGCGTCGAGTATACACCCGGTACCCAGCTTCCCGTAAACGATACGACAATGGAAGATCCGTAGACATAATGGCCCTCATTACAGAAACAAGGGATATGGAACTAACTAAGGATCTTAACATGCGACAGGAGACGGGACTCAAGTTCTTAGTCACCCCGCGTACGAAGAACCGCTTAGCAAACTCCAAAGCACCAACTGACGATACTAACGATTTCTCTAACGAAAATGGAACATTCAGTTGCGACATTAGCTCGTGATAACGCTCAGCCACCCGCTCATCTCCGATGACGATATCGTCACCGAGGATAGCGTAGCGTGTAAAAGGAACTCCTGGATATACTTGGGCTGCTACGAACCAAATCTGGTGAGTTAATGCGAAAGCAGGCCAAGCTCCGTAAAAGCCCAACGGGGCTCCTGTTACAAAACGAACTCTACCTCGAGGAAGCCGACGACGAGAATTTCTAATCGTCGGCAAATCGTAGTAGTAGTAGTATAGTAGGCAGACTTTCACAATAGTCCTGTCCACGAGCAAATCAATGTTCGGCAGCGGAAAATCCTCTTTGGGAACATGCTTTATTGAGATTTAAAAAATCGATGCATACGCGAGCACGTCCATCCCTCTTGGGCACGGGGACGATGTTCGAAGTCCAATCAGAATAATCTACTGCCTTAATGAAATCAGTATAAGAGTAACAAGACAGCTGAAGAGAGGATGACGTAGGCAAGAATCAACCTCTTCCCGGATGTATCGCAGAATCCGAAAAGCAGCTTCTAAGTGAGATGATCTCGGCTTGTCCATAAAAATCGGCGGTCCCCCCTATGTTGTAAGCGTAAGCAATGTCTGGGCGAGAATTAGTAAGGTAGAAAAGGCTCCCAACAAGTCTCCTGTAAGTAGATGGGTCATCCAATAGCTCTCCTGCATCTGAGGTTTAGATCTTGTTCCGGTTTGCATGCAGAAAGACCAGCTTTTGACAATAAATCCATTGAATACTTGCACTGGGTTCCAAACCTCTTTGCGACCTCATCACTTCAATCCCCAGAAAAGACTTTGAGTCCCCTAAATCTTTCATATCAAACTGGGTTCTTAATGTTCTCGTAAGCTCATTTATCGAAGCTAAGTCATTACTAGAGAAAGCAATGTCATCCACATAAACCAGAAGAAGGACAATACCTGATGTCGACTTCCTTATAAACATTGAATGATCCGATTGACTTCTTTGAAAACCGGCTCCTTCCTATACTCCTATTTCGGCTCTTATACATGCTGCTGCACCTTTCAAACCAAGCTCTTGGTGCCTGCTTTAGCTTGTCGGAGGCCGTAACGTAAATCGCTTTCTTGAGCTTGCATACCAAGTTAGGATTCCTAGGAGAAGAGAAGCCTGGAGTTGGAGGAGGCTGAATAGAAACTTATTCTTGCGGATCCCTCCTTCCCTTATGTTGTTGAAAGGCATTCTTCACGTCAAGTTGAAATAAGGGCAACTTTTTGATTGCAGCCAAGGCAAGAATGCCACGAATGGTGGTCATTTTAGCAACCTGGGGCAAATGTTTCCCCTATCTCTAAATGGGTTCGACTCAATATTCTTGAAGGAATCCTTTAGCTACTAATCTAGCTTTGTATCTCTCTACCGAGCCATCTGCTTTATGCTGGATCTTGTAAATCCACTTGCAGCCAATGGCTTGTTTCCCTGCAGGCAATGAGACTAAGTCTTATTCTTTTTTTTCCTGGGCATTGATTTCTTCCTGTATAGCATCTCTCCAGCAAGAATGATTGAAGGCTTCAGCAAATGATTCAGGTTCATGAGAAGATTGAACTGACATGAGGTAAGCTCGATGTTTTGGGGAAAACGATTCATAAGATAAGATAAGATAAAAATCCTTCAACGGGATAAGAAACTTGAGAGGATCGACGAACCTGAGAGAGGGATCCAGAATCTGAGGAAGCGACTGGGCTAGACTGCTGATCTTCTGGAGTAGTCTTACCCTGGGAAACAGACTGTAATCGCCGCCGAGAATAAACATGCTGTGCCGGGTGACTGGAATCCTCTGAGGTCAGCTGAACAGGCTGACAATCGGCAGAAGATGCTGAGCAAAGCTGCTGGCCTGAAGAGTGAGGCTGATCCGTAACATCAACTGCAGAAGAATGAGGTTCGAGTTGATGAACAGGAGAAGGCCGCAATACATCTCCATCCCCATTCTCCCCCAGGGCTTCTTAATTAGGTTAAGGAAAATATGAGGCGACCCCATTAAAGAAAACATTCAAGGATACATCGAGTCTCTTGGATTTCACGTCATAGCATCTATACCCGGACTGAGCATATCCAAGAAAGACAGAAGTGGTTACCTTGGGGACAATTTTTCTCTTAACTGCGCAGGAATATGAACAAAACACGTGCATCCAAACACTCGCGCCTATAGTACTGCCCCAGTAAGAAGTTCGTGAGGTGCCGCTGCAGCTTCTTCCCTCTCTCTTCCCCCCCAAAAAAAGGAGAGAGATGTCCCGTCCCTTCTTTATGCACATCCATATACATAGCCAGACACAAAGGTGTACAATCCGGTCAAAATCTGCGGTTCTTTAAGTTCATTCACTGTAGGTTCTCTTACTTGCTCTAGTGGCTGGCAAACGCCAACCGAGAGGGGAGAACGAATGGCTCAGGAATCGACCGGTTCCGAGCAGACTCGTGGAGCTGCAGCTTGGATTATCGTAGAATAAGAGGAGCCGTCTTAGGAAATGACTTAACTTAAAAGACAGATGCCGCCGCTGCGAGGCGAGGGAGCAACTTGTCTGGTCTTGCGGTGCACTCATTCCCGTTACGAGAATGAAATGACGCCCCAGCTCGACTCGAGACCAAGACTCCTTACAACTCACACCAATAGCGGCACTGAGCGGCCGGAGATTGAAAAGGCAGCCCAGCCGCCCCTCCCCCTCTAGCCGCCTACCTACTCGTGCTCGTAGCTCGATCGGAGGTCAAGACTGTGGTCCGGCGGAAAAACAGAAGTCGTCCGTATCAAGTGATACGTGAATTGCTCAGTAGTGCTTCGCCACTACCGTAGCTGGCGGAAATAGCTTAATGGTAGAGCATAGCCTTGCCAAGGCTGAGGTTGAGGGTTCAAGTCCCTCCTTCCGCTCCTGGCTTCGTCGTTTAGTGGTAACGAGTGGAGTGCATAAGCCCCTGACGAGAGAGGGGCGAGCAGCAACCCTTGTATAGGGTTCCAAACCTATCTTACTAATAATAAGAAAGGGGCAAGCCAAAACCTACTCCTAACAAGTGGCTGGCTTTTCATCAGCCGTTGCGCGCTAACGCGCTTCTGTTTTTCAGCAGGCTTCTTCAAATATCCCATAAATAAGAAAGTAGGGGCTATAACTATAAGTAGCTAGCTAGCGCGCTAGCGTTTTCCCTTACTAGTAAAGGGGCTGCTAGTTGTAGCGCGCAGTGTACTAGTGAATAGGAAAAGCGAATTGAGATTACTAATGACGGATGGAGGTTGAGGATAGAACATGTTCGGTGCCTCGCCCTTGTCTCCTTCGCCGGAGACTGCAAATGATGGGAATCCTATCGATAAAGAAGAGGCATAGACTCCCCATTTCTTTGTCTTATTAGCGCAGGTGTTCGTCAACGATGAAAGCCGCTGAACTTAAGACTCGAGTTGAGAAAGAGGGCTAGGCCCCCGGCTTTCAGGGACTGGGGAAGACGGGTGGATTATAGAGCTAGGGGCAAATCGAAGGTTTGTCCATTGGGATTGAGCATGGACGAGCCTCGACTGGGCCAGCATTGATGAAAAAATGACAAAAGAAAAACTTCTCCCATCGCATCATTAACCGGTGTAGGATTAAAGATCAGGTCCAGGATTCGAGTCAAATCGACCTTCCCTCTCATCTCAGGGTGAGGCAAGGAATTCAATCAGATGTTCGTTGTTCAATATCTCGGCTGCTCAAGAAGTTGGACTAGCTGCTCCTCCGACCCGGAGTGGATTCTAGGGGAAGGGCAGAGCCTCACTTTGCAGTAGGAAGGTGTTCGTTGCTGGGACGGGACTGAAGGGAGGAGGAATTTTATACTCCGATCTTCCTGGGGATTCATCACTGGCTAGGGCTTTCGAATCAAAGCATGGGCATCTGCAACTAAGAGGGAGCAGTAGATCGTCGATTGAAGAGCCAGGTCAGTAAACTTCTATTGGGACTTCTATTGATTATTGATTCGACTAGAGGGACTCCTAGCAGCAAACTTGTATGAAGGGGCCCCCATAGAGACGTAGGAGATGCAGGAGCCGCCGGCCGGATCGACCAACAAATGATAGGCCAGAGGGATGGGCTCATTCGACTAATCAGTGATCCCTGGGCCTACCTAACACAGATGTCCCTGAAATAGGGGATTGGTTGATCGGAAAGCTCAGGCAGGAGTAGGACATTCCATACAAATCTTTCTGATCCGCTAGCTGGTGGTCCTCTCAAATCCCATTTTTTCATCGACAGGTAGGGTGAATTCTAAGGTTCCTTATTCCGGTTGTAAAGCGGAAGAAGAGGGAGAATGGGCACAGCCCCACCAGCAGCCCGCGTTTCCGACCCGAAAGGAATTGAAAATGAAAAAAGAATCTGTGTGCACTATCTATGGAGTGGAGTGACTATCCTTAATCTCCTCTTCCCTATCTCCCCCCTTTTTGCCTTTTTTTCTTTCTCGCCGGCAGGAGAATCCATTTCTTTTCTTGTATTGTTTATTATGATTGATCTGCAGTTCAAGGGCACTCTTCTTAATCCGAGTTTGAGATGGGATAAGACCCAGACGTAGGTAGAGTCCCGTCGGCCGGGAAGGGATTTTTTCTATTGATTTTTTTTTACTCCCTTCTGGCTTTACCTTTAAATAAGGGGTTCTTCTCTTTCCCCCCGAGGGAAAGCCCTTTCCAGATGGAGTAGTGCATCTCTGTCTTGAAAGCCCGCCCTAAAGATAGGAGTTCCTATCTCTACTGCCTATCCAACCCGAAGACTCTTATTCGTGGTGGAGTGCTTCGAGTAGGATCCGATCCCATCCCAGCAGTCAAACTCCTTCCTGACCCGGCTCACCTGCCTCTGAAGCTGGAATGCCTTTCTAGAGGAGGCTACCCGAGGAATCGAAAAGTTTGAAGTGGGATGTGGAATGTGATTGGTGATGGATGGTGGTTATGAAATCGGTTCGGGATCATCTCGCATCTAGTTCTGCTGTTGAGGCGGGAGAGAACAAGAGATGGGCTTTGTTTCATTGAAAAATCAATGCCTCTCTATGACCGACACTCGTTTTAGGCGGCGTCTTAAACTCCGGGACCACACTCTGAATGTCGGCCTCAAGTTCCTCGGCTAGGCAACTACTAATCCTTCTTCTCTTCCTTCTCGCCCTTATTCCATAAAAGTCTTTTTTGCCTTCGGCTATTACCGGCTGGCAACGCTTGGCTCAACATTGGATTTGTTTGAAAACAACCAAGGGTGGCGTTCATTCAATCAAATCTTTTATGCCAGCCCAAACTAATTACTATCTTTGGAAAGGAAGGAATGCAGGGAACAACTCTTTCCTTTCCACTGGTTCTTGAAAGCTATCAATCCCCGCTTCTCCCATATTTATTCTCCCTCTCGCATCGGTTCTGCATCAGATGATGAGCCCATGCGAAAACTTTTTCTTTTATTGGCGCCCGATAGGTAGACTATTAGATTGAGTCGAAAGCCTACCAACGCATAAAGGTTCCGATTCGAGCGAGAGCCCAAACGGGGGAGGCGAGAACATCTTGATCGAAAGCTCCACTGTTCTGAATAGTGAGAAAGACTTTTCAAAATTCGATCAAATCGATCGAGAATCTCATCATCTGTTAGGTGGGCCAACCAACCGACCGAGTTGGGCCGGGCGTCCATGTCACAGAACCTTTCTCTAGCCCATTATTGATCGAATCGGGGCGGATCCAATTCATTGGCAAATGAAAAATCTACCGTTTTAACACTCAGAAAAAAACCTAGAAAAGAGGAAGAGTCACTAAGACAAGAGCTAAGTAAGCAAGCAAGAAGGAGAGGCTAGAAAAGGCGAGGCAAGGGGCTCTCCATCTGACGGAAGATTGTGTCCAGGATCTGGTAATCTAAGCCTTGCTTCTTCTGGTCGGCTCGTATTAGCCTGTGCTTTATTACAGGTAGTAATTCCCCCGTTCCTTTAGTCTTTTCAACGGTACTTGAATCTTAAGTCGCGGTCATGTCTCGCCCCCCCCAGTATAGTGACCGGTTCCATGTTTTCCCCGAATTTCATCAGTTCCAGGCTCAAGTGCCTGCTCATCCATCTTCATTCCAAAGGCGAACATCTCCATTGAGTGACTGTAACTGCTATGGTGTACAGTCAATAGTTCTTAACCAACCCTTTCTCGCCGAGCTTTATAAAGCTTTAAGAGAGAATAGGGAGTAAGGGGGACCTTCGCTTCATTATAAATTGGACCCGGATCTTCTTTCTTCTCCTGCGGAGCCCTGAGAAAGTCACCGGCGGCAGGTAGCTCTACTAAGCGAAGAACCGCTCGCTGCCCTTTCTTCGCGAATAACATGTGCAGGTAGCCTAGGAGAAGAGAAGAAAGCTACCCTCGCCTACCTCCCATCTATATCTATAGGCGGCAATGGTAAGAGCTGGTAAGCATGGTAACTGTATCGGCGGCCGGGGCCGGCGCTCCGCGTTCTATCTAGGTTCCGCTCTTACGTACGCCCCACCTCACATAGAAGAAGGGGAACCTCTTCAATAGAAGAACCCTTGTGAGTAGGAAGGGATTGAATCATTCATTCATCGAATACGTCTTCTTCCGTGATCCATTTCATGTCAACTCTAATTAGTTATCAAAAGGCCTACTTTACAAAGGGAACGTCGTTTCCCGGGAACCTTGCAACCTTGCGGTTCCCGGTAACCGGCCGCATCGGCCCGGTAACCTTCGTCACCGTCGGTTCCCGCAACCAACCCTTTAACAGGCCGTATGGAGTATAGCCAAGTGGTAAGGCATCGGTTTTTGGTACCGGCATGCAAAGGTTCGAATCCTTTTACTCCAGATTATGAACACCCGATCGGATCTGTCAAGAACGAGCTGACGACTACAGGGGAAGCGGCTGACTACAGTCCCTGAGCCCAGCTTGTAGCAAGCCAAAAGTGTGACTTGAGCCTACTTTGCTAAGAGAAGAGAGAGAAGGAAAAGACAGACGGCAGAAAGCAATCCTTCCAACCAGCCAACCCGCGGAGTTGAACACTGACTTCGGCCAGGTTCTTCCCTCCTGGCCCTTGCTTAACTCCTTGTTCCGTAAACAGGTCGCTGGTTGATCTGATCGGACCCCGGACACGCGAGAGCCCAGCCCGGGAGGAATTCATGGTTCCCTGGCGCTTCATGGGACGGACGTTATCGGTGTGCTCATTCCGGATTTCTTTGTACCGCCCAGAAGGGCACGAGAGAGAAAGGGATCCAATACCAAGACACCCGACAGAGAACTCTCGCTTTATATACGCTATTTATTGCAGAAGCGCCCCAAGCCGTGCCGGGCCTCTCGAACGAACGGTCGGGTCTTAAGGAGAGATAGACCATAGGAGCCGGGGTTGAACTATAACAAGCCAAAAGAGCAGAGGAACGTGGTGAACCATGCCGAGTCGGGCCTGAAGAACCGTAGTACCGTGCTGAGCCTATCAAGCCAAGGAGGAATACAGGAATTTCGCGGCAGCCGCTGCAGCGAATCTCCCCCTTCTACTGTCTCTCCTACCTACCACGAGAAAAGAGGTTGAAGCAACGAATCCTTTCTTTTTATTTTAACCTAATTCCTTGCCAGGTGGGACAAGAAAATGCCCTTCCTTTCTGATCGAATCCGATCAATAAATTAAATTTGTTATCACGCAGTGCAACAGGCAAGAAATGAAATCGAAGAATTTTATGCCCACCGCGCCCTCTCTTTCAATTGAGCTGATCGCCTCGCTTCGCTAGTTAGAGTTGTGCTCTTCCTGAGCTGATTGCGTGCGCCTAGCGCTGTGTTGACGGAGCTACTTCTTGCTGTGTGCCCGGTGCCCAAAGCTCCTACTATTACTGACTTATCGGTTGATAGGATAGCAGGAAATTGTTCTGCTCCGGAAAGTAGGAGGTTGGGAAGGAAAAGGGGGAGAAGCTTTTCGAGGATAGCAAGAAAAAGGACATAGGTTCAAAAAGAAGGGAAGTAAGAAGGTCTGCTGCTCTGATCCAGACCAGGTGTCGTTGGTTGAGCCTGACCCTGCTCATTTAACTATTGCCGATACCAGTTAGTTACGCGTACTGTATACTCTCATCTCGTGTGCGATAGGGCGGCCGAGAAGCTTCTTGCTGTGCTGTCCGGTGCCCACCAAAGCACAGACTCTACTCACCCACTACTTGACTATTCTACGGGCTGGTGAGACTATTCCACTACAGATTGATGGACTTACTAATTTGCTGACTGATTCAAGGAGTTAAGACTGACGGTTCGGTGATCGAGCGAAGATAGACGACAACTGGTTGCTCTATTGTGCTCGCTTGTTTAGGGTAAGGGGCTACTCATTCCCGTCAATCAGTCATCCCAAGAAAAGTCCTATACATAGCTAAACACCGGGCTGGTTCCTAATACGCGAAGGATTGAAACTCTATTTATGTAATTCTTTCAATCTAGAATATATTGCTCTAGCCTAGCTAGAGGAACAGAAAGACAAGGAGACATGATAACGAGGATCGCCGACGGAACGAAATCGAATGTCATCAAGCAATTCAAGGATTCCAGTTTCACAATGTGAAGAGCTTGAAAACTCCCTGCTTTTTCTTTTTCATCAAGGAGTGCGCGCTGCGCCCCTTTGGTTGGAGCGCTTTGCTTGACCTGATCGTTGTGCCAAGGGCTGGTGATGCGTTGAGCAACTCTGAGTTCCGTTTGCCAGGCCCCTGACGGTAGGCTATACAAGAGGCTAGATACTTATGCTGTGCGCTGCCAACAATTGCGATGAATTCTTGGCTCCCGCTAGTAGGGCTAAACAACTGGACCATTGAGTAACTGCTCTGTAAGACTACTGAACAACTAGTCCGTGGGGCTAGACCATTGTTCCACGGGGGATTCTTACTCCACTGCAGATACTGACCTTCTTTCTTCAAGGAGCACAATCAACAGCACTTCCAACGCCTTCATCGGGGACGCCGCGGTTGCGGACGTTTATAAGGATGTCATCAATCGCTTGGAGGTGATCAAAACCGAAGTCTTTTCTCTCTGATAGAGGTGGTCTTGAGTTCGCGAAGAAATTCCGAATTCACGGTCGTGAGCTATCCCCGATTCGTGTAAAAATGATACGATCGGCGAGGCATGCGATTGCATGGATGCCGGTTTTTCGAAATCTAAGACTGCCCCTTGTTGAACCCTCTACGGTCTACCCTCTTTCTCGATATCCCAATTCTAGCGTTCGTTAGCAGAAGTAGAGAGAGGGGGAGATAGGATTTATTACAACATTTATGTGAAAATGACAGAAGCCGCTATAAAGGGAAGAAGCACATCCTGCACCTTCACCTGCGAAGCGCTACGCTCCTGCTTACGAAAGACTACTTTCCAAGCGAACTACTGAAGACAGACTACTGGGAGTGGGAATAAAGCTCCAGCCCTTAGCCCTGAACTCCTTCAATATCGCACCTACTACCAAAGACTGAACCAAAGAAGGGATGGGATAGACATAGCCATCTCTCCCTCACCCCGAAGCTCAAACTCCGCATCCTGATCCGGATCCAGCTACGGACTTACTAGAGCTACTACGCATCCTAGAATTGGGGGAAGGCGTCTAGACGCCTAAAAGAAGGCATAAAAGACTGTCTGAATCTTCCTAAAGTAAAGTAGCAGAAGACATGAAAGTCACTAAACAGCGCTTTAAAACTATTCAATGTGGGCATGTTTTCGGGTACCACAGTGAGACAGTGATCCCTACGCCCTGAAAAAACTGCCCGAGGCCCACCTATGCTACTACCAAGCCCACTGCTGCCAGGATGGAAATAACTAAAACTTCGATACCTAAATGAATTCACCCAAAGACTTAAGACCGAACCAATCTCATTCTTTTCTTCATTACTGCAACGCGCCAACCGAAGCAGAAAGCGAAGCTCCTCCGTAATGCTATCTATTACTTTAAATTAAAAAAGATCTCAGTGATTTATTACATCGCTTGCTATGCGACTATAATTAGTTGATAGCGGAACTCAGCTGGGACAGCAGATATGAAAAAGAAAGAAGCTACGTACTCCTACCTAAACTTCTCTTGTTTAGGTGGCGAAAGAACGGCGGATATCGCATTTTAGCTAGAACGTTCATGGCTTACCGCCCTTTAGCGCCTATGGTCTAACCAAAAAAAAAGTACTCGTCAAGGGCCCAAGCGTGAACCTTCACTTCCGCATCTAGCCAGCAAAGGAAGACGCAAGGTCTGGGCAGCTTTATTATAACATTAGAGAAGCGGAACCTCCAAGCTCAGACATCTCGAACTCTGAAACTACCCTTCTATCCCACCCTGCTCCTCCGGCACCGGAAGCAGAACTACCTGACCAAAGGAGATAGACAGGAAGGGAAGACGGTCATACAAAGGCCGAATAAAGTTCTCTTGGAGCAGCATCTGAATGGACCTATAGTCACTCAGTACATACGAAGCCATGAACTGGAATTTATAAGTATTCAATGTGGGCATATAAACAATAAAAGAAAAAGACCGAACCAGCAAGACTAATGTCTACTTATACCTTTGAGAGGTCCACTTATACTATTGAGAAAGTCTCTTAAGCTACCGTAGGTTATATAAGATTCAATTCAATCTAACAAGCGGACTACCTTCGGCTACTACAAGATATTTATAAACCAAAGAAGCTGAGCCTACTTTACGCACTTCCGCACTAAGCAGGCAAGGCCAACTACACAAGCAAGAAGGCATCGCCTGCGGCTTCCAATCCAATGACAAGCAAAAAACGAAGAAGGAACTTACTATACCTTACCTCCTTGTGCCCATAGCTTGACCTCAGCCTTGAACTACCTGCACGGATGCCTTCCCTTCCTTGCAAAGCGAACCTAGCCAAGCAATGGAAGGAGAAAGGACTAAGACCTTCCTCGCGCACAGACAGACCATCTTTAGCGAAGTCCCCCCTTCGCTTCGAGGAAGGATAAAGTTTCAGGCCTGAGTAAGGCAGCGTTAACACTCGAAAGCCGACTCTTACCAACCATCATCATAAAGCGAATCACTCCCAGAATCAAGTTAAAGTTTACCCGCGATAGGAGAGGCAGTATCCGCACTTCCGAAAGGCTAAGCCTAATACCCTCGGTATGGTTCTCGGATTAATGGATTGTCCAACTGGAGCTGAAGTATCTACGTAAAGAAAGTCAGAGATAACTCCACCGAAAGCCTTTACGAAAGACCTTATTTTGGGCTAAAAAAGCCATCGCACTTCAACAGCCTTACTTAGTAGGGGGGATGCCGACACAGATTCGCTAAAGACTCCAGATTCGATATGAGCTACGAAGTCGGTTATTCATAGGACTGGAGTAAGGGGCTTCGTCTTTATTGGCTCGAATTTACCTTACGGCATGGAGCTGTGGTGAGAAGAGCTGAGGAGATATAGGAATTCTCTTTGAATTTCCTTTCCCGGTTAACAACGTCCATTGCAGTCTAGCGAGCCAAAGACTTGAAACGAGAACTTCGTTTTGGTTAGTCCTTGAATTCCGGAAGTCACTTCAACTACTCTTCCACTCCTTCATTCACTTTGTAGGCCAAAAGACGGTCATTCAAAAATCTTTTTATAATAAAGGAAACTGAAAGTGTGATTCTTTTTGATCTCAATTTATGTACTGAATCGGTGTTGAAGCCGAAAAGCCTTTACCTTTCATTTTTAAAATTATAATGGTAGGGGCGCTTGTAGTTTAGGGGCGCGCTAGCCTGCTGAAAAACGTAAGGGCGCTAAAAAGCTGTAGTTTTTCAGCAGAGTTGGAAGCATGACAAAAGAAAGATTCTTCTGTGGCCAATAACACATCATGAATAACAAGTTCATTGTACCTTACCTAATGTTTGTTGCCATAGTTGAGCCTCAGCCTCTATGCATGAATCATCACGAGATATACTATGGATCGCTAGTTGGGGTGGGCAGACCATTTATGATCGAGTGAGGCTTACTTATAAAATAAAGGTGCAAGTTTGATAGGGAATGAGCGGATGGCAGAGGGACGCAAGTGACTCGAGGGTCGAGGGACGGAGATCAGGCCGGAAGCAACACATCAGCGCCCTTTGTGAGTTCCCAGGTCTCGCGTGTGGGATAGAGCGTGGGTGTCAAAGCAGCCTCAAAACCAAGACGAGTTGTTGGAATGCAGTGGATAGATAATCGTGGGGGAAGTTGACAGCGCTGGTCGGGCCACGAATCCAGATCGAGCGGATGCTTCAACGGGAATGAAAGTTGTTGGGGGAAAATCTTAGGCTCAATAAGTGCATGGAAGCGTGCATAAGTTCCAAGAGGGGGAGGGGGGCGACTACCATCATCCCGTTTCGACCGAAGAAATTGCCTAATCAGTTGAACCCGGGTGATCGGGAGGGAATGCCAACAAAGACGATGAATAGTATGTGTGGTTAGCGAGAAGGGCTAAATGACTTTGAGGTCCGCCCGCGCCAGAGATAGATAACAGGTGGACCAGCTCGAGGGCCAACTATGTATCAAAATGGAAGCGGTCCAAGATCCATTACAAGCGGGGCCTACCCGGGTGCCGAAAGCAGAATCTCGACATTTCATCCGCGGTATTGTACCATTCCAATTCGTAGGATCTTGACATTTAAGTTGCTGGATTGTCTCATTCGCAGGTCGTTCTATGGGAGCCATCATACCATAACTATTATGTACTCCCTCTAAATAGAACTACTGAATCGTTTTTTTTTCTGCGATAGTTTGAGCCGTGGTCAAGCTTTCCGCCAACTTGAGCGTAATAATAATCATAACAGAAGAAGAATTTGTTGAGCCCCCTTCTAACAAAATCAGAGGAAAGTCCAACTCCAATTCTGGCTGGCGCCCTAAGGGAAACAACAAAAGAGGCGACAATCAAGAGGGCAATAAGCAGCACAATGAAGTGAATGTTGTGGCCCCCACGCTTGTGGAATTGAAAGGCCCTTGGTGACTTCCCGACTTCAATCGACGTTGAGCAAAGGCGAGGGTTGTACCATGTTTCTCGAGGTACAGTATTTGGAACAATCAAAATTGCAGGGATATATCCTCTAAAAGGAGAATTTCCCTAGTTAAGGTGTTCTGCTATCTTAAGAGACCTACCTAATCAGTGCTTCTGGCAATGGCATCTGAGACATAAGATGTAAAGAAGAAAGGGAAAGAATTCAATATTGAAACAAAAGAAAGAACCAAATAAGCTCTCTTCATTCATCATTGAGGGAGGGAGATCTTTCTTCAGAGGGTACAGGCCTAGATAAAAATCTTTCTTGTGTGGGATGATACTTTCAGAACAGGAAGATGGCGGGAGTGCGAAACTCAACCACTGAAATTGGTACACGAAGGCTACACTATGTGGGTTCACCTCTAAAAATCTTAAAAAACACAAAATGCGGGCTCAAGAGAAAGAAAAGCGAAAGTTATGGGATATAGGAGAACCACGGGTTGAGGACAAAGGGCATGATCAAACCGTCTTTTCGGATGAGTACTTTGCTTCGAGACAGGGATCTCCAACTTTCACTTCTTGCTCTTTGACGCGATTCTTCAAGATTTGGCTCCGCTCATGCTCTATTCCTACCTGCTTCCGGCCGATCAAAGTGGGATCTCTGTTCTGCTCACTCGGAAGCAAGGATATAAAGACTTTTCTTTTGTTGGAGAAGCTTATGTTGGGTGAGGCTCGAACGCATAAAAAAGGATTGTTCCCTTAGATAATAGGCCTCTCCTTATCGAATTACGGGAACCTATCAATTAATAACAGAGGTATGGGCATTAGCTAGCGCCATACCAGGTCAATATGTCTCCTACTTAGGATCTCCATTCTTGAGTGAATTCGATGGACTGATCTTGTACCTCCCTTACCTCTTTGAAGAAAAGGGGCGGAACAAGAGTGGCTTATCAATCCAATCCTAGCCCTGCCAAGGTCCTGGCTTCGAAAGAAGTGGGGGGTTCGGGAAAAACAAACTCTTATTCGGATTCGCATCGCCCGGTGGGGCGGGTCTCGGACAAGAACTTATAGCCGGCAATTCCTGCTTGACTTTGATTTGCGTGTTCTGAAATCGGATTTGCTTATATAATATAATATATAAGTGGCTTTCCTAACAGGGATTCTTCTTTGATCTACACCGGTTCATCGCTTCGCTTTAAGAACAAGCTTTCTTCCTTAGCGACTGGTGCGCTCTTTGATGGCTTGGCTTAATTGCTTAGTTTCAGGCTTTTCTCCTCGCTGAAGAGCTTCCTACCATACTGTGATTATTCTCTCTCTCCGACCATGCTAAATTGGCCAGAGCAGTGAAATGAACCATGGGACTGGATCAACGACCTTGTTGGCTTCTGTCTGATTCAACCCTGTTAGCTCCTTGTTCTGCCCTGGTTGTTGTCTACTGTTCGGTTAGCTCGAAGCAGAAACTTTCCCATCGACCGTGCGAAGATGGACTGCTCTTGTAACGGATTTACCTTCCCTTGCGGAAGGAAGTACTGCCTGGAATCCACCAATAAGTACTCTTTCTTGAACTACAGGACTCAACTCAAAAGGGCGAGTGTGTCTTTCCTCCAACTCTAAAGTCTTTGTCTTTGTTTTCTGCCTTCTTTCTTGTCTGCCCGGGGGGATTGGTAATATCTCAGAAAAAGAGGAAAAGAGAAAGATTCAGCGCAGAAGAGGAAAGAAAACAAGGCTCCAAACCTTGTTGCCATTCGTCCGGAGGAAAATGACGTCTATAAATAAGTGAATGACCATAGAAAGCCTTTTGCAAGGAGTCAACCTGCGATAATTCCTTTCTTTTCAAAGACAGACGAGCCCGAAAGCACAGACAAGGGGTTTTAGAATTGGAGTTCAAGAAGAAGCACAAGCCGGTCTCACGGAATAGCAAGATAAACGGATGGACTTCCATAAGCTCAACGCAGGGAAAAGCAGGGAGAAGATTAGTCCATCTCCGCCGAGGGAGAGGTGGTCTGCTTCGAGCTAACCAATCAAGGAGCTAACAGCGAATTAAAGACAGAATCCCTAAACAATAGATTGGTAGGTCAACCAAAGAAGCAAGGGAACAAGAAAAGATTCTCAACAAAAGCAAAAGGAGGAGTCCTTCCCCCTAACCCCCAAAGGGGAACAACTGACGACAGCTAATAAAGACCGTTCCGCTCGCGTACTCTCCTGGAACTGACGGTTTCAGAATCCTTGGCTCACTTGTACAACTTTCACTGGGTTATTAGTTTCGTCGTCCTCCCATTCCCCAAACCTTCTCTTCTCAAGCCTGAAAGCAGAAACCGGGAAGCAAGCGTCTCTATGTCCGTCCATTCGACACTCCACAATCGCAGATCTTAGTAGTAGTAGCGTTCGCTTGTTACCTAGCTCTTTCGTCTTCTCGCTCTCCTACTCTCGAAGCTGTCCCTTCGAAACTGCCTGTAATCGAATCCTCAACTCTTGCAGAGCTTTTATGTATCAGAAAGCAATCGGATCTACTCGGTCGAATAAGCTTTACGGTCTGCCGCACCCATGCCTCTGTCAGCCGAAAGGAGCGCTTCAGAACGCGACCTCAGCATCTATTGTCACTTTCACCACCTATACCACTGTCCAAACCTTTGCTTCTTAAGCTGCTAGCTCGATATTATGGTCTGGCTTTCGAACCGGAAGGGGTTAGATTGGATTTTAAATCTATAGGGGATGTGGGCTCTAATACCCTTATATCGAAAGATTCTATTTGAGTGTTCTAATTTTTGACCTTGATTCAACCAATACTTTATACTATATTACTAGATCGATAGCCAAAACTACTCGAAAAAAAAGATAGGAGATTCTCCTCTTCATTCGTGGAGTGTTCCCCTCGTTGATTATTTGTAGGATTGGCCACCTGGGATAGAAGGAGTTGTTAGGGAAGCTGGGCCGGTGAGAGAGGTAGCTTGCTCGCTTCGCCGAGTAGAATTAGCTGAGCAGAAGCAGGAATAAAAACCTTTCTGCTTTAGACATTAGGTGCAAACCTACAAGTGTTCTTACCTCTCCCTTATGGTCTTGCAATCAATTCCTTCGTATTGCTCCACAAACTTTATTACCTCCCCATGAGTTAAAGAAAGATCCTGACACTGGAGGGAAAACAAATTGATGTAGCATGGCTAGCTGGACTGCAGCCCATGTAGTATGGTCCTCCTTATGTGTTTCCCACCAGCGAGCAGGCGTAGCCTTCAGAACTACATCTAGAGCAGGTACCTGCTGCTCTTCCGCAACTTGGTACTCCATTGCATCCAAGAAGTCTTCAAAATTACCCGTCCCATCATAGATAGGAGGGTCCCGCAACTCCGATATGATCCATCGAATAGACTTGAATGAGGCACATCGTCTAGTAGACAACTGATGGTTGCGATCCTACTAATTAGACATTGTTTCTTCTGAATTACTATCAAAAGAACGGATGCTCCTCCAGCTAACTGGGCAATTTGTAGTAGGGTTAATGTAATCCTCCCGCCTGCCTGCTGTCAGATTGTATATCTAATCTAGCATGGTATCCTCCAAAGCATCTTCAGATGGTTCAGTATACCATGTCCCTTGATAAGGATCTAAGGGTCGAACACCAGTCTAGTACCATCGGCCTCAAATGTCATAGTCTCTCTCTTCAAGTGTTAATGAGAGCACTATTGTCAAAGGCCCAGTCAATTCCTAGTAAGGCAGGATAAGGATATTTAAAATCCATAATTTCCATGACCCCAAAATTTGAAAGTATTAACCCCTACTAGGTCTACCTCCATGTTCTCCAGTCGCCCAATAGGAAAGATACAGTATTGGTTAGCCAACCACAACTAGATGGGAGAGTAAACCAACTTTGGCTTCCCCACGATCTCCCAAGATTTCTTAGGGAGGATGTTAACATCATACCCCAGGTCTAATATCACATCCTTGATGTCATATCCATCTATCTGAGCATATAGATATAATTCTTATCCTATCCGGGTCTTTTTACTCTTGACTCTTTTGGAATTTCTCTCGGGCAGAAATTAGAGCCAAATCTTATGAAGCACCCTCTCACCTGTGGAGGTAGGTGCACAATTGTCTTGTTAAATGGTCATCATCCATATTCTCCGCAAATAAGAGGAACCATTCCCAGACAGGTTCCACTCAACTATCTTAGGCACCTGTAAGTGGAGTGCTCCCGCAACTCTGTCCTCGTTCTATAAGCCTCTGAACAGGAACCACTGGCTGAATGTAACGCCCTAGAACAACTCTAATGCCGATCCGACCATGAATGAGAGTACCGGCCAAGGGAATGGCTCAGGTCAGGTAAGGGTTGGGCCTGGTAGCTGTACTAAGGCCAAAGAGAATGGTAGAACGGGATGTCATTACGATACGATCTATCCCTTAATATTCTATAATTAATTATGCTAAGGCGTAATTACATATAAAGAAAGAATGACCAAAGCTTTACGACCGAGAAGGGAAGGAGACAGAGACTTTCAATGACCGATTGCTGGGTATGACTAGCTGAGTGCAAGCCATCAAGCGGGAAAGTAGCTAGTCGAGTCGCTAGGAAAGTCGCTAATCAAGTCGTTGGTTAGAACGCTCGCTGTAGCTAGTAAAGTCGAAAGTAATCGAGCAGTAATGTACCTGGGCTAGTGGAAGCAAAAGGGCTAGTAGGGGCATAAGCGCTAGTGGGGGCAGTCTTAATATCCCCATCCGGTTCAGGACCTTCGGCATTAATACGTGGTTATCATTTCCTTTTTGTAACGAAGGCCTTCCCATTAGTATTGCGAGGGAGCACCTATATAGAAAAGTCTCGGTCTGTTTCCAAGAAAGTCAAGGTCAATGCCCCTATCGTTCCCATCTGTTTCCCTAGCAGAAGTGACCAGTCTGGTGGACTTACCCAGGCGAAGTATTACGTTAGAAGGGTCTTCATTAAGTGTTACGAGGGATCATATTCTAAGGGCTTATCGGAGTTACGAAGTTAGTGGACTTATCTTACCCACCTACGTTCGTCAAGAATACGCTTCGTTCATACTCTTTCCCACACCTTACCCAACCTTGCCTTCTGACTTTCCTGGCATCAACCCTATCTGCTGCTCTACCCTTCTCTTTTCCCCTTGACCTGACTTTATACTCCGGCTACAGAGCCTTATAAATGCCATGAAGCTTAGCCGAACTACTTGGCTTTGGCTCGGCTCAAAGAAAGAACTGGGTCACTGAGCGAACTCCCTTTTGAGCTAACTGCATCGGATATTCTCACTCGAGCGGAAACAATGGAATTAGCCGAAGATCACTTCACTACTTTTTGAGGTAAGAAGAGCTCCTATTTGAACTAACATCGGATACCTGCTTGAAGAAGACAAGAGTTGTGAACTCCTCCAACAAAGACAACTAGCCCTTCCCACAAAACAAAAGAAGGGAGGATCTTGGGATCTTTCATTCCTAGGGCTTAAAGACTCGCTTCGCACCTTTTGTCTTCGTCTTTCTGGCAATGGCAGCTAAGCTAGTTCAATAGAAGCTGGATTTCTACGTGAAAGCTCAGTTTAGCCAAGCCTTGACTTGAAAGCAGTCCAATACCAGCAGATGAAAGAGACCGTCTTCTCGTCTTCATCTGCACCGGAAAAGAGCGGAGTGATTAGTTTCTTTTTTTCCTGGATGAGAACGCCCATCTCAGAAGGCTACGCACCTTGCCTAGCCACAACATCTTTCGCATCGAGAAAGAGTAAGAATCAATCTCCTCGCTGATTCAACAATCGCTATTCTTTTTCCATAAGTCAAGCTGGCTAGCCAAAGCTTCTTGAATGACCAACTCTTGCTCGTCCTTTTGTCCCTTTACTTTGAGTTCACCAACCGAAATGAAAGTTCTTCCATTCCTCATGCATTCAATAAGAGGTCCGGTTTGGGGCTTTCTATGAGACTGAATTCTACGCTCCTTTCAAGTCTCCGGCGCTGCTCCTGGCACCGAGGCCGACACAAGACACAACCGCAGCAGTTCGACTAAGAGCATGCTTCCTCCTCCTCACGAAATGGATTTGAAGTTCTTTGCCTCGGGTCACTCGCTGCCTCAAGCAAGCAGCCCGGGAAAGACCAGTTTAAGGTCAAGTAAAATTAAAATCCTATTTCTTACTGACTTTCTTAGGTCTTCGTGTCCCATACATACCCTTTCCAAAATCGGAGAAAGCCAGGCAATGTAGCAGATTCTTGGCATCTTATATAGATGTTCATTTCTGATTCAATAGCATCGGATTCCGTAGAAGAAGGAAAGTAGAATCCCTGGCTTGTGTAGCCTATGCGAAGGAAGCCTACACTGGGAAGGACAGGAGGCAAAACTTAACGTATGCGGTGGTTTTTATACTATTCCCATTCCCTTCTATGGTATTCAATCCTTCTACCCTCACTCTTCTTAGTCTATAGAACAAGACCATGCTTTCCTAACTCGTGAAAAAAGATATGTTTTTGGGAATTAAGACTTCGCTTAAAAGACAAGGATTCACTCATCAAAACGGAAGGTTGGATAGCAGGTAGTACCCTTTCTTCAGGAGTCTTTCCTAGCTTTTTTCTTTAGGCAAAGAAGGAAGACAGTTGGTTGTGCCTTCTTCGCTACATAGCAAGGCAAAAACCTTCTCTTCTCTAGATAGTTACAACCCATAGTGAATGGAAGGGTAAAGTCTTCGTCTTCAACAAACAATCTCTTATTGAAGCGGATATGCAACATAAGCTGAAGGAAGATCTAGATAAGAATTGACTAGTCTACTTTAGAGTCAACCAAACTTCGGATCAGCGACAACCGATATGCGACAAAGAACAGTCTACAGAGATAGCAGCGGATCTTCCGACACAATAGATAAATAACAGCTGATATGCGACACATTCTCCCTATTGTTTACCAATTATCCTATGTACTTCTTCTCCTTATCCAAGGTATAGTTCCAGCGCTATGCCCCTTGAACCAATTAATGATCCAACGGCAGAGCCTGTGAGAGGGGCGCTTGACCTCTCCACGCCACAGCGACTGACGCGAGGCAACCATCATCGAACGTCCTTATTTCCTTTTTTACACCTTGATTTGTACTCAATCCGTCAACCAGCGGGCGGAAAGATCAATGTCAATTTAGTGCTCGGCTTGGAGCGCTCAGCTTGAGGACTATATACAAGTAGATTCAGAGAGCATAGGGACCTATTTACCATAGAAGCTAATGCCCAGCGCTGACCGGAAAACTAATGACTGGGGAACATTCCTAGGAGCAAACCTCGCATTGGAAGCTCAGATTGGGAATACTACCATCGATAACCAAAGCATCATAAATAAAGAAGAACCTCTTGTATAAGAATTGCGTCGGGGCGCCAGATGCAAGTTTCCAACTAACGCAAGCAGAAAATTCACCGCCGGAACGGAAAAGAAACCTTTGGTCTTGCTCAATACCTTTACACGAGGCCATTGAGGAAAGCCCGACCACGAGTCTTGTGAGATTTCAGAATAAGACTACCAGATAGAGTGGATGATAGAAGAATGCTACGACAGAGACGGCGAGAAATGCAGCCATATAAAGTAAAGTAGCTACAAGACGAGCTTCCTCCTTTCGCAATTACATAGCTCCTATCCTAATATAATAAGGGCTCTCGCTTAGCTTTCTTTGCATTACCTTTTTAAGAACCTTAATTTCCTCTGTTTCGGATTGATCTGTTATCGGATTTTCATCGTATTTTCCAATTTAAGTAAGGCAATGCGGGATTTCTTTATCTGGAGATTGCCTCAAGTAACAGTAGCTACCGGAACTGTAGAAGAAGCTGTGGCACTGAATTCAAGCGGTACCATAACTCCTTACACAGCATATCCATCACCTCAAGAGTTATCACAAGAGGGGAAACTGGTTTTTAGGGATATAAGTTCCTCTCTAGGAACAGTAGCTAAAAGAGTTTCCTTATCCCGGTTCTTCTCCGGCTCCACCTCATGATGTGCCATTGGAATTCCCAGCTTCTGGAACTGACTTAGCTTTTGCATTGCCGATTGAAACCTTACCTTACTTTCATAGTGTAGTACAGTAAAAACCATTAACCGGTGTCTTTCTAGCAAGCTGACTTAGACTATTGTCTTGGACAAGCCCCCCGGGGATTTTAGGCATGACCCCTTTTTCCCTAATAAAAAGAAGAAAAACACAACTATTTTACCCCGTATCATCACGCCAGTGGTACCACCCCTATTTCGTTACTACTATTGATCCTTTATATTTGCTGCTGGAAGAACCCACTAGCATGGGCATACCCCAAGGAAAGAGAGGGTTTTATACTAGTAAATTTAGGAAAAGAAGGACGAAAGTAAAAAGAAAATTCTGGCTATATAATGGGCTTGGAGACGGATCTATTATTGAATATGCCTGCACTGAACTTAGCGAGGACGAGGTGGAAGGGCTTTGTTGAGCACCGCTTAGCCTGTATTTAGACTCCGGCCGAAAAAACTGGAATTTCGGGCTTGTTGGAATTGGTGTGTTAGCTGCTCTAGAAAAGGGGGAACTTTTTTTAAGCTTTGAGGAATTTTTGCTTTTTTGCTAAAGCAACTCGCGTTAAAAGAATAAGACAGGGGACTTGGAGGGCTTACTTCATTTCTCACTATTTCGCAGGGTCAAAAAACTCATTTAGGAACAAGGGTTTTCCTGCTAATGCACGGAGATTATAAAATATTTTAGTAGGCAGCATGTAGTCCCGAATCAGTTTCTTTCGGTGCTGATCCCAGAACGGGTTCAAATCCAATTGGGACATCCTCGTAACAATTTCATCTTTTAGAAAAAGAATCCTGTTGATTTCTTCATCTGAAACAGTCTGATGTCTTTGACCTAGTCGATGCACAAGAAGTCTGTTCCGGATAACCTCTTTTACAGATTCGAGATCCGGTTCTGGAGGGATAGCCTCGACCGGAAAGGGGTTTTGATCGGGAGCCCCGTTCTATCCCATGTAAAAAAAGGATGGATGGAATGGCGCTGTAGGAACCGGTCGGATTCGAACCGACGAATAGAAGTTTTGCAGACTCATGCCACTTGGCTACGGTTCCCTCTATCAATTCCATGTCTTTCTCCCTTGTTCTACTTTGCTTTACAGGGTGAGACCAGGAATAAGAGATGCCGGAATGCTTTGGGAGGAAGGGCACAACATAGGTGGAGATTCATTTTCATAAATAAAGGCTTTATAAAAAAAGAGAATAGAATAGTTCTCCCTACCTGAACCTTTTCCGTGGCGACAGTATAAAGAAGCATTTAGGGATTTGTTGATGATCTATGATTACACAGTTGATCAAGCCTCTGAACCCGGATTGCTGTTATTGATTTGACGTAGAAAAGGACTCAACTCAAAGAATCGATTTCTTTCTTGAGTTGCTTGAATTCGTCGAGTTGGAGTTAGCGCATTTGATTGACTTGAATAGCCGACCTTCCCAACCAATCAATCCGCCGAATCTTTCTAACCAACCCCGAATCTTTCTTCGTCCATTCCCGAAAGGCAGTGGCATTCAACTCAAGGCGTCCTGGACTGTATAGTTGTCCTTTCTCTTTTGAGTGCTAAGCTAAATAAATATGAATTTCTTATCTATATCAATAGATAAATGAAATAAATGTCCAATCCCCACCTTCAGCGGGTTCGATGGATAAACTACCCTAACTCATTGAAGTGTACTCACCACCTCTGTCAGATCGTAGAAGTGAGTCGAATGGCGATGGGATTTCCCTCCATTCGAAAGAGTACGCGAGATAGCCCTAAAGAAGCTGCAGTTGTTCTTCCCGTTCTCGCCTCAAGCAAAGCAAGCTCTAGTGGTAGGGTGCTTTCCAGGTCACACTTTAGTCTTTTTCATCGACATAGTCAGAATCAATGGATGTTGCAAAGGCAAAACGAAGGACCTTAGTCAGCTGAAGTAGTATATGGAACAAGTTTTTGTTAAGCGAGCGGAGTTTTCACTAAAACCTCTTTCTTAGCCCCTTGGTATAAGGTAAGCAAACTCCGGCTTGTAGAAAAGGAAGGAATAGATTTATATCCCTTTCTTTGCTTAGTTTTATGTTCGTATATTATAACATAATTCAAAGATGTTATCCCCCATCTGAAAGTATATTGAAACAAAGATACATCCTAACTCTCAGTCTGACATCTAATGACATTAGGGTCGTCGACTTCACAGAGAGAAGAAGTACCAGTACTCCCCACTTGGAAAGACAACGGATCCTCAACAATAACAATTCTCACCAAGTCATATAAAAATCGTAACACACCGTATTGAAAGATCATTATATAGTTGCTTTCGAGAACAGTGTATACCCAAGGGTATGACTTGCGGTTTCAGTAAAGACTCAAAGTCCAGACTGTAATCGAACTGCACAGAACCTACACCGGCACACCCGCCGGAAAGCCCGAAATTGCCATCGCAAGAAGCACGAACGGGCACAGAAGCTATAGGCACAAGAAAAAGAAAGTACTCGCGAGCGTAGTTGTAAGAGCGTAAAGCAACTCGAACAAAGGGGGAGGAAGATCTGTTTATGTTAAGGGCCTGGGTATGTTCTCTCGCCCACCCAGTAAGATCGATAGCATGAGGTTTGGGCTTGTTCTCACTAAGAATGAGGTACGTAGTGTCAACGGGGATCTTTAGTGGGTCGAGTGCCTTTCATAGAAGAGGTTATCAAGATGGTTAGGATGAGGAAGTGCCTTTGGGCATCGTACTTTACTATAAATCCATGAACAGCACTCCGGGATGGCCTTGATCTTGCTACTAATTCTTACTTAAAGTCCGGCTGTCCTGCTCTACCGGGGTGAAGAGCTTCTTTTATAGAACAAGGTCGTTTACCACTAACAGGACCCCGGGGGGAGGGTGTTAAGAAGGGCTCGTGCGCTATAGCAAGACTTGAAAAGACCCAAATCCCGGATTGAATTTATTTCTTACTAAGACTAAGAGTCGTGGTTCTATGCTGATTCGTTTGGAGCTCCTAGTAGCCCTTCCCGTTCATTGCCATTCTTGCTCTTGGTTGGGTACGCCTCCCAGGGGATGTCTGCCTTAGTGGCTGAATGTTGGATCGTGTTCTAAGTCTTCTTCCTAGCGGCCTGGCTCTATGCTTGCTTGCTCGATAGGAGGCTGAGGCTCGTGCGTTTAGGTGTGAAGATCGATAAGATGAGGAGGGGGGTGCGTTCTCAGAGAGAGAGAGGGAATCATCTATCCAATTCCTATGTTCACAGAGGGGCTAAAAAAAGAGAGTGAGTGAAAAGAATGCACTACATGGATGCTATTTGGACCCTACGAAAGTTAGCCCCGAACTGGTCCGTACCAAGCAAGAAGATTGGCTTCATTTGCCATCAGAAGAAGCTCATGTTGGAAAGCAAGCATGTGCAAGAACCAATCAGGATCCGCGGGACCTTCCTGGATGGATTGACCTACAACTGATTGAAAAAGGCCCTTTCTCACTGACTTCTTCCTTCATTCGGAGAAGTCATCAGGAATAGAACCAGTGGAAAGTCGTATGCAGAAGAGAAGTGCAAAATAGGCAAAGACGAAGACTTTGGAAGCGAAAGATGCACCGATTGACGCCCAGCTGCTGTTTATTGAGCTCAAAGTGGATGAGAGAGAGGCTTTTCCATGCTCTCTCTATGCTATGGTCTTCTCAATTGCCTAGTCTCGGTTCAAAGACAGTGGAAGGATCCATCCATCGCATCGGCCTTTCTATCTCCACAGCGCTGACCTGCACTTTCTAGTTCACCGATCTTACGAGTCTGATTTGGCTCTCTATTGTCCACTAAGGAAACGCCAAACAACTCCACTGCGACTGAGCAATCTCATTGATCTGACTGACCTTCCTACTCAGTATGGAAGGACTCTTGACTGACTCTGAGACTGAGTCTTCTGACTTGGATTGGTATACTGGGGTAAATTCTAAAGAGGGAGACTTAGTATTATTCTAAAGAGGGATACCTTATATGGGGTGATTTTTCGTAGTTGCTTGTAGTTTGATTTTGTTCGTCGAGATTGGGTTGGTGTTCAGTGTACCTGATCATCGAAAAGAATCGACCCCCGCCCGCTCACGACCATTCTTAAGAGTTTGTGCTCGACTGGCCAATCAAGTAAATCAACCGATCCTTGCCGCTTCTTATTTTCATATAATAGGTTGTTGGAGAAGTTGAGGGTCGACGAAGTTGAGTATGGCAGGTTCACGCTCTCAGTTTCCAACATGCTCTTGACACTGACGCATAATAGTATGTGGAGGGGGTGACCAACCTTTCTTTGTTGGAAGGTCGCCCTAAGGTTACGATCCATTGGGTTGGGAAACCAACCTGGATCCTATTTCCTCCAAGAGCCCTACCGATTGAGAAGGAGAGAAAGTTGAAAACAACTGAGATCGGATCTCTCACGGAAATGGTGAGGCCGTAAATTATGTCTTTCTTGTACACATATAAGGATAAAAGAATGTCATGATTGCACGAAAAATTTTATTTACCCTTAGTTCCGTAGCAAGTTTTTTCGGACGTTTTCTAGGATCAGAAGGAACCGCTATAATGACCACTACGTGCGTTTCAGGCGAAATAAGCTGTTAAGTCGGGCGGTTGGGTCTTTGCCCCTGTATGGGCGGTAGGCCCGGAGATCTCCTTGTATACTGAATATGTTCCGCATTCAAACGATTGGACAACTATCAAAGCGTTGGGGGTACTCGGAACCATTGAACCCTAGATCCTTTGTCATTGGGCCACGCGACTTAAAGGGTTCATTTGTTGGTATCGCCATTGATTCAATTGCTTCCGCAATAAAAACCTCTGCTTCGTTCTTCGTTTGCCGTTCCCCTTTCGAAGTAGATCCGACCTCAGAATGAACCCCATCTTCTTCAACCATTGCTTCGAGCTACCCCACATAGGGGGACTGACCCCAAACCCCGTCAATGAAAGATAGGAAGAACCCCTTTGTCTGATTCCGCTTGTGAAGGAGGGGAGAACTGTTGGGCGAACCAATGAGATGCCAATTCAAGGAGTGAAAGCATTCCACACGAGGGACATGTGCAAAGAAAAGAGTGAGCGACGGCTTCCTCTTCTTTTTCTGGGGCATGAAGTGAGACCGGGCAGGCGAACGAATGAAGGGAGTGACTAGTTAGCGGCTTAGAAGGAAGCTATACCGCACGGAGACCCCTGGACTGAGACCTTAGCCGGTACCTTCTTCTCATCCAAGAGTGAGAACAGGGACAGGAGTGACTGATAGAGACAAGGACAGCAGTGAGAACTGCTGTTAGCGATACGGGGAGGAAAAGAGGAGATTTATAAACTATAGGCTACTTGATTGAAATGGTAGGAAATAAGAACTTACTTTAATGAAATTACACCAGCGGGTAACCGATGGAAAGGGAAGTTACCATACGATATAAGCCAAAGAGTTCACATATTTATAGTAAAGACAGCGAAGCGACCACACATTGGCAAGAAAGAACTAAGGATAAAGACAGAGACCAAGGAATGAAAGCTAAGCCAGTTATCGGGCTCCAATACAGAACAGAACCAAAGTCTCTCCTACCAAAGGCGACTTTGACTTCAACTCCAACGGGAAATCTGGAACAAGCCAGATTGGCTAGTTTTCGACAAAGTGCGGGATCTTTGGCTATTTCCTTACCGGTGGGAGCAGAAAGCGACTACAATCGATGACAATGCCCGCTTTGGTATTTCGAGGGATTTATCCTCTTTCTTTTATATTTCCTGATACTGGTGGATAGATTTCCTTTTTAAGTCCGCATCCTGACCGAGTAAAAGGCTTCCTACCAGTGCTTTCCGGGAACCGATACATAGAAAGGCGCGTAGGTCTTTTCGGACCTATTACCATCGATGCAGATCTTGCAAGTAAAGTTGCTCCTTTTCGAAAGTAGGATTCCGCTTCCAAATGCCAGCCAGTTAGTGCGAGACAAGAACGGTTATTGAGTACGCTTACTAGCTTTTCCGTGTAGGTGAGGCGCGTTTACGCTTCCTCGGTCTTCGGGGTCCGATCAAGGTATAGAGTAGATACTTCGACAAGTAGCATTCAACTTATAAATAAAAGCCGGTTCTCGGGACCCAAGCCAGGAGAGAAAGATAGGTGCCTTACGCTTACTGATGGAATCGATTGCGAGGACGAGATGCAATTGGTCTTTTTGGAAAGGTCTCCCCTTTTTCTCCTGTCGCACTCCCTGTTGACCCGGGACTTTTGTCTATTTATCTCCAAGGTGTCCACTCCCTCCTTTGAGTCTGCTTCTGCTTCTCCCTGACATCCCGTCACATTACGAGGTGCGGGTTCTCGTTGTGAAATGGTTTCTACCTCAGATTGAATCCTGGATTGCATCCTTTTTTATCTGTTTCACTTCACGGCTTCTAATTCGTCCTGTCTTAAAAGACTGACGGACTTTCGTCCCCTCTCGTTTAAATCCAAGTCAAGTATCTATGTCAGCAGGGAGCAGTCCCGGTAGTTGTAGTTTCCGCCGGTCTGACTGTGCTATGTGATAAGAGAGGAGGGGTTCTTCCAGCAGGCTTTGTTCCATAAGGATTTCTTACAGCAGGGTATCTTCGGTTTATTACTAGTGGCGAATGCCAGTCTCTTCTTGTTCCATCTGCTTGTAGTTACAGCTCCTAGGCCTTAGTGGCCTCATCGTAAATAAAGAATAGCATAACCAAAGCAGTAGTTCCTGTTCCGAGAGCGGATCTTGTTTATAGTTCGAACTGATCTTTTCATCTGCTTCTTCGAACTGATTATCATCTTGGCTTGAAGGCCTTACCCTTAGCTGACCTTTCCCTTGCATCAGAGGCTATACTAGCTGCTGTAACTGCACTTGCCCCAGCATCAGAGGAAAGACGCTGACCAGAACTAGGAAGAAAAATAAAGAGAAGAAGCAACGAATACCGCATTTATACCCTATATAGGAGAAAGAAACCAGTCAAGCATACACTTCACAGAAGAAACAGCTTACGCGAGAGAGAGAAGAAAGCTAGAATCGCTGGAAGTGGTAACGAAGACTGGCTTGCAGGGAAACAAGGGAGACACCGGCTATTGCAGATTTTGGGATCTATTACCAGCTAGTACGAGACCGAAAGGACAGTTACTGAGACACAAGGAGACTCACGAGTAAACTACGAACAAGAATGGTGACGAATCAACAGGGACTAGCTACACATATGGGGACACAGACAAGAGAAGCAGGAAAGGTACTTACGAAAAAGAATTGCGTATAATAAATAAATAAAATCACAAAGAAAATTAACAGAAAAAGTAAAAAAACTCAACAAGAAAGAGAGGAGTCAAACATCGATTGCTAAGAATGCGGACAATATACTTCCTTTTTTACGAATTAACTTCATTTGAACATGATATAATGCAAGAAAAGATTTCACAAGCAAAAGGACCAAAAGAAAGAGCTACTCTAGCAACTCTATTTGATTTGAACAGAGCATAAACTCGCCTAAGTCTCAGTCCTTGGTGTAAAAGTCCTCTTCTTACATAGGTGAGGTGGCACGCTTTCACTCAACTCACAGATGCAGGAAGCAATTAGAGCGAACTCTTCGGCTAACTACTGAGTATGGGAGGTTACCAGTAGCTAGAACTATAGCTAATAAATAAGAAAGAGAGGAACTAGAGAGACTAGAACCATTAATGTATCTACCCTCTCTGCCGAGTATATACTCCCATGACCCTAGAAGCAGAGGAGAATAGCTCTGCAGGAAAGAATCACTCAACTAAACACTACGACTCTGACTTCAAGGTTTGGTGTTCGCGGTTCTGTCTTTGGTTATACCCAGAAGCTAACAGACTTCTTCGGAACGCATAGCACTCACTGCACACTTTCTATATATCTCTTTTAGCGATCTTCCACCACTTAACTTAAGAGCAGGGGATATTTAAACATTGCCTTCGAAATGACTTATAAGACGGGAAATCCCCAGCAGACGGAACTACTTGACTGAGAGCTTAATTAGAAGAAGGGAACCATCCGGAAGACAGGAACCATCCTCTATGACGAGTTGTAGCTCCCCTTGAACTAGCTCTTTTCTTTAAACATAGCCCTAGCTCTAGCAACTCGAACTAATGGTTTAACATCTCTTTTCAATAGCCCGGGACTAGTAAGAACTGGGAATACCCGCGCAAAGCTGCCCTGACAACGAGGAGACTCGCTAGGTAGTCGCTAGCTTGAGAGCTGTGGTAACAACAAGAACTAGGAAAGACCCACCCACTTCGCGATGTTTAAATTAAACACATAGGCCTTTACCTTCGCTTCCCTGGCTTAATTCGATGTAGATGAACTTCTTGATGCTGGAAAAGAAATCCTACTTCTTTATAAGATAAGGGTCCCCACAGAGGGGGACAAAACCACTGAAAATCAGTCTGACGCATGGACGTCTAATATCAAGGGTTGGCGAAGAAGAGCCTTATCAAGAGGTCTAGGATACCCTTTCACTCCGGCTTTTACTGGATTGGATGCGGTTGCGGAATGCTCCTTTTCACAAGGAGCAACTTGACCTATCTTCCCGCTAGGAAGAAAGACTGAGGGATCGTATTCCCAGAGACTGACAGACGGGAGGGAAGAAAAGCTTATCGTTCGGGTCACCCACCCGGGAAGACCCTTCACTACACTGCTCGTAATATGCTTAGATACGATTATACACCAGGGGGAGAAGAGATCTAGATAGATTAACTCACTATTGACTCTTGGATGGAAAATAGCTACTGACTTAATGACTGGTGGCTTACAATCAGGAATGCCTATTGGATGCAAATCCGGAATGACTCAAGGATGCCAATAGGCCCTGACTCAAGGATCCGAAGCAGTACTTATTGGTGGATTCCAGGCAGTACTTCCTCTGGGGATGACTCCTCAGATTAGCTGCCTTTTAGCAGATTCCGGGGGTCTCACTCCAGCTTGAACTACTTGGATAGAACTAAGGGGCAAACTCCTTAGCGCTTTCTTTATACTTTGGCCTAGGATCCAAGGAATAGCAAGAACCATTATTCAGACCCTAGCAATAGAATAACTGACTGCAGTGAAGTGAAGTCAGGCAATGTGAGAAGTCTCCGATTTCTTCCTTTTTTTCTTTTATTTGAAACATCGGGGAGTTCCCGGGCCTTATTAGGAGTTCCCACCTTTGTTCTTATGTTTAAGGGGGGGCTCCTTCTCAACTCCTTTTTTTTCATAAAACAATACTT	LN:i:338502	KC:i:29199955	CL:z:#00aa00	C2:z:#00aa00
S	10	TTCTTCCTGTTGATTCGGGAGACCTCAGAACTACAGACCCGGCTTATTAGCGTGCCTATCTATTTTTTTACTTCGAAGAATTCGTTCGAGAGGCTTCCGTGCCTATCTAGTTAGTTAGTCAGTCCTTTCCCGGTTCCTAGACCGCGGGCCGGGTCACTCCACCACACCAATCAAGTTCCCAAGCGCCTGAAAGCCAACCCTGGTCACTCCGACCCAGACCCCGCCTCTACAAGCCTTTCTCATTTCACATATACGGAATTTCGGCTATGACCAATGCCCCACTTGTAGAAGTTACTTCTTACTATGAGAAACGTCAAACAATACATTAGGAAAAAGATTGAAAGCCGTCATCCTGGATCTGGTCGAAAGTGATCCTTTCTTTGTATTCCCTGGGGAGTTCCCCACTCCGCTAACGCTATGACGTAGAAGTGACTCCTGCACTATACGGCTACGCTCTAACGCTCGACCTTAACCAGTTCAATGTAACGTGAAAACGCCGTGGAGACTTTGACCGCCAAGTCCGCCCTCCTTCGTCTACTTTATTCTACCATATATGTCCTACAACTTGTTTCCGCAATTCTTTTCTAGTTCTTTTTTCTGTGATACACGGAACGTGCAAGCCAGGAACGACGAAATAGATAGCCTGGTTGAATAATGGAATCTGATACCAAATTGTTGAACTTGTGACGTAACATGAAACCTATTCATAACATCTTTGAACTCTTCCTGCCTCTCCCACTTGTTATCAAAGTAGGTATTGACCCTTTCCTGAACCAGAATGTTTCTGGCACAACAGAAGAAGATAAGTGGTTTGACTTTAGAAGTCAAAGTCTAATTCCGAAGAAAGACTGTTCTCTGCTGACCGAAGCCGGCGCCACTACATTTCCAAGATTCTACGTTCCCGATAATAGGCTATCTGTTCCTTGATCTCTAAGATATTTCATATCAAAGAGAAAGAAGCCACTCAGTCATAAGGAGAACAGTTCCTTTCTATGAAGTAATTCCTTCAGTTGCACTACTAAGGTACTTACTATGAGATAGAAAGGCCCAACCATTCCTTTAGATAATCAATACCTAATAGACTCCCCATTTCTTTGTCTTAACCCCGCCAACGCGAGATCTTTATTCTTCGTGATATCCAGTAGCCGGGAATCAATCTATCCTTCCTGCCCTTGAGCGGGCCTCAAGGCGACCGATACCTTTGAAACCAAATAGCGAGGTAAGAGGAAAAGCAGCACACGCAGGCAAGAACTTCTACAACCATCTTAGCTGTCAGGCCGCTGCTTGAGAGCCTCCTTCAGACCAGTGATTATCTGAGTTGAAAACCTCACCTCGGTTAAAAGAGGTCGATTGTGCGAGAGTAGGAGTAGAGATCGATAATGCGACAGTATCCACATCAACAGCAGATTTCTTGCAAACAAGCAATTCGCACAGTTACATTAGCCTTTACAGATGCTTCCATCAAAAGAATGAAATGATTGGGTAGACAGACTGCACTTATGAATGGTTTCATTGCCACAGCATGGAATGTTAGCGGTCGCAATCCCGATACCAAGACCTGTGAAATAGCGGACGCTTCCCCGATACAGTCAAGTAGACCACTACCGGACGAGGTTCCGACATTAGAGAGGTTGGATTAGCTTAGCTGAGCCGAGTCCCCACAGCCAAAAGGGTTTAATTAGAATCTTGGAAGTCCTAGTTGGGCTACTTTCTCAAGAGATCAATTCTCAGGCCATGTTCACTAATGAAAAACAGGAGTTCTGGGCCTAGGGAATCCACTTAGTGCTCTCTCTAACATTGGTTTCAGAGCCCAAACCATGCCATTTAAGCAAACTTCCGATTATTCTCGCTTTGACGCCATCCAATCCATGCTTTCCCCCTACTGCCATCCGCCCTTCCACCCTACTAGCGCTACTAAGCTCGGAAGCCAACTCACTTATCGAGCTAAGAGCGCACTAAAGAACGCTTATTGAATTGAACAAACTAAAGCCCTTGGTATTGGATTTGTAACTGCTAACCGGGGTTCCTATGCTGGCACCAGGTTCTACGAGCCCAATCCCCTGCTGCTAGGCTGCTTGCTAGGCTCGTCAGGAGATAGAATCCTTTGTTTGTGCCCTATAAGCATAAGGCCCTGTTCACCGAGGAGCAATTACCATGCTGGCACCGGATTCGCAAAGGGGAATTACATATGTGACCCGCCTTCTACGAGCGAAATCTACCACCTGTGACCCACCTTTTTCTTCCTACCAAGCTTTCGAATTGCTACGGGTGGACGGACCCAAAAATGACTCAATGAATCTCAGTGATCTAAACAAATGAGCCCACCAAGTGCTACGGGTGCATTATGACAGATGCGCATTTCCGGCTTGCTACTAGAATCCTTCTGTTCCCATAGTCCCCCGGTGCAGCAGGCTGCTCAGATGTCATAGGGTATATCGTCTATAGAAAGAATTTGTGCTTTTACTGAAAAGCGGCCAATGCCTATGTCTTTTTCTCCGTTGCTGGATCGACTGAAATTGAGTTACCTGCCTCCGTTGAATGGTAAAAAAGCCGGAAAATGCTAGTAGTATGTACATATTGATCGATTACATTAGCGCTTAGGATCTTCTCTATCTCTGCCGCCTGGGCTCTGACCCTTGCCCCTCCCTTTTGAATGATTCAGTGTAATTTATTGTCACACTCTCTCTAGACCCAACCACGGCCCTCTGTTCAATTACCTCTTCTTCTACTCGAGCCTCGGCAGAGCGTTTTTGATCTCATTCGTATTCTAACGAATTCTAAAGGACTCTTTCATATTGCACCGGTGCTGGAAAAGATTTGACTCTTCCCTACCGAGACAACAGACACTCTTCAACGGATCCTCCTTGAATCAACTAGTAGATCACCATTTCTTAAGGTTTCGTACTACTACTCAAGTGATACGTGAATTTCTCAGGAGAAGTCTAGCTAACCGGAAGGAAATCGTGAGACAGTTCGGTTCTCTAGACCCATCTGCCGCCCTGGAGAAGGGGCGCGGTGTTTAAATTGTTGAACCGGAAATGAGTTGGAAAGGAGTGGAACGAAAGCAGACAAGTGAAGACCCAAAGAGAAAGGCTTATGACTAAACACTACCCGGAACGAAGCCCAATCGATTCGAGTCGGTCAGTCGAACAAACAAAGACTATAGTTCGCGATCAAGTCGTTCGCTTCTATAGCGGTTCGGAATTATTTATAAATCTGTTTGTTCAATTGATCCATCAAGGAGAGAAGGGAGCAGGGGTATAAGTAGGGGCATCTTGAATGGGATGGCTTTTCTGGATGTCCCAGAAATGAGGCCTCCAACCCTATGTTATAGCCTTCATGCCCTCGATCCGACGGTCCCCATTCTCCCACTTGGCAAGCTGCTACTGTGAACAACAAAGTAAAGGATGCTTTCAGAAACCGTCTAGGTTCTTCCTAGGAGGATTCCTTCTTTCTGTCCTATTGAGAGGATGATCCCTGGCTATCGCCTGTGGTGTTAGATTAGAAAGGTGACCACATCTAGTTCCGAGGTTGGCCTAACCTAACTTGATGACACGCTTATAGAGTTTTCCGACCTGAAATGCTGCGTAAAGCGTCTTTCTTGCTCGGTGATCAGTCAATGAAGTCATTCTGTATCCGCTGTCCTTCTTCCAACCGATTGGACGGAGCTTTGGGCTAGGTTGGGCACACGATTCGCTTTCCTTCCTATGAACTAACGGATTAAGCATTATGCGCCAAAGAAGGAAGGTCTTTTTTTCTTACATAAGGTAATCTTTTCAAGGAATCCTCTTCTAAGGCTGTCTTTAACAAGAGTCCTCGCTCCTCTTCTCTTAAAAAAATCTATTCTAGCTACCTTTCCCCGATCTCCTAGGCTCACGCGTATCCCTTTTCTTGCTTGACTATCGGACTATCAGTCTCTCTTCTTTTTCTTAAGAGAGTCCGCTATCTCCTATAGCTTTCTAAGAATATGGAGCCAATGAGAAGCCCTCTCAGGCTTAGGACTTCCCATTCCCTTCCTTCGAGTCTGACTAGCTATTAGGAAACTATCCGAGTAGCGCACTATCTTCTTTCCTAATCTTTTTTCTCTTAATAGGTAATAGGAAGCTCTTACTGTCTATAGCTTTATACCACGATGGCATTAGACCCATTAGAATGCATTATTTGTAGCCGCCATCTTTCCACTGACCCCTATCTAGTAGGAGGGCTTTGGAATATTGGTTACTGGGGATTTTTCTTACCCTCTCCTAGTAGCGTACAGGCGAAGGGCTGAAAGTGAATTGAGAACAGAACGTCTTCCTACATTCCTTCAATGAGTTAATGAGGATGTTGAACTTTTTTGTATAAAGTAAAGTGAGGACAGTCTTCTTTGATTTGGCTCAAGTAAGGAGAGAAGAGGCTCAACTGTGTTGGAGACGAGACTCGTGAACCATCTACTCCCGGGGAACTTCAAGTCAGAGAAACTACGACCGATCATCTTCATCAAGACTGCTACCTCCCATGCTCAGCGACTTACCTCCTCCTGGGGTACACCAACTGTTACTGGGATGCGGTGGTTCCACCACAGACAACGGTCACAAAAGAAAGGAAGAATCTTAACGTTCCGGCGATGGAAAGGCTTCCGGGGAACGAGGACAACCTGATGATCTTCAAGGGTGCGAAGAACTTATCGAAAGTGCGTCTAAACGTGCACTCCATGTTACAGTTAGGTCGGGGAATTCTAAATCACGTGCTAAACCAAGAAGCAACTCTCTCAGTAATTTAGGCCTGGGGCCTGGTTGGTTAGAAGACCATTTTGCAAACATGGATTTAGGACAACGACTCTGATGAGACTCTTAACACCCCTCTCAACATCCTTGCCTGGAATTGTAGGGGGGCTGGCAATAGAAACTTCAAGCGCTCTATCTCTTATATCATGAGGATCCATAAACCAAACCTCATGATTATAACTGAGACAAGAATGGGAGGAGACCATGCACTAGATGTCATCACATCCCTCGGGTTTGACGGCTATGAAAAGGTTCATGGGATTTTCGGGGGGAATTTGGCTTCTCTGAGATAGGAATGTGATCAAGCCGGATGTCATCTCCAAGTCGGATCAGCAGATCTCAACAATTGTAAAGGTATTTCCTCACAATACCCAAGGGCTCCTTTCTTCAATATATGCTAGTCCAAACCTTGATAATAGGCTGCTTTTATGGGATCTCCTAAAAAAGATGGCGGAGAATTTCCTTGGTTTTTAATTGGTGATTTCCACAGATAAATAAAGGCAGGAATGCACTATTATTGAAAAGACGGGAAGAAGGACTAGCGTACGGATTGACTTGATTGATTCCTTACCAGAGAAGAGATAGGTAATCAAGATTGTTAAGCTATCTATATAACTCTGAAAGGGAAGAAGTCTTTCAACAAGCAGAGATTCGCTCCTAAGGCTGAAAAGAAAGCATTTTTCCATCTTTATTTTCCTATCGTAGCTCCGCGAGCTCTTGATTGCTAAAGAGAGATGCTCGTATAGACTGAGGCCAGATAGGAGCGATTGGCTTTAGCAGATGAGCTACTAACAAGGGATGAGCTACTAGGCACCAGCTTGAAGAGAGTGACTTACTCAGCAGTACTAGAAGCAAGCAACTCCTCAAGGAAGAGAATCTCAGTCTTTTTCGCCCCGTCATTTTCAATGCAAAAGCAAGAGAGAGAGGGGACAGATACGACCGGGTAGGACTGATTTTATTAAGACCAGAATGCTAACTTAGCGATAGCGTGTTAGAGTTTCCCTAAGACCTCAGACCCTTGACCGATTGAAGCGCTTAGAGCAATTGGAAAGTTTGCCATAGACCGAAAAGACCTATACAGGAGATAGCTTACAGTTGATACCCTTTAATGACCCATCTTTCCTTGCATTTCTGTTGCTAACTTGGGTCCAACCATCACTGGAATTGGCTTTGACTATCTCATTCTGGATTTCAGAACCTGACCCATCATCCTTGTTCAGGCTAGAGCGCGGAACCCAGCCCATTTTAGCTTTCACATAACCTTTTGGACATGCTTTTGCGAGATGACTAAACACCATACAGTGGTGGCACTTCTGAGGCTTCCATGTATACTCCACCCCAACTGTAATCACCTCTCCATCCTCGAACTCCACCGGGCTAGAGAGATGGAACTACTGACTTCCTCTGCTTGATCTTCTCTTGCTCGAGTCCTAGGAGCTCTTCCTCTAGACGGTGCGTAAGAGTACTTAGTTGGAATTATTACAAAGAGTAAGATAAAGAGTAGTGTACTTTTGCTCGCAAGGGCTATTGGTCAAGCGCCCTTCTCTCGCGGATCAATCGCGAGCCCTTCTCTATCTCCTGCTGATGCTAAGGTTAGCAGCTCTGCCCTTTCCTTTAATCACTCTCTATGGTCCCGTAAGAAGGCGTGTTCAAGCTCTCTTCTAGATGGAAGCTGAAAGAGTCTCTCAAATAGACTTTCTTTTCGACCAGAATTTCACTTTCTTTAGATCGCAAGTCAGTCTTTTAGAGTCCTTTCCTTAGTAGCAGGATCCTATCATAGGCGCACTCAGTTGAGTCTAGTTCAGGAGTGAAGGAAGGCTCCAAGTCAGTTTATTCAAGCACTGGGAATCAATCGCTCTGAGGTCTACTCTTCTGGTAGTACGAGCTCGCCATAAAGAATTGACTGTATGGAATTTCGTCGCTTCTGATCCGCGGTGGAGGCAACAGCAACAAATGGAACCCTCGAACAGCTCTTGGGTGGGAAAGGGTCTGACCTCCCGAACTACCAGCCCTCATTTGAGCAAAGGGTTTGTAGCATGAGTAACCGATCGAAGGAACGGGAAATCGGACCTCTCGCGTCGTCTAATGTCGTATGTATGAACCTCGCCTAGCTTATCTGTCTTCTGCCATGTATTCTTGTGATGGTTGGCTTCTTGCCTCTGCTTTCACCGGCGCTCGCCTTATGGTTCTTAGTCCTCTTTCTCCGAGATGTCGTGTTCGATCAATAGTTATATGCTTAACACATGCAAGTCAAAGACACTGGAGATCTATTCTTTGGAGAGTTTGCTTGAATACGGATTGAAGTGCGTTTTCGGGATAGATCAAATGTTGACTAACGTTTCTCTTTATACGTTGTTCCAAACCTGCCGCGAATAAAATAAAATAAAATAAAGTAGAGCTGCTATGGTGATTGGATGGAAACAGATATATAGAAAGTGTGCAGTGAGGGATCACAATAAGGAGTCTCCAAAGCAGTACTGCGGTACTAGTCCATGACTACCATTTCTGGTATGCCCGCTGCTTCGTTCACAATTACGGACAATCCATCCTATCTTTATTGAGCCAGAAATGAAGAATTACTGAAGCTTTCCCTATTTGAAGTCTTGATTCGAGCTGGTAGAATGGGATGCTTGCCTCGGCAGTTGGGTACTGACTGAACCCTCAACACGCCTGCAATATAAAGTGGATAATATAGATGACCAAGAGAAGAGGGGAAGGAACGATGAAGTTCGCTTCAAGATGTTGTGATTAACTAATACTGGGCTGGGCTCCCCTTAAGGAAGGGCCAGCAATGGTTGTGAAAAGATCCTGCTAAAGAAAAAAACTATTCCCGTTATAAAACTACCAAAGCTACCTTGTCTACGGAAGAAAGGTTGAACGTGCACTAGCGAGTTGCCCGATAGGGTCAAGGCCTACTCGGGGGTATTATCCCATTAGGGTAGAACCCACTAATACGCACCTTTCCTTTATTTGATTGCCGATTCCTTTAGGAAAGCTGTCATTTGCTTTATTTACGATGCGGTACCAAGGAATCGAACCCTGTAACTCTGCCATTGAACCCAGAAAGGGCACTTCTGGCAGTCAGACCAGAATACCGCCTTCTTCTACCCTTTGAGATTGGGAGCCTAGTGAGTGAACCAAGGAATCGTTAAGGTCATTTCTTTACTGACGTAATTTTAGCGATACACACACTATATCAGGTTTAAGCACTTCATTATTAGTGGCCCTTCCTTCCTCTTAAGGAGAGACATCCATGAAAGGAAAAGTCGCCGGTCACTCAAGGAGGGCATTATGGCTTTGACTTCCTCTTCGAAAAGCATCCCCCGGTTTCCCGGCGAATCGACCCCGATTCGCTGGTTTAGAGGTCAATTCCCCGAGTCAACTTCCTCCGGGAAGCCTAAACGATGAACCCGGCGAACGGAAGAGGAGTAGGGCCTTACTATTTGATTGGCTTTTTCCGTTATCCAGGAGGGCAGGCCAGTCTTCACCTACCTTGCCCCAACCTTTTAGTTCAGATCTAAAGCCTACGTGATCTCCTTTCCCAGTGCCGTTCCCCTTTCCTGCAGCATCAATTGGTTTTCGAGTGGTTACCGAAGAATCAATGGGTTACCGAAGTTAGCTATGGTGGGCAATAGTCTTGATGGTAGGCAAGAGTAGGCTTGTAGGTCAGGCTTCACAGGTCATAAAGCGGTCAGGGTTAACAGGCTTAGAATTAGTGCTAATGAATGCCGCTGCTTATGAATGGTGGCTCTGCCCAGTACTTAACGCAAACGTGCCATAAAAAGATGTGAAAGTGTCTCACAAAACCTTTAATTAATCAATGAGGCACATCCCCCTAAGGGTTAGTCCTCGCTCCCCCGCCTCACTGCATCACTCAGTAGACAGGAAGCTCACACACGCACACCCACAAATTTTTACTTTCTTTAGTAATGCCGGGTTGCTAGAGATCCGAATGCCGGAAACCACCCCGATCCCTTCCGAACATGGCAAAAGATTGGAAAGTAACCCTTTTTACCCACTCCATCAATTCTTTCATTACTGCAAGTTCGCTAATGGAGTTTACAGGCAGGCTGTTCCGTTCAGTTCAGCATGGATCCTCACCAGTTTAAGTCCATCTAACTTCCGCTTAATTGGGCTGGTGCCCCGTGGCGCGGGCGGTTCATATTGGTTAAATGGTGTGGTGCTTCTTTGGTGCGGTCGATCCTCACGCGGGTAAGCACATACCGAGGACATCGCAGAACATGAGTAAGCTCTGCCGAAAGATCATAAGGGCAGTCACTCCTACTTAGCCCCTCATGTCTGGTCTTACATATTTGATTTTCAACCAACACTGCTCCAAGTAGCAGAGCAAGGGAGCAACCTTCGAAGGACCAAATCTGATTAGCCGAACAGATTTTGTCACTCTCACGTTCCCGAACGGGTTCATCAACTAGTGATTCTATCCATTCTTAAGAAGAAGAAAATCTTCTTGATAGTTCATTTGAGAACTGAATTAGTTCCTCCCTCTCCTGTGGTTCGTTGGGATCAGAACTTTGAATTCTGTAGGAAATGCTACTTTGATTCCCTGAGATTGGAATCCGTCCTAATTGGACTTTTCCTGATCAGCCATGTCTCCCGCCGGTAGCGCTCCAACCAAATCATTTCGCCTTTTGGTTACCTCATGTAGAGGTCCTCCACGGGCGTTTGCCGCGCCTTGCAAACGTTTTGACTACGGTAAGGTGGGAGCTAAGTGACACCACCCAAGAAGCATCGATTGACACCTGACACCCGTAGCCGTGTGCTCTCTCTCGCCCCGTAGAGTTCGCTACTTATCAGGTGAAACCTTTACCTAATTGCAGGAAGGTATAAGTGGAAATTCTGTAATCTCCACGGGCCGCGCGGTGTATGAGAAAAAGAGCACCCAGCTCTCCCAACGAGTGACTGACAAACGTGAAGAAGCTACGCTCTGGCTTGGATTCGACCAGGTCTTCACTTAAAGTAAAGTAAAGGCAGATTTTTCATTTGAACGGATTCTATTAAGCCAGGTAGTGGACTGGCAGATCCGATTCCGAGTTCCGTTCTTGCAGATCCGGGCAGATAAGTTGGTGAGCCATATATACGATGCATTCTTTGCAACGAGTAACAAATCAATTGGGGGTTAAGATCAATATAAACCCAACTAAGTGGAGAAAGGCATAGGTAGTAGTGCAAGTGATCTGTAGGTGCGTCATAAGTAGTAGGTGCGTATTCGTCCTCTTATTATATTAAGGTAGTCCCTCAGATACTTGGCGTTAAAGACCATTACATCTGTCTCCGTGCATCCAGTAACCATGCAAGATGGGCTCAGACGAGGGCTCGTAGTGAGTTTAAAGTGCCGTTTATTCCCGGCTTTGCTGCTCCGTTTGATGAAGGAAGGCGGGCACTTCTAAATCGTCTCAACCACTTGATCAACGCCCTCCTTATACCCATTTAGGTACCCGGAGAACCTTTTGATAATGTCTTCGCTAGGCACTCCAGTCACCATAGAGATTGCTCGGCATAAAGCATGATCCCCTTTGACAAACTGTAGAAGCTGCATGATATTTCGACATGGCCCGTAATAAGACAAAGGGCCCCGTGCAACCTATTTTTACCTAGAGGTTAGGGTATATGCATCATGACCTATTCTCCGTCTCTCCCTCCAGCTTGTCTCAAGGAAGCCCTTAAGCCTTAGCTTTTGGATAACCCTGGCCATGGGCACGTTGATCCTTATGGTTCCACCTAATTGCAGCCTCTAAAATGGAGAATTCACATTTTGTTCTACCCCTTTTCAATCTTATTGCCTCTAGTGTAAAAAAATGGTAGCTCGCGCTCCCTGGTAGAGGGGTGAGATTCGTTAGGTGCATCGATCGGCAGAAATTGCTATTCTTTAGTAACACGGCGCAGATCAAACTTATTCAAAAGAGATCAATGGATTCTTTCCAAGGCACATTATTAGTGTACCGAAAGCTGATCTTTCAAGAGAAGGTGGTATGGACTCGCATCTTATCTTACTTGGCCGAGCTCGCGAGACGGGGACTGAGCCTGCTCGCATCCTTTCTATAGCGCCACGTTTGAAGGTATTGATTCGTTCTCGTAGCTGTGCATTGGAAAGCGCTTTAGCAACGGAAATAAACTGATTCTGGATGTGTTTACATATGGATGCAGATTCGTTTCCTCTCTCTGCTACTGTAGGGACACTTTCCTTGAGAGCGGGGACTTCTACTTATACTTATGCTGCTGCTCTGTTAAAATACTTGCTCTTTCTATCTCCCTCCTTGAACCAGAGCATTCAAGACTTTCTCCTCCAGTAGCTTTCTTCCAATCTTGCCACATTTTGTCTTACACATCTCGTCCTCCCTTCCTGCGATCTCTGAAGGATCCCCACAGGCCAAGGCTTCGTAGATCATAGTAGTTTCAGTATTTGCTGTGACCCTGCAACGTTTGCTGCTTATCCATGCTTTGCTTTTCTTTGTAGCTTTACATGCTTAAGAGCTTTGCTGAACCTGATCATAGGATCTGCACTCTGAGAAATGCCATATTGCCACCTCAACAGACACATGAGTAACGATGATACGGAGTGGGGCGCCAGAACCGAATGCAGCGGAACACAGCGCCTCACCACCCAATACGCACAGGAACACACAAGCTCCACAGACACATCCAAAGCACGCCAATCAATACACCTATCCAATGCACCCAATCAAACATCCCACCTTCCACCTGACATCGAATTCGACCTCAGCGCAACTTCGAATTACTCGAACACAGGTACTAAAGAATAAAGGAATTGAACAACTCGCTATCAGTGCGTGAATGAGCTTCCTGTCTTCTTGCTGGCTTGAATTAAGCAGCTCTTCCTTGCTTGTCTGCATCTCCTTCTGAGACTATCTTTCCGGTTCTACTTATGGATGTATTTAATGAAGCAAAGCTTCCCTTTCCTTCGTTTACCGTATTATGATACTGAGAAAGGGACAGACTCTTCGATTGCCTGCTCCAGTGCGTGCTCCATCGCCTACTACATTCTCTTTTTCCCGCTCTCAAATCTGCCTGCCCTACAGACCGGACCTAAACTCGCTACCCGGAACTGGCGTTCTCCTCCCATTCAGATCCCGCCTGGAAAGGTTGAGTAGACGGGATTCAATCCCATGAGTAGTTGAACGCATGCTTCCTTAGAGAGTAGATGCGCTATTTAGAGTAGATGTAGATATGCGCTATATTAGGGGGATATAGACTAGAAAAGTCCAATACTACTATTGGCTAATGGAAGAACTTAGTCTAGCTCTATTACATATGATGAAAGAAAGCAGCATAGCAAATGATTCTTTAGCTAATGAGATTCACACTCATTCACCAGGAAAGACCAATCACCAATACCAGTTCAGCGGAAAAGAGATGGCACGGGGGAATTGAATACGGGAAGGCGGGAATGACAGAGGGAATTTTATACTTCGACAGGAAAGAACTAAACCGATTTGATCAGAGACGCTTGTACGCTTTCCGACGGATCTATTGGATTGAAGACAAATGAGCGCTCGAACGGCCGAGCCGATGACCTAACTGACCTACCTGAGATGCCAGAACCGAGCTCCAAGACTACAGTTGCCGAAGCTGACCGGGTTATGCCATCCATAAGGAAAGGCACTAGCTGATGAAAAGGCAGAAGCCTAAAAGTTCCATGTTGCCGCGTGTCGAAAGCCAGAAAGAAAACTCCAAGAAAACGGATGCGCGTTAGCTTGGAGTTTTCTTGCAGCTAGCGCTTAGTCCCCTGCTTGTTGGCTTCGTCGACCAATTCCTTGTGTCGGCTCCGATCCAACTAGTAACAGGAAAGATAGATATATAGAATTGGGTGGGCAGAGTTGGCTTGCTTCCCAGAGAATAAACACCTGGTGACTCGAGAACATGATGCGCTAGGTTTCGATCAGCTAATCGAGATAGGCTGTACTTTTCATTCGATTTGGTTACCACGTGCTTTTCACTTCATGATCATGGCTCATTTCCCTCAGCTAATAATCTTCTCCCTTTTTTTGAACCTTCGCTGGCATAAATCGAAGGAGAGAGAAATCGATTGTTGGGGTTCCGCCCTGAGGGAGTTCCTTTGTTCCAGTCACTAAGCAGGATACCATAAGTGCGCTTTTAGCTCAATAAGGGGCTTTGCTTTGTCGTGCGGAATCCTCCATTTAATAGTAGGAGAAGATATCCTAGGGCCTTTTTTCTCCCGAGCTAGGGTAAAAGGGAATTCCAAGCTAGTAGAAGCTCTCCGAAGTGAAACTTCTTCTGTCTCTCTTTCCCGAAGTCGGGGGTAGGGCCTTTAGTCTATAAATAGCTGTTCCTTTCCTGTGCTTCAAGTTGAGCTAAGGTGCCCGGAACCCCAGGTTTCTAGCATCTAGTACATAAAAGATAGGATAAAGTAGTACTGAACTACACTACAAAGCAAGAAGAAGAGACTGAAAGCATACCGGGAGTCAAAAGATTGATTCTATTGAGCCTCTATCCTCCGGAGCTTTTCTCGTATCTAGGCGTGGTTCGGGCTTCCCGTAGTGAGGTCATCGATCGTAAGGTGGATAATATAATAAGGGCTGGAAGCCCCTTTCCTCAATCGCTCCATTTATGTGTGGCAATAAGGGTGATCCCTTCTAGCCCCTCCTATCTGGGTAAGTCAGGTTGCTTTTGCTGCGCCCCATTCCCAAGTCCTGGGTATCTAGTTATCCCGGTAGTTGTATCAGAGGCTGCAGATACATGTCCACCTGTTTATCTACTACCATAAGCGGGAGCAGTTGCAGGTATCGAGTGTTGTGAGGGCTTTCATTTGCGCGTTAAGGGCAGTTTCTGTTATAGCACTAGGAATCGGTGCCGTTAGTCTAAGCTAAAACAGAGGGGCTTTGGAATCCATTCCGTATTCCGTACGCTAGGAAGCCGATCCGAACTTTCATCATAGCCTTTGCTTGAACCGAAGAGAGCGATGCGAACAGTTCAGGAAGTCGCAGATAAAACCCTTAGTTCAGTGCCGGGTTTCATAAGTACTCTCGGTCAATCATATCATTCTCCAGACGGGATGGGGTGTAGGCACGTTTATTGGAGCAGTTGGGAAGAACACCGGCCGATTTCTTTTTTCAATCGTTAGAAAAAGGAGCTTGGTCAGCCATGTTCCCTACGTACCCTCCCCTTATTCCCATGATTCCCCCTTGCACCTATTCTCCGCAACCGTCGGTTCAGATCTATCTCGGGTACGGTCACTGCACTCCAATCGTTGTATCTCCAATCTCTGCCTCGGTTGGTGCACCTATGGTTCTTAAGGTTGTTGATGCCAAGAAAGATAAAGAAAAGAATATTATTTTTCCTCTAGTTGCGAAGGGTACTGCTTACTACAGATTCGAGTGAAATGGCTGGTGGTAATGATGCATGGTAAGGTCGCTGCTAACGAATGGTGGGTGCGTGGGGAATGCTATGGATTCGAGCTCCATTTCCCTCTCGGTACTTAGATCTTCCTCTAAAACTTCTCCCATTCCTGTTTCCTTTGTTCCGCCGACTACATTGATTGGATACCGCTGGGCCTGCCTACGCAGAAAGTATACCGATTCCCCCATAAAGCCATTGAATTGCCCTTGGTTGTCCTACCCATTTGTTATATCTTATTCCCACCTTGTTCTATTGCTCTTTCTCGATGGTATTCCGGGGCGCTAGACCTCATTCTCTTTGATACGCTTATTCAATAGTGGCCCCTCCTTACGTTACTTTAATTCGATGGATTGGATGGGAGTAAGGAGCGGGTACGGGAGCTTGACCAGGAACAAGATAACGAGAAGTGGATTTGCCTGGGGTGGGCTCCCCTACGACCACTCTTCGACTATTGAAGTTCATAATTTCTCCGTCCCTTTAGTCGGGTGGGCTCACTTTTCTGCCTTTTCCCCCCACGATTTAAGGATTGGCTCAAGCAACCTATCTTACTAATAATAAGAAAGGGGCTGCTAGTTGTAGCGCGCTAGCGCCCCTATAGAGTAAGGGTTTTCTTCTGCGAGACTCCATCCAAATCCGCCACTCGTTGGTTGGTCTTCCATTCTTTTTATTGAGACTATGCCTTCAATTCCATTCTTTGTCTTCCTAGTCGCAGTATTCTTGCTCAACTCAACATGCATTTTAGAGTGCCGTGGCGGGGCGATAGGCGCGCCGCAGTCACGCATTCGGGCAAGAGCCTTTGCCTTTCTTCGCTATGTAAATAGAGGGCCGGAATAAGTGCCAGACCCTCAACAAAAGAATGGATTAAGGTGATAGAGTGTTATCAGGAGACGCTAGGCTTCGGAATTGAAAAAACTGCTCTTTTTTTTTTCGTCAGCGGATTTCGCTCATCAAGTTCTTGTTTGATCTGCCGCTGTTAGAACACCACAATATTCGTCCTTTTGGGGTTAATGCTCTCAATGGTGAATCGATCATTCGATATCCTTTTACTTATGAGAGGACGGAATGGAAGAAAAGTAATGAAACCTGCGATGGCTACTGAATAACCTCCTTTTACTTTCTCAATAATAAAGCCTTTGACCTTTGTATTCGTTCGCCAAATCTTGTTCAGTTCCATCCAAGCCCGGTTTTGTCTGAATCTTCGTGGAAGAAGAAGAAGCGGTTCACCAGCCACTACATCTGTGGATCCCACCAAATCATTAAACCTGGCGGCTGCTCGCTCTTTGATCAGTGATTCACCGGCCACTAGATCGATGAAGAATCTCTCCAAAATCTGCTCTTTGATCAGTGATTCACCGGCCACTAGATCCAGGGATCCCACCTTATTCTCAAACCTGGTGGCTCGGTTGATTGGCACTCCTGTAGGCTCATTTTGCATACAAATTCTGGGGGTTCCAGGTCCTGCATCCACCAAGAACATTTCTCCCTTTAAGCGTAAAACTTCAGATTGTAAGGCGTTTCCACTACATAAGAAAAAACTTGAATTAGATCTTGGAAATGATCGACTCAAATAGATGCTCATCATAAGCTTTTTTTTTCCTCCTCTGCTCCCCCCCAAAAAAAAGGGAGACTAGTTCTTGCTCTCCCAATCTCTAAAAATTAAGAAAGACTTGTCGGAAATCGCCGGTTGGTTTAACCAAGAAAGGCATGGGAGTCTTGGGGCATGGAATACAATACACTCTTTTCGATGAAGTACCCTATAGTCTCTCCCTATAGAAGACAGAAGAGAAAAGATTGAGACAGTTGAGACCGATACAGTACGAGACACGACCGATGACCGATTGCATCTTTAATTCCTTTAAATAGTTCCGATTCCAGATTCGCTGCTAACAAGGGCAATAATACAGCTTCAATACTTCAATCGATTCACTACTGATACAGTTGACAACAAAACTCGCTAAACTACAGATATCGAATATTGAACGGAAGGCTTGATTAAGCTGTCTTATCGAGACTTGTTAAAGCCCCCTCCTTATCTTCTCTCTTTAACAAGCTTTCTTTCTACAGATAAGTGCCAATAGATCGACGAAACTCCAGGTTTACTATCAGACAGATCTTTCACAGTAGAGATCCGTTACAGTTTCCCGATTAAAGCGAGAACAGCAATTCATTCTAAACCGCTATTCGTATGTGTACCGATTTCGAAATGCTTTCTCATAAGAAAAGAATAGGGTACTCTATTGGGGGATAGTCTTATATAGTTCTTTACTCTACGCTAATAAAAGAAGTTAGTAGACTAGCTGAGCTCTTCTTATAACTCTAATGCTTGTGAGTAAGTAACTCTCTGGAAAGCCCTGTCCTTTAGAGGAAGGAAAGCAAGCCCCTTCTACTATAAAGCAAAGCTATTGGATTCAAGCTAGGAAGCAAACGGATAGGGACATCGGTCGCGCATTCCGGTAGCAGCCTATTGAGTCTCGTGTCTGGGTGCGATTCCCTTCCTTTTAATAGATATCTTCTTTCCTTTAGAACTCTAATACTTATGGCGAAAGGAAGTCCCTGAAAGGAAGGTAACGGCTGGCTAGCCCCTACTACTATAAAGGCGAAAGGTAGCGAAGTCTCATATACCATAAAGCCAAGAGCAGCATCGGGCAGGCGATAGTGGCTGAGGTAAGCATTCCGGTCTTAAGCAAAGCCGTCCTGCCCCCTTCCTCTTTAGGGCCCCTCTCGTCTGGCGACTCAACCTCTTTCATTGACATTACCTTTGCTTTCTTCACCTACTCGTCCTCAACAATTTCATTGCCTTCTCTTTCCTTCCTGTCCAACTATAGTATAGCGTGACTCTTTTCCTGTTCTGCTTGCTGCTTGTTCTGATCTCGTCTGTTCGCTCCTTGTCTAGTTCCGCCAACGGTCAGAGCTCGAGAACCTCTATGTATTCCTATCACCGAGGAAAAAGAGCGCTTGTAAAGAATGCCCCCATTGATGACATATTGTGCTGCGAGCCTTCGGAGGGTTCGACGATCATTAGCAGTTGCGTCCTTCGGAAAGGCTTGGCTTTCCAAGTTTGTTTTGATGTCGGAATACCATGGATGACCGTTGTGAGGATCTGCTTCGATATGCGGGCTCTTCTTGTAATTTGACAACGGCAGCCCAAGCCCATTGATCAGATCCGGTGGGAATATCGATCATAGATGCAAGGGTAGCCAGAGCATCAGCATATTGGTTCTTAGTTCTTGACATGTAGGTGAAGGTGACTTCGTCGAATTCTCCGATTAGATTCTCCAGATAATCTAGATAGGGAACCAGCTTTTGGTCTTTTGTTTTCCATTTCCCATTTTATCTGGCAAATGATGAGCTGGGAGTCTATACCTTGAGCCTTCTTATTTCGATAGCTAGAGCTTCTTTGAGTCCAGCGATGCAGGCCTCACACTCGCCAGCGGAGTTCGTTGGCTAGTTTTGATCACCCAGAATTCGATTTCTCATGCGAAACGGAGGTAGACGATATAAAGGTCAATCGCGGGTTAACTACTTATTGGATTTGAAAGACCCATTGATGGCTATTCTGCTCGATCTCAGGAGCTTGAGTAGACCGTTCGTTCAACTCGCCTGAAGGATACTATACTTCCTTAGATACAGAAACTCGCTTCGTAACCTTCGCTCCCTTCGCACTCGTTTACCGGTTGCTCTTCTTATTCATGATTATATCGTTCGCAGGCATTCCTGGTCAAACTGACTGGCTTGGGGCCTGGGGGGTTCGATGGCAGGCTTGACCCGATTGAAGAGACGGTTGCAGTGTCGGGTGTATCATACATTGGTTGGACTTTCCGAGTTCGGCCTGGGGGTTCGAAGAAGATTAGTTCAACAGCCAAAGCGGACCAGAGTTAGTTTAGTGACCCGCGGAGATAGACCAAAGAAAGGGGCAGGAAATAAAAGGGAAAGAAAGGCTGTAAGTTATAAAAAAAGGCGCTATAAGTGCCCTTTGCTATTGCTCTAATAGCTGCTCGAATCAAGATCAAGTAGAGCTGCTTGACGAACCCTAACAATTGGATTAGTATTCTTAGTAAGAAGATGGAAAGGTCTTTGATGCATGCATATTTGAAGCAAGGAAAAGGGAAGGTGGTGGAAAGGTACAGAAGGAAAGAGCAGCTAAAGCTGTCTGTCACAAGAGGCCTCCCTTACTCAACTAGAATAGATAGAGTCAGGAAGTGAATGCCGAGTCCTAAAGGGAAGCCGTTATATTATCTCCTACATTCGACTAGCTACCATGGCTAGATCTAATTAGTTCTGTTCTGTCCTTGTTTGATAGATTGGTAGATAGATGCCCTACTGGCTTAGTTAGGTACTTACCTCAGGTATTGGATTACAGGAGCAGAGCTGGCTCTATCCATACCATATAGGGAAGACGCAGATTGCTAATTGTTGTTGTTGCGTCTTCCGTCTGCTAGGAGAGATCAAACTAGTCAATCCAGGGAAGATATAATAAAGAAGGAAGAGAAGATGGTTTAGGATTAGACTGATTTCGAAAGCTAATGAAAAGAGTCTATCAATCGGGAAAGGATAGATCTAAGAGGCTAGGCTAAC	LN:i:18737	KC:i:1542055	CL:z:#00aa00	C2:z:#00aa00
S	11	AGTTTGCAAAGGGGCTCCTAGTTTAAGGAGAGGAAGCAGTTTGCTACCATTCCCTTCCACAACCGGACTCGTTTATTTACCCTTGTTATCAGCCAGTGGCTCATAATCTTCCACTTAGAATCTTGTATACGGTGGCGAATAATCTCGGCTTAAGCGCTCATAGGGCATTTGCCTTTGATCCTAGCCGACGTTGGAACAGATCCTTAATGACTGGCGTAAAGGGCAACCTTCCCACGGTATCTCTTGATACCCTTACCCGACTCTTTTCATGTTATTGCTCTTGCCGCGCTTATTCTTCTGGTTAACGCGCCCCACTAATAACAGATTCGAGTCCCAGCACATATCCGGGCTGAGGGTCTCGATTAGTCTTATTTAGTTCCATGAGCGGTGTACGATAGGCTCCCGGATGTTGTTGCGCATGCAAGTGAAGGTCAGGGACCACCTTATAAATGCCGTGGAGCGGGGTGCAATTGATGTTCCTTGAACGCGTGAACTTTACCTTGATGGGTATGGTTATTGACTGGGTGATCCTGATGATTCTTCTTGACCAAGGTGGTAGTTAAAGGAAGATCGCTTCTGAACAGGTGGTCTCTGATAATAAGGGAATTGCTCCTGCGCCTGCCGTGGCTACTAAATCTGCAGCTGTGTCCGCTACTAATACTAAGGGCTCTGGGTTTCCAACTGAAATGGGATCTGTATATGGAACGTCTACAGAGACTGGAAAGGATGCCGTGTGCTATGGAACAGGATCCGCGCCTGTCCAGGTCGAGATCCAAAATCACCTATAGGGGGTCCATTCCTTTTCCATATCCCGTTGGAGTTCATGCCTGATTGGAGCTCATTGGCTCAGCAGGAGGAGGAGGATCGAGAAGCTTGACTTACACAGAATTGTTGAAGAGCGAGGGGAGGGTTTTCTCTATCTCTCTGCATTTAGTCGTGATCCTTAGGCTTATACTTTACTCATTAAGGGGGAAGGATAGCAGGCAGAAAGACTTAGCTTAGGTGCGTCAAGCTCGTTGTATCTGAGAATAGTTCTTACTCTCCTGAAAGCTTAGTAAGGAGATTCACCCTTTGCCATGTATTGCAGTTGATTTCTCTTTTGATCTTAGTTACCGCCCCATGGGTCCTTCAAAGCAGGCTATCCCCGACAAATCCGATCCGATGATCCCAGATCACACAAGGTGCGAAGCCTTGACTAATTCTGTAACATTGGGGCGTAGCGGATTGACTATTGGGATAACTTTCAGGGCTAAGACGATTACAAAGGGTTACTACAAGTGCTGTGATGAGATCTGTATTTCGGCTTGGTCGATCAAAGAGTTAGCTCTCCCAGTTACTCGATCTAGGGCTTAACAAAGAAAGATTTTCCAAATCTGAGACCATCCCCGGAAACAGAACTATACCACCGATTGCCCTAGGTCTCTTTCTGAAAAGAGTAAGGCTGGGCTTTAATCAAAGCGCAATGTGGTAATAAAGAAAAGTCTGGCTTCAGTCTAGGGTGGACGGCATCGATCGTAAGGTGGATCTACAGTCTTGAAGCTCCTTCTCCTGAGTCGACCTTTGCTTTTGGGCAAAAGTGTGCTTCCTATGGCTTGTTGCTTGAGCTCAGCTCGAAGGAAGGATTGCCCCTCTCCCGCCGATTCGATCGAGATCATAACTAGCTCCCTATCACAATTCCTAAAAGTCTCTAATATTGTCAACTGGCATTGGATCAACTGATGGCGGTGCAACTAGCGCTTTGCTACTCATGCTACTACATACAATGGGTTCAGCAATCAGTAGTGCTGCTAGCTTTCGGAAAGGGAGGTAGTTGTGTCACCACCTGCTTTTTGTTACTACTGCCTATTATGCATCGTTGAGCCCGTGGCATACTGATAGATCTCCTATTCGTTCTGAGCCAAGAGAAAACTCGTGGCTGTCAGCATCACGAACATAAGGAACTAGGTCTCGCTATGGATACGAATCTCCATCCGGTGACTCTGGATCCTGACCTGCTGTATCTGGTGCTCGTACTGGTTCAGAACTGGGCGAAGGGATGCTGGGCGAGCCCAAACAACCTAATGGGTAAGCTCTAAAAAGAGCGGATGTCCGAGATCTGACCGGTGACTGACAACGCCATCCGTTGTCTAGTAATCAAGCCGGACTGCTTATCTCCAACCGTCGACCGACCGAAAACGGAAATCGATAGACCCCTCCATCATTTCCTCCCCTCCTTTCCCGATAGGATGTTCATGGGTCGGTAATAAAGTAAGTCAACACGTCGAAATCTAATTCTTTACACGAAGTCTTCTTTCTATAGACGGAGTGCGAGCAAGTCTAGTGAAAGAGCATAAAGAAGGTGTTCCAATCCTACCTACATGAGGTTTTTCACCAGGAAGGTTGGGAGTTAGGTAGGTGTTTATAGTGCGATTTGCAGAGCACATCGAGAGGAGTCGTCTTCAAGGGATGAAAGGTGTGCTGGTCTGCTCCGTTATCTAAATATTAGATGAATGGTAAGGCTGGCTATCAAGTCAGAGACCTTCTTCTTTTTCGAGTGCTTTCTTCCTTCAGGGCTGGACCTCCGATAGCTATGGCTCTGCTTGCTCAACTCTTCCTTGAAGCTTTCCTCCATCAGGCAATCTATGTTATGAACGGCTTGTCACCTCGAGGAATTCGTTTATTCCAATAGTTAAGGAGTTCGTCGGAGTTAGCGGGATTAGAGGTTGGAGAAAAGCCCTATAAAGACAGGAGGAACTAGAGAGAAAAGGAAACTGCCGGAAGGCGGATCGATCAGAAAGTCCTCAACCAAAATGAAAAGCGAGACCAAAAGACAGGATTGGGAAGAACTGGAATGTATCCAGCTCCTTAGGTTTTTTACTATTTTTAAAAAAAACACGGAACACTCATTTGATAATCAAAAAATGTGATATACAACCAAGTCCTAACTTTGGCATATTCAAACCAAATTGGGTTTCTCCTTTTTCTGACGGTCTTGATCTCTCGTACGGGCCTGCGATCATGGCATAGCAAAGTTTGGTTCCTAGCGGGTGAGGTCTTTCTGTCCGAACGTGAAAGTAGGTAATAGCTATGGCGATAAGCCTGTCCTGCTGCTTGAGATGGAATTCCACTCATGATGATTCTGTCTTCGTTCATGATGATAGCGTCACCTCTTTCGTCTGTCTACGACTGCAGGAGTCGTAAGTGAGGTGAGGTACTATACTTACGGTCTAACAAAGGCAGCTTAGATATCGATAGTGCAAAGGCCTGGGCCCAGCAACCAACCTCTTTTTTGGTTGGGACAACGACCAAAGAACCTACGAAAGGGCATTTTCTGGGCTTAGCCCTATTCATTCAACACTTCCACTAATCAATCCTCTTTATTCTCTCATTTTCATCACTTCCTCTTTCTCGAGAGGTGCTTGCGAAACTTGAGTAATCCCCACGTCACAACTCGGTTTTGCTTACTTCGCACCCGATCCAGAACCTGAAAATAAGATCAACATCATTGCTGCCCCTAAGATAATGGCTGCTGCCGCTGAAGACTTTTGGTTAATGCGTCTTCCGCTTCTTTGAAAGCGGTATTCAATTGGTTGTTACCTTCTGGTGCAAACTTTAGCGGGTCGAATACTTGCTCGATTGCGCCTCTTTCAATTCCTGATGGACCTTCAATAAGCCCTGCCCTGTTAATAGGCACCTATTGCGGTCACCCACGTCGAAAGGGTGCAAGGAGGAATTCCAAAGCAAGGATGCAGGCGAAAGCTAGGAGGGCAAGCAAGGGTCAGCCCAACCGAAGGAAATTCAATTACAAACGAAGAAAGATACATTCCAACTGCTCCTAAGGTAAGGGCACGTGTCTACTGAGAAAGCCGCTCCCCTTTGACGGAGCTCAGAAGGTTTCATTTCTTCGGTAGGCCGAAGTCAAATGAATGAAGTAGGAAAGTGGTCTCAGAGTCATCTTGAGATAGGAGTATAATGCTTTATCCGTTTCATTCCCTATTGAATAGGTGAGCGAAAGACCGTAATCCAACTAAAAGAAGGTGGGCACTTGCACCGAGTAAGAAGGAGAAGTCAATCCCACAATTTGCTCACTTGCTGGCGCTCAAGCCCTTGTTTTGGTCAGCAAAGCAAAGAGGAGGGGGACGGCAGGCGGAAGGTAAGGAGGAGTGGTGCAATTAGGCCTTCCCTTCGGTATGCGATATCAGTATGTAAAGTAAATTTCTCTCGTAGGCCCAGCTTTCGAAACTTCTGGTTTGAGGGACTTCACCGCTAACGAGCATCGATAAGCTGTCGCAAGCAATCAATCAAAGCGATTCCCTTCCTTATTATATAGAATCCATCTCGGGCCCTGCCCCCTATTAGAGAAGGGTGAGGGCCGACTTCCGTACTTCTGATCTGCTAGCACTGTGAATTACCTTATACCTACGCAGCAGGAACGATATGGAGCACCTACTCTACTGGTCGTCTGCTCTCTCGAGGTCGTCCTTCTCTAGGTACAAAAAGGACATTACGGGATATCTCCAAAATTCGATGTACTTCTTCAAGTGTGGGACACATCTCATGTTTGCCGAATCTAAAAACCATCGCCTTTGCATCCCAACACTTCACTGCGGCTATGATCAGATCCCAGTGTTGGTTCACTTTTGACTTTATCCTCCACCAAATCTTCTGATCTCCCGTTCTCAATGATGTTAAGCAGCTCCTGATCGCAGCAATCATGCCTTCGAAGGTACGCTTTTTTCATTCGGGGTCTCAAAGACCTTGGGAATAGACGATGGACCCGCCATTCTACATGATGCAGCATTTTGAAAGAAAATTCCATCAAAGGAGTGGACATTTCTGACATCTCTTGACACCCTTACTTTTAATAGGGAGGCCTTGCCTCATGATTTTCTTGGCAAGCATTTGGCTGTTGACGTGTCCTCCGCGCGCACTTGAATGAGCTTGTTCAACAATGTGCGCTCCTTCTTCCTATTAAGTAAGGAAGGGCGAGTACCCCTTGAAGGACCTTTTGTAAAGGACATCTCCCAAGATCACAAATCGTCGGGCAAGTTCCCTCCGGGCTCCCCTCTGACCACGAGTGGCGTACTCCGGTATGAACCCGCCCTTGAGGTAATTGTAGAAATAATAATACCATGGTTCCCATCGTCCTCGTAATCTTCCTCGTCTTGACTGGTGATAGTTCATCATGTTCCAACTCTCGATAGTCTTCATCCAAGAAGATGAATGAGTCCCGTTCGACGGAAGGGCTCTCTGTGGCTGGGATGTCCAATCTCTCGATGACAAGCGACTCCGTGCTCCGGTGTACTAGCATGTGTACTAGAGCGGCTGAGTATTCATTCCATAAGGGCTAGCGAGTCAGCCAAGCGATTGTAGATTCTCGGAACATGGGTGAAGGTGATCTCCCTAAAGCGCTTGATCAGGTCAATGGCAAGTTCTTGGTACGATATGAGTTGGGGCTCTTTGGTCTTCCATTCCCCCCCCCTTACTCACCTCATATAACTGCAACTCTATTCATAGCCCTCGTAAAGAGAGCTATCTCTATCTACCTAGAGAAAGAAGCTCGAGTCAAAGACGAAGGAGAATGTCATCCCTCGCAGCAGCAGTTTCTCTTTCCCCCAAGCCCTATGTGCGGTAACTGAACTAGCCTTTTGTTCACTCCTCCGCAACTCTATTTCTTTTCCCATAGTCCGTAACAGCCCTTGTTATCAGGAGTAAAAGAAGTAATCCTTACCAGGTTAGCCCTGAGCGTGATGTGTGACTCCTTGTGTAACTCTACCTCCGCTGCTGGGTTGTCTCCCTTGTTATAAGCCCCCTGGCGTGGGTCCCCCTATATAATCGGTAAATAAATAAACCAATAGCCTGTATAATAAGTGAGAAAACCTCCCCTACGGTTAGTCTTTCTTATTTGCCTATTCTTCATCTTATCGGTCCGGGTACCGACATTTGATATGTCTATTGACTACTGTTTATAGTATCTGTATGTATTCAATGCTTTGAATACCTGTTAGCTTTCTTGAATACTGGTCAGCTACGTGTAGCTGGATTCGTTTCACTTCCTCCCCTGTATGAAGTATAAGTATTGGCATTTCCCTCTCAGTAGCAGTTGCTGTGTCACTTCTCTTGATCGCGATTCACTTTGTTTACCTTCCCTTTCTCTCTAACCGCTAGCAGCGGTTGCACCTAGGCTTGAATCGGTATTTACTCCTTTCCTTTTCGCTGCCTTGTAGGCTCTGACAAGACCTAGACTCGGTTACTCCTCTATTTGTTAATTTCCGTCCTCAGTGTGAAGTCTTGGGTTGAAAGTGCGTGCCCTTTGTTTACATGCGTAGTTTCGAACCAAAGCGTGCGATTGCCTTGGTTTGATTGTGCGATCCGTTTTCTTAAGTACTCCTTTCTTCGTGAAGTGGAACTTGATTTGGTTGTTTCATTATCCTTTCTCCAAGTCTCGCGCTTTGAAGTCGCCCTTGGACTCTTTATTTCGGTTTGAAGTGTAACGCTCCTCGACGTCGGGCGCATCTCCTTTTCTTCTTTCTTGGTGAACCGTACTAGTCTTTGATTTGGTTTCGTAAGCATCCTCGAATTCTTGAGTAGCCGCTTTCCTTTTACTTTCTATCAAAGTGACCTTTCGAGAGAAGTAGTAACTGTGGATTATTCAACATCCCCGGTTGTAGTTGACTCGGAATCCTCCTTTCCAAGAGTAGCGCTTTGAATTATTCCTTGGCCCGGGTTAAAGCGTGAAGTCGAAACCTACTCTCCAGAGTTAGCGGCTATTTTTTTGATTGATTCCCGAAAAGGACACGTTTTCAGTTGAAACGGAATGCTCCTTTGGGAATTCCCTTTCCCGCTCTTACTGGAGGGTAATATATCCCCCAAGCCTCCAAAGCCGGTGTAGCGCGTCTTTCCCGTAAATCGAGTAAATCCCTCCCCTTCCTCTTCCCAGTAAGGCCCTTAATCAGGCATGAGTGCCCTTTTCTCACAGGAGAATTCCGCTAAAAAGACAAGAGATCCCCGATGTGAGTAACCAAAAAAGCAAGATGAGAAATTCCAAGACTAGCTGGCGAATCTATTTTATCCAGGTTACATCTACCAGTCAGTTTACTATTTTCCCATCGTCAATTCAATTGGCTGTGAATCCCTTTATTGACCTGGGTTCAAGGTAACAGAGTAATGAAAGCGTCTTCCTCCCTTCTTCCATACCGAACGAAGCGGTCACCCCTTGACTTCTAGCTGAATTAGAATCCAGTCACTTTCCTTTTCCGCTGCGCTTCCCTACCTGCGGGTAAGAGGAAGATGCTATCAGGGTGAGTGACTCCTTTCCTTGTCTGCCTTAGTTGTAACTCCTATGCTTCCCTTATAGCAATGCTTATATCAATGCAGGGCATATAGAAGAATAGGACATAGCTTAGACACAAGGAAACCTAGCTCCTCGGTTCGCTTATCTTTCTTTACACTTAGCACGAGGAAGCCTTGCCCTAGCCGGAACTACTTGCCTGAGCCCCATAGCTGCTTAAACTAGCCTTAGGACCTAGGAAGATTCATGAAGAAGATTATAACTGTATTTAAGAAAATTATTCATCAGATGTTCTTCCTTGAAAGAAGTTGTGATTGCTCCTTTCTTAATGCCAGTTTCTTCTTACTTGATTGAAGTTGATTCGGAATTGATTGCGGGTAGGGATTCTTGGTTCCCTCCATTGCTTCCCTGGCGTCAGTACCCTGATGAAGACCAACTTGATCTCATTCGTGAGCCTAGCCCGGTTAGAACATTCTTCATTCAACGAGGAAAGAAAAACCCCTGACTCTTTTATTTAAACATGGGACGTCTCAATAGCAAGAAAGCTTTCTCTTTACACATAGACGGAGGAGGATCTCTTGAGGAAGAAACAGACCTCACCGACCCTATGAGACCCTACCAACTAAAAAGAAAGAAAAGGAAAGGTTACGCTCGGTCGCCCAAAAGGGCTCTCCTCACTGCACTAACAAAAAGAAGATTAGATACCAGCGCTAACGAGAGAGAAAAAGAAGCTAGAAAGAAACTGATTGAAGCGGAGAAGTAGGCGCCTAGTATTATAGTCAGTTATCATTTCCGAACATTTTCGTAAAGTAGACTACGACGTTGGAAAAGGCAAGTCTAGCTCCTCTAAGCCTAGTGGTCACTCACCTTGCACTAGAAAGAGAGTAAGCAAGCTACCTCGCTTCTCACCAGAGCCTGAAGCAGACCTGAATTAACTAGCCTGAGGAGAACTACTCGCAGCGGGCAGTACTCAACAATCCCTGGCATTCCTTCGACCAACAGGGAGAACTTCATTGAACATAGAAATAGTCAGAACTAGAACGAGGAAATCTCACTTCTTGACAAATCGAGAATCTCATTCGTTCGAACAAGAGGCCTATCTTCCCTAGCGACTAGGTTTTCTCTTTAGACTTTCCCTTTGCCCTCGCCCTCACCACTCCCCGTGCAGTAGACGTTGCTTACCGGGATGAACTAGCCGGAGGGGAACTACTTGCGCGAACCAATAGCTGACGTAACTACTGAGCGCCTTTCTCTACACATAGACCTAGGAGCCGAAACTGAACTAGCCTGAGGCTCAGTCCAAGGTAGCTTGCTTACTCTTCTCACATAGGTAGGAGATAGACTTAGCTACCACTGCTGGAAAAAGAATGATAAGAGGGGCTTTCCGGAAAACCAGAGATTAGAAGTCGGAAAGAAAGGAAGCGGAAAGCAAGCTTTATTGAAGATGAGGATAGCACACTTTATTAAAGATTAGGAGGATAGGCTAGACTAGAATGGACGTATAATCTCTTTCAGGCTTGTTGCTGAACCCTCTTTTCGACAAGTTCCCGACAAGTCTTCTTACTATTCCCCTTGCAGTCAGTACCCTTGCCTTGGACACAAAACAAGCCTTATAAGCTAGAGCTCTTAAATCAACTATAGATCCCCGCCGAAAGAAAGTTGTCAATAACCTCTATGCCTAGCATAGGTTTAACAGACCTTTACATCGAAAGCCTACACCGGCATAGGAAACTCGGATAATAGCAGATGTAGAAAGAGAAGTTGATATTTTAAAAAGAAAGAGAAGGTGGCACGCATTCAGTCCTGGCCTTGGCTCTAGCAGGAACTAATGGACCATGGGAGTTACCTCTTCTTTTTCTTGTCCATAAGCTCTGCAGCTGCTCATTTGGAGGCCTATCCCACTCTCTTTCTAAACGCTCCGTCTATGGAAGTCCTCCAAGAAAGAGTTATCTTCTATATGAGTTGTCATGAGATTCCACCAGTCATAGCGGAACTAATAGCGGAGGATGTGTGCAATTATTTGCTGGATCCGCGGAATAATGTTCCCGCCGAGGTGCTTAATCAGAGTAGCACTACTTCATCAGAAGGAGCAGCACACCTAGCAGCCATAGTTATGGGGCGGCGTCTTTGGTCGGTCTCTTAATGGGTGCTTCACTGGCTCACATGGAAATGAATTGTTGATCGAGTGCGCCTCAAAGCAAGACTCGAAAGCAGTAAACAAAGGGATTCGGGTGCGGGAAAGCCTCTTTGGCTCGCCCGCTTTTGCGCTCCTATTTTATAAATAAGCCCCGCTCCTAGGGGCCCCTCTCTGATAAGGTTAGAAAGATCCATTTTATAACCGCTATGTTCCCATTCCATATTTTCAAAGATAGATTCCATTCTCATAATCCCACTATTTCCCATCGTCCGTCAATTAACCCAATACTGAATGTCAAAGAAATGATCAATTGGCATACGCATGTTGTGTACCAGCACTCTATTCCACGGATCGGCGAAGAGTTTACTAAGCCAAGCAAAGAGCAGAAAACCATATTGCAGAAGGAGCTGCAACATTTAAGGGCACTATTGTATAGGGATCTCGCCCTTATACAGGTTTTATATCCTGATCTCTTTCCGATGTGGTTGAAGAAGGCCTGTGGAATAGGCGGTGTACATAGCATGAAAACATTAATAGAAAGGTATCTGTTGGAGGATGACGAAAGGCCTTTCACATTGCCTTGCCCCTCTCGTGACTTAGACCCTTCTTCAGCCTTTTTGAGGATTTGTCACCGACTGGGCCCATATGAGGTCGATAGATTCCATGAAATTCAGGAAGCGATTAGGCATCGAACCGTTCGTTCCTTAATCGACGAGCCTTGGGTTCGGGGGAACGACCCTGCTAGCACGCAATCCGTACTCCTTTCATATATCGTAATCGCGGGATCTATACTACTAGCCTTCTTCTTTTTATTAGTCATACCCGTACCTCAGCTACTTGACTTGGATCCCGCTCTCATTCTAGACCCTCATCAGGTGGATATCATAAAAGAAACGGCCTCTAATAGCGGTTGTCCAGAGATTCACCCAGCAGTAAAGGAAAGAATAGCAAATCTCTACAGCTTTGCAGGAGCATGGGAATAGTGCACTAGCAGACGAAGAAGAAGGTCAGACTACCACAACTGAACAAAGAGCCCTAGGAGGGGCAATAGCGATAGGGTTTATGATAGTGACATTCGTCGGTGGTCTATGGTTAGCTGGTTCTACGACTGATCATATTAGCATGGCTATGTCCTAAGTCATATTAGCCTGGGTATGTCCTAAGCTTAAACTGAGAGTTAGCAGCATAAACGTATGTCCTAAGCTACGGAGGGATCAGGTCCCATTTCCATCTAGGTTAGAAGTTAGAATTGAATAGATCAACTAGAGTTCATAATTGTATAAAAGCGAAGCATAAAAGGAGTCTGAAAGCAGAGCTATACCTTTGGAGGGAAGGTAAAGGTATTAGGCTTAGTCTTTCTTCCCCTAGGAACAGGGAATTCCTGTTGAATGACTAAGGTGTGCCCCCGATCTGTTTGAGAGAACCGGAAATGAGTGGTTACGAAAGCAGATAAGCTGCAAGAGGGTTGCTGGTCGCTAGACAGCTTATACCTACCTATTCTTCTCCTCCGGTCTAAAGTCCCAAGACCGGTCTTCCACTTTCCTACTAAATCTCTCTGGCATCTATACTATCTTCCGCAACTTCCACCTCTCAATAAAACAGCAAAACTGCTATTTTCAAGGCAGGGCTATCTATTTCAATTGTTGTTCTATCTTTCTTCATCTTCGTTTCATTTCCTCTTCCTCTTCGTCCTTTCCTGTCCAACCTTTCTTTCTTTGTTAGTCCGTTAGGGAGTAAGAAGTCCCTTCTGTTTGAGGTACTTTTTGAAGAAAGCAAAGAAAGGATTCGGGTAGAAAGCTCCTTCTATAGCTTTCTTTCTAAATAGAAGACGTAGTAGCGTCCGAGTAGGATGTATATGGTTTAGACTGAATGAAGTGAGCTTTGGTTCAAAGTGTTCTGTTAAGACAAGATGGAATCCTATATAAAGGTTGGTCCCTTAGGATCTCCTCTGCCAGCTCTGCCCCCTTCCCTGCATTGCTAGAATGTAGGTTCTGTATGGTCACTAAGGGAGTATCCCTTTGCCCAGGACTTCATATAATCCGCGATCTAATAGTAGAGGAAAAGCGCCCGATCATAGATTGTTCGATTCATAGCAATTCATTTGACGAAAGAAGATGTAATAAACAAGAAGAAAGGGAAAGCAGGCGTAGAGTGCGCTAAGCATCTCAGAGAATGACACTACGAGGGCTAGGACGAGGAAGTCGAGGAGTTCAAGAAGAAGCGGGTCTCCCGGAATCGAATATAGGCTTATCCGCCTCCCATATTATCTTACTTCTTCTTTGGCTATGGCTATTAGTATTCTTTTTCTTGGTTTGGTATTATAACAACTATTGGTATTCTTTGCTACTTCATTCCTCCATTTGAAAGGAATGGTAGCGCACTCAATCTTACCCCCTTTGTGTGCCGCGCCTATTTTAGAGTTTCACATATTTCTATGGAAACCTGAAGTAAAGGCCTTTTATTACATGTTCATTTCCCATCTAGATCCTCGATTCGACGAGTTTGATCTTTTCTTTCGAGGGTTGAGGACAAGAGAAGAGTAGGGGCTTTGCAACAAAGTTCCTGAGATACCATATCCCTAGGTCTATAAGCCACGCCAATAAATAATAGGTCTCCGTTTGGAAGATAGTTTTTTGGCCATTCTTTCGCCATTCAGTAAGGTTTTCTCGAAGCGATCATCCGGTGATTACTCCTGAGCCCGGGTCTGGTGGTGCTAGATGGCTTTCGAGTAAGATTTCATACCTGGACTGGTAGGGATGCTTCATATTTGTTAAGGATAGGAGTGGGCTCGACTCTTCACCCAACAGCTTTCTTTTCCTGCCTGCAATGTGATTCAGATGGCTGAGTGGCTTAAGGTATTGGTTTGCTAAATTGATGGAACTGATTCTCCTTTTCAACCCGGTATTTTTCGTCACCAAATCAATTCAATTTCCCTTCATAGTAGCCCACCGAAACGAGAACCAAATCTGTTCCGAGAATTTGGTTTACAACCCCGAATCCCTTAAGAGGAGCCTACTTTTACGTGACAACTTCTGCCAGCACCCGTCTTTTTGATTAAAAGACCGATTCAGCATTGGTACTCCGATGATTGAACCTTCCTGCCCAAGATCTCTTTGTTGATATGCCGGTTTTCCTTGCCTTGGCTTGTTGACGTCTAGTGGGCCTTCTTTGTAGATTCAAATGCCCTGCTAGGCTTCCTTTCTTACCGGGGTTCCCAATCAATATAGAACGCGCGGCCGCCCAGTCCGCTTCCAAGCCGTAGTGCGCTAGCGCGACCTGGAGTTTTGAAGCAGGAGCAAATGAGTGAGTCAGTCAGTAAGTCAGTGAGTGAGTAATAGGAACCTGTATCGCTCCCCACCTTGGGACAGATCCTGCTGTGGAGTAGACCTTGGTCAACAGGACAGATCCGGCTTACGGTATGACCGAGTCTGCGGGAGGTTGAAACAACCCAGTCCTATCTACTCCACGGGAGAAAGTAGTTCGATCTTACTCAAGCTCCTGAAACTGGGATTGAAACGGTTCCAGAACCGGGCAAGTCCGTCCCAACGCGATACCTCGCTCGACAACCACGAGAACGAAGAGTGTTGTTGGTTTGTGTCCGGATACACTAGGTCAGCGAGGCTGACTTAATCAATCTAGGTATGCAACATCATACTAAATCCGAAGGTAGGATCGGGCGAACCGGCCAGAAATTCAACCCCTAATAACAAAGTCGATTTTCAACCTACTACTTAACTAATTCCCCCCTGAAATTAAAGCGAGAATACTTAAGGCTTGATGAAAGCAATTACTCCCAGTTCAAAATAAACAAGGCAGAACATAATAAACTTAACTATAGCCAAGGGAGACCGGGCTCCGCCCCTTCTACCTCTACGCCTAGAACCTGGGCTTGTAGGGAGAAAACCCTACTTTACCTGGGGAGGCGGGGGAATGCTTACCGCGAGTCTTCCTTCCTTATCTAAGATAAGGGCACTTAACTCTTTCCTTCCTTTTCCGTACGACTCCCTTCCCTCCTTGTCTTTCGCAGAGTCTTCAATCCGCTTAGCCGTCTTTCAGCTTCCTAAGATCAATAGCGTAGGCAGGATAGCTAGACCTCTTATTGTGAGTCTCTTTCTCATTCACTCACTTTGTCTCCCCCTTAACTGTAAATGGCGTAATGTGTAGTGCAAGTTGATCGCTAAGGATGTCTTAGCCTCAGAGACCTCTGATTCGATTTCCTGAGTAGCTAAAGGAAAGGAAATCTTGTTGGTTGGCTAGAAGAGAAGTGCTATTCGTTGGATCCTTGAAGCAGCTTTCCTCTTCTTACTTACGCATTTCCTATCTTATCTAATCTAAACAACTTTCTAGTGCAATATCTGACGGTAGCAAGCTCCGTGGCTAGTCTGCGCTCTTTGGACTTTTCAAATGCCGGCCTCTAGGAGATAGGAGAGAAATTTAGATTTCTGCTAATATTTCACGGCAGGTGGTAATCGTAATAGTCGCCGAGTCACTGCTTGTCCCGACTTGTACTTTATTCTATATCCTTCTGTATCCCATACACAGAGAGGGGACTCTATCATACCTGCTTTTACCGAGGACCGTAGATCGGTGCGGTTTTCTGTTCTTCTATGGCGATCTCGCCCTACGTATCCCTTACCGGTTTTCTTCGCTGCTTCTTTTTTCGTCGTTATGCTGATGACATGATCTTTTCCTCTAATGGAAAGACCTGAGTGGTGCTCATATGCTTGTGTGGGAAGAGATGGTTATTAGGGAGTGATAGGAAGAGAAGACTGCTGGCGGGAGATCTCTTCCTTTCCTGCTAGTCTGATTAGTCGTTCTTCACTCTCTTGCTAATGAAGACTAAGACAGGAGTTTCGTGGATTTTCCTTGGAAGAGAATGACCTTCTGCTGTTGATACCTCAGTTTACTATGAAGAGAAAAAGAAAAAGGATCGCTAGTATGTGCTTGAGTTTCTTGGGTCTCTCTTGCTGGAAGTACCCCTGATCCCTTTTGTAGTCGGACCGGTATGTTTACTGTGGGCTTAGTTGCCCTTGGCCCGGTAACAGCTACAGGTACCACTCTCTAATGAGAAAAATCTTCTGATGGCCCGCCCGCTTCTGTCTTTCTTTCATCGGTATCTATACGCCCTTGATCGATTGCTTGTTGAACAGTTTCTTCTGCTGGAGCTATGCTTTCTGTCTGCTCTCCACGCTTAATTCCAGGGAATTCCGGGATTCTGTTCTAGCAGGAGTACGGCTGCCTTGTCGGAGAGCCTGTCTGTTGGAGCGAGGCAGGCTAAGTAAGAGGGGCAGGTTTAAGAATCCTCTGATGGCAAGGTCGTCTTCCTCTCCATATTGATAGGTAAACGAGAGGAAGGGCTGGTGCTTGCGCTGCTTTTGAATTTGTTCGAGAGAGAGGCTGTCGGCTATGGAGATAGGTCGAAGAGCAGAGGTTGGTCGTAGATCTTTTATTGTTATTCCTTTCTGGTAGGCTTTCAGGTGCCTTGTTAGCACTTTCAGGTTGGGATTGTGGATGATGCGCTGAAGTTCCTTCACTAGCTGGTATGGAGGGACTAGCTTTGCTTGCTTCCTAGTCATTGCTTCTTTCTGTGCCTGCGCAGCGCTTTCTTGGCAGAGTTTTAGGCGGCTGTCTATCTACTTGTTACTGTACTTTCTTTCCTTCTTGTTCATCACTTGTCGCATAAGTAGCGACCTGCACGAATGGTGTAACGAAAAAAGATTAGCTATTGGAAGACGAGGGGCGTTTACGCTGGGACTGAAGCTTTGACAGCAAGCTGCCTTTACCTCGATCGTTCCTGCTGCGTGGACCTAGCTACTAGAAGAGGGTTCTTCCCCGCTTCTCTGGCGCGGTAGGAGCTTTATTTGCTGTCTTTTTGTTTGATATCCGGTAGATTTGAATTCAAAGGAAGCCTATGTAACATATTATAAGTTTAATAGCTGCTTTTGCCAAACGCTGCCATTCATCTAATGTTAAGAAGAAGCCCCGACATCTAGTTGATCCGGTGGACAGAGTTCCCTTAAGATCTGTCTTCGGTCAGGCTGACGCTCGCTATCTGGCTGAGTCGAGAGTAGAGTTACGGGAACAGCCGTCTGATGGAAAACTTGGGTGAAATTTTTGAATTAGATCGTGCGACTTCCTCCCCTCGCCCCGGGTACACAGAATTAACAAGTTAAGTTGGTTATAGGGCGATCCACAACAACAACTTCAGCCTCCTTTGTCGGGAATTGACGCGGGGCTGTCGGGATGCCTAGAGTCGATACTATGCACACGAACGAGACTTTCTTAATAGTACAACCCAAAAAGGCGCGAAAAAGACCAGCAGAATGAAAAAGAATTAGGAGACAATACCAGAACGCTTTTCATCAAGGGTAGCCCGATTGCTATTCGATTTGATACTATAGGCACGTAATCCAGAATAGAGAGGTAGGTTAAGGGACAAGCCGCGGAGGGGGTTCTGCCGGCTTTAGCTTGCCCTTAGTTGGTTGGGGGGCTAGATACGAAAGAACGGTATGAGAAAGATTGACTTCCTGATCGATCCGCCCCTTCACCTACAAAACGATCAGTTACTGGAGTCTTGCGCTTTTCAGGGCCCTCTGAGTCAGAGCAAGCCCGCCGGGGCGATCCAGTTTCCCGGAGTAAAAGTTCGATCCATTGGGTTCTTCGATTTGTTCATAAAAGAAACGAGAGACAGGAAAACATCTTTGATTACGATTAAAAGGAACAATCTCAAATAGACCAAGATCAAATTTCGGGTCATTTCTTGGTGAACATGATCTGCCATAATCTCTTCGATCCCTTCATTTATGTGCCAGAATACAGAGAGATTTGGTAGGAAAGTGGAAGAGACTTTTTTGTATATGATAATCAAAGGGAGTGGGAAAGCTGCAGTAATTCTTTGGAAAAGCCCGGTTCTCTTTGTCTTCGAGCTTTCATTCCTCAATCCACTGATTCGTTTCTTCATATACCTCCCCACCAATAGATAGAGACAAATGGGAATAACCG	LN:i:16409	KC:i:1032947	CL:z:#ffaa00	C2:z:#ffaa00
S	11_copy	AGTTTGCAAAGGGGCTCCTAGTTTAAGGAGAGGAAGCAGTTTGCTACCATTCCCTTCCACAACCGGACTCGTTTATTTACCCTTGTTATCAGCCAGTGGCTCATAATCTTCCACTTAGAATCTTGTATACGGTGGCGAATAATCTCGGCTTAAGCGCTCATAGGGCATTTGCCTTTGATCCTAGCCGACGTTGGAACAGATCCTTAATGACTGGCGTAAAGGGCAACCTTCCCACGGTATCTCTTGATACCCTTACCCGACTCTTTTCATGTTATTGCTCTTGCCGCGCTTATTCTTCTGGTTAACGCGCCCCACTAATAACAGATTCGAGTCCCAGCACATATCCGGGCTGAGGGTCTCGATTAGTCTTATTTAGTTCCATGAGCGGTGTACGATAGGCTCCCGGATGTTGTTGCGCATGCAAGTGAAGGTCAGGGACCACCTTATAAATGCCGTGGAGCGGGGTGCAATTGATGTTCCTTGAACGCGTGAACTTTACCTTGATGGGTATGGTTATTGACTGGGTGATCCTGATGATTCTTCTTGACCAAGGTGGTAGTTAAAGGAAGATCGCTTCTGAACAGGTGGTCTCTGATAATAAGGGAATTGCTCCTGCGCCTGCCGTGGCTACTAAATCTGCAGCTGTGTCCGCTACTAATACTAAGGGCTCTGGGTTTCCAACTGAAATGGGATCTGTATATGGAACGTCTACAGAGACTGGAAAGGATGCCGTGTGCTATGGAACAGGATCCGCGCCTGTCCAGGTCGAGATCCAAAATCACCTATAGGGGGTCCATTCCTTTTCCATATCCCGTTGGAGTTCATGCCTGATTGGAGCTCATTGGCTCAGCAGGAGGAGGAGGATCGAGAAGCTTGACTTACACAGAATTGTTGAAGAGCGAGGGGAGGGTTTTCTCTATCTCTCTGCATTTAGTCGTGATCCTTAGGCTTATACTTTACTCATTAAGGGGGAAGGATAGCAGGCAGAAAGACTTAGCTTAGGTGCGTCAAGCTCGTTGTATCTGAGAATAGTTCTTACTCTCCTGAAAGCTTAGTAAGGAGATTCACCCTTTGCCATGTATTGCAGTTGATTTCTCTTTTGATCTTAGTTACCGCCCCATGGGTCCTTCAAAGCAGGCTATCCCCGACAAATCCGATCCGATGATCCCAGATCACACAAGGTGCGAAGCCTTGACTAATTCTGTAACATTGGGGCGTAGCGGATTGACTATTGGGATAACTTTCAGGGCTAAGACGATTACAAAGGGTTACTACAAGTGCTGTGATGAGATCTGTATTTCGGCTTGGTCGATCAAAGAGTTAGCTCTCCCAGTTACTCGATCTAGGGCTTAACAAAGAAAGATTTTCCAAATCTGAGACCATCCCCGGAAACAGAACTATACCACCGATTGCCCTAGGTCTCTTTCTGAAAAGAGTAAGGCTGGGCTTTAATCAAAGCGCAATGTGGTAATAAAGAAAAGTCTGGCTTCAGTCTAGGGTGGACGGCATCGATCGTAAGGTGGATCTACAGTCTTGAAGCTCCTTCTCCTGAGTCGACCTTTGCTTTTGGGCAAAAGTGTGCTTCCTATGGCTTGTTGCTTGAGCTCAGCTCGAAGGAAGGATTGCCCCTCTCCCGCCGATTCGATCGAGATCATAACTAGCTCCCTATCACAATTCCTAAAAGTCTCTAATATTGTCAACTGGCATTGGATCAACTGATGGCGGTGCAACTAGCGCTTTGCTACTCATGCTACTACATACAATGGGTTCAGCAATCAGTAGTGCTGCTAGCTTTCGGAAAGGGAGGTAGTTGTGTCACCACCTGCTTTTTGTTACTACTGCCTATTATGCATCGTTGAGCCCGTGGCATACTGATAGATCTCCTATTCGTTCTGAGCCAAGAGAAAACTCGTGGCTGTCAGCATCACGAACATAAGGAACTAGGTCTCGCTATGGATACGAATCTCCATCCGGTGACTCTGGATCCTGACCTGCTGTATCTGGTGCTCGTACTGGTTCAGAACTGGGCGAAGGGATGCTGGGCGAGCCCAAACAACCTAATGGGTAAGCTCTAAAAAGAGCGGATGTCCGAGATCTGACCGGTGACTGACAACGCCATCCGTTGTCTAGTAATCAAGCCGGACTGCTTATCTCCAACCGTCGACCGACCGAAAACGGAAATCGATAGACCCCTCCATCATTTCCTCCCCTCCTTTCCCGATAGGATGTTCATGGGTCGGTAATAAAGTAAGTCAACACGTCGAAATCTAATTCTTTACACGAAGTCTTCTTTCTATAGACGGAGTGCGAGCAAGTCTAGTGAAAGAGCATAAAGAAGGTGTTCCAATCCTACCTACATGAGGTTTTTCACCAGGAAGGTTGGGAGTTAGGTAGGTGTTTATAGTGCGATTTGCAGAGCACATCGAGAGGAGTCGTCTTCAAGGGATGAAAGGTGTGCTGGTCTGCTCCGTTATCTAAATATTAGATGAATGGTAAGGCTGGCTATCAAGTCAGAGACCTTCTTCTTTTTCGAGTGCTTTCTTCCTTCAGGGCTGGACCTCCGATAGCTATGGCTCTGCTTGCTCAACTCTTCCTTGAAGCTTTCCTCCATCAGGCAATCTATGTTATGAACGGCTTGTCACCTCGAGGAATTCGTTTATTCCAATAGTTAAGGAGTTCGTCGGAGTTAGCGGGATTAGAGGTTGGAGAAAAGCCCTATAAAGACAGGAGGAACTAGAGAGAAAAGGAAACTGCCGGAAGGCGGATCGATCAGAAAGTCCTCAACCAAAATGAAAAGCGAGACCAAAAGACAGGATTGGGAAGAACTGGAATGTATCCAGCTCCTTAGGTTTTTTACTATTTTTAAAAAAAACACGGAACACTCATTTGATAATCAAAAAATGTGATATACAACCAAGTCCTAACTTTGGCATATTCAAACCAAATTGGGTTTCTCCTTTTTCTGACGGTCTTGATCTCTCGTACGGGCCTGCGATCATGGCATAGCAAAGTTTGGTTCCTAGCGGGTGAGGTCTTTCTGTCCGAACGTGAAAGTAGGTAATAGCTATGGCGATAAGCCTGTCCTGCTGCTTGAGATGGAATTCCACTCATGATGATTCTGTCTTCGTTCATGATGATAGCGTCACCTCTTTCGTCTGTCTACGACTGCAGGAGTCGTAAGTGAGGTGAGGTACTATACTTACGGTCTAACAAAGGCAGCTTAGATATCGATAGTGCAAAGGCCTGGGCCCAGCAACCAACCTCTTTTTTGGTTGGGACAACGACCAAAGAACCTACGAAAGGGCATTTTCTGGGCTTAGCCCTATTCATTCAACACTTCCACTAATCAATCCTCTTTATTCTCTCATTTTCATCACTTCCTCTTTCTCGAGAGGTGCTTGCGAAACTTGAGTAATCCCCACGTCACAACTCGGTTTTGCTTACTTCGCACCCGATCCAGAACCTGAAAATAAGATCAACATCATTGCTGCCCCTAAGATAATGGCTGCTGCCGCTGAAGACTTTTGGTTAATGCGTCTTCCGCTTCTTTGAAAGCGGTATTCAATTGGTTGTTACCTTCTGGTGCAAACTTTAGCGGGTCGAATACTTGCTCGATTGCGCCTCTTTCAATTCCTGATGGACCTTCAATAAGCCCTGCCCTGTTAATAGGCACCTATTGCGGTCACCCACGTCGAAAGGGTGCAAGGAGGAATTCCAAAGCAAGGATGCAGGCGAAAGCTAGGAGGGCAAGCAAGGGTCAGCCCAACCGAAGGAAATTCAATTACAAACGAAGAAAGATACATTCCAACTGCTCCTAAGGTAAGGGCACGTGTCTACTGAGAAAGCCGCTCCCCTTTGACGGAGCTCAGAAGGTTTCATTTCTTCGGTAGGCCGAAGTCAAATGAATGAAGTAGGAAAGTGGTCTCAGAGTCATCTTGAGATAGGAGTATAATGCTTTATCCGTTTCATTCCCTATTGAATAGGTGAGCGAAAGACCGTAATCCAACTAAAAGAAGGTGGGCACTTGCACCGAGTAAGAAGGAGAAGTCAATCCCACAATTTGCTCACTTGCTGGCGCTCAAGCCCTTGTTTTGGTCAGCAAAGCAAAGAGGAGGGGGACGGCAGGCGGAAGGTAAGGAGGAGTGGTGCAATTAGGCCTTCCCTTCGGTATGCGATATCAGTATGTAAAGTAAATTTCTCTCGTAGGCCCAGCTTTCGAAACTTCTGGTTTGAGGGACTTCACCGCTAACGAGCATCGATAAGCTGTCGCAAGCAATCAATCAAAGCGATTCCCTTCCTTATTATATAGAATCCATCTCGGGCCCTGCCCCCTATTAGAGAAGGGTGAGGGCCGACTTCCGTACTTCTGATCTGCTAGCACTGTGAATTACCTTATACCTACGCAGCAGGAACGATATGGAGCACCTACTCTACTGGTCGTCTGCTCTCTCGAGGTCGTCCTTCTCTAGGTACAAAAAGGACATTACGGGATATCTCCAAAATTCGATGTACTTCTTCAAGTGTGGGACACATCTCATGTTTGCCGAATCTAAAAACCATCGCCTTTGCATCCCAACACTTCACTGCGGCTATGATCAGATCCCAGTGTTGGTTCACTTTTGACTTTATCCTCCACCAAATCTTCTGATCTCCCGTTCTCAATGATGTTAAGCAGCTCCTGATCGCAGCAATCATGCCTTCGAAGGTACGCTTTTTTCATTCGGGGTCTCAAAGACCTTGGGAATAGACGATGGACCCGCCATTCTACATGATGCAGCATTTTGAAAGAAAATTCCATCAAAGGAGTGGACATTTCTGACATCTCTTGACACCCTTACTTTTAATAGGGAGGCCTTGCCTCATGATTTTCTTGGCAAGCATTTGGCTGTTGACGTGTCCTCCGCGCGCACTTGAATGAGCTTGTTCAACAATGTGCGCTCCTTCTTCCTATTAAGTAAGGAAGGGCGAGTACCCCTTGAAGGACCTTTTGTAAAGGACATCTCCCAAGATCACAAATCGTCGGGCAAGTTCCCTCCGGGCTCCCCTCTGACCACGAGTGGCGTACTCCGGTATGAACCCGCCCTTGAGGTAATTGTAGAAATAATAATACCATGGTTCCCATCGTCCTCGTAATCTTCCTCGTCTTGACTGGTGATAGTTCATCATGTTCCAACTCTCGATAGTCTTCATCCAAGAAGATGAATGAGTCCCGTTCGACGGAAGGGCTCTCTGTGGCTGGGATGTCCAATCTCTCGATGACAAGCGACTCCGTGCTCCGGTGTACTAGCATGTGTACTAGAGCGGCTGAGTATTCATTCCATAAGGGCTAGCGAGTCAGCCAAGCGATTGTAGATTCTCGGAACATGGGTGAAGGTGATCTCCCTAAAGCGCTTGATCAGGTCAATGGCAAGTTCTTGGTACGATATGAGTTGGGGCTCTTTGGTCTTCCATTCCCCCCCCCTTACTCACCTCATATAACTGCAACTCTATTCATAGCCCTCGTAAAGAGAGCTATCTCTATCTACCTAGAGAAAGAAGCTCGAGTCAAAGACGAAGGAGAATGTCATCCCTCGCAGCAGCAGTTTCTCTTTCCCCCAAGCCCTATGTGCGGTAACTGAACTAGCCTTTTGTTCACTCCTCCGCAACTCTATTTCTTTTCCCATAGTCCGTAACAGCCCTTGTTATCAGGAGTAAAAGAAGTAATCCTTACCAGGTTAGCCCTGAGCGTGATGTGTGACTCCTTGTGTAACTCTACCTCCGCTGCTGGGTTGTCTCCCTTGTTATAAGCCCCCTGGCGTGGGTCCCCCTATATAATCGGTAAATAAATAAACCAATAGCCTGTATAATAAGTGAGAAAACCTCCCCTACGGTTAGTCTTTCTTATTTGCCTATTCTTCATCTTATCGGTCCGGGTACCGACATTTGATATGTCTATTGACTACTGTTTATAGTATCTGTATGTATTCAATGCTTTGAATACCTGTTAGCTTTCTTGAATACTGGTCAGCTACGTGTAGCTGGATTCGTTTCACTTCCTCCCCTGTATGAAGTATAAGTATTGGCATTTCCCTCTCAGTAGCAGTTGCTGTGTCACTTCTCTTGATCGCGATTCACTTTGTTTACCTTCCCTTTCTCTCTAACCGCTAGCAGCGGTTGCACCTAGGCTTGAATCGGTATTTACTCCTTTCCTTTTCGCTGCCTTGTAGGCTCTGACAAGACCTAGACTCGGTTACTCCTCTATTTGTTAATTTCCGTCCTCAGTGTGAAGTCTTGGGTTGAAAGTGCGTGCCCTTTGTTTACATGCGTAGTTTCGAACCAAAGCGTGCGATTGCCTTGGTTTGATTGTGCGATCCGTTTTCTTAAGTACTCCTTTCTTCGTGAAGTGGAACTTGATTTGGTTGTTTCATTATCCTTTCTCCAAGTCTCGCGCTTTGAAGTCGCCCTTGGACTCTTTATTTCGGTTTGAAGTGTAACGCTCCTCGACGTCGGGCGCATCTCCTTTTCTTCTTTCTTGGTGAACCGTACTAGTCTTTGATTTGGTTTCGTAAGCATCCTCGAATTCTTGAGTAGCCGCTTTCCTTTTACTTTCTATCAAAGTGACCTTTCGAGAGAAGTAGTAACTGTGGATTATTCAACATCCCCGGTTGTAGTTGACTCGGAATCCTCCTTTCCAAGAGTAGCGCTTTGAATTATTCCTTGGCCCGGGTTAAAGCGTGAAGTCGAAACCTACTCTCCAGAGTTAGCGGCTATTTTTTTGATTGATTCCCGAAAAGGACACGTTTTCAGTTGAAACGGAATGCTCCTTTGGGAATTCCCTTTCCCGCTCTTACTGGAGGGTAATATATCCCCCAAGCCTCCAAAGCCGGTGTAGCGCGTCTTTCCCGTAAATCGAGTAAATCCCTCCCCTTCCTCTTCCCAGTAAGGCCCTTAATCAGGCATGAGTGCCCTTTTCTCACAGGAGAATTCCGCTAAAAAGACAAGAGATCCCCGATGTGAGTAACCAAAAAAGCAAGATGAGAAATTCCAAGACTAGCTGGCGAATCTATTTTATCCAGGTTACATCTACCAGTCAGTTTACTATTTTCCCATCGTCAATTCAATTGGCTGTGAATCCCTTTATTGACCTGGGTTCAAGGTAACAGAGTAATGAAAGCGTCTTCCTCCCTTCTTCCATACCGAACGAAGCGGTCACCCCTTGACTTCTAGCTGAATTAGAATCCAGTCACTTTCCTTTTCCGCTGCGCTTCCCTACCTGCGGGTAAGAGGAAGATGCTATCAGGGTGAGTGACTCCTTTCCTTGTCTGCCTTAGTTGTAACTCCTATGCTTCCCTTATAGCAATGCTTATATCAATGCAGGGCATATAGAAGAATAGGACATAGCTTAGACACAAGGAAACCTAGCTCCTCGGTTCGCTTATCTTTCTTTACACTTAGCACGAGGAAGCCTTGCCCTAGCCGGAACTACTTGCCTGAGCCCCATAGCTGCTTAAACTAGCCTTAGGACCTAGGAAGATTCATGAAGAAGATTATAACTGTATTTAAGAAAATTATTCATCAGATGTTCTTCCTTGAAAGAAGTTGTGATTGCTCCTTTCTTAATGCCAGTTTCTTCTTACTTGATTGAAGTTGATTCGGAATTGATTGCGGGTAGGGATTCTTGGTTCCCTCCATTGCTTCCCTGGCGTCAGTACCCTGATGAAGACCAACTTGATCTCATTCGTGAGCCTAGCCCGGTTAGAACATTCTTCATTCAACGAGGAAAGAAAAACCCCTGACTCTTTTATTTAAACATGGGACGTCTCAATAGCAAGAAAGCTTTCTCTTTACACATAGACGGAGGAGGATCTCTTGAGGAAGAAACAGACCTCACCGACCCTATGAGACCCTACCAACTAAAAAGAAAGAAAAGGAAAGGTTACGCTCGGTCGCCCAAAAGGGCTCTCCTCACTGCACTAACAAAAAGAAGATTAGATACCAGCGCTAACGAGAGAGAAAAAGAAGCTAGAAAGAAACTGATTGAAGCGGAGAAGTAGGCGCCTAGTATTATAGTCAGTTATCATTTCCGAACATTTTCGTAAAGTAGACTACGACGTTGGAAAAGGCAAGTCTAGCTCCTCTAAGCCTAGTGGTCACTCACCTTGCACTAGAAAGAGAGTAAGCAAGCTACCTCGCTTCTCACCAGAGCCTGAAGCAGACCTGAATTAACTAGCCTGAGGAGAACTACTCGCAGCGGGCAGTACTCAACAATCCCTGGCATTCCTTCGACCAACAGGGAGAACTTCATTGAACATAGAAATAGTCAGAACTAGAACGAGGAAATCTCACTTCTTGACAAATCGAGAATCTCATTCGTTCGAACAAGAGGCCTATCTTCCCTAGCGACTAGGTTTTCTCTTTAGACTTTCCCTTTGCCCTCGCCCTCACCACTCCCCGTGCAGTAGACGTTGCTTACCGGGATGAACTAGCCGGAGGGGAACTACTTGCGCGAACCAATAGCTGACGTAACTACTGAGCGCCTTTCTCTACACATAGACCTAGGAGCCGAAACTGAACTAGCCTGAGGCTCAGTCCAAGGTAGCTTGCTTACTCTTCTCACATAGGTAGGAGATAGACTTAGCTACCACTGCTGGAAAAAGAATGATAAGAGGGGCTTTCCGGAAAACCAGAGATTAGAAGTCGGAAAGAAAGGAAGCGGAAAGCAAGCTTTATTGAAGATGAGGATAGCACACTTTATTAAAGATTAGGAGGATAGGCTAGACTAGAATGGACGTATAATCTCTTTCAGGCTTGTTGCTGAACCCTCTTTTCGACAAGTTCCCGACAAGTCTTCTTACTATTCCCCTTGCAGTCAGTACCCTTGCCTTGGACACAAAACAAGCCTTATAAGCTAGAGCTCTTAAATCAACTATAGATCCCCGCCGAAAGAAAGTTGTCAATAACCTCTATGCCTAGCATAGGTTTAACAGACCTTTACATCGAAAGCCTACACCGGCATAGGAAACTCGGATAATAGCAGATGTAGAAAGAGAAGTTGATATTTTAAAAAGAAAGAGAAGGTGGCACGCATTCAGTCCTGGCCTTGGCTCTAGCAGGAACTAATGGACCATGGGAGTTACCTCTTCTTTTTCTTGTCCATAAGCTCTGCAGCTGCTCATTTGGAGGCCTATCCCACTCTCTTTCTAAACGCTCCGTCTATGGAAGTCCTCCAAGAAAGAGTTATCTTCTATATGAGTTGTCATGAGATTCCACCAGTCATAGCGGAACTAATAGCGGAGGATGTGTGCAATTATTTGCTGGATCCGCGGAATAATGTTCCCGCCGAGGTGCTTAATCAGAGTAGCACTACTTCATCAGAAGGAGCAGCACACCTAGCAGCCATAGTTATGGGGCGGCGTCTTTGGTCGGTCTCTTAATGGGTGCTTCACTGGCTCACATGGAAATGAATTGTTGATCGAGTGCGCCTCAAAGCAAGACTCGAAAGCAGTAAACAAAGGGATTCGGGTGCGGGAAAGCCTCTTTGGCTCGCCCGCTTTTGCGCTCCTATTTTATAAATAAGCCCCGCTCCTAGGGGCCCCTCTCTGATAAGGTTAGAAAGATCCATTTTATAACCGCTATGTTCCCATTCCATATTTTCAAAGATAGATTCCATTCTCATAATCCCACTATTTCCCATCGTCCGTCAATTAACCCAATACTGAATGTCAAAGAAATGATCAATTGGCATACGCATGTTGTGTACCAGCACTCTATTCCACGGATCGGCGAAGAGTTTACTAAGCCAAGCAAAGAGCAGAAAACCATATTGCAGAAGGAGCTGCAACATTTAAGGGCACTATTGTATAGGGATCTCGCCCTTATACAGGTTTTATATCCTGATCTCTTTCCGATGTGGTTGAAGAAGGCCTGTGGAATAGGCGGTGTACATAGCATGAAAACATTAATAGAAAGGTATCTGTTGGAGGATGACGAAAGGCCTTTCACATTGCCTTGCCCCTCTCGTGACTTAGACCCTTCTTCAGCCTTTTTGAGGATTTGTCACCGACTGGGCCCATATGAGGTCGATAGATTCCATGAAATTCAGGAAGCGATTAGGCATCGAACCGTTCGTTCCTTAATCGACGAGCCTTGGGTTCGGGGGAACGACCCTGCTAGCACGCAATCCGTACTCCTTTCATATATCGTAATCGCGGGATCTATACTACTAGCCTTCTTCTTTTTATTAGTCATACCCGTACCTCAGCTACTTGACTTGGATCCCGCTCTCATTCTAGACCCTCATCAGGTGGATATCATAAAAGAAACGGCCTCTAATAGCGGTTGTCCAGAGATTCACCCAGCAGTAAAGGAAAGAATAGCAAATCTCTACAGCTTTGCAGGAGCATGGGAATAGTGCACTAGCAGACGAAGAAGAAGGTCAGACTACCACAACTGAACAAAGAGCCCTAGGAGGGGCAATAGCGATAGGGTTTATGATAGTGACATTCGTCGGTGGTCTATGGTTAGCTGGTTCTACGACTGATCATATTAGCATGGCTATGTCCTAAGTCATATTAGCCTGGGTATGTCCTAAGCTTAAACTGAGAGTTAGCAGCATAAACGTATGTCCTAAGCTACGGAGGGATCAGGTCCCATTTCCATCTAGGTTAGAAGTTAGAATTGAATAGATCAACTAGAGTTCATAATTGTATAAAAGCGAAGCATAAAAGGAGTCTGAAAGCAGAGCTATACCTTTGGAGGGAAGGTAAAGGTATTAGGCTTAGTCTTTCTTCCCCTAGGAACAGGGAATTCCTGTTGAATGACTAAGGTGTGCCCCCGATCTGTTTGAGAGAACCGGAAATGAGTGGTTACGAAAGCAGATAAGCTGCAAGAGGGTTGCTGGTCGCTAGACAGCTTATACCTACCTATTCTTCTCCTCCGGTCTAAAGTCCCAAGACCGGTCTTCCACTTTCCTACTAAATCTCTCTGGCATCTATACTATCTTCCGCAACTTCCACCTCTCAATAAAACAGCAAAACTGCTATTTTCAAGGCAGGGCTATCTATTTCAATTGTTGTTCTATCTTTCTTCATCTTCGTTTCATTTCCTCTTCCTCTTCGTCCTTTCCTGTCCAACCTTTCTTTCTTTGTTAGTCCGTTAGGGAGTAAGAAGTCCCTTCTGTTTGAGGTACTTTTTGAAGAAAGCAAAGAAAGGATTCGGGTAGAAAGCTCCTTCTATAGCTTTCTTTCTAAATAGAAGACGTAGTAGCGTCCGAGTAGGATGTATATGGTTTAGACTGAATGAAGTGAGCTTTGGTTCAAAGTGTTCTGTTAAGACAAGATGGAATCCTATATAAAGGTTGGTCCCTTAGGATCTCCTCTGCCAGCTCTGCCCCCTTCCCTGCATTGCTAGAATGTAGGTTCTGTATGGTCACTAAGGGAGTATCCCTTTGCCCAGGACTTCATATAATCCGCGATCTAATAGTAGAGGAAAAGCGCCCGATCATAGATTGTTCGATTCATAGCAATTCATTTGACGAAAGAAGATGTAATAAACAAGAAGAAAGGGAAAGCAGGCGTAGAGTGCGCTAAGCATCTCAGAGAATGACACTACGAGGGCTAGGACGAGGAAGTCGAGGAGTTCAAGAAGAAGCGGGTCTCCCGGAATCGAATATAGGCTTATCCGCCTCCCATATTATCTTACTTCTTCTTTGGCTATGGCTATTAGTATTCTTTTTCTTGGTTTGGTATTATAACAACTATTGGTATTCTTTGCTACTTCATTCCTCCATTTGAAAGGAATGGTAGCGCACTCAATCTTACCCCCTTTGTGTGCCGCGCCTATTTTAGAGTTTCACATATTTCTATGGAAACCTGAAGTAAAGGCCTTTTATTACATGTTCATTTCCCATCTAGATCCTCGATTCGACGAGTTTGATCTTTTCTTTCGAGGGTTGAGGACAAGAGAAGAGTAGGGGCTTTGCAACAAAGTTCCTGAGATACCATATCCCTAGGTCTATAAGCCACGCCAATAAATAATAGGTCTCCGTTTGGAAGATAGTTTTTTGGCCATTCTTTCGCCATTCAGTAAGGTTTTCTCGAAGCGATCATCCGGTGATTACTCCTGAGCCCGGGTCTGGTGGTGCTAGATGGCTTTCGAGTAAGATTTCATACCTGGACTGGTAGGGATGCTTCATATTTGTTAAGGATAGGAGTGGGCTCGACTCTTCACCCAACAGCTTTCTTTTCCTGCCTGCAATGTGATTCAGATGGCTGAGTGGCTTAAGGTATTGGTTTGCTAAATTGATGGAACTGATTCTCCTTTTCAACCCGGTATTTTTCGTCACCAAATCAATTCAATTTCCCTTCATAGTAGCCCACCGAAACGAGAACCAAATCTGTTCCGAGAATTTGGTTTACAACCCCGAATCCCTTAAGAGGAGCCTACTTTTACGTGACAACTTCTGCCAGCACCCGTCTTTTTGATTAAAAGACCGATTCAGCATTGGTACTCCGATGATTGAACCTTCCTGCCCAAGATCTCTTTGTTGATATGCCGGTTTTCCTTGCCTTGGCTTGTTGACGTCTAGTGGGCCTTCTTTGTAGATTCAAATGCCCTGCTAGGCTTCCTTTCTTACCGGGGTTCCCAATCAATATAGAACGCGCGGCCGCCCAGTCCGCTTCCAAGCCGTAGTGCGCTAGCGCGACCTGGAGTTTTGAAGCAGGAGCAAATGAGTGAGTCAGTCAGTAAGTCAGTGAGTGAGTAATAGGAACCTGTATCGCTCCCCACCTTGGGACAGATCCTGCTGTGGAGTAGACCTTGGTCAACAGGACAGATCCGGCTTACGGTATGACCGAGTCTGCGGGAGGTTGAAACAACCCAGTCCTATCTACTCCACGGGAGAAAGTAGTTCGATCTTACTCAAGCTCCTGAAACTGGGATTGAAACGGTTCCAGAACCGGGCAAGTCCGTCCCAACGCGATACCTCGCTCGACAACCACGAGAACGAAGAGTGTTGTTGGTTTGTGTCCGGATACACTAGGTCAGCGAGGCTGACTTAATCAATCTAGGTATGCAACATCATACTAAATCCGAAGGTAGGATCGGGCGAACCGGCCAGAAATTCAACCCCTAATAACAAAGTCGATTTTCAACCTACTACTTAACTAATTCCCCCCTGAAATTAAAGCGAGAATACTTAAGGCTTGATGAAAGCAATTACTCCCAGTTCAAAATAAACAAGGCAGAACATAATAAACTTAACTATAGCCAAGGGAGACCGGGCTCCGCCCCTTCTACCTCTACGCCTAGAACCTGGGCTTGTAGGGAGAAAACCCTACTTTACCTGGGGAGGCGGGGGAATGCTTACCGCGAGTCTTCCTTCCTTATCTAAGATAAGGGCACTTAACTCTTTCCTTCCTTTTCCGTACGACTCCCTTCCCTCCTTGTCTTTCGCAGAGTCTTCAATCCGCTTAGCCGTCTTTCAGCTTCCTAAGATCAATAGCGTAGGCAGGATAGCTAGACCTCTTATTGTGAGTCTCTTTCTCATTCACTCACTTTGTCTCCCCCTTAACTGTAAATGGCGTAATGTGTAGTGCAAGTTGATCGCTAAGGATGTCTTAGCCTCAGAGACCTCTGATTCGATTTCCTGAGTAGCTAAAGGAAAGGAAATCTTGTTGGTTGGCTAGAAGAGAAGTGCTATTCGTTGGATCCTTGAAGCAGCTTTCCTCTTCTTACTTACGCATTTCCTATCTTATCTAATCTAAACAACTTTCTAGTGCAATATCTGACGGTAGCAAGCTCCGTGGCTAGTCTGCGCTCTTTGGACTTTTCAAATGCCGGCCTCTAGGAGATAGGAGAGAAATTTAGATTTCTGCTAATATTTCACGGCAGGTGGTAATCGTAATAGTCGCCGAGTCACTGCTTGTCCCGACTTGTACTTTATTCTATATCCTTCTGTATCCCATACACAGAGAGGGGACTCTATCATACCTGCTTTTACCGAGGACCGTAGATCGGTGCGGTTTTCTGTTCTTCTATGGCGATCTCGCCCTACGTATCCCTTACCGGTTTTCTTCGCTGCTTCTTTTTTCGTCGTTATGCTGATGACATGATCTTTTCCTCTAATGGAAAGACCTGAGTGGTGCTCATATGCTTGTGTGGGAAGAGATGGTTATTAGGGAGTGATAGGAAGAGAAGACTGCTGGCGGGAGATCTCTTCCTTTCCTGCTAGTCTGATTAGTCGTTCTTCACTCTCTTGCTAATGAAGACTAAGACAGGAGTTTCGTGGATTTTCCTTGGAAGAGAATGACCTTCTGCTGTTGATACCTCAGTTTACTATGAAGAGAAAAAGAAAAAGGATCGCTAGTATGTGCTTGAGTTTCTTGGGTCTCTCTTGCTGGAAGTACCCCTGATCCCTTTTGTAGTCGGACCGGTATGTTTACTGTGGGCTTAGTTGCCCTTGGCCCGGTAACAGCTACAGGTACCACTCTCTAATGAGAAAAATCTTCTGATGGCCCGCCCGCTTCTGTCTTTCTTTCATCGGTATCTATACGCCCTTGATCGATTGCTTGTTGAACAGTTTCTTCTGCTGGAGCTATGCTTTCTGTCTGCTCTCCACGCTTAATTCCAGGGAATTCCGGGATTCTGTTCTAGCAGGAGTACGGCTGCCTTGTCGGAGAGCCTGTCTGTTGGAGCGAGGCAGGCTAAGTAAGAGGGGCAGGTTTAAGAATCCTCTGATGGCAAGGTCGTCTTCCTCTCCATATTGATAGGTAAACGAGAGGAAGGGCTGGTGCTTGCGCTGCTTTTGAATTTGTTCGAGAGAGAGGCTGTCGGCTATGGAGATAGGTCGAAGAGCAGAGGTTGGTCGTAGATCTTTTATTGTTATTCCTTTCTGGTAGGCTTTCAGGTGCCTTGTTAGCACTTTCAGGTTGGGATTGTGGATGATGCGCTGAAGTTCCTTCACTAGCTGGTATGGAGGGACTAGCTTTGCTTGCTTCCTAGTCATTGCTTCTTTCTGTGCCTGCGCAGCGCTTTCTTGGCAGAGTTTTAGGCGGCTGTCTATCTACTTGTTACTGTACTTTCTTTCCTTCTTGTTCATCACTTGTCGCATAAGTAGCGACCTGCACGAATGGTGTAACGAAAAAAGATTAGCTATTGGAAGACGAGGGGCGTTTACGCTGGGACTGAAGCTTTGACAGCAAGCTGCCTTTACCTCGATCGTTCCTGCTGCGTGGACCTAGCTACTAGAAGAGGGTTCTTCCCCGCTTCTCTGGCGCGGTAGGAGCTTTATTTGCTGTCTTTTTGTTTGATATCCGGTAGATTTGAATTCAAAGGAAGCCTATGTAACATATTATAAGTTTAATAGCTGCTTTTGCCAAACGCTGCCATTCATCTAATGTTAAGAAGAAGCCCCGACATCTAGTTGATCCGGTGGACAGAGTTCCCTTAAGATCTGTCTTCGGTCAGGCTGACGCTCGCTATCTGGCTGAGTCGAGAGTAGAGTTACGGGAACAGCCGTCTGATGGAAAACTTGGGTGAAATTTTTGAATTAGATCGTGCGACTTCCTCCCCTCGCCCCGGGTACACAGAATTAACAAGTTAAGTTGGTTATAGGGCGATCCACAACAACAACTTCAGCCTCCTTTGTCGGGAATTGACGCGGGGCTGTCGGGATGCCTAGAGTCGATACTATGCACACGAACGAGACTTTCTTAATAGTACAACCCAAAAAGGCGCGAAAAAGACCAGCAGAATGAAAAAGAATTAGGAGACAATACCAGAACGCTTTTCATCAAGGGTAGCCCGATTGCTATTCGATTTGATACTATAGGCACGTAATCCAGAATAGAGAGGTAGGTTAAGGGACAAGCCGCGGAGGGGGTTCTGCCGGCTTTAGCTTGCCCTTAGTTGGTTGGGGGGCTAGATACGAAAGAACGGTATGAGAAAGATTGACTTCCTGATCGATCCGCCCCTTCACCTACAAAACGATCAGTTACTGGAGTCTTGCGCTTTTCAGGGCCCTCTGAGTCAGAGCAAGCCCGCCGGGGCGATCCAGTTTCCCGGAGTAAAAGTTCGATCCATTGGGTTCTTCGATTTGTTCATAAAAGAAACGAGAGACAGGAAAACATCTTTGATTACGATTAAAAGGAACAATCTCAAATAGACCAAGATCAAATTTCGGGTCATTTCTTGGTGAACATGATCTGCCATAATCTCTTCGATCCCTTCATTTATGTGCCAGAATACAGAGAGATTTGGTAGGAAAGTGGAAGAGACTTTTTTGTATATGATAATCAAAGGGAGTGGGAAAGCTGCAGTAATTCTTTGGAAAAGCCCGGTTCTCTTTGTCTTCGAGCTTTCATTCCTCAATCCACTGATTCGTTTCTTCATATACCTCCCCACCAATAGATAGAGACAAATGGGAATAACCG	LN:i:16409	KC:i:1032947	CL:z:#ffaa00	C2:z:#ffaa00
[truncated: 513,823 more chars]
