# Supplementary material for: Mitochondrial genome assembly and comparative analysis of decaploid Camellia hainanica
Source: Front Plant Sci. 2025 Jun 30;16:1556379. doi: 10.3389/fpls.2025.1556379 (PMC12257034; doi:10.3389/fpls.2025.1556379)
Supplement: Supplementary file 1 [file DataSheet1.zip › Supplementary files/gene_function.xls]

Group of genes	Gene name	Length	Start codon	Stop codon	Amino acid
ATP synthase	atp1	1530	ATG	TGA	510
	atp4	579	ATG	TAA	193
	atp6	948	ATG	TAG	316
	atp8	480	ATG	TAA	160
	atp9	225	ATG	CGA(TGA)	75
Cytohrome c biogenesis	ccmB	621	ATG	TGA	207
	ccmC	753	ATG	TGA	251
	ccmFc	1317	ATG	CGA(TGA)	439
	ccmFn	1797	ATG	TAG	599
Ubichinol cytochrome c reductase	cob	1182	ATG	TGA	394
Cytochrome c oxidase	cox1	1584	ACG(ATG)	TAA	528
	cox2	792	ATG	TAA	264
	cox3	798	ATG	TGA	266
Maturases	matR	1968	ATG	TAG	656
Transport membrance protein	mttB	348	ATG	TAG	116
NADH dehydrogenase	nad1	978	ATG	TAA	326
	nad2	1467	ATG	TAA	489
	nad3	357	ATG	TAA	119
	nad4	1488	ATG	TGA	496
	nad4L	303	ACG(ATG)	TAA	101
	nad5	2013	ATG	TAA	671
	nad6	618	ATG	TAA	206
	nad7	1185	ATG	TAG	395
	nad9	573	ATG	TAA	191
Ribosomal proteins (LSU)	rpl10	489	ATG	TAA	163
	rpl16	516	ATG	TAA	172
	rpl2	987	ATG	TAA	329
	rpl5	564	ATG	TAA	188
Ribosomal proteins (SSU)	rps1	606	ATG	TAA	202
	rps12	378	ATG	TGA	126
	rps12	378	ATG	TGA	126
	rps13	351	ATG	TGA	117
	rps14	303	ATG	TAG	101
	rps19	285	ATG	TAA	95
	rps3	1692	ATG	TAG	564
	rps4	831	ATG	TAA	277
	rps7	447	ATG	TAA	149
Succinate dehydrogenase	sdh3	321	ATG	TGA	107
	sdh4	387	ATG	CGA(TGA)	129
	sdh4	387	ATG	CGA(TGA)	129
Ribosomal RNAs	rrn18	1930
	rrn26	3599
	rrn5	121
Transfer RNAs	trnA-TGC	65
	trnC-GCA	71
	trnC-GCA	67
	trnD-GTC	74
	trnE-TTC	72
	trnF-AAA	69
	trnF-GAA	74
	trnG-GCC	72
	trnH-GTG	74
	trnI-GAT	68
	trnI-GAT	72
	trnK-TTT	73
	trnM-CAT	74
	trnM-CAT	73
	trnM-CAT	74
	trnM-CAT	74
	trnM-CAT	74
	trnM-CAT	74
	trnN-ATT	70
	trnN-GTT	72
	trnP-TGG	75
	trnQ-TTG	72
	trnS-GCT	88
	trnS-GCT	88
	trnS-TGA	77
	trnS-TGA	87
	trnT-GGT	69
	trnT-TGT	73
	trnV-GAC	72
	trnW-CCA	68
	trnW-CCA	74
	trnY-GTA	83
other
