# Supplementary material for: Mitochondrial genome assembly and comparative analysis of decaploid Camellia hainanica
Source: Front Plant Sci. 2025 Jun 30;16:1556379. doi: 10.3389/fpls.2025.1556379 (PMC12257034; doi:10.3389/fpls.2025.1556379)
Supplement: Supplementary file 1 [file DataSheet1.zip › Supplementary files/gene_function2.xls]

Group of genes	Gene name
ATP synthase	atp1 atp4 atp6 atp8 atp9
Cytohrome c biogenesis	ccmB ccmC ccmFc* ccmFn
Ubichinol cytochrome c reductase	cob
Cytochrome c oxidase	cox1 cox2 cox3
Maturases	matR
Transport membrance protein	mttB
NADH dehydrogenase	nad1**** nad2**** nad3 nad4** nad4L nad5**** nad6 nad7**** nad9
Ribosomal proteins (LSU)	rpl10 rpl16 rpl2* rpl5
Ribosomal proteins (SSU)	#rps19 rps1 rps12(2) rps13 rps14 rps19 rps3* rps4 rps7
Succinate dehydrogenase	sdh3 sdh4(2)
Ribosomal RNAs	rrn18 rrn26 rrn5
Transfer RNAs	trnA-TGC* trnC-GCA(2) trnD-GTC trnE-TTC trnF-AAA* trnF-GAA trnG-GCC trnH-GTG trnI-GAT*(2) trnK-TTT trnM-CAT(6) trnN-ATT trnN-GTT trnP-TGG trnQ-TTG trnS-GCT(2) trnS-TGA trnS-TGA* trnT-GGT* trnT-TGT* trnV-GAC trnW-CCA(2) trnY-GTA
other
Notes:*:intron number;#Gene:Pseudo gene;Gene(2):Number of copies of multi-copy genes;
