# Supplementary material for: Mitochondrial genome assembly and comparative analysis of decaploid Camellia hainanica
Source: Front Plant Sci. 2025 Jun 30;16:1556379. doi: 10.3389/fpls.2025.1556379 (PMC12257034; doi:10.3389/fpls.2025.1556379)
Supplement: Supplementary file 1 [file DataSheet1.zip › Supplementary files/feature/Camellia_hainanica.cds]

>rps1 ribosomal protein S1 1 2997..3602
ATGAGCATCTATTTGAGTCGATCATTTCCAAGATCTAATTCAAGTTTTTTCTTATGTAGTGGAAACGCCTTACAATCTGAAGTTTTACGCTTAAAGGGAGAAATGTTCTTGGTGGATGCAGGACCTGGAACCCCCAGAATTTGTATGCAAAATGAGCCTACAGGAGTGCCAATCAACCGAGCCACCAGGTTTGAGAATAAGGTGGGATCCCTGGATCTAGTGGCCGGTGAATCACTGATCAAAGAGCAGATTTTGGAGAGATTCTTCATCGATCTAGTGGCCGGTGAATCACTGATCAAAGAGCGAGCAGCCGCCAGGTTTAATGATTTGGTGGGATCCACAGATGTAGTGGCTGGTGAACCGCTTCTTCTTCTTCCACGAAGATTCAGACAAAACCGGGCTTGGATGGAACTGAACAAGATTTGGCGAACGAATACAAAGGTCAAAGGCTTTATTATTGAGAAAGTAAAAGGAGGTTATTCAGTAGCCATCGCAGGTTTCATTACTTTTCTTCCATTCCGTCCTCTCATAAGTAAAAGGATATCGAATGATCGATTCACCATTGAGAGCATTAACCCCAAAAGGACGAATATTGTGGTGTTCTAA
>sdh3 succinate dehydrogenase subunit 3 1 complement(22998..23318)
ATGAATATCCTTCGCCCGTTATCTCCTCATCTTCCTATTTATAAGCCACAGCTCACTTCGACGTTTCCAATTTCCCATAGAATCTCCGGAGCTTTCCTAGCCACTATAGTTTTGTTTTTTTATCTTCTTTGTCTGAAAATCGGTTTGATTTGCTTCACCTATGCGAATTTCTACCAATTCTTATTTTATTCATCAAAGCTCATCCTAATCTCCGTCGAGATTACTGCCTTAGCCCTGTCCTATCATCTGTATAATGGAGTTCGTCATTTATTGACGGATTTTTCGGGATTTCTCTTTCTTGGAAGAAAAAGATTGAAATGA
>atp9 ATPase subunit 9 1 46991..47215
ATGTTAGAAGGTGCAAAATCAATGGGTGCCGGAGCTGCTACAATTGCTTCAGCGGGAGCTGCTGTCGGTATTGGAAACGTCCTTAGTTCCTCGATTCATTCCGTGGCGCGAAATCCATCATTGGCTAAACAATCATTTGGTTATGCCATTTTGGGCTTTGCTCTAACCGAAGCTATTGCATCGTTTGCCCCAATGATGGCCTTTTTGATCTCATCCGTATTCCGA
>atp8 ATPase subunit 8 1 81491..81970
ATGCCTCAACTGGATAAATTTACTTATTTCACACAATTCTTCTGGTCATGCCTTTTCCTCTTTACTTTCTATATTCCCATATGCAATGATGGAGATGGAGTACTTGGGATCAGCAGAATTATAAAACTACGGAACCAACTGGTTTCACACCGGGAGAACAACATCCGGAGCAACGACCCCAAGAGTTTGGAAGATATCTTGCTAAAAGGTTTTAGCACCGGTGTATCCTATATGTACTCCAGTTTATTCGAAGTATCCCAATGGTGTAACGCCGTCGACTTATTGGGAAAAAGGAGGAAAATCACTTTGATCTCTTGTTTCGGAGAAATAAGTGGCTCACGAGGAATGGAAAGAAACATATTCTATTTGATCTCGAAGTCCTCATATAGCACTTCTTCCAATCCTGAATGGGGGATCCCCTGTAGGAATGGCATAATGCTAATCCATGTTCCACACGGCCAAGGAAGCATCGTTTTTTAA
>cox3 cytochrome c oxidase subunit 3 1 82817..83614
ATGATTGAATCTCAGAGGCATTCTTATCATTTGGTAGATCCAAGTCCATGGCCTATTTCGGGTTCACTCGGAGCTTTGGCAACCACCGTAGGAGGTGTGATGTACATGCACTCATTTCAAGGGGGTGCAACACTTCTCAGTTTGGGCCTCATATTTCTCCTATATACCATGTTTGTATGGTGGCGCGATGTTCTACGTGAATCCACGTTGGAAGGACATCATACCAAAGTCGTACAATTAGGACTTCGATATGGTTTTATTCTGTTTATCGTATCGGAGGTTATGTTCCTTTTTGCTTTTTTTCGGGCTTCTTCTCATTCTTCTTTGGCACCTACGGTAGAGATCGGAGGTATTTGGCCCCCAAAAGGGATTGGGGTTTTAGATCCTTGGGAAATCCCTTTTCTTAATACCCTTATTCCCCCTTCATCCGGAGCTGCCGTAACTTGGGCTCATCATGCTATACTCGCGGGGAAAGAAAAACGAGCAGTTTACGCTTTAGTCGCTACCGTTTCACTTGCTCTAGTATTCACTGCCTTTCAAGGAATGGAATATTATCAAGCACCCTTCACTATTTCGGATAGTATTTATGGTTCTACCTTTTACTTAGCAACTGGCTTTCATGGTTTTCATGTGATTATAGGTACTCTTTTCTCGATCATATGTGGTATTCGCCAATATCTTGGTCATCTGACCAAGGAGCATCACGTTGGCTTTGAAGCAGCTGCATGGTACTGGCATTTTGTAGACGTGGTTCGGTTATTCCCATTTGTCTCTATCTATTGGTGGGGAGGTATATGA
>sdh4 succinate dehydrogenase subunit 4 1 83542..83928
ATGGTACTGGCATTTTGTAGACGTGGTTCGGTTATTCCCATTTGTCTCTATCTATTGGTGGGGAGGTATATGAAGAAACGAATCAGTGGATTGAGGAATGAAAGCTCGAAGACAAAGAGAACCGGGCTTTTCCAAAGAATTACTGCAGCTTTCCCACTCCCTTTGATTATCATATACAAAAAAGTCTCTTCCACTTTCCTACCAAATCTCTCTGTATTCTGGCACATAAATGAAGGGATCGAAGAGATTATGGCAGATCATGTTCACCAAGAAATGACCCGAAATTTGATCTTGGTCTATTTGAGATTGTTCCTTTTAATCGTAATCAAAGATGTTTTCCTGTCTCTCGTTTCTTTTATGAACAAATCGAAGAACCCAATGGATCGA
>rps4 ribosomal protein S4 1 109513..110343
ATGCACAGAGGAACAGAACGAACTTCATATATCCCTTTTCCACTCAATCCAGAAACAAGATCGGACGTTATTCCGGTTCGTCTCCATTTTCGTGAAACTATTCCTCAAGCAAGGCAGCCGATAAGTCATCGAAGGGTTTGTGTGAATAATGGAATAGTGAGCATTACTCATTTTAAAGTATCCCACGGTGATATAATATCTTTTCAAGAAAATGATGCGAGAACCCGCGGTGAAGAAATAAGGAGATCTTTCTATATCGAAATATCAGTTGAAAAAATCATAGGCAAATTCCTGGATCACCCGGTAAGAATGTGGAGAAGAACCAAAACAGAATGGTTCCGCCTACTCAAAACTAAGAGGGGATGCCGCCTACTACTAAAATCCCGGTTTTTGCAACAGTTGCGTTCTTCTATGCAAGAAGAAGACTTAGAAAGAACAAAGAGGTTTGGATCCGAAAAAGTATGCTTAGGCACTTTCTTCGCTGAGCACAACAGAATGAAGAGGAATTTGTATCATTTCAAATCCCTATTCTTATCGAAGAGAAGGAACGAGAAAAACCGAAATATTCCTACTCGAACAATAAGTCCTATAGTTTACAACTCTTCTTTATATAGTAATTCGACCTATTGCTCCGCATCCCCCCATCAGTTTACTATGAAGAGAAAAATAAAAAGGATCGAACTACCTACTCATTATTCGGAGGTGAATCATAGAACACCAAAAGCTGTGGTATCTTATGGACCTAACATAGGTCACATCCCTCACGACATAAGATTGAAAGATCCAAACCTTCCTCTTCGGAGCGGAAACGGACGTGGCCAAAACATATAA
>nad6 NADH dehydrogenase subunit 6 1 111002..111619
ATGATACTTTCTGTTTTGTCAAGCCCTGCTTTGGTCTCTGGTTTGATGGTTGTACGTGCTAAAAATCCGGTACATTCCGTTTCGTTTCCCATCCCAGTCTTTCGCGACACTTCAGGTTTACTTCTTTTGTTAGGTCTCGACTTCTTCGCTATGATCTTCCCAGTAGTTCATATAGGAGCTATAGCCGTTTCATTCCTATTCGTTGTTATGATGTTCCATATTCAAATAGCGGAGATTCACGAAGAAGTATTGCGCTATTTACCAGTGAGTGGTATTATTGGACTGATCTTTTGGTGGGAAATGTTCTTCATTTTAGATAATGAAAGCATTCCATTACTACCAACCCAAAGAAATACGACCTCTCTGAGATATACGGTTTATGCCGGAAAGGTACGAAGTTGGACTAATTTGGAAACATTGGGCAATTTACTTTATACCTACTATTCCGTCTGGTTTTTGGTTCCTAGTCTTATTTTATTAGTAGCCATGATTGGGGCTATAGTACTGACTATGCATAGGACTACTAAGGTGAAAAGACAGGATGTATTCCGACGAAATGCTATTGATTCTAGGAGGACTATAATGAGGAGGACGACAGACCCACTCACGATCTACTAA
>nad7 NADH dehydrogenase subunit 7 1 join(147804..147946,148829..148897,150559..151025,152083..152326,154171..154432)
ATGACGACTAGGAAGAGGCAAATCAAAAATTTCACTTCGAATTTCGGACCTCAACATCCTGCTGCTCATGGTGTTTCACGATCAGTATTGGAAATGAACGGAGAAGTGGTGGAACGTGCGGAACCACATATTGGATCACTCCATAGAGGGACTGAGAAATTAATAGAGTACAAAACTTATCTTCAAGCTTTACCTTATTCTGATCGTTCAGACTATGTTTCTACGATGGCCCAAGAACACGCTCATTCTTCAGCCGTAGAGAGACTTTTGAATTGCGAGGTACCATTACGAGCTCAATATATACGAGTGTTATTCCGTGAAATAACTCGAATTTCAAATCATTCACTTGCTTTAACTACTCATGCTATGGATGTGGGAGCATCAACTCCGTTCCTGTGGGCTTTTGAGGAGCGGGAGAAATTGTTGGAATTCTATGAAAGAGTCTCGGGAGCCAGGATGCATGCCAGTTTCATACGACCAGGTGGAGTGGCACAAGATCTGCCTCTTGGCTTATGTCGAGATATTGATTCCTCCACACAACAATTTTCTTCTCGTATCGACGAATTAGAAGAGATGTCAACCGGCAACCGTATCTGGAAACAACGATTAGTGGATATTGGTACTGTCACTGCACAGCAAGCAAAGGATTGGGGATTCAGTGGTGTAATGTTAAGAGGTCCAGGGGTATGCTGGGATTCGCGAAGAGCAGCACCTTACGATGTTCATGACCAATCGGATCCTGACGTACCAGTAGGTACCAGAGGAGATCGCTATGATCGTTACTGTATTCGTATCGAAGAGATGCGACAAAGTGTTCGGATCATTGTGCAATGTCTTAATCAAATGCCTAGTGGCATGATCAAAGCCGATGATCGTAAGCTATGTCCTCCATCACGATGTCGAATGAAATTATCCATGGAATCCTCAATTCACCATTTCGAACTTTATACAGAAGGTTTTTCCGTACCAGCTCCTTCTACCTATACCGCAGTTGAAGCACCTAAAGGAGAATTTGGTGTCTTTCTGGTCAGTAATGGAAGCAATCGTCCCTACCGTCGTAAAATAAGAGCACCTGGCTCTGCCCATTTACAAGGACTCGATTCTATGTCCAAACATCACATGCCAGCAGATGTGGTCACCATCATAGGTACTCAAGATATTGTGTCTGGAGAGGTGGATAGATAG
>nad5 NADH dehydrogenase subunit 5 1 join(564679..564907,565757..566973,complement(206334..206355),complement(534859..535252),complement(533598..533748))
ATGTATCTACTTATCGTATTTTTGCCCCTGCTCGGTAGTTCCGTAGCAGGTTTTTTCGGACGTTTTCTAGGATCAGAAGGAACCGCTATAATGACCACTACGTGCGTTTCATTCTCTTCGATCTTATCTTTGATTGCTTTTTATGAAGTCGCACCGGGAGCTAGTGCTTGCTATCTAAGAATTGCTCCATGGATCTCATCGGAAATGTTTGATGCTTCTTGGGGCTTCTTGTTCGATAGCCCGACCGTAGTGATGTTAATTGTGGTTACATCCATAAGTAGCTTGGTCCATCTTTATTCCATTTCATATATGTCTGAGGATCCGCATAGCCCTCGATTTATGTGTTATTTATCCATTCCTACTTTTTTTATGCCAATGTTGGTGACTGGAGATAACTCTCTTCAATTATTCCTGGGATGGGAGGGAGTAGGTCTTGCTTCATATTTGTTAATTCATTTCTGGTTTACACGACTTCAGGCAGATAAAGCAGCTATAAAAGCTATGCCTGTCAATCGAGTAGGTGATTTTGGATTAGCTCCTGGGATTTCGGGTTGTTTTACTCTCTTTCAAACAGTAGACTTTTCAACCATTTTTGCTTGTGCTAGTGCCCCCAGAAATTCTTGGATTTCTCGCAATATGAGATTGAATGCCATAACTCTTATTTGTATTTTACTTCTTATTGGTGCTGTTGGGAAATCTGCACAGATAGGATCGCATACTTGGTCACCCGATGCTATGGAGGGTCCCACTCCAGTATCCGCTTTGATTCATGCAGCTACTATGGTAACAGCTGGCGTTTTCATGATAGCAAGGTGCTCCCCTTTATTTGAATACCCACCTACGGCTTTGATTGTTATTACTTTTGCAGGAGCTACGACGTCATTCCTTGCGGCAACCACTGGAATATTACAGAACGATCTAAAGAGGGTCATAGCTTATTCAACTTGCAGTCAATTAGGCTATATGATCTTTGCTTGCGGCATCTCTAACTATTCGGTTAGCGTCTTTCACTTAATGAATCACGCGTTTTTCAAAGCATTACTCTTCCTGAGTGCAGGTTCGGTGATTCATGCCATGTCGGATGAGCAAGATATGCGGAAGATGGGGGGGCTTGCCTCCTCGTTCCCTTTTACCTATGCCATGATGCTCATGGGCAGCTTATCTCTAATTGGATTTCCTTTTCTAACTGGATTTTATTCCAAAGATGTGATCTTAGAGCTCGCTTACACTAAGTATACCATCAGTGGGAACTTTGCTTTCTGGTTGGGAAGTGTCTCTGTCCTTTTCACTTCTTATTACTCTTTTCGTTCACTTTTTCTAACATTTCTAGTACCAACTAATTCATTCGGGCGAGACATCTTACGATGTCATGATGCGCCCATTCCTATGGCCATTCCTTTAATACTTCTGGCTCTCGGGAGTCTCTTTGTAGGATACTTGGCCAAAGATATGATGATTGGTTTAGGTACCAATTTTTGGGCCAATTCCCCCTTCGTACTACCAAAAAATGAGATTCTTGCCGAATCCGAGTTTGCTGCTCCAACCATTACCAAACTAATACCTATTCCGTTTAGTACTTCAGGTGCTTCTGTTGCGTATAATGTAAATCCCGTAGCGGATCAATTCCAACGAGCCTTTCAAACTAGTACTTTTTGTAATCGACTCTATAGCTTCTTCAATAAACGCTGGTTCTTCGATCAAGTTTTGAATGACTTTCTAGTCAGATCGTTCCTGCGTTTCGGATATGAAGTCTCATTCGAAGCTTTAGACAAAGGTGCTATTGAGATATTGGGCCCTTATGGTATCTCGTACACATTCCGACGATTGGCCGAGCGAATAAGTCAACTTCAAAGTGGATTTGTCTATCATTATGCCTTTGCAATGTTACTTGGTTTAACTCTATTTGTGACCTTTTCTCGTATGTGGGACTCTCTATCTTCTTGGGTAGATAATCGATCGTCTTTCATTTGGATAGTGAGTACTTTTTATAATAATAAGTCAAGTCAAGAATAA
>rpl16 ribosomal protein L16 1 complement(224515..225030)
ATGCTCCTGCGGAAGTATCTACTCGTTACGGAATCTCAGGTGTCAAAGTGTGGATTTCTTATAGTAAAAAAAAGGGGGGACGTGCTATATCCGAAACGTACGAAATATAGTAAATATCGTAAAGGCAGATGTAGTAGGGGTTGCAAACCGGACGGTACACAACTTGGTTTTGGAAGATATGGCACTAAAAGTTGTAGAGCTGGTCGTCTTTCATATCGAGCCATTGAAGCAGCGCGTCGGGCTATAATCGGACAATTCCATCGTGCTATGAGCGGACAATTCCGAAGAAATGGTAAGATATGGGTAAGAGTTCTCGCAGATCTCCCTATTACCGGGAAACCTACAGAAGTAAGAATGGGAAGAGGAAAAGGAAATCCTACGGGTTGGATTGCTCGTGTGTCCACGGGACAAATTCTATTTGAAATGGATGGTGTGAGTTTGTCAAATGCTCGACAAGCCGCTACATTAGCGGCGCATAAACCATGTTCGTCAACCAAGTTTGTTCAGTGGTCGTAA
>rps3 ribosomal protein S3 1 complement(join(224921..226537,228218..228292))
ATGGCACGAAAAGGAAATCCGATTTCGGTAAGACTTGATCTGAATCGTAGTTCAGATTCAAGTCGGTTCAGTGAGTATTATTATGGTAAATCGGTGTATCAAGATGTCAATCTGAGATCTTATTTCGGTTCGATACGTCCACCTACGAGACTCACCTTTGGCTTTCGTCTCGGTAGGTGTATTATTCTACATTTTCCCAAAAGAACATTCATTCATTTCTTTCTTCCCCGTCGACCACGACGACTGAAACGGCGCGAAAAATCCAGACCCGGAAAGGAGAAGGGCCGGTGGTGGGCATTTGGGGAAGTCGGGCCGATCGGGTGTCTTCATTCAAGCGACGGTACAGAAGAAGAACGAAACGAAGTGAGAGGCCGGGGGGCAGGGAAAAGAGTCGAGTCGATCAGGCTCGACGACCGGGAGAAGCAAAACGAAATCCGGATTTGGCCGAAAAAGAAGCAACGCTATGGATACCATGACCGATCACCATCGATAAAGAAGAATCTTTCTAAATCACTTCGGGTCAGCGGGGCCTTCAAGCATCCGAAATACGCCGAGGTTGTAAATGACATAGCGTTCCTGATAGAAAATGACGACTCCTTCAGAAAAACGAAGTTATTCAAGTTCTTTTTCCCAAAGAAGTCCCGCTCCGACGGACCGACGAGTCATCTACTTAAAAGGACCCTCCCTGCAGTGCGCCCCTCCTTGAATTATTCGGTCATGCAATACTTATTGAATACAAAGAACCAAATGCATTTCGACCCTGTCGTAGTTCTCAATCATTTCGTGGCACCAGGCGTGACTGAACCATCTACGATGGGGGGAGCTAATGCACAGGAAAGAAGCTTAGATAAGAGAATACGTTCTCGCATCGCTTTTTTTGTAGAAAGCTCGACCAGCGAGAAAAAGTGTTTGGCCGAAGCCAAAAAGAGGTTGACCCACTTCATTCGCCAAGCGAATGATCTTCGCTTCGCGGGAACAACAAAAACCACCATCTCGCTCTTTCCTTTCTTCGGTGCTACCTTTTTCTTTCCAAGGGATGGGGTTGGGGTGTATAATAACCTTTTTTTTGAGGATGCCCGGGAACAACTCCTAGGTCAATTAAGGATAAAATGTTGGAACCTCTTGGGTAAGGATAAGGTAATGGAATTGATAGAGAAATTCATAGACCTAGGGGGGATAGGAGAATTGATAAGGGGAATAGAGATGATGATAGAGATCATACTGAGAAACAGAAGAATTCCGTACGGGTACAACTCTTATTTGAACGAAGTGAAAAAAATGCGATCTTTGTTGTCTAATAGAACAAACACTAATACCTTAATTGAGTCGGTCAAGATCAAATCTGTTTATCAAAGTGCTTCTCCGATTGCTCAAGACATCTCTTTTCAACCGAGAAACAAAACAAGATCATTTCGTTCTATTTTAAGTAAAATAGTGAAGGATATTCCATTAGTAATGAAAAAAGGGGTGGAGGGGATCCGTATATGTTGTTCAGGTCGATCAGAAGGTGCAGAAATAGCTAGAACTGAGTGCGGAAAGTATGGAAAAACATCTCGTAATGTATTTAACCAGAAAATCGATTATGCTCCTGCGGAAGTATCTACTCGTTACGGAATCTCAGGTGTCAAAGTGTGGATTTCTTATAGTAAAAAAAAGGGGGGACGTGCTATATCCGAAACGTACGAAATATAG
>rpl2 ribosomal protein L2 1 complement(join(229143..229259,231199..232068))
ATGAGACAAAGCCAAGAGGGGAGAGCACTTAGACAATTCACTTTGAGTACAGGGAAGTCTGCTGGTAGGAATTCCTCAGGGCGTATTACGGTTTTTCACCGAGGGGGTGGATCGAAGCGATTGCAGCGAAGAATTGATCTGAAACGAAGCACTTCGTCTATGGGCATTGTAGAAAGGATAGAATATGACCCTAATCGTTCTTCTCGAATCGCTCCAGTACGATGGATCGAGGGGGTGCAGCTAGGCCGCCAGAGGAAATGCAACACGATAGAAGAGTTCGCTCCACCGCGTAAGATCCTCGAACCTACCACGACCACCATCCGCGGTCCATTTTCGTTCTCTTCCCTGCCCGGGAAGGTGGATCAAAGAAAGGTAGCTTCCTTCTCTCCTGGACTGATGGCGGCTTATGTAGTGGTCGGCCTTCCCACCAGAATGCCTCCTTGGTCGAAGGGCCCCTTTACTAGTAAGGGCGCAGGAAGCAAAAAAACTTGCGCGAAGGACGTTTTCTTCTCTGCCCTCTCCTCTCCAAAGGCCAAGGGAGAGACTGCACCCCTTTCCTTCGGTAGCTCTTTTGGTTTCCCAAGGATAGCGGTAGCTGGGGCAAAGCCCGCTTTCTTCGCTCCGCGAATGAGAGAGAAAGTAAGAGGAAAAAACACGTTCTCTCTTTGCGAGATCCGAAAGTGGAGAACGCATAGCATTCTCTGGGCACATAGGATCAAACGTAAAGCAGCGCTTTCTTGGCAGAGTTTTAGGCGGCAAGAGACTTTAGGGCTTGTTGGAGCTGCTGAGCATAACGAATCGAAGCCGAAGACGGATCAAGGTAGCTTGCCTGCCAAGCCGATAGGCGAAGGGCCGAAGGATGGAACGTGCACTTATATAATAGCCAGTCATCAATTGGAAGCGGGCAAGATGGTGATGAATTGCGATTGGTCTAAACCTTCGACCAGCGACTTATTGCGACCTGCCCAGAATGCCCATACATACTAA
>cox1 cytochrome c oxidase subunit 1 1 266843..268426
ACGACAAATCCGGTCCGATGGCTGTTCTCCACTAACCACAAGGATATAGGGACTCTATATTTCATCTTCGGTGCCATTGCTGGAGTGATGGGCACATGCTTCTCAGTACTGATTCGTATGGAATTAGCACGACCCGGCGATCAAATTCTTGGTGGGAATCATCAACTTTATAATGTTTTAATAACGGCTCACGCTTTTTTAATGATCTTTTTTATGGTTATGCCGGCGATGATAGGTGGATCTGGTAATTGGTCTGTTCCGATTCTGATAGGTGCGCCTGACATGGCATTTCCACGATTAAATAATATTTCATTCTGGTTGTTGCCACCAAGTCTCTTGCTCCTATTAAGCCCAGCCTTAGTAGAAGTGGGTAGCGGCACTGGGTGGACGGTCTATCCGCCCTTAAGTGGTATTACCAGCCATTCTGGAGGAGCAGTTGATTCAGCAATTTCTAGTCTTCATCTATCCGGTGTTTCATCCATTTTAGGTTCTATCAATTTTATAACAACTATCTCCAACATGCGTGGACCTGGAATGACTATGCATAGATCACCCCTATTTGTGTGGTCCGTTCTAGTGACAGCATTCCCACTTTTATTATCACTTCCGGTACTGGCAGGGGCAATTACCATGTTATTAACCGATCGAAACTTTAATACAACCTTTTCTGATCCCGCTGGAGGGGGAGACCCCATATTATACCAGCATCTCTTTCGGTTCTTCGGTCATCCAGAGGTGTATATTCCCATTCTGCCTGGATCCGGTATCATAAGTCATATCGTTTCGACTTTTTCGGGAAAACCGGTCTTCGGGTATTTAGGCATGGTTTATGCCATGATCAGTACAGGTGTTCTTGGATCTCTTGTTTGGGCTCATCATATGTTTACTGTGGGCTTAGACGTTGATACCCGTGCCTACTTCACCGCAGCTACCATGATCATAGCTGTCCCCACTGGAATAAAAATCTTTAGTTGGATCGCTACCATGTGGGGGGGTTCGATACAATACAAAACACCCATGTTATTTGCTGTAGGGTCCATCTTTTTGTTCACCATAGGAGGACTCACTGGAATAGTCCTGGCTAATTCTGGGCTAGACATTGCTCTACATGATACTTATTATGTGGTTGCACATTTCCATTATGTACTTTCTATGGGAGCCGTTTTTGCTTTATTTGCAGGATTTCACTATTGGGTAGGTAAAATCTTTGGTCGGACATACCCTGAAACTTTAGGTCAAATCCATTTTTGGATCACTTTTTTCGGGGTGAATCCGACCTTCTTTCCTATGCATTTCTTAGGGCTTTCGGGTATGCCACGTCGCATTCCAGATTATCCAGATGCTTACGCTGGATGGAATGCCCTTAGCAGTTTTGGCTCTTATATATCCGTAGTTGGGATTTGTCGTTTCTTCGTGGTCGTAACAATCACTTCAAGCAGTGGAAACAACAAAAGATGTGCTCCAAGTCCTTGGGCTGTTGAACAGAATCCAACCACATCGGAATGGATGGTACAAAGTCCTCCAGCTTTTCATACTTTTGGAGAACTTCCAGCTATCAAGGAGACGAAAAGCTATGTGAAGTAA
>ccmFc cytochrome c biogenesis FC 1 complement(join(270273..270821,271778..272545))
ATGGTCCAACTACATAACTTTTTCTTTTTCATTACTTCCATGGTCGTGCCTCGTGGCACGGCAGCACCCGTACTATTGAAATGGTTCGTCAGTAGAGATGTTCCCACAGGTGCCCCTTCTTCCAATGGTACTATAATTCCTATTCCTATCCCTTCATTCCCTCTTTTGGTCTATCTACATTCCAGGAAATTCATACGCTCCACGGACGGAGCAAAAAGTGGAGTCTTGGTCAGAGCAAGCCGCCCTATTCTATTACCAGACATAATTGGGAGAAGCTCATCCGAAACTAGAGCAAGAAACGCCTCATTTCGTTTTGTTCCTGTTCTTCATTTCCTTCTTCTTCAATCCAAGGGGGACTTCTCATATTTAGAATCTTTCTGCGGTGTGCTCCGTTTACTATTCTTTCGTACTTTCTTCTTTTTACCACGCGATAGGTCAGCGAAGCGTGAGCGGGCGCGGAGAAGGAAAGGCCAAACACTTCGGCCTAACGGGAATGAGCAACGACGAAATGACAAGATGAGGTGCCCCGGGCATCCCCATTTAGAAAGAAGGATCGAAGGTTTTGGGCCTGTAGCTTTCCCCGTCCCCCCTTCGTCGGGTGGTCCTTGTGTGGGGGGTGCGCCACCAGAAATCGGGCTTGAAGCTCTCGCCTTACCAACGAGCCGACAGCTGATGGCTGTTGGTCACGACTACTACCAAAAAGCTCCAATGAAGATGAATATTTCACATGGAGGAGTGTGCATCTGTATGTTGGGTGTTCTTCTGTCGAACACAAAGAAGATACAGTTCACTCAACGATTGCCTTTGGGTTCCGAACTCCATATGGGGAAGGAGCGTTGTTGTTTGCGAGGTCTCGATCATTTACATGGACCCACTTTTCATTCCATTTGTGGGAATTTGATGATCTATAAACCGTCCTTAACGAACGATCGGCTCATGTTTGAGCATGATGAATCACTTCGTGCCGACCTGTTGCCAATAAACTTTCCGGCCTCATATGAGAATGGAAAACTGGAGCATTTTCTGCATCGGTGGATGAAGAATCGCGAACATAATAATTTCTGGTTGACCATGTTCCCAGAAAAAAGATACTTTCGAGAAACGACGAGTACGACTGAAGTGGCTATACATACAAATCCATTTACGGATCTATATGCTTCGATTGGAACTGGAAGTTCCAGAACAGGCGGCTGGTATACCACCATAATGAAACTGCCTTTTCTTTTTTTTATTTGGATAGGATTTATGTTGGCTTCGTTGGGAGGCTCGCGTAGTTTGTTACGTCAGCTCCAAAAGGATAAGTTGCGTTGGAATCGA
>nad2 NADH dehydrogenase subunit 2 1 join(616337..616489,617705..618096,complement(325741..325901),complement(322643..323215),complement(320968..321155))
ATGTTCAATCTTTTTTTAGCGGTTTCCCCAGAGATCTTTATCATTAATGCAACCTTCATTTTGCTCATTCATGGAGTTGTATTTAGTACCTCTAAGAAATTGGATTATCCACCGTTAGTCAGTAATGTGGGTTGGCTTGGATTACTTAGTGTTCTAATAACCTTGCTTCTGCTCGCCGCTGGCGCACCTCTCCTAACTATTGCCCATTTATTCTGGAATAATCTTTTTAGGAGGGACAATTTTACATATTTCTGCCAAATCCTTCTATTATTAAGTACGGCTGGTACCATTTCGATGTGTTTCGATTCTTCCGAACAAGAGAGGTTTGATGCTTCTGAATCCATTGTATTAATTCCACTTTCTACTCGCAGTATGCTCTTTATGATCTCGGCTCATGATTCAATTGCCATGTATTTAGCTATTGAGCCTCAAAGTTTATGTTTTTATGTGATCGCAGCATCAAAAAGAAAGTCTGAATTTTCCACGGAAGCCGGCTCGAAATATTTGATCTTAGGTGCATTTTCCTCTGGAATATTATTGTTTGGTTGTTCCATGATCTATGGGTCTACTGGAGCTACCCACTTCGATCAATTAGCCAAGATTTTGACCGGATACGAAATCACTGGTGCTCGATCTAGTGGTATTTTTATGGGGATTCTATCTATCGCTGTAGGATCCCTATTCAAGATCACTGCAGTTCCTTTTCATATGTGGGCACCTGATATCTATGAGGGTTCACCCACCCCGGTTACAGCATTCCTTTCTATTGCGCCTAAAATATCTATTTCTGCTAATATTTCACGTGTTTCTATTTATGGTTCCTATGGAGCTACATTGCAACAAATCTTCTTTTTCTGCAGCATTGCTTCTATGATCTTAGGAGCACTGGCCGCCATGGCCCAAACGAAAGTCAAAAGACTTCTAGCTCATAGTTCAATTGGACATGTAGGTTATATTCGTACTGGTTTCTCATGTGGAACCATAGAAGGAATTCAATCACTACTAATTGGTATCTTTATTTATGCATCAATGACGATAGATGCATTCGCCATAGTTTCAGCATTACGGCAAACCCGTGTCAAATATATAGCGGATTTGGGCGCTCTAGCCAAAACGAATCCTATTTCGGCTATTACCTTCTCCATTACTATGTTCTCATACGCAGGAATACCCCCGTTAGCCGGCTTTTGTAGCAAATTCTATTTGTTCTTCGCCGCTTTGGGTTGTGGGGCTTACTTCCTAGCCCCAGTGGGAGTAGTGACTAGCGTTATAGGTCGTTTTTATTATATACGCTTAGCGAAAAGAATGTTTTTTGATACACCTAGGACATGGATTCTATATGAACCAATGGATCGTGACAAGTCGTTACTACTAGCAATGACTTCCTCTTTCATTACTTCATTCTTTCCATATCCCTCTCCTTTGTTCTCAGTTACTCATCAAATGGCACTCAGTTCATATCTTTAA
>nad1 NADH dehydrogenase subunit 1 1 join(341272..341659,545441..545520,546974..547165,complement(810258..810315),complement(806839..807098))
ATGTACATAGCTGTTCCAGCTGAAATACTTGGAATAATTCTACCACTTCTACTGGGAGTAGCCTTTTTAGTGCTAGCTGAACGTAAAGTAATGGCTTTTGTGCAACGTCGAAAGGGTCCTGATGTAGTGGGATCGTTTGGATTGTTACAACCTCTAGCAGATGGTTTGAAATTGATTCTAAAAGAACCTATTTCACCAAGTAGTGCTAATTTCTCCCTTTTTAGAATGGCTCCAGTGGCTACATTTATGTTAAGTCTGGTCGCTCGGGCCGTTGTACCTTTTGATTATGGTATGGTATTGTCAGATCCGAACATAGGGCTACTTTATTTGTTTGCCATATCTTCGCTAGGTGTTTATGGAATTATTATAGCAGGTCGGTCTAGTAATTCGAAATATGCCTTTCTAGGAGCATTACGATCTGCAGCTCAAATGGTCCCTTATGAAGTCTCTATTGGTCTTATTCTTATTACTGTACTAATATGTGTAGGTCCCCGTAATTCGAGTGAGATTGTCATGGCGCAAAAGCAGATATGGTCCGGTATTCCCTTGTTCCCTGTATTGGTTATGTTCTTCATTTCTTGTCTAGCAGAAACTAATCGAGCTCCGTTTGATCTCCCAGAAGCGGAAGCTGAATCAGTTGCAGGCTATAATGTAGAATATTCTTCAATGGGGTCTGCTCTTTCTTTTTTGGGAGAGTATGCCAATATGATCTTAATGACTGGTCCATGCACATCGCTCTCTCCAGGAGGTTGGCCGCCTATCCTAGATCTTCCCATTTTCAAGAAGATCCCGGGCTCGATCCGGTTTAGTATCAAGGTGATTCTTTTTCTGTTTCTATATATATGGGTCCGTGCAGCATTTCCACGATATCGTTATGATCAATTAATGGGACTTGGCCGGAAAGTGTTCTTGCCTCTATCATTAGCTCGGGTAGTCGCCGTTTCTGGTGTTTTAGTCACCTTTCAATGGCTCCCTTAA
>atp1 ATPase subunit 1 1 complement(369768..371297)
ATGGAAATCTCTCCCAGAGCTGCGGAACTAACGACTCTATTAGAAAATAGAATTACCAACTTTTACACGAATTTTCAAGTGGATGAGATCGGTCGAGTGGTCTCAGTTGGAGATGGGATTGCACGTGTTTATGGATTGAACGAGATTCAAGCCGGGGAAATGGTTGAATTTGCCAGCGGTGTGAAAGGAATAGCGTTGAATCTTGAGAATGAGAATGTAGGGATTGTTGTCTTTGGTAGTGATACCGCTATTAAAGAAGGAGATCTTGTCAAGCGCACTGGATCTATTGTGGATGTTCCTGCGGGAAAGGCTATGCTAGGGCGTGTGGTCGACGCGTTGGGAGTACCTATTGATGGAAGAGGGTCTCTAAGCGATCACGAGCGAAGACGTGTCGAAGTGAAAGCCCCTGGGATTATTGAACGTAAATCTGTGCACGAGCCTATGCAAACAGGGTTAAAGGCGGTAGATAGCCTCGTTCCTATAGGCCGTGGTCAACGAGAACTTATAATCGGGGATCGACAAACTGGAAAAACAGCTATTGCTATCGATACCATATTAAACCAAAAGCAAATGAACTCAAGGGGCACCTCTGAGAGTGAGACATTGTATTGTGTCTATGTAGCGATTGGACAGAAACGCTCAACTGTGGCACAATTAGTTCAAATTCTTTCAGAAGCGAATGCTTTGGAATATTCCATTCTTGTAGCAGCCACCGCTTCGGATCCTGCTCCTCTGCAATTTCTGGCCCCATATTCTGGGTGTGCCATGGGGGAATATTTCCGCGATAATGGAATGCACGCATTAATAATATATGATGATCTTAGTAAACAGGCGGTGGCATATCGACAAATGTCATTATTGTTACGCCGACCACCAGGCCGTGAGGCTTTCCCAGGGGATGTTTTCTATTTACATTCCCGTCTCTTAGAAAGAGCCGCTAAACGATCGGACCAGACAGGCGCAGGTAGCTTGACCGCCTTACCCGTCATTGAAACACAAGCTGGAGACGTATCGGCCTATATTCCCACCAATGTGATCCCCATTACTGATGGACAAATCTGTTCGGAAACAGAGCTCTTTTATCGCGGAATTAGACCTGCTATTAACGTCGGCTTATCTGTCAGTCGCGTCGGGTCTGCCGCTCAGTTGAAAGCTATGAAACAAGTCTGCGGTAGTTCAAAACTGGAATTGGCACAATATCGCGAAGTGGCCGCCCTTGCTCAATTTGGGTCAGACCTTGATGCTGCGACTCAGGCATTACTCAATAGAGGTGCAAGGCTTACAGAAGTCCCGAAACAACCACAATATGCACCACTTCCAATTGAAAAACAAATTCTAGTCATTTATGCAGCTGTCAATGGATTCTGTGATCGAATGCCATTAGAAAAAATTTCTCAATATGAGAGAGCCATTCCAAGTAGTGTAAAACCAGAATTACTACAATCTCTTTTAGAAAAAGGTGGGTTAACTAACGAAAGAAAGATGGAACCAGATGCATTCTTAAGAGAAAGTGCTTTGCCTTACCTATGA
>sdh4 succinate dehydrogenase subunit 4 1 429972..430358
ATGGTACTGGCATTTTGTAGACGTGGTTCGGTTATTCCCATTTGTCTCTATCTATTGGTGGGGAGGTATATGAAGAAACGAATCAGTGGATTGAGGAATGAAAGCTCGAAGACAAAGAGAACCGGGCTTTTCCAAAGAATTACTGCAGCTTTCCCACTCCCTTTGATTATCATATACAAAAAAGTCTCTTCCACTTTCCTACCAAATCTCTCTGTATTCTGGCACATAAATGAAGGGATCGAAGAGATTATGGCAGATCATGTTCACCAAGAAATGACCCGAAATTTGATCTTGGTCTATTTGAGATTGTTCCTTTTAATCGTAATCAAAGATGTTTTCCTGTCTCTCGTTTCTTTTATGAACAAATCGAAGAACCCAATGGATCGA
>nad3 NADH dehydrogenase subunit 3 1 459081..459437
ATGTCAGAATTTTCACCTATTTGTATCTATTTAGTGATCAGTCCGCTAGTTTCTTTGATCCCACTCGGTGTTCCTTTTCCATTTGCTTCCAATAGTTCGACCTATCCAGAAAAATTGTCGGCCTACGAATGTGGTTTCGATCCTTCCGGTGATGCCAGAAGTCGTTTTGATATACGATTTTATCTTGTTTCAATTTTATTTATTATCCCTGATCCGGAAGTAACCTTTTCCTTTCCTTGGGCAGTACCTCCCAACAAGATTGATCCGTTTGGATCTTGGTCCATGATGGCCTTTTTATTGATTTTGACGATTGGATCTCTCTATGAATGGAAAAGGGGTGCTTCGGATCGGGAATAA
>rps12 ribosomal protein S12 1 459486..459863
ATGCCTACATTAAATCAATTGATTCGTCATGGTAGAGAAGAAAAACGGCGCACGGACCGTACTCGAGCTTCGGATCAATGTCCCCAGAAGCAAGGAGTACGCCCGCGTGTTTCAACGAGAACACCGAAAAAACCTAATTCAGCTCTACGTAAGATAGCCAAAGTACGGTTGAGCAATCGACATGATATATTTGCTCACATTCCAGGCGAAGGTCATAATTCGCAGGAGCATTCTATGGTCTTAATAAGAGGAGGTAGAGTGAAAGATTCGCCAGGTGTGAAATCCCATTGTATTCGAGGAGTCAAGGATTTGCTGGGAATTCCGGATCGAAGAAGAGGCAGATCAAAATATGGTGCGGAAAAACCCAAATCGATATGA
>rps7 ribosomal protein S7 1 496555..497001
ATGGGGGGCTTGGATGGTGAGCAAAAACAATTGATCAAGAAGTTGGTCAACTTTCGCATGAAAGAAGGTAAAAGAACAAGAGTTCGTGCTATTGTTTATCAAACTTTTCATCGCCCAGCTCGAACTGAACGCGATGTAATCAAACTTATGGTTGACGCCCTAGAGAATATAAAGCCCATATGCGAAGTGGAAAAAGTAGGAATAGCAGGTACTATTTATGATGTCCCTGGGATTGTAGCCAGGGATCGTCAACAAACCTTAGCTATTCGTTGGATCCTTGAAGGAGCTTTCAAACGACGTATAAGTCACAGGATAAGCTTAGAGAAATGTTCATTTGCTGAGATACTGGATGCTTACCGAAAGAGGGGAATTGCACGTAAGAAAAGGGAGAATCTTCATGGACTGGCTTCCACCAATCGAAGTTTCGCGCATTTCAGATGGTGGTAA
>cox2 cytochrome c oxidase subunit 2 1 520806..521597
ATGATTGTTCTAGAATGGCGATTCCTCACAATTGCTCCTTGTGATGCAGCAGAACCATGGCAATTAGGATCTCAAGACGCAGCAACACCTATGATGCAAGGAATAATAGACTTACATCACGATATCTTTTTCTTCCTCATTCTGATTTTGGTTTTCGTATCACGGATCTTGGTTCGCGCTTTATGGCATTTCCACTATAAAAAAAATCCAATCCCGCAAAGGATTGTTCATGGAACTACTATCGAGATTCTTCGGACCATATTTCCTAGTATCATCCCGATGTTCATTGCTATACCATCATTTGCTCTGTTATACTCAATGGATGAGGTAGTAGTAGATCCAGCCATTACTATCAAAGCTATTGGACATCAATGGTATCGGACTTATGAGTATTCGGACTATAACAGTTCCGATGAACAGTCACTCACTTTTGACAGTTATACGATTCCAGAAGATGATCCAGAATTGGGTCAATCACGTTTATTAGAAGTGGACAATAGAGTGGTTGTACCAGCCAAAACTCATCTACGTATTATTGTAACACCTGCTGATGTACCTCATAGTTGGGCTGTACCTTCCTCAGGTGTCAAATGTGATGCTGTACCTGGTCGTTTAAATCAGACCTCTATTTCGGTACAACGAGAAGGAGTTTACTATGGTCAGTGCAGTGAGATTTGTGGAACTAATCATGCCTTTACGCCTATCGTCGTAGAAGCTGTTTCTAGGAAAGATTATGGTTCTCGGGTATCTAATCAATTAATCCCCCAAACCAACCAAACCGGGGAAGCTTAA
>rps13 ribosomal protein S13 1 544156..544506
ATGTCATATATTTCAGGAGCTAGATCAGTTGCCAATAAACAAGTAAGAATTGCCTCAACAAAAATTGATGGAATTGGACCTAAAAAAGCCATTCAGATTCGTTATCGATTAGGTATCAGTGGGAACATAAAGATAAAAGAGTTAACTAAGTATCAGATCGACCAAATTGAACAAATGATAGGTCAAGATCATGTTGTTCATTGGGAATTGAAGAGGGGAGAACGAGCAGACATCGAACGATTAATAAATATTTCTTGTTATCGTGGAATTCGTCATCAAGATGGATCGCCCTTACGCGGTCAACGAACTCATACTAATGCTAGGACTTGTCGCAAGCAAATTCGGAAATGA
>rpl5 ribosomal protein L5 1 549127..549690
ATGTTTCCACTCCATTTTCATTACGAAGATGTATCACGTCAGGATCCGTTGCTCAAACCGAATCACGCCAACGTTATGGAAGTTCCTGGATCGTGTAAAATAAGAGTAGTACCAAAGGCAGCACCTTCTGCTTTAATAATAAAAAATGGAAAATTGGCTATGGAGATTCCGCGCGGTCAGAAATTAATACAGACACAAAGGGCTTCGACAGGAAAGTCGTTTCGATCCAATCCATTCTTGGGGTCAAATAAAGACAAAAAGGGATATGTCAGTGACCTAGCACGACAAAGCACTCTCCGAGGGCATGGAATGTATAATTTTTTGGTCAGAATCTCCACAGTAATGTCTCTGTTAGATTCTCCGGTCGAAATAAGGGAAAACTCCATTCAATTCTCGATGGAAACGGAGTTTTGCGAATTCTCCCCGGAACTGGAAGATCATTTCGAGATCTTCGAACATATTCGAGGGTTCAATGTGACTATTGTCACTTCGGCCAACACACAAGATGAGACTTTACCACCGTGGAGCGGCTTTTTGCAAAAAGATGAGGGGGAAACTCAGTAA
>rps14 ribosomal protein S14 1 549692..549994
ATGTCGGAGAAGCGAAATATACGAGATCACAAACGTAGATTGCTCGCGGCTAAATATGAATTGAGACGAAAGCTTTATAAAGCCTTTTGTAAAGATCCCGATCTTCCTAGTGATATGCGGGACAAACATCGTTATAAGTTGTCCAAGTTGCCAAGAAATAGTTCCTTTGCACGAGTAAGAAACCGATGTATTTTCACGGGTCGCCCTCGTTCCGTATATGAGTTCTTTCGAATTTCTCGTATCGTTTTTCGTGGATTAGCATCTCGAGGTCCTTTGATGGGCATAAAGAAATCGTCTTGGTAG
>cob apocytochrome b 1 551318..552499
ATGACTATAAGAAACCAACGATTCTCTCTTCTTAAACAACCTATATCCTCCACACTTAATCAGCATTTGATAGATTATCCAACCCCGAGCAATCTTAGTTATTGGTGGGGGTTCGGTCCGTTAGCTGGTATTTGTTTAGTCATTCAGATAGTGACTGGCGTTTTTTTAGCTATGCATCACACACCTCATGTGGATCTAGCTTTCAACAGCGTAGAACACATTATGAGAGATGTTGAAGGGGGCTGGTTGCTCCGTTATATGCATGCTAATGGGGCAAGTATGTTTCTCATTGTGGTTCACCTTCATATTTTTCGTGGTCTATATCATGCGAGTTATAGCAGTCCTAGGGAATTTGTTCGGTGTCTCGGAGTTGTAATCTTCCTATTAATGATTGTGACAGCTTTTATAGGATACGTACCACCTTGGGGTCAGATGAGCTTTTGGGGAGCTACAGTAATTACAAGCTTAGCTAGCGCCATACCTGTAGTAGGAGATACCATAGTGACTTGGCTTTGGGGTGGTTTCTCCGTGGACAATGCCACCTTAAATCGTTTTTTTAGTCTTCATCATTTACTCCCCTTTATTTTAGTAGGCGCCAGTCTTCTTCATCTGGCCGCATTGCATCAATATGGATCAAATAATCCATTGGGTGTACATTCAGAGATGGATAAAATTGCTTCTTACCCTTATTTTTATGTAAAGGATCTAGTAGGTTGGGTAGCTTTTGCTATCTTTTTTTCCATTTGGATTTTTTATGCTCCTAATGTTTTAGGGCATCCCGACAATTATATACCTGCTAATCCGATGCCCACCCCGCCTCATATTGTGCCGGAATGGTATTTCCTACCGATCCATGCCATTCTTCGTAGTATACCTGACAAATCGGGAGGTGTAGCCGCAATAGCACCAGTTTCTATATGTCTGTTGGCTTTACCTTTTTTTAAAAGTATGTATGTACGTAGTTCAAGTTTTCGCCCGATTCACCAAGGAATTTTTTGGTTGCTTTTGGCGGATCGCTTACTACTAGGTTGGATCGGATGTCAACCTGTGGAGGCACCATTTGTTACTATTGGACAAATTTCTCCTTTTGTTTTCTTCTTGTTCTTTGCCATAACGCCCATTCCGGGACGAGTTGGAAGAGGAATTCCTAATTCTTACACGGATGAGACTGATCACACCTGA
>rps12 ribosomal protein S12 1 complement(631596..631973)
ATGCCTACATTAAATCAATTGATTCGTCATGGTAGAGAAGAAAAACGGCGCACGGACCGTACTCGAGCTTCGGATCAATGTCCCCAGAAGCAAGGAGTACGCCCGCGTGTTTCAACGAGAACACCGAAAAAACCTAATTCAGCTCTACGTAAGATAGCCAAAGTACGGTTGAGCAATCGACATGATATATTTGCTCACATTCCAGGCGAAGGTCATAATTCGCAGGAGCATTCTATGGTCTTAATAAGAGGAGGTAGAGTGAAAGATTCGCCAGGTGTGAAATCCCATTGTATTCGAGGAGTCAAGGATTTGCTGGGAATTCCGGATCGAAGAAGAGGCAGATCAAAATATGGTGCGGAAAAACCCAAATCGATATGA
>rpl10 ribosomal protein L10 1 689425..689913
ATGCCATTCGGAAGAAGTCTTCTACAGAGGGAAAGCCTGTTACGAGTAAGTGGAGAGGAAAGATCTCCAGAGATTCTTATCTCATTCCATTCCAGTGGCTCGACCAGTAACCAATGGCGAAAACTAAAAAATCTATGGTTTCCCGGTAGAACCCTATTTCGCCCAAGTTGTTGCGGAACCGGAAAAAAGAAGCGGTTTTTCGCACAGCTTGCTCATAGTGCAGGTCCCACTTGTATATCGTATTTGGCCGAAGAAGCATCGGACAGGTTGGAGTTCTTACCTTCTTGGGACTCCATGGACCAAGATCTGCTTTCATTATATGGGCAATACCGATCTACTTTAGTAGATCATATGGATGTAGAAAAAGCTTATAATTTTGATGAATTGGAAACATCTCTTTTCCATTTCTATTTACCCAGTTCATATCTTTGTTTCGTGTGTTCCCGGGAGGAATTCGATCTCTTCAATCTCGGGATACCACCTAAATAA
>ccmB cytochrome c biogenesis B 1 complement(690198..690818)
ATGAGACGACTCTTTCTTGAACTATATCATAAACAGATCTTCCCCTCCACACCAATCACGAGTTTTTCTCCATTCCTCTCGTATATCGTCGTAACGCCCTTAATGCTAGGTTTTGAAAAAGACTTTTCATGTCATTCCCATTTAGGTCCGATTCGGATCCCTCCGTTGTTTCCTTTTCCTTCCGCACCTTTTCCTCGAAATGAGAAAGAAGATGGTACACTTGAATTGTATTATTTAAGTGCTTATTGCTTGCCAAAGATCCTACTTCTACAATTGGTAGGTCACCGGGTTATTCAAATAAGTCGTGTTTTCCGTGGTTTTCCCATGTTACAACTTCCGTACCAATTCGGTCGATCCGGAATGGATCGGTTAAACATTCTATTAGGGAGCCTGGTCTTGACTCTTCTGTGTGGTATTCATTCTCGTTCGGCTCTTGGAATCACATCCAGCAGTGGTTGGAACAGCTCGCAAAATCCAACCACTTCACCTACTTCATTGCCCCCAACCGTTTCTCGTACCTCTATTGAAACAGAATGGTTTCATGTTCTTTCATCGATTGGTTATTCCTCTCCGTTCGTATCTCTTTTTCCAATTTCGGTCTCGATTAGTTTACAAGATTGA
>mttB transport membrane protein 1 699713..700060
ATGATCAAGTTACAACCTAAGATCTATGACCATATTATGTTAACTGTTCGTATTTCGTTCATTCCATCGGTATGCTCCCAGGTACCTGTAATTGTGATCCGTTTGCCAGAATCAAGGGCTCTTTCTGTGGAAACCTCCACGAACAATCGTCGTTTTTTGATGGTTTTTCCGCTTCTCACAGCTGCTCTTTCCACACCTCCGGATATCTGGTGCCAAATCGTCGCCCGTTTCCTTATTTCTTCGATAATAGAGTTGGCTATCTCTGTGGCATCGATTGTACAAGTTCGTGAAGAGGGCTGGACGAGTGGAATGAGGGAGAGCGGCTCGATCGACAAAAAAGAAGAGTAG
>atp6 ATPase subunit 6 1 complement(707814..708761)
ATGAATATAGGAAACTTGTATTTCTCATTCACAAATCCATCTTTGTTTATGCTGCTAACTCTCAGTTTGGTCCTACTTCTGGTTCATTTTGTTACTAAAAACGGAGGAGGAAACTCAGTACCAAATGCTTGGCAATCCTTGGTAGAGCTTATTTATGATTTCGTGCCGAACCCGGTAAACGAACAAATAGGTGGTCTTTCCGGAAATGTTAAACAAAAGTTTTCCCCTCGCATCTCGGTTACTTTTACTTTTTCGTTATTTCGTAATCCCCAGGGTATGATACCTTATAGCTTCACAGTTACAAGTCATTTTCTCATTACTTTGGGTCTCTCATTTTCTCTTTTTATTGGCATTACTATAGTGGGATTTCAAAGAAATGGGCTTCATTTTTTAAGCTTCTCATTACCCGCTGGAGTCCCACTGCCGTTAGCACCTTTTTTAGTACTCCTTGAGCTAATCCCTCATTGTTTTCGCGCATTAAGCCCAGGAATACGTTTATTTGCTAATATGATGGCCGGTCATAGTTCAGTAAAGATTTTAAGTGGGTCCGCTTGGACTATGCTATGTATGAATGATCTTTTATATTTCATAGGAGATCTTGGTCCTTTATTTATAGTTCTTGCATTAACCGGTCCGGAATTAGGTGTAGCTATATCACAAGCTCATGTTTCTACGATCTCAATCTGTATTTACTTGAATGATGCTACAAATCTCCATCAAAGTGGTTATTTATTTATAATTGAACAAAAGCGAGGAGCAAAGCCGCTTTACCGAGTTTACGAAGTGAAGGAGCGAGAACTTCCCCCGGATCGAAAAAAAAAAAGATTCCGAGCACGTCTGGTCAAAGTCTATCTTGTCTTTACCACGAGTCATTTTCCTTGGCTAACAATAAAGAATTTAAGTTTTGCACATATCCGCGGGTTCTTCAATTTGCTTTCTCCCTCATAG
>nad4 NADH dehydrogenase subunit 4 1 join(713412..713872,715309..716245,719210..719299)
ATGTTAGAACATTTCTGTGAATGCTATTCCGATCTAAGTGGTCTTATTCTGTGTCCCGTGCTAGGAAGCATTACTCCTCTTTTCATTCCAAATTCAAGAATACGACCGATACGATTGATTGGTCTGTGCGCCTCTCTTATTACTTTTTTGTATCCCCCTGTTCTTCGGATACAATTCGATCCTTCTACGGCCAAATCTCAATTTGTGGAAAGCCTTCGATGGCTTCCTTATGAAAACATCCATTTTTATTTGGGTATAGACGGTATCTCTTTATTCTTCGTGATATTGACCACATTTCTGATCCCTATTTGCATTTTAGTGGGTTGGTCTGGTATGAGAAGTTATGGGAAAGAGTATATTACAGCATCTCTAATTCGTGAATTTCTAATGATCGCCGTGTTCCGCATGCTGGATCCTCTACTATTCTATGTTCTTCCCGAAAGCGTGCCAATCCCTATGTTCATTATTATAGGGGTATGGGGTTCGAGACAAAGAAAGATCAAGGCAGCATATCAGTTTTTCCTTTATACTTTACTTGGATCTGTTTTTATGCTATTAGCCATTCTGTTGATTCTTCTCCAAACAGGAACCACCGATTTACAAATCTTATTAACCACAGAATTTAGTGAGCGGCGCCAAATCTTTCTATGGATTGCTTTTTTCGCCTCTTTCGCCGTCAAAGTGCCTATGGTACCAGTTCATATTTGGTTACCCGAAGCTCATGTAGAGGCACCTACGGCAGGATCCGTCATCTTGGCGGGAATTCTTTTAAAATTGGGAACCTACGGGTTTTTAAGATTTTCAATACCCATGTTTCCCGAAGCGACACTTTGTTTCACTCCTTTCATTTATACTTTAAGCGCGATTGCTATAATATATACTTCCTTGACTACTTTAAGACAGATCGATCTTAAGAAGATCATTGCTTACTCCTCAGTAGCTCATATGAATCTGGTGACTATTGGTATGTTTAGTCTGAACATACAGGGAATTGGAGGTAGCATTTTACTGATGTTAAGTCATGGACTGGTTTCTTCAGCCCTTTTTCTATGTGTTGGTGTTCTATATGACCGACATAAGACTCGACTTGTTAGATATTATGGAGGTTTAGTAAGCACCATGCCGAATTTCTCTACCATTTTTTTCTTTTTTACTTTGGCCAATATGAGTTTACCTGGTACTAGCAGCTTTATTGGGGAATTTCTTATCTTAGTAGGAGCTTTCCAAAGAAATAGCTTAGTAGCCACATTAGCAGCGCTTGGGATGATTTTAGGCGCGGCCTATTCCCTTTGGCTATATAATCGTGCGGTTTCTGGGAATTTAAAACCCGATTTCCTCCATAAATTCTCCGATCCAAATGGCAGAGAAGTTTCCATATTTATACCTTTTCTTGTTGGACTTGTTTGGATGGGTGTTCACCCCAAAGTGTTCCCGGACCGCATGCATACATCCGTAAGTAACTTAGTGCAACATGGCAAATTTCATTGA
>nad4L NADH dehydrogenase subunit 4L 1 746819..747121
ACGGATCCTATCAAATATTTCACATTTTCTATGATCATCTCTATTTCAGGTATTCGGGGAATCCTCCTTAATAGACGAAATATTCCTATTATGTCAATGCCAATTGAATCAATGTTATTAGCTGTGAATTCGAACTTTTTGGTATTTTCCGTTTCTTCGGATGATATGATGGGCCAATCATTTGCTTCATTGGTTCCAACGGTGGCAGCTGCGGAATCTGCTATTGGGTCAGCCATTTTCGTTATTACTTTCCGAGTCCGAGGGACTATTGCTGTAGAATCTATTAATAGCATTCAAGGTTAA
>atp4 ATPase subunit 4 1 747307..747885
ATGAGATTGAGTTCCACGAATATGCAGGCTAGAAAGATGCTATTTGCTGCTATTCTATCTATTTGTGCATCAAGTTCGAAGAAGATCTCAATCTATAATGAAGAAATGATAGTAGCTCGTTGTTTTATAGGCTTTATCATATTCAGTCGGAAGAGTTTAGGTAAGACTTTCAAAGTGACTCTCGACGGGAGAATCCAGGCTATTCAGGAAGAATCGCAGCAATTCCCCAATCCTAACGAAGTAGTTCCTCCGGAATCCAATGAACAACAACGATTACTTAGGATCAGCTTGCGAATTTGTGGCACCGTAGTAGAATCATTACCAATGGCACGCTGTGCGCCTAAGTGCGAAAAGACAGTGCAAGCTTTGTTATGCCGAAACCTAAATGTTAAGTCAGCAACACTTCCAAATGCCACTTCTTCCCGTCGCATCCGTCTTCAGGACGATCTAGTCACAGGTTTTCACTTCTCAGTGAGTGAAAGATTTGTCCCCGGGTGTACGTTGAAAGCTTCTATAGTAGAACTCATTCGAGAGGGCTTGGCGGTCTTAAGAATGGTTCGGGTGGGGGGTTTCTCTTAA
>ccmC cytochrome c biogenesis C 1 749734..750486
ATGTCCGTTTCGTTATTACAACCTTCTTTTTTGATGTCAAAGACCAGAAGCTACGCGCAAATTCTCATTGGATCTCGGTTGTTCTTAACAGCGATGGCTATTCATTTAAGTCTTCGGGTAGCACCACTAGATCTTCAACAAGGTGGAAATTCTCGTATTCCGTATGTACATGTTCCTGCGGCTCGGATGAGTATTCTTGTTTATATCGCTACGGCTATAAACACTTTCTTGTTCCTATTAACAAAACATCCCCTTTTTCTTCGCTCTTCCGGAACCGGTACAGAAATGGGTGCATTTTCTACGTTGTTTACCTTAGTTACTGGGGGGTTTCGGGGAAGACCTATGTGGGGCACCTTTTGGGTGTGGGATGCTCGTTTAACCTCTGTATTCATCTCGTTCCTTATTTACCTGGGTGCACTGCGTTTTCAAAAGCTTCCTGTCGAACCGGCTCCTATTTCAATCCGTGCTGGACCGATCGATATACCAATAATAAAGTCTTCAGTCAACTGGTGGAATACATCGCATCAACCTGGGAGCATTAGCCGATCTGGTACATCAATACATGTTCCTATGCCCATTCCAATCTTGTCTAACTTTGCTAACTCCCCCTTCTCAACCCGTATCTTGTTCGTTCTGGAAACACGTCTTCCTATTCCATCTTTTCTCGAATCTCCTTTAACGGAAGAAATAGAAGCTCGAGAAGGAATACCAAAACCTAGTTCACTCGCTGAGTCTCTTTGCATCCATGGCTGA
>ccmFn cytochrome c biogenesis FN 1 complement(771939..773735)
ATGTCAATATATGAATTGTTTCATTATTCGTTATTTCCGGGTCTTTTCGTTGCATTCACTTACAACAAGAAACAACCACCAGTGTTTGGTGCAGCACCTGCATTTTGGTGCATTCTTCTTTCTTTCCTTGGTCTTTCGTTCCGTCATATTCCTAATAACTTATCCAATTACAACGTATTAACTGCTAATGCACCTTTCTTTTATCAAATCTCAGGGACATGGTCTAATCATGAGGGTAGTATTTTATCATGGTGTCGGATCCTAAGTTTTTATGGATTTCTTCTTTGTTACCGGGGTCGACCCCAAAGCCATAATGTCTCAAAACGAGGAGGCCATAGAGAAACTCTTTTTTATTCCTTTGTCTTGAACTTCGTGAAGAACTCCATTCTACCTCTCCCTCGTTACGAACAAAAAAGTGGGGCTGCGCCCCAGTTGTACACTCCCTTCGTTCTACGAACCCTTGTTGATTCTGAACTTCGTTCGCGAAGGAACCGGACTTTTGACGGGCCAGCCCTTTTTTATGCGCCGCTTTACCCTGAAAGGAAAATGAGCTTTGCTCCTCTGGGCGCTAGGCGCTCCCGTGGTTCGCGAGAAGGAAAAAGGACTCATCCTTTGTTGCATCTGGCACGAGATGATAAAGAGAGAGCTTCGTCTATCGATGAACAGCGGATTGACGGAGCTCTTGGCATTGCTTTGTTTTTCTCTCCTTTCCTATCAGCGAGTTCCGATCCTTTTGTTCGAAATTTCTTCGTTCGTACCGAACCGCTTGCAGAATCAAATCCTGTTCCACAAGATCCTATATCAGCTATACATCCTCCTTGCATTTATGCCGGAGACGTCGCCAGTGCTATGGGCTTTGGCTTATGTAGATCAAAAATGATGAATGGGATTGCGGCACTCCACTCGCCGCCAATGCGGAAGGATGCCGCCGAAAAGAATGGAACGCTGTTTCGCTCTGCTGGATGCGTCGGATCCCGTATAACAAGCGAGCTCTTTACCCTCAAATTCAAACATGTGGGCGCAAAATGCTATCCTGCTCTATTCTTACGTAGCAATAGAAGCCTGCTTATGCTGCTTCGGCGGCGCTTTTTCGCCTTCTCTTCGCTCTGGACAGGAGCGCTAGTGGACGCGGGGAGGGAGCAGGCGAAGCCTGTCGTTCGTAATGGAAAGAAAGATACCACTACTTCGCCTCTTTGTTGGACCGCCGGCGCGAACACAGTGGTCTCTGACCAGGACCAGGAACCAATTCGAATTTGGATCTTGACATGTCGGTGGTTTTTAACCGTAGGCATCTTGCCAGGAAGTTGGTGGGCTCATCATGAATTAGGTCGGGGTGGCTGGTGGTTTCGGGATCCCGTAGAAAATGCTTCTTTTATGCCTCGGGTATTAGCCACAGCTCGTATTCATTCAGTAATTCTACCCCTTCTTCATTCTTGGACCTCGCTTCTTAATATTGTGACTCTTCCATGCTGTGTCTCAGGAACCTCTTCAATACGGTCCGGATTGCTAGCTCCCGTTCATAGTTTTGCTACAGATGATACACGAGGAATCTTTTTATGGCGGTTCTTCCTTCTAATGACCGGCATATCTATGATTCTTTTCTCCCAGATGAAGCAGCAGGCATCGGTCCGTAGAACCTATAAAAAAGAGATGGTTGTGGCGCGAAGTACTCTTGTGCACCTACGTCACTCGGCTCGCGCGCAACCCCGCCCCGTTATGTTATGGAAGAATTTAGCTTCTTGCTGGGCTGGTTATTCAGAGCCAGCAATTGGCTGTCGGATTTCGTCCCGCAACTAG
>matR maturase 1 complement(807627..809594)
ATGAAAGAGGCGATCAGAATGGTACTCGAATCCATTTACGATCCCGAGTTTCCAGACACATCGCACTTCCGCTCGGGTCGAGGCTGCCACGCGGCCCTAAGACGGATCAAAGAAGAGTGGGGAACCTCTCGCTGGTTTTTGGAATTCGACATCAGGAAGTGTTTTCACACCATCGACCGACATCGACTCATCTCAATCTTTAAGGAAGAGATCGACGATCCCAAGTTCTTTTACTCCATTCAGAAAGTCTTTTCCGCCGGACGACTCGTAGGAGGTGAGAAGGGCCCTTACTCCGTTCCACACAGTGTACTACTATCGGCCCTACCAGGCAACATCTACCTACACAAGCTCGATCAGGAGATAGGGAGGATCCGACAGAAGTACGAAATTCCGATTGTTCAGAGAATCAGATCGGTTCTATTAAGGACAGGTCGTATTGATGACCAAGAAAACTCTGGAGAAGAAGCAAGCTTCAACGCTCCCCAAGACAACAGAGCCATCATTGTGGGGAGGGTAAAGAGCATCCAACGCAAAGCGGCCTTTCATTCCCTTGTTTCGTCGTGGCACACCCCCCCCACAAGCACCCCCCGGCTCAGGGGGGACCAGAAAACGCCTTTCGTTTTCCCCCCTTCGTCGGCCCTTGCCGCCTTCCTTAACAAGCCCTCGAGCCTCCTTTGCGCCGCCTTCCTCATAGAAGCCGCTGGGTTGACCCCGAAGGCCGAATTCTATGGTAGAGAAGGCTGTAATAATAATTGGGCCATGAGAGACTTTATTAAGTATTGCAAAAGAAAGGGCCTGCTGATAGAGCTGGGCGGGGAGGCGATACTAGTTATCAGGTCAGAGAGGCGCCTGGCCCGTAAGCTGGCCCCCTTAAAAACCCATTACTTAATAAGGATTTGTTACGCGCGATATGCCGACGACTCACTACTGGGAATCGTGGGTGCCGTAGAGCTTCTCATAGAAATACAAAAACGTATCGCCCACTTCCTACAATCCGGCCTGAACCTTTGGGTAAGCTCTGCAGGATCAACAACAATAACTGCACGGAGTACGGTAGAATTCCTCGGTACGATCATTCGGGAAGTCCCTCCGAGGACGACTCCCATACAATTCTTGCGAGAGCTGGAGAAGCGTCTACGGGTAAAGCACCGTATCCATATAACTGCTTGCCACCTACGCTCCGCCATCCATTCCAAGTTTAGGAACCTAGGGAATAGTATCCCGATCAAACAGCTGACGAAGGGGATGAGCGGAACAGGGAGTCTACTGGACGCGGTTCAACTAGCGGAGACTCTTGGAACAGCTGGAGTAAGAAGTCCCCAAGTGAGCGTATTATGGGGGACCGTCAAGCACATCCGGCAGGGATCAAGGGGGATCTCGTTGTTGCATAGCTCAGGTCGGAGCAAGGTGCCATCGGACGTTCAACGGGCAGTCTCACGATCGGGCACTCATGCCCGGAAGTTGTCATTGTATACTCCCGCGGGTCGGAAGGCGGCGGGGGAAGGAGGGGGACACTGGGCGAGATCTATCAGCAGCGAATTCCCCATACAAATAGAGGCGCCTATCAAAAAGATACTCCGAAGGCTTCGGGATCGAGGTATCATTAGCCGAAGAAGACCCTGGCCAATCCACGTGGCCTGCTTGACGAACGTCAGCGACGGAGACATCGTAAATTGGTCCGCGGGCATTGCGATAAGTCCTCTGTCCTACTACAGGTGCCGCGACAACCTTTACCAAGTCCGAACGATTGTCGACCACCAGATCCGCTGGTCTGCAATATTCACCCCGGCCCACAAGCACAAATCCTCGGCGCGGAATATAATCCCAAAGTACTCCAAAGACTCAAATATAGTAAATCAAGAAGGTGGTAAGACCCTTGCAGAGTTCCCCAACAGCATAGAGCTTGGGAAGCTCGGACCCGGTCAAGATCCGAACAACAAGGAGCACTCAACTACTAGTCTAGTCTAG
>rps19 ribosomal protein S19 1 complement(835198..835482)
ATGCCACGACGATCTATATGGAAGGGCAGTTTTCTTGATGCATTCCTGTTGAGAATGAAGAAGAAGAGAGATCTTCTTTTGAACAGGAAAATTTGGTCACGTAGATCTTCTATTTCGCCGGAATTCGTTGATTGCTCCGTACGAATTTACAATGGAAAAACTCCTGTTCGTTGTAAGATCACTGAGGGAAAGGTTGGTCATAAATTTGGAGAGTTTTCTTTTACACGGAAACGAAGACCTTCGAGAACAAATATTGGACTGGGAAGAAAAAAGGGGAAAAAGTAA
>nad9 NADH dehydrogenase subunit 9 1 862493..863065
ATGGATAACCAATCCATTTTCAAATATAGTTGGGAGACTTTACCCAAGAAATGGGTAAAAAAAATGGAAAGATCGGAACATGGGAATAGATCTGATACCAATACGGACTATCCATTTCCATTGTTGTGCTTTCTGAAATTGCATACCTATACAAGGGTTCAAGTTTCGATCGATATTTGCGGAGTTGATCATCCCTCTCGAAAACGAAGATTTGAAGTGGTCTATAATTTACTGAGTACTCGGTATAACTCACGCATTCGTGTACAAACCAGTGCAGACGAAGTAACACGAATATCTCCGGTAGTCAGTCTATTTCCATCAGCCGGCCGGTGGGAGCGAGAAGTTTGGGATATGTTTGGTGTTTCTTCCATCAATCATCCGGATCTACGCCGTATATCAACAGATTATGGTTTCGAGGGTCATCCATTACGAAAAGACCTTCCTCTGAGTGGATATGTGGAAGTACGCTATGATGATCCAGAGAAACGTGTGGTTTCTGAACCCATTGAGATGACCCAAGAATTTCGCTATTTCGATTCTGCTAGTCCTTGGGAACAGCGTAGCGACGGATAA
