# Supplementary material for: Mitochondrial genome assembly and comparative analysis of decaploid Camellia hainanica
Source: Front Plant Sci. 2025 Jun 30;16:1556379. doi: 10.3389/fpls.2025.1556379 (PMC12257034; doi:10.3389/fpls.2025.1556379)
Supplement: Supplementary file 1 [file DataSheet1.zip › Supplementary files/feature/Camellia_hainanica.rrna]

>rrn18 18S ribosomal RNA 1 244852..246781
ATCATACTCAAAAGAAGAGTTTGATCCTGGCTCAGAAGGAACGCTAGCTATATGCTTAACACATGCAAGTCGAACGTTGTTTTCGGGGAGCTGGGCAGAAGGAAAAGAGGCTCCTAGCTAAAGGTAGCTTGTCTCGCCCAGGAGGTGGGAAGAGTTGAGAACAAAGTGGCGAACGGGTGCGTAACGCGTGGGAATCTGCCGAACAGTTCGGGCCAAATCCTGAAGAAAGCTAAAAAGCGCTGTTTGATGAGCCTGCGTAGTATTAGGTAGTTGGTCAGGTAAAGGCTGACCAAGCCAATGATGCTTAGCTGGTCTTTTCGGATGATCAGCCACACTGGGACTGAGACACGGCCCGGACTCCCACGGGGGGCAGCAGTGGGGAATCTTGGACAATGGGCGAAAGCCCGATCCAGCAATATCGCGTGAGTGAAGAAGGGCAATGCCGCTTGTAAAGCTCTTTCGTCGAGTGCGCGATCATGACAGGACTCGAGGAAGAAGCCCCGGCTAACTCCGTGCCAGCAGCCGCGGTAAGACGGGGGGGGCAAGTGTTCTTCGGAATGACTGGGCGTAAAGGGCACGTAGGCGGTGAATCGGGTTGAAAGTGAAAGTCGCCAAAAACTGGCGGAATGCTCTCGAAACCAATTCACTTGAGTGAGACAGAGGAGAGTGGAATTTCGTGTGTAGGGGTGAAATCCATCAATCTACGAAGGAACGCCAAAAGCGAAGGCAGCTCTCTGGGTCCCTACCGACGCTGGGGTGCGAAAGCATGGGGAGCGAACAGGATTAGATACCCTAGTAGTCCATGCCGTAAACGATGAGTGTTCGCCCTTGGTCTACGCGGATCAGGGGCCCAGCTAACGCGTGAAACACTCCGCCTGGGGAGTACGGTCGCAAGACCGAAACTCAAAGGAATTGACGGGGGCCTGCACAAGCGGTGGAGCATGTGGTTTAATTCGATACAACGCGCAAAACCTTACCAGCCCTTGACATATGAACAACAAAACCTGTCCTTAACGGGATGGTACTGACTTTCATACAGGTGCTGCATGGCTGTCGTCAGCTCGTGTCGTGAGATGTTTGGTTAAGTCCTATAACGAGCGAAACCCTCGTTTTGTGTTGCTGAGACATGCGCCTAAGGATAAAGTCTTTGCAACCGAAGTGAGCCGAGGAGCCGAGTGACGTGCCAGCGCTACTAATTGAGTGCCAGCACGTAGCTGTGCTGTCAGTAAGAAGGGAGCCGGCGCCTTTCGAAGCCCTTTCTAGTGTGCGCTTTAGTTTGATTGCAGCTAGCGCGCTTTACTAATAATATAGAAAGGGCTTTTCTCGCTTGTTTAGTAAAGTCAAGTTTTTGGCCTTATCTTGCAGGTGACGACGACGTCGAGTTGGCGGCGGAGAAAGACTCGGCATTCAGGCGAGCCGCCCGGTGGTGTGGTACGTAGTGGGTTTAGTACGCCCCGCCGGCTCCGAAACAAACAAAAAGGTGCGTGCCGCACTCACGAAGGACTGCCAGTGATATACTGGAGGAAGGTGGGGATGACGTCAAGTCCGCATGGCCCTTATGGGCTGGGCCACACACGTGCTACAATGGCAATTACAATGGGAAGCAAGGCTGTAAGGCGGAGCGAATCCGGAAAGATTGCCTCAGTTCGGATTGTTCTCTGCAACTCGGGAACATGAAGTTGGAATCGCTAGTAATCGCGGATCAGCATGCCGCGGTGAATATGTACCCGGGCCCTGTACACACCGCCCGTCACACCCTGGGAATTGGTTTCGCCCGAAGCATCGGACCCATGATCACCCATGACTTCTGTGTACCACTAGTGCCACAAAGGCTTTTGGTGGTCTTATTGGCGCATACCACGGTGGGGTCTTCGACTGGGGTGAAGTCGTAACAAGGTAGCCGTAGGGGAACCTGTGGCTGGATTGAATC
>rrn5 5S ribosomal RNA 1 247389..247509
ACAAACCGGGCACTACGGTGAGACGTGAAAACACCCGATCCCATTCCGACCTCGATATGTGGAATCGTCTTGCGCCATATGTACTGAGATTGTTCGGGAGACATGGTCCAAGCCCGGTGAA
>rrn26 26S ribosomal RNA 1 526696..530294
GTACAAGATCGAAAATCATGCATTGGATGGATGCCCGGGCATTGAGAAGGAAGGACGCTTTCAGAGGCGAAAGGCCATGGGGAGATACCGTCTGTGATCCATGGATCTCCGATCGGGAAACCGTATCCAAGCTCCGTGGCTAGTCTGCGCTCTTTGGACTTTTCAAACTTAGCGAACTGAAACATCTGAGTAGCTAAAGGAAAGGAAATCAACCGAGACCCCGTTAGTAGCGGCGAGCGAGAGCGGGTTGGGGGTTTGAAGAAAAACAAACACGAAGCTTCGTTCCTCAGCAAAGTGTTCACTTCTTTTTCGCCAGGTTTCATTCGAGTGGATTGGATGATGGAAAAACCAGCAAGCTACGGCTTCAAAGCTTACCTTTTTCTTAATTATTAAAAGGAGAAAGGGCTTTTTTTATAGATTAAGAGGTTGAGTAAGGGGGGCGGAGCTTGAAGAGCGAAGCGAGCCGCGCTAGCCTATTACGTTTTTCAGCAGCAAGCTACGGTCTAACGACCCCCTAGGTTGGGGCGAAAACTCCAAAACTAGGGTTCCTTTCTCTAATAATAAGGTAAGCTTTCAAGCCCCTTTACTTTCTTTAGTAAAGGACGCAGTGAACTGTAATTGTGAAAAGGTTGGAAGATCTGGCCAAAGAAGGTGATAGCCCTGTAGATTCGTTCCCATGGTTCGATCCTTCCCAGTAAAACGCGGCGTGTTCGAATTCTGATCGCTTTTACGCGAGAAAGGGGGACCACCCTCTAAGCCTAAGTATTCCTCAATGACCGATAGCGTACAAGTACCGTGAGGGAAAGGTGAAAAGAACCCTATTTAGGGAGTGCAATAGAGAACCTGAGATCCGATGCGAACAATCAGTCGAAGGAGCGGAGCTTAGAGCCTTTACTTTCTATTATATTAGTAAAGCGCACTCACTCTAACGGCGTACCTTTTGCATGATGGGTCAGCGAGGAAATGGGAACAGCGGCTTAAGCCATTAGGTGTAGGCGCTTTCCAGAGGTGGAATCTTCTAGTTCTTCCTATTTGACCCGAAACCGATCGATCTAGCCATGAGCAGGTTGAAGAGAGCTCTAACAGGCCTTGGAGGACCGAACCCACGTATGTGGCAAAATACGGGGATGACTTGTGGCTAGGGGTGAAAGGCCAACCAAGATCGGATATAGCTGGTTTTCCGCGAAATCTATTTCAGTAGAGCGTATGATGTCGATGGCCCGAGGTAGAGCACTCAATGGGCTAGGGTGGCCCCATTTCGCCTTACCAACCCCAGGGAAACTCCGAATACAGGCCTAGATCGTTTGTACAGACAGACTTTTTGGGTGCTAAGATCCAAAGTCGAGAGGGAAACAGCCCAGATCGTACGCTAAGGTCCCTAAGCAATCACTTAGTGGAAAAGGAAGTGATCGAGCGATGACAACCAGGAGGTGGGCTTGGAAGCAGCCATCCTTTGAAGAAAGCGTAATAGCTCACTGGTCTAGCTCCATGGCACCGAAAATGTATCAGGGCTCAAGTGATTCACCGAAGCGACGAGACCTTGAAAGCTGCTTTTTCAAGTGTCAGTAGCGGGACGTTCTGTCAATCGGGGAAGGTTATTGGTGACAACACCTGGAGATATCAGAAGTGAGAATGCTGACATGAGTAACGAGAAATCCTGTGAAAAACACGATCGCCTGCCAGTGGAAGGTTTTCTGCGTTCAGTCAATCTACGCAGAGTGAATCGGTCCCTAAGGAACCCCCGAAAGGGCTGCCGTCCGATGGGTACACGAAAGTGACGAAGTTGCTTTGACTACAGAACCATGCCTGTCTGTTGGAGCGAATTGGATGATCGGGCCGAGGGCTGCCCCCTCTTCCCCTCACTCTCCTTTCCCTAATATGAACCTTGAGTCATCAAAGCCTTTCTGACTCGGCCTGGCCCGGTCGCCCTACGCGACTGGCGCTTCAAAAGGCGAAACTCTCGTCGTAGTTTGGCGACCTAAACCTAAGGGGCGGACACTTTTTGTTATCTAAAGGCGAAGACTCTGAAGTGGGCGAACACTCGGCCCAGCGGGCGAACATGCCGGGCTCCGGCTCCGCGCACCTGCTGACACCTTTCGAAGCACTTTCTAGTGTGCGCTTTAGTTTTAGAATGTGTCGTTCAGCGTCACGAGTCTACAAGCCTTTCTCATTTCAGTGCTCGCCCTTTGAATCTTCAGTAGGGGCCTTTAGTCTTTTGATTAGAGTAGGGGTCGCGAGAGAGCAGAGCGTACCGCCCTGCCATAGTGTCGCGAGTCTGTTTATAGTCGCGACTGTTGTCATAGTCAACAAGGTTGAAACTTCCAGGAAAAAACTTCGAATTGGGAGGGCGATCCTCCCGGTGAACTGACCGTACCCCAAACCGACACAGGTGAACAAGTAGAGTATACTAGGGCGCTTGAGAGAACCATGTCGAAGGAACTCGGCAAAATGACCCCGTAACTTCGGGAGAAGGGGTGCTCTCCTATCTTTTGATTAGGAAAGCGGCACATACCAGGGGGTAGCGACTGTTTATTAAAAACACAGGACTCTGCTAAGTGGTAACACGATGTATAGAGTCTGACACCTGCCCGGTGCTGGAAGGTCGGAAGGAGAAGTGTTATAAGCTTTGAATGGAAGCCCCCGGTAAACGGCGGCAGTAACTCTAACTGTCCTAAGGTAGCGAAATTCCTTGTCGCATAAGTAGCGACCTGCACGAATGGTGTAACGACTGCCCCGCTGTCTCCGACATGGACCCGGTGAAATTGAATTCTCCGTGAAGATGCGGAGTACCAACGGCTAGACGGTAAGACCCCGTGCACCTTAACTATAGCTTCGCAGTGACAACCTTGATCGAATGTGTAGGATAGGTGGGAGGTGGTGACACACAACGACCAATCCTGAAAGACCACTCTTTCGTCTAAGGATGCCTAACCGCCGCACCGATCATTCGGGGGGGGGCGGGACACTGCGAGGTGGGTAGTTTATCTGGGGCGGATGCCTCCTAAAGAGTAACGGAGGTGTGCGAAGGTAGGCTCAAGCTAAGATTCTGCTCGTGAGCGTAATGGTATAAGCCTGCCTGACTGTGAGACCGACTGGTCGAACAGAGACGAAAGTCGGCCATAGTGATCCGGGAGTCCCGTGTGGAAGGGCTCTCGCTCAACGGATCAAAGGTACGCCGGGGATAACAGGCTGATGACTCCCAAGAGCTCTTATCGACGGAGTCGTTTGGCACCTCGATGTCGACTCATCACATCCTGGGGTTGAAGAAGGTCCCAAGGGTTCGGTTGTTCGCCGATTCAAGTGGTACGTGAGTTGGGTTTAGAACGTCGTGAGACAGTTCGGTTCCTATCTACCGTTGGTGTTAAAGGGAGAACTGCGAGGAGCCAACCCTAGTACGAGAGGACTGGGTTGGGCCAACCTATGGTGTACCGGTTGTTATGCCAATAGCAGCGCCGGGCAGCTAAGTTGGTATGGAAGAACTGCTGCGCCGCGGGAAATCCTTCTCTATACAAGTTCTCGGACGAGGTTTTTGAACAGAACTTCGATAGGCGAGAGGTGTAAGCACCGCGAGGTGTGAAGCGATCTCGTACTAAACGAAA
