# Supplementary material for: Mitochondrial genome assembly and comparative analysis of decaploid Camellia hainanica
Source: Front Plant Sci. 2025 Jun 30;16:1556379. doi: 10.3389/fpls.2025.1556379 (PMC12257034; doi:10.3389/fpls.2025.1556379)
Supplement: Supplementary file 1 [file DataSheet1.zip › Supplementary files/feature/Camellia_hainanica.trna]

>trnS-TGA tRNA-Ser 1 join(26132..26169,26228..26266)
GGATGTATGTCTGAGCGGTTGAAAGAGTCGGTCTTGAAAGTCGGAAGAAGCAAGGGAAGTTGAACTTTCTATAGTTA
>trnM-CAT tRNA-Met 1 complement(69449..69522)
GGGCTTATAGTTTAATTGGTTGAAACGTACCGCTCATAACGGTTATATTGTAGGTTCGAGCCCTACTAAGCCTA
>trnF-AAA tRNA-Phe 1 complement(join(178992..179025,179029..179063))
TTCAAAATAGCACAATCAGGAAGTGCGCCGGGAAAACCTGAGATGCTGGTTCAATTCCAGCTTGTAAAT
>trnT-TGT tRNA-Thr 1 complement(join(190113..190147,190154..190191))
GTCACGATTAGAATAAATGGTAGTTCGCTGGGATTGTATCCCAGAGGTGCTGGTTCGACTCCAGCTCGTGACA
>trnP-TGG tRNA-Pro 1 complement(310508..310582)
CGAGGTGTAGCGCAGTCTGGTCAGCGCATCTGTTTTGGGTACAGAGGGCCATAGGTTCGAATCCTGTCACCTTGA
>trnF-GAA tRNA-Phe 1 complement(310779..310852)
GTTCAGGTAGCTCAGCTGGTTAGAGCAAAGGACTGAAAATCCTTGTGTCAGTGGTTCGAATCCACTTCTAAGCG
>trnS-GCT tRNA-Ser 1 complement(311114..311201)
GGAGGTATGGCTGAGTGGCTTAAGGCATTGGTTTGCTAAATCGACATACAAGAAGATTGTATCATGGGTTCGAATCCCATTTCCTCCG
>trnY-GTA tRNA-Tyr 1 complement(326407..326489)
GGGAGAGTGGCCGAGTGGTCAAAAGCGACAGACTGTAAATCTGTTGAAGTTTTTCTACGTAGGTTCGAATCCTGCCTCTCCCA
>trnN-GTT tRNA-Asn 1 complement(327373..327444)
TCCTCAGTAGCTCAGTGGTAGAGCGGTCGGCTGTTAACTGACTGGTCGTAGGTTCAAATCCTACTTGGGGAG
>trnC-GCA tRNA-Cys 1 complement(329592..329662)
GGCTAGGTAACATAATGGAAATGTATCGGACTGCAAATCCTGGAATGACGGTTCGACCCCGTCCTTGGCCT
>trnM-CAT tRNA-Met 1 337154..337226
ACCTACTTGACTCAGCGGTTAGAGTATCGCTTTCATACGGCGAGAGTCATTGGTTCAAATCCAATAGTAGGTA
>trnT-GGT tRNA-Thr 1 complement(join(462047..462080,462091..462125))
GTCACGATCAGTGTGAGGTTGAAATCTATATGGTATATAGACGCGCTGGTTCGAGTCCAGCTCGTGACA
>trnS-GCT tRNA-Ser 1 complement(462924..463011)
GGTGGGCGGGCTGAGTGGCTTAAGGCATTGGTTTGCTAAATCGACATACAAGAAGATTGTATCATGGGTTCGAATCCCATTTCCTCCG
>trnM-CAT tRNA-Met 1 530662..530735
AGCGGGGTAGAGGAATTGGTCGACTCATCAGGCCCATGACCTGAAGACTGCAGGTTCGAATCCTGTCCCCGCCT
>trnS-TGA tRNA-Ser 1 complement(601729..601815)
GGATGGATGTCTGAGCGGTTGAAAGAGTCGGTCTTGAAAACCGAAGTATTGATAGGAATACCGGGGGTTCGAATCCCTCTCCATCCG
>trnM-CAT tRNA-Met 1 complement(660529..660602)
GCATCCATGGCTCAATGGTTAAAGCGCCCAACTCATAATTGGCGAATTCGTAGGTTCGATTCCTGCTGGATGCA
>trnM-CAT tRNA-Met 1 complement(680402..680475)
AGCGGGGTAGAGGAATTGGTCGACTCATCAGGCTCATGACCTGAAGACTGCAGGTTCGAATCCTGTCCTCGCCT
>trnK-TTT tRNA-Lys 1 693261..693333
GGGTGTATAGCTCAGTTGGTAGAGCATTGGGCTTTTAACCTAATGGTCGCAGGTTCAAGTCCTGCTATACCCA
>trnD-GTC tRNA-Asp 1 complement(709723..709796)
GGGATTGTAGTTCAATCGGTCAGAGCACCGCCCTGTCAAGGCGGAAGCTGCGGGTTCGAGCCCCGTCAGTCCCG
>trnM-CAT tRNA-Met 1 750473..750546
GCATCCATGGCTGAATGGTTAAAGCGCCCAACTCATAATTGGCGAATTCGTAGGTTCGATTCCTGCTGGATGCA
>trnI-GAT tRNA-Ile 1 join(781682..781715,781723..781756)
GTCACGATTGAATAAGAAGTTCCCTGGTGTGATTTACCGGAGTGTTGGTTCAAGTCCAGCTCGTGACG
>trnV-GAC tRNA-Val 1 789573..789644
AGGGATATAACTCAGCGGTAGAGTGTCACCTTGACGTGGTGGAAGTCATCAGTTCGAGCCTGATTATCCCTA
>trnI-GAT tRNA-Ile 1 join(791640..791675,791692..791727)
GGGCTATTAGCTCAGTGGTAGAGCGCGCCCCTGATATGGGCTGTGAGGGCTCTCAGCCACATGGATAGTTCA
>trnA-TGC tRNA-Ala 1 join(792728..792764,792805..792832)
GGGGATATAGCTCAGTTGGTAGAGCTCCGCTCTTGCAAGGCGGTAATGATAGTATCTTGTACCTG
>trnN-ATT tRNA-Asn 1 complement(823036..823105)
TCTCAATAGCTCAGTGGTAGAGCAGTCAATGATTAACTGACTGGTCGTAGGTTCAATTCCTACTTGATAA
>trnE-TTC tRNA-Glu 1 complement(852903..852974)
GTCCCTTTCGTCCAGTGGTTAGGACATCGTCTTTTCATGTCGAAGACACGGGTTCGATTCCCGTAAGGGATA
>trnH-GTG tRNA-His 1 855441..855514
GCGGATGTAGCCAAGTGGATCAAGGCAGTGGATTGTGAATCCACCACGCGCGGGTTCAATCCCCGTCGTTCGCC
>trnW-CCA tRNA-Trp 1 863819..863886
AGAGATATAGCGCAGCTTGGTAGCGCCTTTGTTTTGGGATTTCACGGGTTCCAATCCTGTCATCCCTA
>trnW-CCA tRNA-Trp 1 864045..864118
GCGCTCTTAGTTCAGTTCGGTAGAACGTGGGTCTCCAAAACCCGATGTCGTAGGTTCAAATCCTACAGAGCGTG
>trnG-GCC tRNA-Gly 1 875406..875477
GCGGAAATAGCTTAATGGTAGAGCATAGCCTTGCCAAGGCTGAGGTTGAGGGTTCAAGTCCCTCCTTCCGCT
>trnQ-TTG tRNA-Gln 1 879307..879378
TGGAGTATAGCCAAGTGGTAAGGCATCGGTTTTTGGTACCGGCATGCAAAGGTTCGAATCCTTTTACTCCAG
>trnC-GCA tRNA-Cys 1 complement(894436..894502)
GGAACCGTAGCCAAGTGGCATGAGTCTGCAAAACTTCTATTCGTCGGTTCGAATCCGACCGGTTCCT
